# Supplementary material for: A multichannel electrophysiological approach to noninvasively and precisely record human spinal cord activity
Source: PLoS Biol. 2024 Oct 31;22(10):e3002828. doi: 10.1371/journal.pbio.3002828 (PMC11527246; doi:10.1371/journal.pbio.3002828)
Supplement: S1 Data — Each sheet (5 sheets for Figure 2A and 5 sheets for Figure 2B) contains every participant’s electrophysiological data (ENG, ESG, EEG), which together give rise to 1 grand-average trace reported in the figure. Each row reflects 1 time point, and each column represents the amplitude of 1 participant’s average evoked response. (XLSX) [file pbio.3002828.s006.xlsx]

## Sheet: Figure_2A_CP4
	time	sub-001	sub-002	sub-003	sub-004	sub-005	sub-006	sub-007	sub-008	sub-009	sub-010	sub-011	sub-012	sub-013	sub-014	sub-015	sub-016	sub-017	sub-018	sub-019	sub-020	sub-021	sub-022	sub-023	sub-024	sub-025	sub-026	sub-027	sub-028	sub-029	sub-030	sub-031	sub-032	sub-033	sub-034	sub-035	sub-036
0	-200	0.00430426	0.0155414	-0.0297729	0.0164772	0.0169347	0.0868533	-0.0285992	-0.0210079	-0.149782	0.0336559	0.0429956	0.00350936	0.0481474	0.0151879	0.0459933	-0.0198489	0.0475472	0.0219491	-0.0306486	0.00339042	-0.0304347	-0.0361345	-0.00171853	0.017779	0.0735487	0.0350121	0.070637	0.086992	0.00806026	0.0270153	0.0526428	0.0234805	0.0674811	0.0190613	0.0293439	-0.0066244
1	-199	0.00330286	-0.0059628	0.0128588	0.0477055	0.0590576	0.0679172	0.0392282	-0.0139577	-0.0389794	-0.0470654	-0.00416775	0.0710705	0.0171912	0.0363213	0.0158003	-0.0225528	0.0323801	0.0131761	-0.0807435	-0.051161	-0.0191441	-0.0361925	0.0132226	0.0264827	0.0268459	-0.0277428	0.0248924	0.0409988	-0.00471961	0.0583213	0.0414135	0.0266782	0.0565765	-0.0184102	-0.00438353	-0.00510537
2	-198	0.0163876	-0.0198396	0.0336705	0.033522	0.0788329	0.0190916	0.048349	0.0321692	0.0929956	-0.0676475	0.011778	0.0208094	-0.0508157	0.0182252	0.0252737	-0.024046	-0.00465058	-0.0549655	-0.035449	-0.0532138	-0.000966547	-0.00653171	-0.00310758	0.0351918	-0.0147972	0.00169306	-0.0542925	-0.0313522	-0.0163641	0.046655	0.0257717	0.00648248	0.00931069	0.0111257	-0.0233501	-0.0456059
3	-197	0.0407611	-0.0599908	0.0145252	-0.0162433	0.0516841	-0.00164207	0.0710028	0.0347502	0.161977	-0.0341441	0.0173424	0.00260122	-0.0560376	0.00669512	0.00535895	-0.0400275	0.0220801	-0.0479272	-0.0139512	-0.0012999	0.0585591	-0.0196689	0.00246096	0.0196585	-0.0469816	0.0721571	-0.0705358	-0.0982228	0.00480428	0.0164706	0.0193912	0.00557921	-0.00589391	0.00626126	-0.0260386	-0.103421
4	-196	0.0219885	-0.0413707	0.0246881	-0.0390978	0.0599166	0.00485674	0.0941875	-0.0015825	0.0234071	0.00197015	-0.0112534	0.0413457	-0.0120515	-0.0210238	0.0366486	-0.0546837	0.0169128	0.0141226	-0.0047838	0.0189191	-0.00953684	-0.0271047	0.00895275	-0.00887551	-0.0690999	0.012191	-0.0339671	0.0167655	0.0590289	-0.0304513	0.0484933	-0.0207918	-0.0118152	0.00423349	-0.0236733	-0.127503
5	-195	-0.0281917	-0.00989568	0.0213437	-0.0496792	0.0320598	-0.0147496	0.0175799	-0.0172811	-0.0904647	0.0110682	0.023601	0.0183931	0.0311324	-0.0655883	0.0241364	-0.0157971	-0.0224342	0.0162726	0.010937	0.0222967	-0.0925982	0.00380671	-0.00446741	-0.00745937	-0.058326	-0.0287141	0.0177618	-0.0103156	0.0640503	-0.0194598	0.018362	-0.0408931	-0.0458323	0.0349078	-0.03848	-0.0647498
6	-194	-0.0473436	-0.0297464	0.00358726	-0.0345838	-0.015942	-0.00359925	-0.0393767	-0.00666938	-0.0613206	0.00828221	0.0411696	-0.0366633	0.0884496	-0.0840524	-0.0201296	-0.0234723	-0.017018	0.0249356	0.0134273	-0.000433712	-0.0365307	0.0113304	-0.0362446	0.00218197	-0.0966689	-0.0112512	0.000996219	-0.0722083	0.0205215	0.0458136	0.00845236	-0.00565585	-0.0532951	0.0235936	-0.0359654	0.0149509
7	-193	-0.0598071	-0.00932576	-0.0316969	0.00946142	-0.0134768	0.0290861	-0.0803026	-0.0190286	-0.095019	-0.0282748	0.0209667	-0.0670891	0.0650385	0.00769214	-0.0186517	-0.0242137	-0.0265787	0.0233153	0.019458	-0.0182087	0.0338556	0.00336399	-0.089639	-0.0322124	-0.113209	0.0115192	0.0110103	0.0778315	-0.0237648	0.000315311	0.0229462	-0.00982689	-0.026802	-0.00162537	-0.0330456	0.0364859
8	-192	-0.0446442	-0.00208942	-0.0474118	0.00148811	-0.0152208	0.00918817	-0.122437	-0.0361509	-0.0692779	-0.0534316	0.0054467	-0.0210241	0.0409162	0.0775634	-0.0565587	0.0156098	-0.0310343	0.0221374	0.027466	-0.00849563	0.0871833	0.0183785	-0.0500572	-0.00666691	-0.0709982	0.0082657	0.0963798	0.18014	-0.0282858	-0.0727897	-0.0297491	-0.00771566	-0.0403223	0.0391707	-0.0479914	0.0444655
9	-191	-0.00582469	-0.0170672	-0.0070112	-0.0208341	-0.0344738	-0.0232844	-0.071422	-0.0399545	0.0446553	-0.0456998	0.0181169	-0.0369094	0.0898745	0.0164235	-0.0120856	0.0126855	0.0103715	0.0196523	0.00609535	-0.0159169	0.0772344	0.0338632	0.0146174	0.0552301	-0.0700679	-0.0339301	0.0786647	0.149209	0.00885977	-0.0497035	-0.0170034	0.00563838	-0.033762	0.0502891	-0.0364499	0.0493756
10	-190	-0.0400081	-0.018946	0.00284735	-0.0138521	-0.106804	-0.0607486	-0.013814	-0.0336857	0.0170248	-0.033986	0.032514	-0.102779	0.0424144	0.0210612	0.0513447	0.0306256	-0.0249787	-0.0249794	-0.0219822	-0.00796046	-0.00180064	0.025667	0.0107096	-0.00309061	-0.0744947	-0.0396558	-0.00127251	0.00412973	-0.0162838	-0.0446916	0.0156565	-0.0218916	-0.0239994	-0.0288301	0.00438483	0.0569409
11	-189	-0.0573146	-0.0138341	-0.0146867	-0.0177619	-0.0905655	-0.0978978	-0.0125893	-0.0304462	-0.0361318	-0.00185918	-0.01354	-0.0698221	-0.0634452	0.0704046	0.0954026	0.0469611	-0.0489312	-0.0124076	0.00809167	0.0250239	-0.091826	0.00221348	-0.0452706	-0.0727055	-0.0512119	-0.0578715	-0.00636599	-0.12165	-0.0143071	-0.0467486	-0.0148982	-0.0129087	-0.0588366	-0.0633261	0.00974536	0.0440063
12	-188	-0.0309801	0.0481706	0.0234159	-0.0219803	0.0449022	-0.050205	-0.015488	-0.0282663	-0.0341898	0.0337257	-0.0366939	0.00317999	-0.0674786	0.0738279	0.112593	0.00647959	-0.0327577	0.00695532	0.0291948	0.0409435	-0.125839	-0.000493398	-0.0335629	-0.0710875	0.0118055	-0.0526724	-0.00804633	-0.145461	-0.000649897	0.00565147	-0.047183	-0.0130456	-0.0515269	-0.013482	-0.0214386	0.0148473
13	-187	-0.0358311	0.0767095	0.012611	0.0161203	0.0416745	-0.0129705	-0.0431159	0.0129455	-0.0200288	0.0852597	-0.0247721	0.0272739	-0.0206756	0.0332871	-0.0323028	-0.0312532	-0.0417523	-0.0564779	0.0257063	0.0393697	-0.0808036	0.0512351	0.0843491	-0.0247129	0.0743844	-0.0073081	-0.0491262	-0.200068	-0.0377045	0.0212747	-0.0827166	-0.0222218	-0.0120491	0.00445188	-0.000828244	0.0206186
14	-186	-0.0053199	0.00840152	-0.0596692	0.0249846	-0.0393222	-0.061291	-0.0427926	0.0472963	0.079874	0.111982	-0.0370233	-0.0155926	-0.0122666	-0.0253625	-0.106665	-0.0172368	0.0202401	-0.0834668	0.0294051	0.0258945	-0.0107291	0.0582906	0.0389368	0.0333223	0.0776007	-0.0251644	-0.0226748	-0.166374	-0.0210415	0.00342311	-0.0732482	0.0121382	-0.0018764	-0.0304694	0.0444742	0.0331533
15	-185	0.037964	-0.0433214	-0.044708	-0.0438672	-0.104473	-0.0398413	0.0229402	0.0413181	0.124842	0.0775988	-0.0159197	-0.0552269	-0.0396392	0.00966252	0.00522015	0.0271027	0.0502397	-0.0395304	0.0247207	4.21878e-05	-0.0294542	0.00422497	-0.0495776	0.0298948	0.0823279	-0.0306396	0.0254199	-0.0101352	-0.037256	0.0113524	-0.0441873	0.0232358	-0.0101881	-0.06192	0.0021067	0.0224156
16	-184	0.0249921	-0.0323298	-0.0138963	-0.053158	-0.075363	0.0198566	0.0459075	0.0351042	0.0685485	0.0840487	0.0289077	-0.0236925	-0.0730309	0.101216	0.0611388	0.0394502	0.000869807	-0.00796824	0.0329739	-0.0370081	-0.0948934	0.00419436	0.0148411	0.02051	0.0917542	0.0491405	-0.0234789	0.071578	-0.0590604	0.0078336	-0.0374715	0.0278332	0.0235969	-0.099988	-0.0601971	-0.0125892
17	-183	0.026077	-0.000484814	-0.0236668	-0.0111079	0.0707089	0.0018228	0.0777727	0.0457633	0.0536472	0.0844937	0.0411231	0.0131426	-0.091046	0.0966976	-0.0205287	0.0238439	-0.020391	0.0340213	0.0191039	-0.0314867	-0.0675527	0.00554726	0.049076	0.0158835	0.0782181	0.106298	-0.0365324	0.140724	-0.00917582	0.0289935	-0.015295	0.0461025	0.0414531	-0.0656695	-0.0346615	-0.0415942
18	-182	0.0667725	0.0328332	-0.00504256	-0.0255227	0.0677158	-0.00728346	0.101842	0.0686617	0.00314619	0.0336577	0.0244674	0.00586203	-0.0788469	0.0571886	-0.103537	0.00986114	0.00271843	0.0573758	-0.0100019	-0.0123175	-0.0468418	-0.0290724	0.0416079	-0.0190033	0.0421541	0.0875718	-0.00419211	0.205853	0.0308249	0.0561283	0.00450377	0.0217419	0.013887	0.0171904	-0.0234081	-0.023762
19	-181	0.056951	0.047939	-0.00193672	-0.0189455	0.0173939	-0.0172	0.00990677	0.0651144	-0.0639619	0.0377499	-0.0071312	0.0168393	-0.0614441	0.109894	-0.0659769	-0.00151147	0.0455629	0.00889904	0.00484443	-0.0502206	-0.0244894	-0.0274951	-0.033208	0.010127	0.0238012	0.0684757	-0.0183878	0.168211	0.0368519	-0.00701888	0.0082604	-0.0279101	0.0554729	0.011707	-0.0353889	-0.00296046
20	-180	-0.00411513	0.0286844	-0.00112764	0.013415	0.084699	-0.0573432	-0.0262488	0.0442971	-0.0525267	0.0435729	-0.0267696	0.0251245	-0.024432	0.0853427	0.0471597	-0.0260325	0.0313584	-0.0299924	0.0316256	-0.0667917	0.025131	-0.00788144	-0.0424238	0.0615528	0.0466063	0.00786749	0.0125929	0.131819	0.017491	-0.0549386	-0.00574029	-0.0222873	0.0965506	0.00120313	-0.00677169	-0.0295396
21	-179	-0.0030613	0.0126657	0.0269836	0.0264278	0.08643	-0.0354755	0.00533855	0.0647298	-0.0371414	0.0480684	-0.0294114	0.0170456	0.0568894	-0.0490676	0.0452896	-0.0472046	-0.00149211	-0.0110256	-0.00579622	-0.0349665	0.026296	0.0221795	0.120999	0.0291584	0.0414064	-0.0511426	0.0238212	0.0661396	0.000992347	0.0204822	-0.0294357	0.0176046	0.0773212	0.0305083	-0.0251313	-0.0470027
22	-178	0.029257	-0.0011543	-0.0341093	0.0775104	0.0608516	-0.00115596	-0.00300221	0.0672256	0.00874048	0.065802	-0.0402893	0.0128341	0.122892	-0.0662465	-0.0220113	-0.0478812	0.0138729	0.0495139	-0.0340131	0.00473046	0.042219	0.0506542	0.0959419	0.00240276	0.0315319	-0.0255536	-0.0200626	-0.0332733	-0.00326121	0.0824467	-0.0184454	0.0103551	0.0771101	0.076292	-0.0307466	-0.0109574
23	-177	-0.00318778	-0.00916015	-0.063595	0.104683	0.0953934	0.00824822	0.0223241	0.0104841	0.0498861	0.00908098	-0.0401255	0.00185402	0.130801	-0.0061471	0.0416072	-0.0429995	0.0549877	0.0235692	0.014004	0.0265171	0.0651121	0.0105456	-0.038838	-0.000973088	0.0250756	-0.0368545	-0.00571423	-0.0313843	0.0145594	0.0514953	-0.00608448	0.00232765	0.0681973	0.0891361	-0.00144966	0.0263976
24	-176	0.00289037	0.0213184	0.0395221	0.0585975	0.0566082	0.0265328	0.0259362	-0.00964981	-0.00815455	-0.017151	-0.0288325	0.0492144	0.0481846	-0.0532297	0.0714816	-0.00297887	0.100092	-0.034224	0.0139641	0.0133361	0.0386309	-0.0419724	-0.000221059	-0.0293515	-0.00550016	-0.0280989	0.0349039	-0.0175501	0.00939522	0.0283724	-0.0310349	0.0275092	0.0342929	0.0368925	-0.0159956	0.0316175
25	-175	0.0319617	0.00741728	0.0629305	0.0114584	0.0105455	0.00838513	-0.0151192	0.00235177	-0.0550694	0.0113135	-0.0367179	0.0524738	-0.0719091	-0.104867	-0.00294544	0.0303227	0.0543947	0.0243295	-0.0232072	0.0133429	0.00254603	-0.0520717	0.0657679	-0.0267482	-0.0239687	0.0261023	0.0308412	-0.0412373	-0.0266368	-0.0176281	-0.000732022	0.0230467	0.00798213	0.0188856	0.0187272	0.0235042
26	-174	0.0037865	-0.04665	0.030638	-0.0241319	0.0459216	-0.0106469	-0.0252813	-0.00196899	-0.0621432	0.0200375	-0.0475618	-0.00415989	-0.140903	-0.0709576	0.0164992	0.0178916	-0.0453681	-0.0115075	-0.0496166	0.0332447	0.00561293	-0.0631871	0.0691368	-0.0289589	-0.0486786	-0.0157685	-0.0264028	-0.0235646	-0.0153882	-0.0675647	0.0707009	0.0128901	-0.022456	-0.00242529	0.0452547	0.0148974
27	-173	0.00625755	-0.0305828	0.02527	-0.0532477	0.0362742	-0.00744031	-0.0232256	-0.00297498	-0.0595448	0.0103152	-0.0186002	0.0381763	-0.120339	-0.10382	0.0546106	0.00205404	-0.0177214	-0.111605	-0.0602771	0.034446	-0.000760822	-0.0646203	0.00285178	-0.0553153	-0.0827711	-0.0557621	-0.066621	0.0136555	-0.0187908	-0.0164915	0.0817379	0.0324104	-0.0544536	-0.0599316	0.00732518	0.000135155
28	-172	0.0221666	0.00862463	0.000116991	-0.0860887	-0.00445475	0.00443548	0.00668809	-0.0025212	0.0219826	-0.0344576	0.040727	0.048352	-0.00956333	-0.0758007	0.0152409	-0.00979041	0.0446722	-0.0232919	-0.0165736	0.0287649	-0.0238351	-0.00690109	-0.0341519	-0.0401292	-0.0888847	-0.0257204	-0.0450358	0.00433053	-0.0314352	0.00330339	0.0523574	0.00222814	-0.0669119	-0.0973579	0.0183693	-0.0332868
29	-171	0.0254072	0.00882864	-0.0114491	-0.0880565	-0.0357948	0.022412	0.00868231	-0.0170849	0.0990666	-0.0689224	0.022698	-0.0263466	0.0423329	0.00674092	0.0235449	-0.0198395	-0.00336526	0.0457451	0.00401107	0.0320665	-0.0434821	0.0596496	-0.0320969	-0.0269383	-0.0552307	0.00973416	-0.0141146	-0.0776795	0.0272024	-0.0437217	0.0192363	-0.0364167	-0.0661187	-0.102517	0.0219365	-0.0727301
30	-170	-0.00140941	0.0117411	-0.0425275	-0.0574759	-0.059455	0.0224388	-0.00583807	-0.0812688	0.0630205	-0.0934981	-0.0216795	-0.0401917	0.047472	-0.0400125	0.0443301	-0.0352426	-0.00308631	-0.0395833	-0.0175977	0.029898	-0.0362916	0.0461029	-0.0867707	-0.0212252	-0.0144929	0.0167591	-0.000129739	-0.080429	0.0663205	-0.0395934	0.00598223	-0.00484463	-0.0693802	-0.0560701	0.000128922	-0.0399109
31	-169	-0.00677627	0.0298439	-0.0689382	-0.0612059	-0.037355	0.0455084	0.0550208	-0.12576	-0.00584315	-0.0858963	0.01327	0.00925976	0.101536	0.0186211	-0.0212138	-0.0024481	0.0512512	-0.0156513	-0.0221553	0.0291749	0.004855	0.0288518	-0.0838143	0.0313142	0.0235908	-0.0435851	0.0174745	0.0415164	0.0244246	-0.00272227	0.0313863	-0.0162831	-0.0561185	0.030223	-0.000632204	0.0420742
32	-168	0.0337288	0.0256696	-0.0202465	-0.0215935	-0.0156399	0.0472696	0.0201856	-0.0784945	-0.0429121	-0.0474425	0.0308377	0.0507857	0.117012	0.0965735	-0.0896818	0.055619	0.0262534	0.0687292	-0.00122408	0.0273132	0.00738674	0.0457265	-0.0707317	0.062024	0.0484792	-0.0407351	0.010955	0.0283614	-0.00473184	0.0259721	0.0756619	-0.0328369	0.00363081	0.105936	-0.00631515	0.0665233
33	-167	-0.0139967	-0.0110755	-0.0230739	0.0653644	-0.0392412	0.0151531	-0.0685897	-0.0227989	-0.00414504	-0.0327848	0.0201307	0.00127414	0.0862814	0.0145925	-0.104821	0.0359762	-0.0194545	0.0875256	-0.0185728	0.0290153	0.0112721	0.0291061	-0.0616854	0.0761974	0.0516601	0.0611411	-0.00863116	-0.123639	-0.00920496	-0.0245069	0.0712312	0.0183733	0.0510958	0.111866	0.0205271	0.067473
34	-166	-0.0433688	-0.0265102	-0.0494902	0.0677748	-0.0956551	0.0220128	-0.0296594	0.015255	0.0862383	0.0223551	0.0383711	-0.0709937	0.011107	0.0155133	-0.0906974	-0.00736837	-0.0855948	0.0681991	-0.0430607	0.0357115	0.0284238	0.0310536	0.0106056	0.09693	0.0682255	0.0935594	0.0401655	-0.163188	-0.0229594	-0.0869831	0.0184028	0.0207979	0.0362882	0.0789115	0.0359616	0.036285
35	-165	-0.00548797	0.0096126	0.0420777	0.0297235	-0.0799741	0.0345542	-0.0168322	0.0258349	0.0900333	0.0702093	0.0543478	-0.0323979	-0.0246494	0.0588033	-0.0626287	-0.013894	-0.0997771	-0.0524888	0.00239041	-0.0231664	0.0485221	0.0356656	0.00565178	0.0439786	0.0475158	0.0722178	0.0577498	0.00175023	0.00531478	-0.0307832	0.0142292	0.00331261	0.0371518	0.0865391	0.0150178	-0.0408827
36	-164	0.0213458	0.032576	0.10336	0.0793478	-0.00655298	0.0393415	-0.0409815	-0.019791	0.0379324	0.0884722	0.0323909	0.0108551	0.0120224	0.0078432	-0.0450673	0.0206447	-0.0270794	-0.0766395	0.0261243	-0.0740845	0.0526302	0.0139525	-0.0521976	0.00219229	0.0404286	0.0442574	0.0229938	0.175688	0.0393454	-0.0276459	0.0395557	0.0258759	0.0489148	0.095251	0.0284392	-0.0508022
37	-163	0.0579492	0.00290653	0.0809869	0.114838	-0.00774814	0.0524167	-0.00559256	-0.0314605	-0.0133623	0.0820818	0.00774437	-0.0149228	-0.00608758	-0.0213029	0.00556089	0.0370033	-0.0111776	-0.0424107	0.0102654	-0.0291707	0.0187427	0.0386374	-0.0470996	0.0233875	0.0951837	-0.00889472	0.0447724	0.144037	0.0826406	-0.0794157	0.0173214	0.0364277	0.0408979	0.00436097	0.0386427	0.0142873
38	-162	0.0084827	-0.0534619	0.0618524	0.0486652	-0.0229294	0.077498	0.0086245	0.0136272	-0.0712766	0.00990046	0.0176037	-0.019001	0.0159579	-0.00873758	0.0665801	-0.00508808	0.000930672	-0.101597	0.0108809	-0.00562433	0.0487214	0.0160503	0.0378625	0.0343522	0.108648	-0.0543362	0.0554969	0.0408718	0.100871	-0.019452	-0.0280229	0.0165154	0.0555447	-0.0744754	0.0120759	0.0474933
39	-161	-0.0440951	-0.0714533	0.0373671	0.0377156	0.0181159	0.070812	-0.00716564	0.056097	-0.0210596	-0.024859	0.00567367	-0.0150858	0.0493215	-0.0154671	0.0514584	-0.00300081	0.022403	0.00749901	0.0430345	-0.0204819	0.0966914	-0.0431054	0.0822516	0.01921	0.102984	-0.046745	0.0395685	-0.0111943	0.0321919	0.0602918	-0.0421722	-0.0284367	0.049376	-0.00900786	-0.00855341	0.0249548
40	-160	-0.020463	-0.0247286	-0.00897841	0.0607085	0.0588726	0.00954522	0.0357942	0.0852264	0.0394975	-0.0545547	-0.00250656	-0.0184794	-0.00592198	-0.0109617	0.0205801	0.010817	0.0242222	0.16285	0.0562165	-0.0232074	0.100104	-0.00216523	-0.0403851	-0.0280046	0.0866609	0.00749863	0.00973224	-0.0360864	0.0208356	0.0638269	-0.0261462	-0.0333845	0.0221821	0.0274532	0.00849127	0.0238207
41	-159	-0.059837	-0.00715334	-0.0440514	0.0210779	0.0623637	-0.0110056	0.088725	0.0784273	-0.038083	-0.0472141	0.021026	0.0315908	-0.0494759	0.00223378	-0.021095	-0.0213322	0.0990788	0.105958	0.0160256	-0.0445887	0.129781	-0.00657657	-0.0496433	-0.0159858	0.0485719	0.0490296	0.0162908	-0.00458246	0.013404	-0.0238517	-0.0128849	0.0129874	0.0137528	-0.00932581	0.0375108	0.0167708
42	-158	-0.0841699	-0.0138226	-0.0122052	-0.00839264	0.0902787	-0.00270853	0.0518811	0.0336916	-0.0649153	0.0575786	0.0204554	0.0524787	-0.0805257	-0.0103878	0.00133	-0.0151482	0.148186	0.0397107	0.0193081	-0.0575415	0.116715	-0.0404095	0.119962	0.0419856	0.0160895	0.0757801	0.038321	0.0622978	-0.0521006	-0.0564011	-0.00839929	0.0170084	0.0146737	-0.00990404	0.0286244	-0.0224777
43	-157	-0.0614007	0.00422323	0.0151933	-0.0130191	0.113575	-0.0246558	0.00763	0.000944343	-0.0570436	0.0644296	0.0257305	0.0273942	-0.115731	-0.0238847	0.0556622	0.0065077	0.11098	-0.0280292	0.0271609	-0.0351315	0.0026915	0.00534276	0.0891395	0.033029	-0.0399878	0.0585094	-0.0372431	0.0491784	-0.0351992	0.0449016	-0.0300588	-0.00781665	0.011539	0.012162	-0.0158476	-0.0221081
44	-156	-0.0878086	-0.00882732	0.025114	-0.0254007	0.0450944	-0.04265	-0.0327246	0.0126136	-0.0687593	-0.0229761	0.0347142	0.0441514	-0.0962267	-0.0064842	-0.0274267	-0.00275787	0.0723549	-0.163043	-0.00366938	-0.013365	-0.0570096	-0.0198948	-0.0471886	0.0255392	-0.0992496	0.00105049	-0.0279784	-0.0213873	0.000400649	0.0603235	-0.0771251	-0.0368375	-0.000318013	0.0108592	-0.0308708	-0.0201327
45	-155	-0.10862	-0.0215584	0.0138325	-0.0345355	-0.0251775	-0.0571324	-0.0606143	0.00808511	-0.0173496	-0.0572078	0.00177338	0.00845934	0.0065154	0.00150088	-0.0200551	0.00925932	-0.00692197	-0.0812816	-0.0187243	0.00539679	-0.0888881	-0.0490646	-0.0589189	0.0001799	-0.12245	-0.0176813	0.0395473	-0.0756176	0.00750031	-0.0188423	-0.0841913	-0.0675615	-0.0245465	-0.067658	-0.0118156	-0.0456886
46	-154	-0.0412474	0.0143478	-0.0697924	-0.0104754	-0.0430266	-0.0446766	-0.00465641	-0.0213566	-0.0262976	0.0117557	-0.0348971	-0.0321546	0.041255	-0.0185042	0.0864424	0.0401041	-0.0689888	0.0774261	-0.0208075	0.0245657	-0.134323	-0.0132055	-0.00357747	-0.0503075	-0.11149	-0.0340224	0.0136684	-0.136754	0.0283997	-0.0150881	-0.0638579	-0.046447	-0.0322112	-0.082703	-0.0195464	-0.0460944
47	-153	0.0586302	0.0280248	-0.125027	0.00935829	-0.0186692	-0.00638859	-0.00756637	-0.00862671	-0.0138693	0.109202	-0.0404117	0.000940198	-0.00260182	0.024415	0.0636521	0.0194954	-0.0379135	0.0203354	0.00218609	0.0318138	-0.0537923	-0.0213021	0.0544734	-0.0241915	-0.115244	-0.0258818	0.0335371	-0.0485459	-0.0123674	0.0375921	-0.0500522	-0.00553629	-0.0139214	-0.0370878	-0.0142895	-0.0196212
48	-152	0.06401	-0.0352634	-0.0592065	-0.00354553	0.0390581	-0.0171136	-0.0530094	-0.00762076	0.0535234	0.0865949	-0.0481055	0.00258367	0.0026781	0.0360916	0.0277066	-0.0380592	-0.00814334	-0.0557877	-0.000828274	0.0468747	-0.0157371	-0.0225123	0.00244728	-0.0145634	-0.127788	0.0242592	0.042902	0.0213287	-0.0655155	0.0438253	-0.0150605	0.00356919	-0.0371527	-0.0648006	0.00517483	0.00880317
49	-151	0.0772234	-0.08783	0.0587137	-0.0141858	0.0753327	-0.0216446	-0.0166706	-0.035196	0.0651033	0.0164277	-0.063392	0.0178105	-0.0307033	-0.0296799	0.0383314	-0.0487603	-0.009985	-0.0804814	-0.0132611	0.0519335	-0.0262139	0.00916213	-0.0796244	-0.0584888	-0.112182	0.00344029	0.0215065	-0.126299	-0.0459208	0.0249251	0.00396978	0.0230208	-0.0636217	-0.0123271	0.00495894	0.0274647
50	-150	0.114118	-0.043967	0.0672869	-0.0203126	0.0637374	0.024962	0.00388365	-0.0277511	0.0645496	-0.0223029	-0.0487689	0.0171947	-0.0124567	-0.0100174	-0.0241149	-0.0273404	-0.041317	-0.0586156	-0.00586124	0.0238185	0.0547856	0.00651666	-0.0610172	-0.0539804	-0.113682	-0.0525597	0.0429471	-0.111389	-0.0441898	-0.0431168	-0.00808335	0.0465341	-0.0617878	0.0327446	0.00598288	0.0122058
51	-149	0.0564083	0.0317628	0.0229512	-0.0323278	0.00841369	0.0346978	-0.0236221	-0.0142815	0.0363835	-0.0789984	-0.0176712	-0.0357422	0.11554	0.03068	-0.0703082	-0.0234287	-0.0653065	0.0178002	-0.029939	-0.0023106	0.0584694	0.00525024	-0.0491905	0.00256621	-0.0880999	-0.0911918	0.0114317	0.0606626	-0.0585355	-0.102592	0.000195538	0.0107166	-0.0645544	0.0122971	-0.0137797	0.00100019
52	-148	0.0166085	0.0427505	-0.0450345	-0.0280947	-0.0260101	-0.00219528	-0.0613045	-0.0244459	-0.00482589	-0.0481101	0.0102658	-0.012057	0.115041	0.0375935	0.0133573	0.00769809	-0.0347596	-0.00241617	-0.00713848	0.00277173	0.0267074	0.0269039	-0.0613247	0.0338656	0.00823255	-0.108079	-0.0158957	0.104955	-0.0435122	-0.0116175	0.0525106	0.00213067	-0.0807271	0.0570569	-0.0209735	0.0398433
53	-147	0.030999	0.039243	-0.128263	0.0240792	-0.00792549	-0.0409348	-0.0733337	-0.0179207	-0.0512797	0.0538596	0.0168701	-0.00874482	-0.0390605	0.0616548	0.0382306	0.0502429	-0.0107793	-0.0500444	0.0365578	0.0141951	0.0495521	0.012363	0.0732924	0.00284514	0.0830278	-0.0877865	0.012656	0.10224	-0.0355596	0.102254	0.0942938	0.0373157	-0.0774514	0.0214349	-0.0176354	0.0428268
54	-146	0.0235789	0.10401	-0.0612731	0.0473596	0.0406438	-0.0299225	-0.0106089	0.00135715	-0.0315824	0.0503159	0.00380669	-0.0770184	-0.0517187	0.129825	0.010748	0.0621746	-0.0178947	-0.0611746	0.0289017	0.0132575	0.0827028	0.0438603	0.207919	-0.00413728	0.124053	-0.081808	-0.00850289	0.136768	-0.0125772	0.107799	0.0760407	0.0319504	-0.00507022	-0.047159	-0.016857	0.00587743
55	-145	0.00357844	0.11812	0.00611472	0.0067899	0.0501815	0.00849813	0.0335741	0.00312571	0.0548619	-0.0174646	0.0122936	-0.0584664	0.0954412	0.178368	0.0166281	0.0563718	-0.0136053	-0.0659053	0.0390747	0.0134765	0.0945911	0.0870783	0.0713486	0.0357336	0.138577	-0.0354375	-0.0490632	0.162868	0.0281533	0.0319085	0.0714967	0.01433	0.0493617	-0.0170555	0.0214786	0.015402
56	-144	0.0174055	0.0741432	0.0274682	-0.00465892	0.00908495	0.000837836	0.0264327	0.00525208	0.0465461	-0.0508286	0.0253514	-0.0170026	0.0969081	0.114977	0.0046638	-0.00781858	0.0158254	0.00995076	0.0429171	-0.00357161	0.026654	0.0449496	-0.0472751	0.0429877	0.112587	0.0319075	-0.0211926	0.167133	0.0408068	-0.0573032	0.0757047	-0.00711975	0.0618503	0.0270186	0.0167293	0.0371748
57	-143	0.0355521	0.0728311	0.0843601	0.00690614	0.0323694	0.000676228	0.0565768	0.0202195	0.0246731	-0.00256206	0.00676104	9.76109e-05	0.0116778	0.08073	0.00786443	-0.0647747	0.0204494	0.105292	0.0167233	-0.00177686	0.0103568	0.073382	-0.0207016	0.0309496	0.13618	0.0264075	0.00481207	0.126848	0.0272562	-0.0679877	0.0400899	-0.0072381	0.0520064	0.0406923	-0.0188758	-0.00683487
58	-142	0.0357613	0.0664042	0.0825051	-0.0167844	0.0216941	-0.00632063	0.0932032	0.0452388	0.0445588	0.0342963	-0.00326008	0.047335	-0.0279846	0.0614998	-0.00740492	-0.037963	0.00810298	0.125211	-0.00625935	0.0266477	0.082758	0.101773	-0.0825399	0.0227909	0.157802	0.0227714	-0.00688795	0.0227118	0.0253462	-0.0225137	0.0222641	-0.00835285	0.0442718	0.0329986	-0.00980631	-0.0580017
59	-141	0.0159556	0.073672	0.0337666	-0.0372187	-0.0239923	-0.0253034	0.0895768	0.0585281	0.00483891	-0.0039231	0.0351527	0.00604924	-0.0613075	-0.00334017	0.0932393	-0.0195371	0.0337633	0.0811214	-0.0176213	0.0122091	0.0267495	0.0331856	-0.116134	0.0114119	0.115247	0.0470192	-0.00337778	-0.0690057	0.039521	0.00917881	0.0179419	-0.0217624	0.0656041	0.0238877	0.00096355	-0.0338682
60	-140	-0.0402754	0.0569493	-0.0402626	-0.00616147	0.0054521	0.0156561	0.0346917	0.0431396	-0.0465535	0.0483958	0.0604355	-0.0547491	-0.0738548	-0.00999212	0.166223	-0.0330196	0.042441	0.0624515	-0.00723726	-0.0120066	-0.116453	-0.00214746	-0.0214329	0.0100333	0.113879	0.0627184	-0.0104516	-0.0628872	0.0464344	0.0276007	0.021999	0.0131059	0.037148	0.00652111	0.0128788	-0.0208516
61	-139	-0.0688534	0.0222884	0.00583463	0.0148004	-0.00163826	0.0328312	0.0115756	-0.00237506	-0.094424	0.0876681	0.0228357	-0.0347777	-0.0715771	-0.0216038	0.00215635	-0.0156352	0.0224369	0.0441886	-0.0170464	-0.0209778	-0.107748	-0.0340183	0.0814527	-0.00478407	0.0887018	0.0528148	0.0118611	0.0563813	0.035606	0.0601383	0.0423614	0.0477641	0.0175931	0.0340256	0.0328167	-0.0295589
62	-138	-0.120694	0.0256472	0.125445	-0.0101842	0.0143613	-0.00330814	0.0501201	-0.0128709	-0.132142	0.0207503	-0.0166413	-0.0433101	-0.0115135	-0.045528	-0.0555134	0.00136731	0.026742	-0.0218848	-0.0356547	-0.036882	-0.0597421	-0.0394666	0.102648	-0.014136	0.0254211	0.0506337	0.0482273	0.109942	0.00943035	0.0547076	0.0201274	0.023168	0.0226968	0.0902507	0.0321024	-0.0155678
63	-137	-0.142881	-0.0346517	0.0612801	-0.0270753	0.00549863	-0.0126496	0.0357675	0.0608179	-0.0801588	-0.00321064	0.00146819	-0.00236769	0.0140818	-0.0540226	-0.0198163	-0.0248903	0.00310069	0.00218067	-0.0335812	-0.0401969	-0.0967444	-0.0270753	0.0663468	0.0154849	0.00879909	0.0703771	-0.0289717	-0.00778186	-0.0311397	0.00393258	-0.0233373	-0.00966258	0.0126244	0.0634283	0.00409566	-0.000793162
64	-136	-0.0588869	-0.060709	-0.0240106	-0.0244662	-0.0994507	0.00878552	0.0395983	0.072733	-0.0530437	-0.0460948	0.0158496	0.0556714	-0.0781017	-0.121091	-0.0275835	-0.0326321	-0.0442112	0.0526912	-0.0356179	-0.0161764	-0.0250209	-0.0856454	0.0368052	-0.0109957	-0.0241995	0.0382899	-0.111758	-0.119961	-0.0538892	-0.0384807	-0.0289104	0.0448423	0.0230714	0.0225819	-0.0052906	0.0110106
65	-135	-0.00885002	-0.0376547	0.0208574	-0.0420114	-0.0658506	0.0182778	0.0392747	-0.0029103	-0.0435812	-0.0726336	0.00760914	0.00246869	-0.112135	-0.162945	-0.0266662	-0.00136461	-0.0359266	0.0190144	-0.0231669	0.0225346	0.010799	-0.080632	0.00589855	-0.0922999	-0.0630015	0.00464471	-0.0821704	-0.20658	-0.037791	-0.0745728	-0.0199141	0.0755627	0.0123698	-0.0301654	0.00582696	-0.0131355
66	-134	0.0258071	-0.0986423	0.0271272	-0.0272592	-0.00712855	-0.0070558	-0.0660752	-0.0218194	0.0537087	-0.0153324	0.0258732	-0.0136163	-0.0303949	-0.125338	-0.0922668	0.046998	-0.0218629	-0.0473179	-0.0150546	0.0332077	-0.0937192	-0.046535	-0.0315505	-0.0753077	-0.124433	0.0238916	-0.0423252	-0.219915	-0.013329	-0.0613247	-0.0413568	0.00496041	-0.00922221	-0.128125	-0.00296129	-0.00341902
67	-133	0.00843147	-0.102019	-0.0370117	0.0248926	-0.0495642	-0.0318258	-0.11792	0.00276212	0.0936821	-0.0120668	0.0323888	0.0316437	0.0224797	-0.0886976	-0.0951154	0.095025	-0.0221442	-0.0672427	-0.0289845	0.00779176	-0.0949805	-0.0509442	-0.0642276	-0.0164955	-0.181922	0.0454322	-0.0340195	-0.0478865	0.0269228	0.0153189	-0.0556935	-0.0404284	-0.0119747	-0.135835	-0.00721475	0.0371495
68	-132	-0.0563593	-0.0403991	-0.0133259	0.0145816	-0.0146239	-0.0263991	-0.0815581	-0.00682927	0.0999615	-0.00637318	0.0258055	0.043604	0.0131118	-0.0417153	-0.0424224	0.0603862	-0.00460063	-0.00849005	-0.0333663	-0.000987138	-0.0664603	0.0171873	-0.0168496	-0.0129033	-0.138569	0.0251756	-0.0196671	0.0381141	0.0421021	0.0655119	-0.0444745	-0.0684144	0.0193749	-0.069151	-0.00725427	0.0162194
69	-131	-0.0180494	-0.0388736	0.0684748	0.0113573	0.041131	-0.0269191	-0.0663645	-0.0655209	0.115025	0.0443199	0.000745876	0.0316596	-0.0062601	-0.00682742	-0.0597348	0.0152548	-0.0253638	0.0172802	-0.013024	0.0210885	-0.0601058	0.0380465	0.0532155	-0.0115105	-0.136003	-0.0144452	0.0113025	-0.0418765	0.00785157	0.012045	-0.0488707	-0.0810558	0.0515283	-0.0709766	-0.00840879	-0.00934854
70	-130	0.0392683	-0.0463563	0.0735212	0.0286157	0.0958556	-0.0222339	-0.054344	-0.11973	0.105248	0.000991624	-0.0282496	0.0140662	-0.0111834	0.0112105	-0.0182573	0.0336682	-0.0616916	0.0638544	0.0258478	0.0382294	-0.0799385	0.00135706	-0.000413015	-0.0116157	-0.142232	-0.0166708	0.0447527	-0.00127986	0.00228826	-0.046955	-0.0248967	-0.0622496	0.0328917	-0.131913	-0.00721575	-0.0126156
71	-129	0.0754186	-0.0344542	-0.0150997	0.0200276	0.124215	0.0115089	-0.0400842	-0.109508	0.147842	-0.0653293	-0.0249403	0.0121112	0.0326999	0.0498532	0.024674	-0.0160353	-0.0352411	0.0707848	0.0445747	0.0262946	-0.110295	0.0134384	-0.0740595	0.0114024	-0.0222496	-0.041468	0.0423502	0.130775	0.015607	-0.0362188	0.00769737	-0.040647	0.00452901	-0.0697316	-0.00428608	0.015112
72	-128	0.0958637	-0.00475009	-0.160849	-0.0165487	0.0441786	-0.0041385	-0.0292011	-0.0825745	0.0752663	-0.0326668	-0.0361085	-0.0210947	0.0673136	0.0903784	-0.0592325	-0.064545	0.00951843	-0.0642151	0.0328649	-0.00176647	0.0171627	0.0221041	-0.0863844	0.032646	0.0409904	-0.0698287	0.0357334	0.106722	0.0231805	-0.0429636	0.017207	-0.00349047	0.00917281	0.0811705	-0.020742	0.0375003
73	-127	0.0752671	0.0443784	-0.149849	-0.0533394	-0.000623268	-0.0144598	0.0157405	-0.0616042	-0.110176	-0.00424291	-0.00778799	-0.0450016	0.0178627	0.115337	-0.0705851	-0.0214054	0.035455	-0.0287633	0.0494555	0.0150676	0.118076	0.0383669	-0.0880016	0.0108022	0.048961	-0.0557511	0.0158188	-0.0442219	0.0464986	-0.0222623	0.0308187	0.0127989	0.0380956	0.0928634	-0.0497104	0.0179723
74	-126	0.0890527	0.0539508	-0.0202558	-0.0048568	-0.00368306	0.0446754	0.0156939	0.000770837	-0.153669	0.0286702	0.0393658	0.00185802	-0.0481821	0.065405	-0.0128067	-0.0131826	0.0741537	0.057824	0.105469	0.0318059	0.127327	0.0531789	-0.0489901	0.0292621	0.130546	-0.0663761	-0.00776817	-0.111872	0.041093	0.020627	0.0277597	-0.0109937	0.0410062	0.0470441	-0.0353299	-0.00406969
75	-125	0.0707835	0.0318568	-0.0504981	-0.00859929	-0.00290676	0.0536896	-0.032846	0.0497179	-0.0731374	0.104516	0.00683026	-0.014391	-0.0176189	0.0378766	-0.0355576	-0.0314214	0.083829	-0.059444	0.102582	-0.0188673	0.145396	0.0560883	0.0135155	0.0520578	0.180365	-0.0568825	0.0364022	-0.0714187	0.000869814	-0.0170121	0.0137636	-0.0471838	0.0468931	0.0400239	-0.0218082	-0.0340481
76	-124	0.0126342	0.030745	-0.0819103	-0.0182251	-0.00927008	0.0443585	-0.000365382	0.0433789	-0.000859912	0.0660274	-0.0165389	-0.0140051	0.06707	0.09483	0.0134648	-0.0223486	0.063403	-0.0883561	0.0484612	-0.0284599	0.0829148	0.056329	-0.0153873	0.0448185	0.182791	-0.0207492	-0.013348	-0.0280863	-0.00998819	-0.0398143	-0.00651124	-0.0547053	0.0535242	0.0378228	-0.0136828	-0.0198469
77	-123	0.047276	0.0312623	0.00236145	0.0497229	-0.0577269	0.0528587	0.0649141	0.0284759	-0.0236459	0.0459228	0.00326673	0.0833516	0.0722021	0.114324	0.106501	-0.0183706	0.062006	-0.0156679	0.015357	-0.00411545	0.0860282	0.0549609	-0.0668032	0.0663852	0.18052	-0.00654026	-0.106715	-0.0271353	-0.0139414	-0.0210324	0.00563708	-0.023852	0.0596923	0.104568	0.00548769	-0.00920508
78	-122	0.0836611	0.0351148	0.0371567	0.0247299	-0.0402402	0.032416	0.0772808	0.020488	-0.0352719	0.106271	0.00190801	0.0686979	0.0154569	0.0961607	0.117461	-0.0368302	0.063389	-0.000832609	0.00240326	-0.0249199	0.177984	0.062606	-0.0227071	0.0667151	0.154798	0.0018361	-0.0392551	0.0075821	-0.0238861	-0.0233035	0.00820932	0.0056965	0.0780297	0.13367	0.00915029	-0.0376554
79	-121	0.0749448	0.0340857	-0.0214358	0.0365747	0.0515069	0.0289291	0.0834809	0.0393972	-0.00478968	0.0596537	-0.0150597	0.00215706	0.0289823	0.03723	0.100066	-0.0519106	0.0489393	-0.054213	0.0149447	-0.0368413	0.187205	0.0384663	0.0798651	0.0290241	0.120201	0.0417078	0.0533212	0.171499	-0.00813073	0.0253116	-0.021308	-0.0094815	0.0447052	0.0324105	0.0203419	-0.00894829
80	-120	0.0505492	0.0378684	-0.0501919	0.102031	0.0704933	0.0342314	0.124994	0.0690385	-0.0892967	0.0502755	-0.017116	0.00617175	0.107993	0.0192353	0.0449731	-0.0376869	0.0286942	-0.105944	-0.00253126	-0.02504	0.13765	0.0113799	0.128526	0.00770906	0.0577964	0.107346	0.106128	0.257519	-0.0239859	0.0592686	0.00898545	-0.0308962	0.0599832	0.0105729	0.0181225	0.00529706
81	-119	-0.0415372	0.0825382	0.0276151	0.0652406	0.00948375	0.0351679	0.111181	0.0586432	-0.141601	0.0659274	0.00538219	-0.00752627	0.117688	0.0943543	-0.0119494	-0.0316252	0.0425613	0.00523106	-0.0300894	-0.0308667	0.0766935	-0.000393715	0.0338905	0.000145653	-0.000638821	0.119822	0.0985651	0.10298	-0.0398519	0.0176823	0.0322986	0.0100548	0.0895173	0.0699394	0.0182456	0.013662
82	-118	-0.0847232	0.0870163	0.0247347	0.0465608	0.0447271	0.0185617	-0.00947593	0.0649459	-0.0521015	0.00032812	0.0122541	-0.0348717	0.0480859	0.0564533	-0.00618644	0.0114592	0.0278793	0.0240425	-0.0244694	-0.0689331	0.0681934	-0.070458	0.00194965	-0.000570758	-0.0268536	0.101913	0.0523482	0.0283438	0.00217737	0.0106916	0.028117	0.0540268	0.0438427	0.0346107	0.0261102	0.0596198
83	-117	-0.101888	0.0124269	-0.0387864	0.0863232	0.0875286	-0.0283405	-0.0690732	0.0895916	0.00691728	-0.0406179	-0.003435	-0.0448321	-0.0408471	-0.0185638	0.00798014	0.0724855	-0.060591	-0.076564	-0.0475054	-0.0534968	0.0844502	-0.127898	0.091779	0.0263428	-0.0805061	0.0623117	0.0326243	0.0828035	0.0209335	0.0142183	0.0233422	0.0568979	0.0434518	-0.0136121	0.0188463	0.0535381
84	-116	-0.158061	-0.0670853	0.0161758	0.0690171	0.0204865	-0.0445046	-0.035525	0.0615955	0.00171946	-0.0576172	-0.0159471	-0.0118899	-0.0286974	0.0145097	-0.0178693	0.0346916	-0.122701	0.0270924	-0.0652997	0.0211763	0.0680123	-0.0846554	0.0760367	0.0458115	-0.14161	0.0409509	0.00362052	0.0342671	0.0293799	0.0151951	-0.0137094	0.0460309	0.0218552	-0.00588035	0.0249547	0.0230179
85	-115	-0.150699	-0.111375	0.036406	0.0189092	0.0269564	-0.0438883	-0.064456	0.0213794	0.0107044	-0.0399112	-0.0306253	0.0402731	0.0380143	-0.0127937	0.00755533	0.00823252	-0.112125	0.0522861	-0.0486226	0.0604792	0.0121966	-0.0386719	0.00863672	-0.00245838	-0.170591	0.0829256	0.0062785	-0.0130881	0.03822	0.0139416	-0.037936	0.0438687	-0.0608355	0.00503562	0.0183553	0.00658047
86	-114	-0.142573	-0.131038	-0.0121186	-0.0017771	0.100322	-0.0691677	-0.113815	-0.0366666	0.0291817	-0.0404913	-0.0237395	0.0526192	-0.0557855	-0.0858914	0.121266	0.0325128	-0.0567659	-0.0988301	-0.0454682	0.0725849	-0.0838712	-0.0436276	-0.00637699	-0.0638535	-0.182316	0.0585577	-0.0225086	-0.0503535	-0.00571425	-0.0371444	-0.0377653	0.0374592	-0.101702	-0.023042	-0.00999495	0.0161774
87	-113	-0.0828642	-0.116017	0.00754689	-0.0397064	0.119173	-0.0715807	-0.0711649	-0.0688787	0.0957129	-0.0687754	-0.0177532	0.0646493	-0.0850065	-0.133892	0.135552	0.0185494	-0.0136623	-0.0739376	-0.0406543	0.0558785	-0.062806	-0.0722233	-0.0527303	-0.0590224	-0.211326	-0.0102098	-0.0641068	-0.0583833	-0.0272254	-0.05193	-0.0206852	0.0189393	-0.111002	-0.0680252	-0.0382559	0.0437988
88	-112	-0.0129521	-0.0872703	0.081075	-0.062599	0.0580286	-0.0766489	-0.0235134	-0.026768	0.145598	-0.0320094	-0.042209	0.0452422	0.03339	-0.182651	-0.0108744	0.0164151	0.0151597	0.0088498	0.0137144	0.0264275	-0.0269628	-0.0354323	-0.114679	-0.0180637	-0.245939	-0.0647631	-0.0643515	0.0336452	-0.00357563	0.00586736	-0.00253593	0.0179496	-0.104412	-0.0651266	-0.0307929	0.0467454
89	-111	-0.0664036	-0.0660171	0.134389	-0.0695719	-0.00581825	-0.08511	-0.0396369	-0.00862041	0.013148	0.00216912	-0.0532805	0.00233515	0.0403175	-0.12296	-0.110729	0.0222549	0.0359925	-0.0221564	0.0409038	0.0119812	-0.0867266	0.049161	-0.0642251	-0.000963758	-0.187659	-0.0884155	-0.0622484	0.0207426	0.000687032	0.0340439	-0.00772507	-0.0181894	-0.0852486	-0.0185164	0.00596365	0.0203228
90	-110	-0.0336733	-0.0372611	0.0574057	-0.1053	-0.000279579	-0.0297204	-0.0215677	-0.017755	-0.0666063	0.0176793	-0.0458641	0.0116894	0.0229338	-0.0177183	-0.0568146	0.0251446	0.0312412	0.0201843	0.0133866	0.00267403	-0.0675173	0.0519296	0.00162071	-0.0131292	-0.0877094	-0.0721263	-0.0158303	-0.0397613	-0.0175891	-0.0040016	-0.0192984	-0.0435794	-0.0620779	0.0329277	0.00345619	-0.0274724
91	-109	0.0415831	-0.0418138	-0.0597956	-0.077307	-0.0263873	0.00339301	0.00934	-0.0363133	0.0218033	0.0603736	-0.0134645	0.00308264	0.00297507	-0.0348964	0.039522	0.0252768	0.0224028	0.0968042	0.0381101	-0.00676851	-0.0531752	0.0607221	-0.0168431	-0.0103912	-0.025851	-0.115435	-0.0175195	0.0339142	0.0117138	-0.0248813	-0.00408209	-0.00552979	-0.0703676	0.0186416	-0.0101201	-0.0260577
92	-108	0.0202081	-0.00726653	-0.0451736	-0.0479618	-0.0382908	0.00112889	-0.0451536	-0.0580275	0.031863	0.0429756	0.0481817	-0.0117443	-0.0392392	-0.0559931	0.0459033	-0.000298635	-0.0285405	0.0884954	0.0547046	-0.0307298	-0.0747685	0.0821106	-0.0327444	0.0291428	0.0570668	-0.128659	0.00613331	0.044489	0.0360163	-0.0183905	0.0137565	-0.0111594	-0.114025	-0.0586414	-0.00927111	0.00659035
93	-107	0.0355319	0.0513086	-0.0706176	-0.0704039	-0.00082714	0.0251507	-0.0912102	-0.077562	0.0328725	-0.0167085	0.0740593	-0.04025	0.0129532	-0.00751283	-0.0332285	0.00650189	-0.0607146	0.0734467	0.0317261	-0.0238404	-0.0796069	0.06249	-0.0273733	0.0307078	0.137769	-0.0532291	0.0890035	-0.139811	-0.0287928	-0.00679637	-0.00855182	-0.00835322	-0.105344	-0.0618106	-0.00987034	0.0164867
94	-106	0.0888854	0.0290967	-0.151971	-0.0204765	-0.00947442	0.0581838	-0.0568647	-0.061018	0.0421416	0.0064671	0.0736877	-0.10686	0.0252201	0.0267837	-0.0822777	0.0227942	-0.0129356	0.0875642	0.0475114	0.0136575	-0.0893047	0.0928561	-0.0193496	-0.0262458	0.211675	-0.00804799	0.0104431	-0.317653	-0.02113	0.027844	0.0202232	0.0243328	-0.0552033	0.00183195	0.00303917	0.014598
95	-105	0.12858	0.0617518	-0.0687199	0.0340445	-0.0114948	0.0650738	0.0226161	0.00503413	-0.0353306	0.0623156	0.0798447	-0.0525129	-0.0407429	0.0340107	-0.0248564	0.00221427	0.044512	0.104454	0.0294024	0.0116024	-0.0259098	0.120409	-0.00106577	-0.0289357	0.27993	-0.0213163	-0.0629997	-0.269976	0.035871	0.0281112	0.0509642	0.00290991	-0.0119358	-0.0131059	0.0247787	-0.0280303
96	-104	0.141134	0.117424	0.0340647	0.03714	-0.04114	0.0350748	0.121583	-2.10788e-05	-0.0516715	0.0742881	0.0464488	0.0317332	-0.064641	0.0209638	0.0877202	-0.00444898	0.116842	0.0652911	-0.0355988	-0.00643987	0.0425494	0.0781509	0.0349465	0.00712422	0.291075	-0.0376833	0.0174519	-0.0477886	0.0107963	-0.0346642	-0.00501556	-0.031456	0.00900355	-0.0122484	0.0288019	-0.0289667
97	-103	0.0877519	0.0975854	0.0407079	0.0440263	-0.070167	0.0275569	0.143852	0.00176484	-0.0165307	0.0538429	0.0297057	0.00908983	-0.0469565	0.10247	0.095224	0.0205526	0.101427	0.0165331	-0.0128348	-0.00904068	0.0477936	0.0405147	-0.00436595	0.0148227	0.283608	0.000283608	0.0976877	0.14822	-0.022789	-0.0686973	0.0280385	-0.0381402	0.013354	0.0504129	0.0234426	0.00074857
98	-102	0.030716	0.0882673	0.0183588	0.0321153	-0.0119086	0.0348821	0.119864	0.0727338	-0.00250917	0.0517751	0.0477908	-0.0301883	-0.00949512	0.203135	0.0121664	0.0201187	-0.00987891	-0.0309657	0.0537018	-0.0221496	0.0507003	0.0250071	-0.0297562	0.0268872	0.259404	0.0147558	0.0908759	0.221517	-0.0396253	0.00309394	0.0913981	0.00220812	0.0633545	0.0682709	0.0404859	-0.0257361
99	-101	0.0473544	0.0897665	-0.0105303	0.0438452	0.0140313	0.0520667	0.16573	0.0834421	0.0361189	0.0507081	0.0334168	-0.0253352	-0.0143817	0.134738	-0.0132227	-0.037806	-0.0301091	-0.046615	0.025886	-0.0264004	0.0619462	-0.00797991	0.053272	0.0464332	0.214977	0.0072922	0.00464072	0.153337	-0.0157676	0.0221019	0.0567617	0.0227301	0.0883538	0.136835	0.0395852	-0.0226428
100	-100	0.0217791	0.0874877	0.0400117	0.116574	0.0161371	0.0738351	0.134397	0.0601691	0.0262066	0.00152656	0.0412537	0.0148439	-0.0193829	0.0421707	-0.0163474	-0.0662419	0.0292442	-0.0179996	-0.0151812	-0.0211875	0.0534062	-0.0256211	0.0110482	0.0612394	0.168236	0.0524382	-0.0147017	0.0614789	0.00253665	-0.0773149	0.0488273	0.0212961	0.0523388	0.16448	0.0224647	-0.0129485
101	-99	-0.0754512	0.0735135	0.0619338	0.142521	0.0088354	0.0640957	-0.00315062	0.071753	-0.029759	0.0212488	0.0417376	-0.0141027	-0.0031844	0.0257691	-0.0351165	-0.0415686	0.0761042	-0.0883843	-0.0116332	-0.018964	0.0455801	-0.0365288	-0.0679834	0.0350946	0.0778887	0.0507725	0.0282063	0.0414486	-0.0171895	-0.0723604	0.0123546	0.0412583	0.0835156	0.0759021	0.0286098	-0.0283062
102	-98	-0.103807	0.0459998	0.0356998	0.0686797	-0.019414	0.0298929	-0.0277206	0.0721355	-0.0276577	0.0712863	-0.00471677	-0.0198087	-0.0794458	0.00834783	-0.017174	-0.042357	0.058538	-0.114856	-0.0172661	0.00901803	0.0330656	-0.0427864	-0.0130611	-0.00263101	-0.0391951	0.0573573	0.0468492	0.0632137	-0.00185643	0.019277	-0.0333806	0.00885402	0.13372	0.0315382	0.0174178	-0.0239819
103	-97	-0.0746315	0.010825	0.0608985	0.0158519	-0.0632029	-0.0247431	0.00241247	0.0440184	-0.00547591	0.0268663	-0.0283246	0.0149024	-0.120432	-0.0589461	0.00476871	-0.0432145	0.0336098	-0.04381	-0.0352496	0.0217083	-0.0249232	-0.04884	0.0573816	0.003096	-0.139173	0.0923962	0.043823	0.0858917	-0.00581104	0.0717301	0.0216699	0.00860988	0.0854408	-0.0518479	-0.00912592	-0.0460078
104	-96	-0.051424	-0.0268436	0.0180952	0.000233183	-0.191799	-0.0629729	-0.0135526	0.0446936	0.0225577	-0.0365076	-0.0381301	-0.0576105	-0.0426128	-0.0955126	-0.0396069	-0.0381659	0.0134668	-0.0338887	-0.0676991	-0.0172467	-0.0754654	-0.109732	0.0660407	0.010128	-0.212534	0.00994511	-0.0278283	0.0166398	-0.0113809	0.100987	0.0183501	0.0210958	0.00977995	-0.146212	-0.00958253	-0.0602834
105	-95	-0.0108911	-0.0519006	-0.0189877	-0.0218742	-0.199353	-0.0696845	-0.0316753	0.00949076	0.0432063	-0.0751408	-0.0569051	-0.0653143	0.0553852	-0.114832	-0.0650336	-0.028195	-0.0598042	-0.0663239	-0.0746881	-0.0230599	-0.110352	-0.0936588	0.0266008	-0.0226643	-0.277286	-0.0211409	-0.100927	-0.0414386	0.0105053	0.0731322	-0.0358156	-0.0227681	-0.000501172	-0.0869864	-0.0162988	-0.0339397
106	-94	0.0409382	-0.0887938	-0.000406225	-0.0150014	-0.0684584	-0.0396232	-0.0406587	-0.0399767	-0.0208408	-0.0994447	-0.0776031	-0.00394894	0.129613	-0.154557	-0.0162059	0.0368094	-0.0627593	-0.0398461	-0.0500504	0.0298681	-0.113992	-0.033716	0.0647329	-0.0744677	-0.305724	0.0519663	-0.116866	-0.00506849	0.00621511	-0.00840175	-0.0119019	-0.0201567	0.0334402	-0.0157537	-0.043437	-0.00481995
107	-93	0.0246276	-0.120794	0.0183772	-0.0356635	-0.0761231	-0.0493519	0.0294213	-0.00850686	-0.076697	-0.123286	-0.0737578	0.0199226	0.103412	-0.085173	-0.000681959	0.0725418	-0.0270853	0.0448277	-0.0291379	0.0442917	-0.0253373	-0.0803278	0.038514	-0.0657529	-0.282389	0.0389395	-0.0176177	0.0209254	0.0642959	-0.0639487	0.00193591	-0.00291993	0.024725	-0.00285769	-0.0190474	0.0207319
108	-92	-0.00992089	-0.110225	0.0487528	-0.0563993	-0.100207	-0.0876063	0.00946248	-0.0271272	-0.0499553	-0.142241	-0.0551736	0.055152	0.0647121	-0.0700712	-0.0364444	0.0466617	-0.0733015	-0.0114427	-0.0165305	0.0355612	0.0243309	-0.0834597	-0.112736	-0.0378264	-0.291571	0.0105904	0.0577115	-0.00125901	0.0977467	-0.0202481	-0.0213312	0.02254	-0.036994	-0.0070692	0.0184819	0.0108945
109	-91	-0.0129256	-0.0598557	-0.0337592	-0.0573242	-0.0113246	-0.0364015	-0.116093	-0.0841622	-0.0156767	-0.182148	-0.0540624	0.0465548	0.0582385	-0.156034	-0.0701575	0.0240678	-0.097888	-0.0931182	0.00863571	0.0466887	-0.0523131	-0.0567077	-0.115548	-0.0353146	-0.260246	0.0194579	-0.0406742	-0.116205	0.00884699	0.0361516	-0.0365465	0.0221081	-0.0682195	-0.0992744	-0.00802606	0.000442736
110	-90	-0.0438831	-0.0529758	-0.0984921	-0.0892054	0.0157384	-0.00503499	-0.0694098	-0.0809486	0.0315093	-0.178878	-0.0381507	-0.00586287	-0.00373944	-0.100049	-0.0566182	-0.0146921	-0.0818368	-0.00413595	0.0509379	0.0279399	-0.0781001	-0.0701137	-0.0366535	-0.0253355	-0.146804	-0.00926889	-0.056415	-0.174998	-0.0253483	-0.00967021	-0.0755303	-0.0287102	-0.0420208	-0.157839	-0.0315737	0.0184446
111	-89	-0.0527609	-0.0721678	-0.0593214	-0.0800436	-0.0554198	-0.0168416	-0.00887022	-0.0527657	0.0780708	-0.0409143	-0.000196449	-0.0417897	-0.0361886	0.0600201	-0.0144134	-0.054366	-0.0929014	0.111212	0.0534734	-0.0019046	-0.0432982	0.00283895	0.0447014	-0.0415823	-0.0491171	-0.0569869	-0.006222	-0.0528916	0.00439285	-0.0224871	-0.0928945	-0.030124	-0.0135342	-0.127654	-0.0179123	0.0463142
112	-88	-0.0196601	-0.0267795	-0.0612744	-0.0693577	-0.0445468	0.00711345	-0.00826891	-0.0319223	0.0664301	0.0635387	0.0308186	-0.0172674	-0.0476151	0.148807	0.0403434	-0.0441952	-0.0455245	0.131729	0.0375293	0.00525892	-0.107537	0.0875825	0.0962614	-0.0299555	0.0573689	-0.0695337	0.0249252	0.0808789	0.0366347	0.0412575	-0.0494013	-0.0211409	-0.0173586	-0.0846067	-0.0206809	0.0787408
113	-87	0.0431257	-0.00519624	-0.0093676	-0.0617094	0.0616775	0.0317999	-0.0159151	-0.0510302	0.0311119	0.119567	0.0506523	0.00730856	-0.0424177	0.187704	0.107282	0.000873053	0.0422845	0.0338713	0.0197878	0.037848	-0.120218	0.109906	0.104946	0.0103778	0.162393	-0.0704415	0.0716901	0.106096	0.0466367	0.0238138	-0.028233	-0.0243737	-0.0131457	-0.00286057	-0.0230317	0.0828882
114	-86	0.0562341	0.00369864	0.0312687	0.00218308	0.0956966	0.0381415	-0.0777942	-0.0544179	0.00129313	0.167027	0.0562259	-0.0092663	0.0658681	0.271232	0.102554	0.00910742	0.0635578	-0.0290852	0.0228258	0.0615838	0.00581718	0.158567	0.143644	0.0130116	0.267747	-0.0579531	0.0436643	0.0324858	0.00112745	-0.0491626	-0.0013008	-0.00396905	0.0277844	0.0337431	-0.00875879	0.0841452
115	-85	0.000632959	0.05561	-0.0313125	0.0351061	0.141391	0.0299082	-0.0301505	-0.0121074	0.0255695	0.121653	0.0302757	-0.0266103	0.112024	0.247102	0.029759	-0.00946363	0.0612023	0.0401896	0.094895	0.0629195	0.0913939	0.176442	0.0389814	0.0626005	0.357214	-0.0115029	0.050756	-0.0248148	-0.0158204	-0.069166	0.0406051	0.00584262	0.0806918	0.0636086	-0.00150383	0.068031
116	-84	0.0452726	0.0636821	-0.0583248	0.0336223	0.238963	0.043979	-0.0102061	0.0230213	0.0521795	0.102083	0.0250183	-0.0324756	0.0419095	0.146346	-0.0347244	-0.000721242	0.0574435	0.105703	0.118111	0.0261055	0.129578	0.105456	-0.117607	0.127966	0.356154	-0.00249499	0.0880794	-0.00886795	-9.94367e-05	-0.0699825	0.00230186	0.00348731	0.0803251	0.120627	0.0308613	0.0208328
117	-83	0.1033	0.0688528	-0.0443292	0.0301781	0.215063	0.0635973	-0.0946545	0.0472274	-0.0503118	0.133672	0.024994	-0.0228621	0.0273398	0.180399	-0.0176501	0.00656253	0.0854534	0.0316793	0.0782808	-0.0222835	0.154814	0.0634088	-0.151188	0.0940617	0.30735	0.0239338	0.064308	0.0673737	0.0112358	-0.058582	0.00667017	0.0208671	0.0474994	0.101675	0.0249931	-0.0175211
118	-82	0.0784798	0.139621	-0.0320524	0.0262899	0.167709	0.0717191	-0.055874	0.077097	-0.175078	0.131482	-0.0209228	-0.0274215	-0.00797085	0.192404	0.0504143	0.0262499	0.13184	-0.0679628	0.0488825	-0.0459781	0.159023	0.0571663	-0.0950531	0.0399931	0.263529	0.0675521	0.0494939	0.164028	0.00220464	0.0197274	0.0816455	0.0218309	0.0832739	0.0710156	-0.0143252	-0.0418131
119	-81	0.080335	0.171881	0.00170651	0.0635981	0.194374	0.101874	0.00697974	0.119732	-0.186567	0.110535	-0.00627993	0.0245651	-0.0380507	0.0877553	0.0845395	0.0147068	0.113022	-0.0634697	-0.0169936	-0.0649077	0.158884	0.0244496	-0.00896156	0.0243836	0.240336	0.0550794	0.0672597	0.130173	-0.0430214	0.0903295	0.072108	0.0187458	0.113346	0.094314	-0.00626847	-0.057607
120	-80	0.0577649	0.106595	0.0498804	0.115428	0.171776	0.0849737	0.00593292	0.126661	-0.0735517	0.113542	0.0276413	0.0649299	-0.0367438	0.0160619	0.0718858	-0.0516237	0.0944486	-0.0792335	-0.0714065	-0.0640063	0.122776	0.00932932	0.00842698	0.0513298	0.158369	0.0777531	0.0445458	-0.00712072	-0.0432682	0.0462434	0.0578134	0.0421335	0.066261	0.112384	0.00130222	-0.070283
121	-79	-0.0307024	0.0366798	0.0232343	0.100129	0.126756	0.0127127	0.039467	0.0665008	0.0179925	0.109592	0.0113013	0.0463629	-0.121721	-0.0344007	0.0308608	-0.0266859	0.062581	-0.0320204	-0.0852812	-0.0498542	0.0842043	-0.0434435	0.0102968	0.0830701	0.0151876	0.0971714	-0.00732226	-0.0458528	0.00619379	-0.0125948	0.107373	0.0376272	0.0161712	0.085416	0.00907259	-0.0465412
122	-78	-0.0784255	-0.00712541	0.0167507	0.0308127	0.119036	-0.0068346	0.0841598	0.0275017	0.00281613	0.0421045	0.0102961	0.055367	-0.0539788	-0.118218	0.0440042	0.0511466	-0.0206605	0.019189	-0.0956208	-0.0447177	0.0575323	-0.103266	-0.0143974	0.0372369	-0.0513857	0.0234824	-0.00831803	-0.0139148	0.0105858	0.0257686	0.110566	0.0346209	-0.00211534	0.0862329	-0.00704241	-0.0214211
123	-77	-0.0697111	-0.067588	0.113342	0.00547648	0.0796808	0.00833531	0.0737961	0.0543128	0.0544657	-0.0158814	-0.0106689	0.0351255	0.0248075	-0.170004	0.0237596	0.0395816	-0.0388661	-0.0731336	-0.053384	-0.0399916	-0.013898	-0.0970987	-0.0221296	0.00358214	-0.101588	-0.0321014	-0.0296097	-0.0961117	-0.0293293	0.0672728	0.0411389	0.0323494	-0.000890736	0.103302	-0.0197144	-0.0244482
124	-76	-0.0805469	-0.105625	0.0838094	0.0314978	-0.0248541	-0.0306791	0.0404091	0.062	0.0768833	-0.0713125	-0.0274803	0.0313702	-0.0758469	-0.201015	-0.0649113	-0.0033512	-0.0303895	-0.0332375	-0.0151445	-0.0304049	-0.0927064	-0.129723	0.00893574	-0.0123343	-0.218328	0.0230232	-0.0558114	-0.149384	-0.045606	0.0410078	-0.0129892	0.0303099	-0.053569	0.0956856	-0.00936727	-0.0341556
125	-75	-0.106744	-0.100195	0.0257217	0.0382185	-0.123037	-0.105163	0.0411635	0.0469045	0.0223873	-0.143816	-0.0139327	0.0353032	-0.0526484	-0.2753	-0.0809524	-0.0130364	-0.106562	0.0828364	-0.0559647	-0.0229296	-0.0881562	-0.1258	-0.0121899	-0.0509131	-0.309666	0.0442689	-0.0584489	-0.0817857	-0.0173403	-0.00548025	-0.0297354	0.0340058	-0.137314	0.0481519	-0.0467088	-0.0124618
126	-74	-0.120838	-0.096358	0.0966916	0.0207551	-0.0919038	-0.110488	0.028368	0.0144383	0.0417562	-0.150571	-0.0244649	0.0430862	-0.0366544	-0.322287	-0.0914393	0.00351953	-0.156428	0.0108885	-0.0672147	-0.00393696	-0.01435	-0.0517722	0.0361306	-0.04373	-0.331988	-0.0290574	-0.0979572	-0.071785	0.00231682	-0.00674537	-0.0492324	0.00526858	-0.104191	-0.0656979	-0.0577078	0.034988
127	-73	-0.105133	-0.0716368	0.0894339	-0.0162033	-0.0728081	-0.0723062	0.0061502	-0.0762764	0.0343084	-0.164587	-0.0530555	0.0485015	-0.0747768	-0.249814	-0.0743619	0.0186207	-0.0706956	-0.11714	-0.0173323	0.0314823	0.0369621	-0.00236379	0.0897325	-0.0437201	-0.315882	-0.0522076	-0.101821	0.0229355	-0.000552383	0.0279134	-0.0424112	-0.00374814	-0.0575104	-0.103002	-0.036415	-0.00176578
128	-72	-0.0379234	-0.0548953	0.041603	-0.0879186	-0.156447	-0.0664576	-0.010027	-0.108644	0.0656413	-0.171658	-0.0678738	-0.00915266	-0.00643156	-0.151075	0.00869504	0.00679229	-0.0109044	-0.0907623	0.0121135	0.0239663	0.0454819	0.021925	0.00842134	-0.0660802	-0.292145	-0.058103	-0.0556623	0.129142	0.0109693	0.000992212	-0.0179194	-0.0301317	-0.10298	-0.130753	-0.0423955	-0.00817122
129	-71	0.0160716	-0.062302	0.0212351	-0.124142	-0.0981367	-0.0360652	-0.0852999	-0.0916173	0.151302	-0.0623123	-0.0357452	-0.0284587	0.00371695	-0.109943	0.0197038	0.00799763	0.00262969	0.048331	0.0268444	0.0275479	0.0284927	-0.00675103	-0.0210182	-0.105	-0.284758	-0.0869195	-0.0244981	0.00847088	-0.00131244	-0.0519727	-0.0364564	-0.0590514	-0.100877	-0.242759	-0.0440408	0.0728274
130	-70	0.0211756	-0.0233167	-0.0653418	-0.117697	-0.028228	-0.0163738	-0.102799	-0.113791	0.122279	0.00869722	-0.00194378	-0.0503781	0.00445807	-0.057327	0.0343183	0.0126322	0.0758573	0.129879	0.0239069	0.0498615	0.00447568	0.00764006	0.0398524	-0.120922	-0.229797	-0.086508	-0.043461	-0.0429969	-0.0161916	-0.0538491	-0.0639413	-0.0508221	-0.069524	-0.22028	-0.0320319	0.0831049
131	-69	0.0226528	-0.0151625	-0.096048	-0.0978052	-0.0930679	-0.0218932	-0.0284401	-0.0904531	0.0508234	0.0046159	0.0147709	-0.0573755	0.100079	0.0414424	0.073403	0.0040385	0.0432374	0.0964582	0.0281828	0.00961478	0.0316901	0.0658332	0.00308617	-0.0494445	-0.114187	-0.0896407	-0.0739848	0.102509	0.0230959	-0.0626882	-0.073271	-0.0560618	-0.0723259	-0.0973022	-0.00886884	0.0649732
132	-68	0.0798112	-0.00426529	-0.0482587	-0.0308698	-0.10173	-0.0118262	-0.011267	-0.0563256	-0.0148885	0.0680641	0.0531853	-0.00126451	0.14495	0.12469	0.0190067	-0.000877183	-0.0486758	-0.00512081	0.0668281	-0.0145984	0.0873933	0.0768645	-0.066246	-0.0013795	-0.00988481	-0.0541881	-0.0283098	0.131682	0.0515943	-0.0653487	-0.0626226	-0.0442304	-0.0726814	-0.0504907	0.0198309	0.0388817
133	-67	0.175669	0.0953251	-0.0906099	0.0252409	-0.0631432	-0.0050057	-0.0120505	-0.0734267	-0.0593741	0.135427	0.0665685	-0.00726104	0.150612	0.184261	-0.0020705	0.00274536	-0.060286	-0.074336	0.0569561	-0.00589809	0.0446519	0.0958282	-0.0954943	0.0181014	0.108424	0.0172329	0.027505	-0.0705412	0.0262131	-0.0501424	-0.0186369	-0.0347604	-0.0717148	-0.0337096	0.0302454	-0.0143856
134	-66	0.178179	0.126677	-0.152376	0.0353718	0.000680172	0.0399629	0.0219774	-0.0743834	-0.0495291	0.115671	0.0613232	-0.0210425	0.13751	0.285497	0.00629896	0.0332361	-0.0425038	-0.0592333	0.0582413	0.0204659	-0.0775869	0.098764	-0.11533	0.0494428	0.22565	0.0489349	0.0720913	-0.147683	-0.00856444	-0.0630689	0.00505479	-0.0328368	-0.032454	-0.0312338	0.03256	-0.0184102
135	-65	0.0977304	0.0932208	-0.146352	0.0189133	0.0601311	0.0745629	0.0480371	-0.0565272	-0.0147692	0.0796626	0.0610846	-0.0339776	0.0021304	0.342538	-0.0643659	0.00784995	0.0110035	0.025357	0.10614	0.0576499	-0.0734282	0.0984207	-0.0758278	0.0487038	0.330127	0.0524091	0.173499	-0.0265958	-0.00342786	-0.0460003	0.0117821	-0.0188379	0.0145343	-0.0511777	0.0354172	0.000936857
136	-64	0.0394874	0.108976	-0.120986	-0.00780721	0.100031	0.0678618	0.0379685	-0.0512564	0.0397253	0.11713	0.0577347	-0.0760426	-0.0803588	0.299235	-0.0717451	-0.0474065	0.055862	0.0295879	0.0791356	0.0258194	7.92342e-05	0.111102	-0.0719135	0.0628488	0.418742	0.00999798	0.175669	-0.00313141	-0.00571466	0.00863717	0.0315832	-0.00890508	0.0413942	0.028501	0.0267495	0.0153805
137	-63	0.0143978	0.099559	-0.0269401	-0.0125535	0.147155	0.0423142	0.0203031	0.00883044	-0.0179166	0.110187	0.0708814	-0.0219002	-0.0623097	0.204816	0.00205573	-0.00799321	0.0798333	-0.050942	0.0269325	-0.00453285	-0.0616461	0.0889323	-0.110947	0.132515	0.440775	-0.0365047	0.0774536	0.123021	-0.0270488	0.0562167	0.0574878	0.0142407	0.103039	0.152112	0.0359891	0.00557998
138	-62	0.0471656	0.0639148	0.0637351	0.0400166	0.119742	0.0488091	0.0368763	0.102426	-0.130375	0.0216173	0.0773224	0.0466687	-0.100425	0.111325	0.0777684	0.012031	0.0958364	0.00364276	0.0226448	0.00423129	-0.0529092	0.077976	-0.0671442	0.168125	0.433772	-0.0230179	0.030122	0.29791	-0.020133	0.0411212	0.0935236	0.0208391	0.14773	0.184189	0.049663	-0.0460361
139	-61	0.0634956	0.0668931	0.0661372	0.124196	0.0830661	0.113949	0.0327139	0.12573	-0.0962694	0.0494023	0.0727611	0.0384519	-0.106761	0.110585	0.11904	-0.0140225	0.10747	0.0463558	0.0241653	-0.0201648	0.105926	0.073672	0.052744	0.0755526	0.37061	0.0207864	-0.0204806	0.186232	-0.0214521	-0.0276358	0.101257	-0.00798881	0.155113	0.180345	0.047505	-0.043735
140	-60	-0.0319048	0.0675105	0.0728289	0.133664	0.0246763	0.0852936	0.00149445	0.124349	-0.0922516	0.118397	0.0423227	0.0166086	-0.0753744	0.0732432	0.0526821	0.00712618	0.102932	-0.007826	-0.0135016	-0.0330987	0.142038	0.0401519	0.179117	0.00529876	0.254969	0.089281	-0.0239313	0.0624793	-0.0125982	-0.00528674	0.0850297	-0.0117213	0.162996	0.117601	0.0532903	-0.0135479
141	-59	-0.0717682	0.0618201	0.125898	0.120537	-0.0178828	0.0449701	-0.0341512	0.108152	-0.103544	0.057306	-0.00664707	-0.0163828	-0.00893354	-0.0418342	-0.0423536	0.000520847	0.0747188	0.00645053	-0.0578382	-0.0300004	0.0894166	-0.0295394	0.19077	0.0292073	0.127099	0.135424	0.00452552	0.0784268	0.00465649	0.0454853	0.0610899	-0.0138037	0.127049	0.0448549	0.0480361	-0.0198646
142	-58	-0.0228603	0.0360601	0.130793	0.112299	0.0614112	0.0681299	-0.0555405	0.0870564	-0.00721271	-0.0658751	-0.049546	-0.00709489	0.118243	-0.076783	-0.0734721	-0.0153794	0.0535439	-0.0149961	-0.0548564	-0.0297895	0.0353196	-0.105912	0.0753642	0.00796554	-0.0287605	0.103571	-0.00519274	0.0298096	0.0206884	0.0308427	0.0422588	-0.0182611	0.0716178	0.0702437	0.0390722	-0.00953431
143	-57	-0.0914489	-0.0254721	0.0616329	0.0481127	0.0451636	0.00929973	-0.0167061	0.107539	0.00246819	-0.156682	-0.103576	0.0332359	0.117158	-0.0923168	-0.0762109	0.00182096	0.0325104	-0.0497071	-0.0770461	0.00523155	-0.0225145	-0.140918	-0.0312016	-0.0230651	-0.161868	0.0822331	-0.0143612	-0.147462	0.0416448	0.0312861	0.0187553	0.0476296	0.0505504	0.10068	0.0365355	0.000187595
144	-56	-0.150329	-0.0658188	0.0584312	0.0296858	-0.0594233	-0.0563651	0.0127341	0.0880051	-0.0171457	-0.166945	-0.10582	0.0603735	-0.0500092	-0.159967	-0.0617262	-0.0261869	0.0554652	0.0241644	-0.129949	0.0145049	-0.00552495	-0.170882	-0.0418674	-0.0240403	-0.248789	0.0940796	-0.0520898	-0.28176	0.00582985	0.0402626	-0.0509659	0.0624526	0.0287929	0.05183	0.00417518	-0.00472558
145	-55	-0.087917	-0.103612	0.0688787	0.0131505	-0.0749044	-0.0536699	0.0415573	0.027958	0.036901	-0.119101	-0.0875723	0.0948764	-0.152112	-0.254448	0.0111082	-0.0627842	0.00515207	0.0209901	-0.117886	-0.0146058	-0.0322085	-0.184424	0.0191944	-0.0463287	-0.323825	0.0232522	-0.0503002	-0.1917	-0.00525176	0.0405939	-0.0758902	0.00133115	-0.0207915	-0.0654741	-0.0388433	-0.0223654
146	-54	-0.111053	-0.12957	0.0285991	-0.0953387	-0.0417888	-0.0496288	0.0578486	-0.0245965	0.0604724	-0.0762067	-0.0941161	0.0919814	-0.104048	-0.282619	0.0719398	-0.0375554	-0.106695	-0.0749802	-0.066018	-0.012441	-0.119728	-0.165266	0.0873673	-0.072052	-0.424809	-0.0580697	-0.0418176	-0.0426599	0.0171301	0.0211559	-0.0775134	0.00342131	-0.0810915	-0.101073	-0.0476693	-0.0580945
147	-53	-0.143314	-0.134204	-0.0125215	-0.155501	-0.0502248	-0.0742869	-0.0337403	-0.061354	0.0199854	-0.0579311	-0.0634426	0.0326685	-0.0176992	-0.177606	-0.00300704	0.00333901	-0.0739554	-0.0630935	-0.0465191	0.0138313	-0.101714	-0.12987	0.127387	-0.0871713	-0.449132	-0.0732773	-0.0524224	-0.0069859	-0.0182989	-0.0283009	-0.114219	0.0298069	-0.0955553	-0.0635324	-0.0412222	-0.0603373
148	-52	-0.106503	-0.16603	-0.047115	-0.127763	-0.132952	-0.110179	-0.0793754	-0.0686736	0.00341117	-0.0467493	-0.0514068	-0.0584176	0.0748527	-0.0884255	-0.0400282	0.0366928	-0.0809295	0.0163452	-0.0195977	0.0386353	-0.0434251	-0.0612093	0.0636266	-0.0980235	-0.394075	-0.0747648	0.00516543	-0.0289883	-0.0249108	-0.016969	-0.0919866	0.0191373	-0.0618324	-0.159308	-0.0304576	-0.00038966
149	-51	-0.0890496	-0.157204	-0.0250081	-0.0953156	-0.142155	-0.129534	-0.0466877	-0.0920494	0.0433145	-0.0436634	-0.0627126	-0.112172	0.126461	-0.0749921	0.0569669	0.0644541	-0.185522	0.0615202	0.0042715	0.0476407	-0.09641	0.00196971	-0.00406241	-0.0931545	-0.357539	-0.036118	-0.00487492	-0.0426328	-0.00247682	0.0409384	-0.0576388	-0.00170098	-0.0485275	-0.206427	-0.0285421	0.0436796
150	-50	-0.00433949	-0.0995283	-0.0434378	-0.0639407	-0.0541189	-0.101148	-0.0188154	-0.125451	0.011553	-0.0670253	-0.0494796	-0.0909511	0.0917024	-0.0576183	0.0307849	0.0505435	-0.19401	0.0336509	-0.00483739	0.0487363	-0.1703	0.0386737	0.0539	-0.0642148	-0.238876	-0.0379024	-0.0710908	-0.00914773	-0.00556591	-0.0106244	-0.0211188	0.0131211	-0.0562427	-0.0888566	-0.0386429	0.0176108
151	-49	0.0452359	-0.051372	-0.0780529	-0.0544323	-0.0306492	-0.0817294	0.0155891	-0.13714	-0.000164408	-0.0615894	-0.0116505	-0.0227645	0.0744413	-0.0265025	-0.0397306	0.0381549	-0.148304	-0.0147222	0.0372682	0.0424622	-0.117835	0.0529693	0.0390518	-0.00819884	-0.0981307	-0.101597	-0.0296119	0.00839936	-0.00496581	-0.0749613	0.0118808	0.00570362	-0.0545356	-0.0660852	-0.00942502	0.0218438
152	-48	0.0297371	-0.0131833	-0.0641408	-0.0608602	-0.0151664	-0.102701	0.000662513	-0.128876	0.0795541	0.0331892	0.0627264	0.0288478	0.11099	0.0442589	0.0191321	0.0251399	-0.0686194	0.0371056	0.067593	0.0300066	-0.0307587	0.0829164	-0.0587128	0.0232198	0.0109004	-0.118915	0.0170264	0.000779196	-0.00405331	-0.0325398	-0.0262123	-0.0462878	-0.0518729	-0.0940781	0.0141048	0.0701741
153	-47	0.0959715	0.00570267	-0.0774091	-0.0478468	0.0845872	-0.0677812	0.0203829	-0.094857	0.0494879	0.149029	0.0945241	-0.0115401	0.0642986	0.144341	0.0540692	-0.00110656	0.0182376	0.0691371	0.090113	0.0450197	0.0536105	0.161865	-0.0954691	0.00384777	0.163289	-0.095669	0.00036343	0.0807399	0.018067	-0.0451178	-0.00858718	-0.0403763	-0.0397317	-0.0288858	-0.00242705	0.0778737
154	-46	0.143488	0.0476589	-0.088297	-0.00889156	0.160012	-0.00648892	0.0292335	-0.0500271	0.00181643	0.175796	0.0750758	-0.0785235	-0.0205619	0.177102	0.0495629	0.0110555	0.0322281	0.0106682	0.141709	0.0420859	0.126388	0.192474	-0.106594	0.0225087	0.291747	-0.0229997	0.036261	0.100674	0.0336884	-0.0202304	0.058243	-0.0263721	0.0162073	0.0710587	-0.0171299	0.0605168
155	-45	0.111921	0.084828	-0.137073	0.0485494	0.165689	0.0575843	-0.0226749	-0.00472685	0.049401	0.167698	0.0748799	-0.0837709	-0.0164785	0.16531	0.00289018	-0.00507349	0.0616977	0.0236004	0.0883926	0.00701665	0.114544	0.177088	-0.0691112	0.0861127	0.407385	0.0122715	0.0657899	-0.106795	0.0252736	0.0592554	0.0733456	-0.026177	0.084611	0.172913	-0.00465858	0.0355213
156	-44	0.0544718	0.108606	-0.115255	0.056933	0.145361	0.116808	-0.0119909	0.0410261	-0.0149444	0.182098	0.0748616	-0.0420202	-0.0903945	0.232704	-0.0637151	-0.0334708	0.115813	0.0389649	0.0560579	-0.00569006	0.115817	0.175513	-0.0430658	0.114436	0.50484	-0.00841022	0.0230133	-0.167683	0.0328303	-0.000883656	0.0840471	0.0143996	0.114093	0.176179	0.0337948	-0.00839938
157	-43	0.0205764	0.173697	0.0423354	0.0819201	0.10068	0.107461	-0.0308302	0.0927782	-0.108992	0.162611	0.0539634	-0.0477588	-0.149635	0.272157	-0.0271613	-0.0232864	0.132655	-0.0437377	0.103751	-0.0158509	0.134027	0.141614	-0.0806115	0.101128	0.499258	0.0356162	0.0743551	0.108819	0.0211076	-0.0314188	0.0721666	0.0303049	0.133619	0.0942528	0.0234831	-0.0394585
158	-42	0.0326173	0.17466	0.125469	0.148719	0.0524463	0.115703	0.00043121	0.12055	-0.0573225	0.159649	0.0411504	-0.0681678	-0.0165019	0.191767	0.0557724	-0.0453036	0.158954	-0.114539	0.0799463	-0.0396816	0.133091	0.0918875	-0.0816983	0.0980049	0.440719	0.050763	0.166631	0.264362	0.0154124	0.0041436	0.0421371	0.013185	0.150992	0.0903108	0.00400098	-0.0495777
159	-41	0.0669582	0.131519	0.0486234	0.129715	0.0165952	0.152507	0.0781805	0.128667	-0.0260827	0.10884	0.0607316	0.00481235	0.0487034	0.136764	0.110139	-0.0782499	0.145956	-0.11295	0.0267721	-0.0802426	0.140892	0.0120718	-0.0664895	0.0861549	0.383876	0.0621067	0.0827573	0.165545	-0.00530092	0.00467887	0.0496999	0.0269413	0.130097	0.126464	0.0248567	-0.0540853
160	-40	0.0729664	0.106875	-0.07631	0.104643	-0.0280225	0.0970794	0.0461564	0.18226	-0.0408162	-0.0335673	0.0511587	0.0589588	-0.0275989	0.109688	0.0557935	-0.0643894	0.103356	-0.026938	-0.0174126	-0.108252	0.110117	-0.066959	-0.0360899	0.0561889	0.290828	0.127211	-0.0169925	0.108126	-0.0705801	-0.0359964	0.0612106	0.0577003	0.104391	0.153056	0.0199277	-0.0401063
161	-39	0.00199775	0.0586481	-0.0656701	0.10317	-0.0706905	0.014447	0.0902662	0.194618	-0.0286473	-0.0472743	0.0145749	0.0635977	-0.0896727	0.0507568	-0.0331073	-0.0259725	0.112484	-0.0116826	-0.0499912	-0.0943662	0.0778825	-0.0751474	0.0431987	0.0448507	0.14276	0.141658	0.0090549	0.158121	-0.0342044	-0.0803026	0.0740724	0.0391106	0.103371	0.160389	0.0280569	-0.0416578
162	-38	-0.0640168	0.0314707	0.0135561	0.0757056	-0.0383721	0.00698687	0.12143	0.0988341	-0.0447393	0.0196031	0.0117581	0.0651113	-0.0760159	-0.0115393	-0.0293157	-0.00174082	0.0648194	-0.0654971	-0.0483754	-0.0735467	0.0572381	-0.095291	0.0372056	0.0127492	-0.0076769	0.151424	0.00987694	0.168226	0.0257588	0.00104378	0.0933581	0.00954045	0.0966628	0.0841076	0.0365082	-0.0516813
163	-37	-0.0885597	-0.000673285	0.111909	0.0472707	0.0034131	-0.00561059	0.0589638	0.0251018	-0.0643067	0.0186019	-0.010404	0.0495426	-0.0161135	-0.0841534	-0.0436803	0.00198233	-0.018199	0.00869711	-0.0869163	-0.0432764	-0.022918	-0.142525	-0.0168683	-0.0203552	-0.136747	0.143793	0.0425842	0.0470447	0.00264627	0.0517761	0.0771578	0.0277093	0.102666	0.0435675	-0.00366051	-0.0520837
164	-36	-0.134894	-0.0198283	0.221062	-0.00325567	-0.040572	-0.0346858	0.0780916	0.0135901	-0.0452748	-0.0378753	-0.0479372	0.0808945	0.0154327	-0.177298	-0.054973	0.00723967	-0.0422882	0.0474011	-0.151061	-0.0266928	-0.102033	-0.180266	0.0460615	-0.0405064	-0.292166	0.0921289	0.104269	-0.140532	0.0123804	0.0224809	0.0514673	0.0423076	0.053891	0.0570051	-0.01854	-0.0633743
165	-35	-0.126787	-0.0285989	0.124333	-0.0268296	-0.0561869	-0.0444527	0.0263602	0.00263709	-0.034879	-0.155269	-0.0558069	0.107169	0.0282084	-0.255608	-0.0194462	0.0128261	-0.0938468	0.00998431	-0.148324	0.000732414	-0.133439	-0.172685	0.120227	-0.0498117	-0.4142	0.0553424	0.0149059	-0.249734	0.0148227	0.0640195	-0.000552892	0.0122753	-0.080187	-0.0526129	-0.0105033	-0.0178424
166	-34	-0.0506138	-0.127826	-0.0107821	-0.0489396	-0.0402311	-0.0443352	-0.0572584	-0.0536583	-0.0579737	-0.208996	-0.0936398	0.0764235	0.0153728	-0.283797	-0.0150349	0.0216494	-0.112023	0.00833313	-0.130252	0.0487944	-0.165137	-0.123174	0.0909628	-0.0547264	-0.453151	0.00404194	-0.100047	-0.212352	0.00775766	0.0833674	-0.0903879	-0.00100085	-0.0968032	-0.200031	-0.0162373	0.0291079
167	-33	-0.0477514	-0.21289	0.00294357	-0.0978462	-0.0797281	-0.0221611	-0.044912	-0.125227	0.00961269	-0.214781	-0.142808	0.0309018	-0.0288942	-0.239627	-0.0313731	0.0539386	-0.0616328	0.0166842	-0.0887621	0.0256395	-0.142057	-0.118709	0.0278806	-0.123237	-0.473457	-0.0649192	-0.0970554	-0.0926411	0.0326656	0.0334624	-0.119164	0.0413096	-0.0669222	-0.203438	-0.0202246	0.0290268
168	-32	-0.0327335	-0.19899	-0.0057256	-0.122989	-0.0841493	-0.037239	-0.0441384	-0.110843	0.116572	-0.235755	-0.107476	-0.0190804	-0.0165796	-0.14233	-0.000873658	0.0651603	-0.0715487	0.0290807	-0.0308499	0.0183729	-0.0938381	-0.107139	0.00241197	-0.164949	-0.455633	-0.111845	-0.0703185	0.0151468	0.0349523	-0.0439337	-0.101755	0.0385946	-0.160586	-0.125215	-0.0292539	0.0477844
169	-31	0.040196	-0.168804	-0.00241572	-0.148212	-0.0574603	-0.0660205	-0.0068465	-0.0696978	0.0971245	-0.135625	-0.0449682	-0.0154319	0.0395755	-0.0697953	-0.0102782	0.0472675	-0.0863637	0.0232635	-0.0222061	0.07016	-0.109324	-0.0291043	0.00151149	-0.111501	-0.404097	-0.126583	-0.109278	-0.000718754	0.0277056	-0.0662288	-0.0986935	-0.0103508	-0.209343	-0.131227	-0.0160667	0.0660022
170	-30	0.0446242	-0.143408	0.0532574	-0.15297	-0.0503668	-0.0658716	-0.0118053	-0.0685307	0.0739361	-0.0405036	-0.0204807	-0.00684342	0.0629862	-0.0288262	-0.0998188	0.0151289	-0.0816098	0.058045	0.0346038	0.0907289	-0.126789	0.0376831	0.0107072	-0.0732412	-0.329018	-0.151115	-0.11638	-0.120993	0.0120023	0.00705607	-0.0952545	-0.043547	-0.183941	-0.168198	-0.0215389	0.100545
171	-29	0.0649464	-0.108018	-0.00447305	-0.136649	0.0204217	-0.059359	-0.106714	-0.0961055	0.0800735	-0.029876	-0.013679	-0.0530914	0.120456	0.0125677	0.017077	-0.0176063	-0.0811829	0.0354583	0.115186	0.0996922	-0.0837949	0.0665175	0.0179224	-0.0647246	-0.184002	-0.161341	-0.0670862	-0.160913	0.0195105	0.0357056	-0.117236	-0.0698098	-0.154054	-0.104532	-0.0689505	0.09351
172	-28	0.113987	-0.0345475	-0.12254	-0.122676	0.0845502	0.00390799	-0.126141	-0.140838	0.067602	0.0408488	0.00186161	-0.0557877	0.141005	0.0467294	0.157706	0.0328354	-0.0208234	-0.0309963	0.139367	0.0955154	0.0571716	0.121824	-0.0432674	-0.0205173	0.00897005	-0.126263	-0.0755415	-0.0728584	0.0246934	-0.0162724	-0.132363	-0.0845919	-0.0948369	-0.0610106	-0.0441571	0.0467695
173	-27	0.109195	0.0530074	-0.127913	-0.0917541	0.113644	0.0576292	-0.104202	-0.100051	0.099907	0.116725	0.0477504	-0.0107	0.0458231	0.105249	0.0516988	0.0641668	0.00116378	0.00853929	0.134104	0.0546354	0.190514	0.198051	-0.116175	0.0288754	0.177495	-0.134722	-0.0542713	0.0498597	-0.0105611	-0.0677349	-0.0583836	-0.112297	-0.049612	-0.0815182	-0.00379291	0.0533865
174	-26	0.0843296	0.0980475	-0.124813	-0.00919169	0.191127	0.0424698	-0.0712949	-0.00358415	0.112995	0.187867	0.0781436	-0.000466864	-0.018804	0.193195	0.0186276	0.00950953	-0.0138082	0.0283945	0.113042	0.0195085	0.201572	0.226553	-0.123022	0.0734178	0.278613	-0.143434	-0.00853468	0.0739931	-0.0371234	-0.0836999	0.0342745	-0.117644	-0.0139665	-0.0475667	-0.012457	0.0323668
175	-25	0.0845389	0.155187	-0.153791	0.0946283	0.178747	0.0492964	0.0182429	0.062978	0.0517281	0.240089	0.098385	-0.0652406	-0.0626334	0.174115	0.0381311	-0.0135939	0.0511082	0.0203956	0.0904936	0.0199102	0.201401	0.209251	-0.0905616	0.104939	0.378082	-0.0655195	0.0177702	0.0260928	-0.029094	-0.0396389	0.0811143	-0.0746872	0.0290545	-0.0143798	0.0179075	0.00421942
176	-24	0.109905	0.189778	-0.0651806	0.120985	0.0746176	0.0782701	0.0745924	0.0991173	-0.0414651	0.212043	0.118873	-0.0966973	-0.0640702	0.129569	-0.00926053	-0.0602103	0.12914	0.0214476	0.0712517	-0.0182744	0.175681	0.199891	-0.00428122	0.1148	0.477897	0.0279551	0.083669	0.0206254	0.0153594	0.0169144	0.103903	-0.0280366	0.097104	0.0241745	0.0573897	0.0158577
177	-23	0.0775378	0.179262	-0.00431421	0.131488	0.0601536	0.104753	0.0909564	0.0999606	-0.0670076	0.180061	0.11406	-0.0473565	-0.0104566	0.249124	-0.00104742	-0.115323	0.171061	0.0575714	0.0829656	-0.0760554	0.0836021	0.190838	0.084097	0.183515	0.510294	0.0565841	0.105884	0.0380495	-7.57147e-05	-0.0127329	0.0876831	-0.00814178	0.154867	0.126089	0.0716332	-0.00737076
178	-22	0.00498999	0.177709	-0.066941	0.172423	0.0638382	0.101378	0.112615	0.139165	-0.0469182	0.128045	0.101871	-0.0543473	-0.0145127	0.302045	0.0412623	-0.0777392	0.173775	0.0726791	0.0561098	-0.0500033	0.0606215	0.116489	0.0923973	0.203476	0.494404	0.0533493	0.140665	0.160184	-0.010033	-0.0618223	0.0771248	0.0206519	0.150045	0.167934	0.0711537	-0.0257288
179	-21	-0.0558208	0.174664	-0.0251128	0.158432	0.023394	0.066722	0.0551293	0.170811	-0.112885	0.0821247	0.0776355	-0.0510174	-0.00943814	0.196512	0.0790542	-0.0367572	0.113317	-0.0354082	-0.0388296	-0.0362045	0.106933	0.0114143	0.0355376	0.106725	0.432022	0.0807982	0.15095	0.273912	0.0516818	-0.018973	0.0764398	0.0793104	0.148295	0.172191	0.0518251	-0.0122406
180	-20	-0.117182	0.153688	0.0776677	0.117092	0.0295882	0.0600983	-0.00427716	0.129566	-0.132711	0.118872	0.0457951	-0.00251304	-0.0525715	0.121409	0.0249317	-0.0576153	0.0103984	-0.0884207	-0.0536161	-0.0497471	0.10982	-0.0475804	-0.00990973	0.0788733	0.305974	0.117119	0.055331	0.209591	0.0238831	0.028265	0.0405341	0.0592219	0.143992	0.186275	0.0438013	-0.0293119
181	-19	-0.121749	0.0897655	0.142302	0.11991	0.0424525	-0.00930049	0.00722542	0.12129	-0.0419277	0.090366	0.0254736	0.011481	-0.14459	0.0748499	-0.0849194	-0.0845898	-0.0254061	-0.0550245	-0.0413218	-0.0340111	0.0210328	-0.084117	0.00921255	0.0879629	0.138932	0.134552	0.0401867	0.156778	-0.0304903	0.0191182	0.0295237	0.0352079	0.13156	0.177263	0.0277484	-0.0545874
182	-18	-0.107014	0.028096	0.220106	0.102395	0.00776962	-0.0918697	-0.0131378	0.112192	-0.00932484	-0.0728196	0.0207577	0.0419656	-0.0575144	-0.0191368	-0.068566	-0.064861	0.0278593	-0.00919729	-0.097564	-0.0627837	-0.0594821	-0.154189	0.0269902	0.030287	-0.0242344	0.12347	0.0255644	0.0740118	-0.00755823	0.0189151	0.0360901	0.0757246	0.11008	0.19287	-0.00766712	-0.0706186
183	-17	-0.121481	-0.0437146	0.203429	0.0144345	-0.0664089	-0.0758578	-0.0471073	0.062814	-0.0409684	-0.182353	-0.0150997	0.0374274	0.0795073	-0.196779	0.00294661	-0.00393393	0.013055	0.00124088	-0.110362	-0.0734855	-0.0620951	-0.200171	0.0182701	-0.0361947	-0.16471	0.121105	0.00556775	-0.0199368	-0.00556124	0.0322651	0.010283	0.0504606	0.029334	0.147985	-0.0319682	-0.0993426
184	-16	-0.117031	-0.109779	0.153864	-0.0534533	-0.137895	-0.0784422	-0.058129	0.0102183	-0.0667522	-0.187115	-0.0812393	0.0193067	0.0524346	-0.326908	-0.0398098	0.0640656	-0.0345197	-0.033328	-0.0965923	-0.0490695	-0.0531906	-0.205079	-0.00130842	-0.0815153	-0.292411	0.130266	0.0843805	0.0506713	-0.051012	0.0222351	-0.0240489	0.0305425	-0.0526676	0.0293134	-0.019874	-0.0880003
185	-15	-0.100926	-0.155013	0.149087	-0.108194	-0.147479	-0.0653749	-0.0199691	-0.0638267	-0.0799628	-0.215115	-0.120621	0.086739	-0.0287543	-0.347085	-0.109654	0.108574	-0.0777367	0.0363032	-0.109985	-0.0584563	-0.0516367	-0.248316	-0.0299354	-0.101678	-0.405642	0.0783326	-0.00998343	0.0525589	-0.0705661	0.0291606	-0.062115	0.022008	-0.0889132	-0.052963	0.0013488	-0.0540417
186	-14	-0.0638839	-0.216617	0.0890144	-0.153524	-0.121558	-0.0507165	-0.0278803	-0.0942106	-0.0883083	-0.238163	-0.129272	0.0937669	-0.0864308	-0.327573	-0.0872197	0.0994904	-0.181619	0.0649677	-0.104569	-0.0176331	-0.0789016	-0.236204	-0.0316455	-0.134677	-0.480778	-0.00697307	-0.137706	-0.0476066	-0.0554593	0.0802784	-0.0771195	-0.02843	-0.121068	-0.113176	-0.0335963	-0.0364561
187	-13	-0.0337357	-0.198271	0.0113372	-0.0996296	-0.0756985	-0.083103	-0.0962731	-0.120054	-0.0194919	-0.204937	-0.114326	0.0351811	-0.104119	-0.226345	-4.4887e-05	0.0604555	-0.198435	-0.109603	-0.083225	0.0476628	-0.115388	-0.179334	-0.017132	-0.171889	-0.474361	-0.0564736	-0.0860864	-0.102385	-0.0435979	0.0970289	-0.0904628	-0.00701903	-0.1375	-0.189172	-0.0578699	0.0153624
188	-12	-0.0165451	-0.159833	-0.0470814	-0.0534944	-0.0629904	-0.0505271	-0.0385003	-0.173018	0.125968	-0.199837	-0.111414	0.0423966	-0.00716283	-0.140921	0.0619734	0.028151	-0.132985	-0.153212	-0.0329399	0.0361299	-0.156346	-0.126331	0.0474983	-0.163203	-0.422831	-0.0756142	-0.147319	-0.165388	-0.0165136	0.0637768	-0.121721	0.00781647	-0.147632	-0.210086	-0.029311	0.067697
189	-11	0.027992	-0.150691	-0.133177	-0.0782081	-0.121362	-0.0597963	0.00733846	-0.170405	0.179055	-0.166594	-0.0986763	0.0454558	0.153864	-0.111315	-0.000736883	0.0183503	-0.111488	0.0256224	0.0276618	0.0313747	-0.188116	-0.010567	0.1011	-0.132293	-0.389839	-0.0849107	-0.22912	-0.275098	0.0148327	0.0241618	-0.097917	-0.0203207	-0.219519	-0.178306	-0.0122409	0.0928299
190	-10	0.0620098	-0.108631	-0.170315	-0.0771976	-0.136398	-0.109436	-0.0306896	-0.154687	0.163106	-0.0728529	-0.0647814	0.0424878	0.21047	-0.0812361	-0.0482612	0.0334473	-0.0995487	0.0217069	0.054875	0.0938022	-0.145874	0.0665979	0.0327192	-0.1031	-0.307764	-0.0740449	-0.165737	-0.372631	-0.012711	-0.0044538	-0.0762747	-0.00670688	-0.223523	-0.218427	-0.0233481	0.104339
191	-9	0.0959595	-0.0546408	-0.0691062	-0.0981118	-0.0942095	-0.0688033	-0.0359166	-0.12387	0.121617	-0.0251369	-0.0371805	0.0237675	0.139675	-0.0571432	0.0138425	0.0250742	-0.0724224	-0.0867775	0.0883847	0.119398	-0.09401	0.131842	-0.0351988	-0.0605886	-0.138921	-0.0794311	-0.105969	-0.279347	-0.0232345	-0.0156916	-0.0736765	-0.0193651	-0.132662	-0.218488	-0.0502278	0.094675
192	-8	0.140432	0.0291185	-0.0715898	-0.130058	-0.0700095	-0.0319131	-0.0528215	-0.093944	0.0184779	0.055567	0.0114636	-0.0385365	0.0556365	0.0699746	0.0601933	0.0276252	-0.0166828	-0.0165845	0.157302	0.0954608	-0.0337378	0.180919	-0.0738768	-0.00275246	0.0349879	-0.080133	-0.0425298	-0.0717084	0.0229054	-0.0134871	-0.000918116	-0.0227558	-0.0833993	-0.138559	-0.0284655	0.106221
193	-7	0.189538	0.108218	-0.241641	-0.0916609	-0.0250093	-0.00599629	-0.0597208	-0.0903511	-0.00740243	0.173886	0.0176949	-0.0523273	0.0107749	0.196271	0.129506	0.0499113	0.0699293	0.0641882	0.197861	0.0888997	0.0504002	0.182761	-0.147992	0.0425333	0.191663	-0.0343092	-0.00481245	0.0944041	0.0117502	-0.020694	0.0947128	-0.0305175	-0.00959699	-0.0827198	0.0144248	0.112342
194	-6	0.19721	0.133907	-0.271909	-0.050427	0.0711029	0.0411085	-0.00827984	-0.0565346	0.0247657	0.250024	0.0185949	-0.0549253	0.0189636	0.218558	0.119509	-0.00531055	0.125322	0.0610079	0.188239	0.0632348	0.110059	0.280792	-0.138575	0.0961892	0.360653	-0.0447532	0.0112697	0.172235	0.0253064	-0.0746393	0.126419	-0.0872865	0.059632	0.0246078	0.00254068	0.0920457
195	-5	0.147438	0.151515	-0.19224	0.0136036	0.166313	0.0829702	0.0588008	-0.0297522	-0.000561144	0.319229	0.0894076	-0.102278	0.0186803	0.281204	-0.0332797	-0.0537951	0.132788	0.0169178	0.19755	0.0220192	0.117826	0.365502	-0.03854	0.127454	0.518062	-0.0984186	0.0976201	0.161339	0.0414529	-0.0797119	0.117698	-0.0420354	0.0970554	0.119469	0.00787589	0.0718703
196	-4	0.122434	0.203955	-0.10879	0.115519	0.212315	0.138252	0.0651653	0.00559081	-0.00175058	0.330962	0.110362	-0.105503	0.00491457	0.388044	-0.0143402	-0.0427473	0.165644	-0.013163	0.212728	-0.00287069	0.0961068	0.373245	-0.0201782	0.111091	0.620387	-0.087837	0.135549	0.244166	-0.0150324	-0.0189536	0.165731	0.0237767	0.193383	0.127218	0.0559934	0.038413
197	-3	0.0992568	0.259496	-0.050999	0.179289	0.237976	0.168089	0.0783216	0.08938	0.00738917	0.313005	0.0998946	-0.0267767	0.0320651	0.442191	0.117199	-0.0742797	0.198595	0.0116603	0.185337	-0.0148405	0.140174	0.34837	-0.0851659	0.127314	0.659462	-0.0209639	0.0893948	0.231363	0.0229207	-0.01992	0.197321	0.00494208	0.270781	0.131742	0.0809276	0.00864548
198	-2	0.0734972	0.266582	-0.0623266	0.217108	0.273918	0.176671	0.105891	0.171581	-0.0382975	0.323369	0.125567	0.000601772	-0.00827944	0.385113	0.107484	-0.0840123	0.207738	0.019306	0.140783	-0.000285051	0.160493	0.230834	-0.0769251	0.165339	0.642528	0.0548503	0.0821347	0.0358194	0.0642617	-0.0340108	0.145399	0.0227895	0.273491	0.18889	0.0554139	-0.0310492
199	-1	0.0490659	0.215524	0.0179638	0.235014	0.276364	0.184021	0.0568913	0.23234	-0.0534091	0.321205	0.133508	-0.0615535	-0.0957868	0.268803	0.0703841	-0.026575	0.243794	0.0230991	0.116098	0.00944944	0.133268	0.101615	0.0134886	0.169589	0.572136	0.092667	0.121954	-0.00338823	0.0556738	-0.0204408	0.131238	0.0427844	0.255109	0.26806	0.0242169	-0.0667251
200	0	-0.00931603	0.148719	0.129725	0.261412	0.24848	0.153736	0.0559086	0.264448	-0.0400122	0.295374	0.121248	-0.0890254	-0.10485	0.145493	0.0627716	0.0133729	0.252129	0.0406438	0.0944177	-0.0206835	0.171055	0.00518446	0.0616715	0.133413	0.477982	0.101802	0.178691	0.0426129	0.0739033	-0.014348	0.147194	0.0307036	0.242053	0.280198	0.021334	-0.0632513
201	1	-0.0300916	0.115334	0.167461	0.297006	0.214925	0.112943	0.0892938	0.269891	-0.0551969	0.231979	0.0986669	-0.0605599	-0.0609364	0.0370868	0.0428663	0.0477731	0.214144	0.043661	0.0460555	-0.0518901	0.19895	-0.0640192	0.0744086	0.0828263	0.389926	0.114329	0.21295	0.06757	0.0167055	-0.00135304	0.141758	0.0417854	0.221845	0.262675	0.0147483	-0.0584047
202	2	-0.0484199	0.0816994	0.222168	0.296016	0.170013	0.085374	0.0683714	0.250845	-0.0543996	0.14223	0.0792043	-0.0239575	-0.0197745	-0.0290981	0.0339453	0.0760795	0.190256	0.0750565	-0.0075963	-0.0744735	0.181215	-0.0684784	0.105194	0.0315289	0.286207	0.112045	0.216972	0.106904	-0.0891285	0.0101951	0.142642	0.0645885	0.177993	0.255479	0.00339772	-0.0465281
203	3	-0.12851	0.03033	0.249498	0.280931	0.116427	0.0577657	0.0513013	0.209539	-0.0483763	0.0394248	0.0213339	-0.00784685	-0.012674	-0.0797899	0.032768	0.0611065	0.165565	0.0773736	-0.0555009	-0.104191	0.182301	-0.0813012	0.127301	-0.0291359	0.162719	0.0955682	0.192888	0.123854	-0.116497	0.019938	0.135738	0.0909704	0.150772	0.217646	-0.00963056	-0.0224055
204	4	-0.147794	-0.021047	0.263344	0.237015	0.0595461	0.0338632	0.0292781	0.167004	-0.0470669	-0.0213937	-0.0656045	-0.00300947	-0.0294105	-0.0985425	0.0294312	0.0409775	0.0952597	-0.00193792	-0.100672	-0.0679632	0.176451	-0.096211	0.16318	-0.0836768	0.0146666	0.0861551	0.117745	0.157159	0.00273073	0.0273734	0.117802	0.10664	0.174854	0.168379	-0.0184696	-0.00930384
205	5	-0.141785	-0.0769028	0.215482	0.141035	0.00986432	0.0184558	0.0189656	0.0861941	-0.0029024	-0.0136531	-0.086837	0.0409555	-0.0549771	-0.130059	0.0438044	0.0348769	0.0519202	-0.0521296	-0.151656	0.0107076	0.115441	-0.0611651	0.178057	-0.136122	-0.19969	0.0816556	0.065876	0.150177	0.077469	0.0292227	0.10385	0.133057	0.179009	0.102121	-0.0113346	0.0175307
206	6	-0.162273	-0.120784	0.0796242	0.0396068	-0.0622357	0.000180262	0.0353619	0.00875223	0.0746861	-0.0313237	-0.0903238	0.121237	-0.0379022	-0.123059	0.0571899	0.0411813	0.0741592	-0.0103857	-0.185446	0.0635016	0.112129	-0.0894463	0.126711	-0.160691	-0.423948	0.109118	0.031826	0.162644	0.0158229	0.0374472	0.0594833	0.128199	0.120399	0.0466983	-0.0147279	0.011742
207	7	-0.108697	-0.143319	0.0670631	-0.0284914	-0.129559	-0.0472129	0.0292718	-0.015701	0.121122	-0.0984026	-0.0823499	0.166607	0.0230153	-0.0472084	0.0719047	0.0682356	0.0540232	0.0874932	-0.172609	0.101341	0.199972	-0.141021	0.0869623	-0.124716	-0.570573	0.167709	-0.00694292	0.164357	0.0526194	0.0652237	0.0128993	0.0431431	0.0786034	0.0276464	-0.0241831	-0.0482065
208	8	-0.0731002	-0.144791	0.133415	-0.0823233	-0.0689227	-0.0876314	0.0188363	-0.0984164	0.102211	-0.197078	-0.0483534	0.154372	0.0611687	-0.0339753	0.0837454	0.103805	0.0303361	0.115151	-0.174773	0.094114	0.272387	-0.0737492	0.08044	-0.0911905	-0.68171	0.128437	0.00556676	-0.00238751	0.0873749	0.0794158	0.00611653	-0.00887339	0.069593	-0.0298061	-0.00744549	-0.0513392
209	9	-0.0575573	-0.153462	0.170278	-0.1337	0.0977761	-0.077677	0.0459969	-0.143098	0.054334	-0.222923	-0.0399516	0.125513	0.0960283	-0.00231063	-0.0491362	0.113157	0.0626602	0.0874793	-0.171233	0.10992	0.288479	0.0196041	0.0330945	-0.0852162	-0.765143	0.0154584	0.0350828	-0.127389	0.0664428	0.0539294	-0.0222829	-0.00357122	0.0398634	-0.0362447	0.0190774	-0.0269237
210	10	0.00712966	-0.16449	0.173388	-0.169251	0.147412	-0.0802628	0.0501583	-0.0487547	-0.0174648	-0.114945	-0.017149	0.114775	0.134997	-0.00166572	-0.118511	0.0959859	0.0396473	0.117867	-0.13091	0.142906	0.286602	0.000548789	-0.0639798	-0.0545235	-0.741391	0.0315666	0.0580375	-0.0942193	0.122657	0.0612319	-0.0176342	-0.00501244	0.00750909	0.0627604	0.0319498	0.00818243
211	11	0.0212786	-0.127456	0.110268	-0.169708	0.0875481	-0.0435287	0.0622373	-0.0457179	-0.0322421	-0.0292915	-0.000970569	0.160419	0.222688	-0.0601333	0.0250288	0.0950046	0.0269817	0.109603	-0.125383	0.110325	0.307968	-0.00587283	-0.0731367	-0.0224515	-0.685999	0.134756	0.0592942	-0.0384762	0.140093	0.0811635	0.0453804	-0.0145352	-0.0128116	0.111522	0.0587959	0.0784149
212	12	0.0112724	-0.065912	0.105879	-0.147601	0.138729	0.0624337	0.127011	-0.115094	-0.00049794	0.0481751	-0.00885574	0.183541	0.253643	-0.0233422	0.0713177	0.0808832	0.10047	0.0886583	-0.130541	0.0789743	0.275008	0.12199	-0.110359	0.0437582	-0.606433	0.186412	0.0711934	-0.0703088	0.194237	0.0691919	0.0892956	-0.0105301	0.0118644	0.140889	0.0579914	0.0877032
213	13	0.0379676	0.0197159	0.122276	-0.0989885	0.195315	0.124229	0.145118	-0.0594175	0.0397509	0.135621	0.027147	0.146636	0.182311	-0.0226549	0.0831174	0.0538143	0.214422	0.117498	-0.121682	0.0990126	0.314322	0.186182	-0.402137	0.15459	-0.504735	0.286607	0.13596	-0.0681004	0.30957	0.0554394	0.153565	-0.00833966	0.087222	0.26216	0.0366227	0.123317
214	14	0.079304	0.15901	0.115314	0.086374	0.113869	0.184919	0.200099	0.0618526	0.18314	0.0693058	0.0996155	0.212773	0.216328	-0.023833	0.110099	0.0410179	0.300846	0.127495	-0.134738	0.169866	0.366277	0.148638	-0.623435	0.22117	-0.477958	0.494266	0.220249	0.164532	0.359161	0.080065	0.209702	-0.0102612	0.1432	0.392999	0.052479	0.0729625
215	15	0.1437	0.170575	0.196277	0.183869	-0.0475244	0.115799	0.36179	0.123317	0.0735773	-0.21424	0.149924	0.321044	0.121291	-0.0224704	0.0609834	0.0289887	-0.0288056	0.105737	-0.317059	0.0657108	0.0106908	-0.0800666	-0.500056	0.336492	-0.396675	0.52274	0.362316	0.298114	0.412048	0.194246	0.0795074	-0.0137327	0.233659	0.501268	0.0757974	-0.214168
216	16	0.0839347	-0.0864121	0.239908	-0.0772661	-0.342523	-0.194221	0.48381	0.0214687	-0.207273	-0.674774	0.219343	0.318376	-0.263582	-0.370901	0.0642919	0.0820392	-0.75032	-0.0480222	-0.736584	-0.244454	-0.848718	-0.735102	-0.243807	0.387557	-0.535001	0.264958	0.363744	0.131481	0.421508	0.203132	-0.364458	-0.0339546	0.180728	0.516233	0.164861	-0.392798
217	17	-0.183372	-0.486925	0.201788	-0.429405	-0.814195	-0.618946	0.406171	-0.239557	-0.241738	-1.23366	0.258877	0.214637	-0.77072	-1.07017	-0.0255666	0.047499	-1.45466	-0.354258	-1.20456	-0.53877	-2.20512	-1.62549	0.0427733	0.205883	-1.16316	-0.0201341	0.032304	-0.0513616	0.234576	0.0139267	-0.963625	0.0145136	-0.30944	0.142212	0.185282	-0.520148
218	18	-0.655071	-1.09438	0.0897566	-0.824076	-1.28242	-1.08675	0.140838	-0.736371	-0.4021	-1.86275	0.0456683	-0.020259	-1.00449	-2.02949	-0.290069	-0.226677	-2.05212	-0.622949	-1.56705	-0.949914	-3.59334	-2.33344	0.342135	0.00560392	-2.24011	-0.434751	-0.566517	-0.417706	-0.181221	-0.177684	-1.80508	0.000813313	-1.2106	-0.554559	-0.0153814	-0.848801
219	19	-1.4834	-1.65437	-0.303447	-1.33735	-1.41229	-1.13688	-0.315598	-1.28451	-0.356171	-2.06849	-0.233358	-0.377294	-0.200188	-3.07579	-0.651521	-0.60243	-1.8888	-0.689284	-1.11731	-0.947417	-3.60201	-2.05436	0.436143	-0.228896	-3.49024	-1.03654	-1.5191	-1.22257	-0.762437	-0.440812	-2.73819	-0.213936	-2.4453	-1.62304	-0.317974	-0.794308
220	20	-1.65286	-1.30182	-1.23594	-1.58866	-1.0576	-0.507046	-1.12468	-1.09828	0.331312	-1.30431	-0.537671	-0.726651	0.853084	-2.9688	-1.04541	-1.06771	-0.82968	-0.448874	0.566641	0.0692113	-1.61387	-0.644669	0.246535	-0.475269	-3.21376	-1.31499	-2.05627	-1.79175	-1.34883	-0.827339	-2.14264	-0.449909	-3.05479	-3.02171	-0.713943	0.127185
221	21	-0.241342	-0.12936	-2.27514	-1.38782	-0.624877	0.102655	-1.88458	-0.371463	0.777602	-0.273026	-0.99059	-0.686677	0.679265	-0.922582	-1.0196	-1.05475	-0.143862	0.0345427	1.94297	0.986554	0.663081	0.483329	0.0774565	-0.416784	-0.924998	-1.15894	-1.24516	-1.34732	-1.28519	-0.973696	0.0519479	-0.724823	-1.99109	-3.21748	-0.878379	1.089
222	22	1.13024	0.685302	-2.02989	-0.948319	-0.451209	0.085371	-1.89824	-0.222106	0.519783	0.247163	-0.797503	-0.240949	0.00959282	1.70954	-0.468214	-0.0294034	-0.101673	0.404143	1.8124	0.87676	1.46553	0.673438	0.110264	-0.180041	1.31141	-1.10579	-0.104892	-0.487437	-0.28438	-0.673339	1.23287	-0.851917	-0.365878	-1.82825	-0.417464	1.05965
223	23	1.42347	0.82986	-0.457965	-0.476215	-0.0913792	-0.131659	-1.14777	-0.671621	0.103839	0.515238	0.120203	-0.087219	-0.127618	3.35453	0.0849472	0.776744	0.155269	0.392097	1.06391	0.42418	1.20242	0.758159	0.126586	-0.131511	2.8107	-1.20834	0.17063	-0.130671	0.461144	-0.287405	0.879597	-0.370714	0.27302	-0.703608	0.177352	0.401466
224	24	1.62522	1.03563	0.803605	-0.0385809	0.573189	0.000693475	-0.200265	-0.82435	-0.0947807	0.794754	0.598136	-0.370673	-0.0451834	3.6278	0.385309	0.394652	0.583377	0.117806	0.533044	0.151924	0.84245	1.09739	0.0469994	-0.233968	4.30554	-0.968025	0.0182879	0.0633586	0.247706	-0.105165	0.52421	0.316097	0.22315	-0.147718	0.248883	-0.0711614
225	25	1.78031	1.4339	1.00692	0.412837	1.02991	0.267403	0.431646	-0.303452	-0.203118	0.94631	0.4045	-0.666962	0.0274154	3.02516	0.392871	-0.181087	0.618201	-0.0989252	0.219495	-0.0773191	0.667555	1.4008	-0.0156101	-0.217638	5.42168	-0.409192	0.130121	0.428058	-0.163994	-0.019726	0.35364	0.485648	0.426319	0.730709	0.0422927	-0.374789
226	26	1.32578	1.54013	0.53941	0.836375	1.19814	0.473187	0.646956	0.338759	-0.322202	0.964109	0.173562	-0.804268	0.00901269	2.27749	0.207316	-0.199222	0.443051	-0.153815	0.141266	-0.312874	0.653987	1.5838	-0.0367735	-0.0429834	5.43259	0.106361	0.322833	0.674877	-0.270948	0.0705969	0.180493	0.269531	0.7184	1.54279	0.135196	-0.635761
227	27	0.65337	1.28764	-0.10816	1.09461	1.1352	0.669695	0.613973	0.677289	-0.40221	1.12213	0.137477	-0.687985	-0.127876	1.5317	0.0949268	-0.0542221	0.421783	-0.218572	0.299523	-0.527421	0.659892	1.53732	0.0272336	0.153714	4.79408	0.506506	0.282108	0.717115	-0.186682	0.192001	0.31978	0.133456	0.706877	1.70952	0.407012	-0.699694
228	28	0.126543	0.875583	-0.659331	1.18273	0.903831	0.799229	0.546331	1.01619	-0.491556	1.38028	0.10639	-0.360537	-0.228982	0.905861	0.124515	-0.046621	0.506506	-0.240452	0.571591	-0.61046	0.624104	1.16935	0.111424	0.252239	4.20416	0.854685	0.273844	0.645602	-0.128019	0.279994	0.726667	0.14427	0.876503	1.49477	0.462285	-0.625037
229	29	-0.367622	0.414253	-0.867075	1.13975	0.633724	0.821692	0.489863	1.5194	-0.624116	1.46591	0.0270954	-0.0685793	-0.411547	0.494997	0.238904	-0.101622	0.670615	-0.188015	0.771094	-0.5657	0.556615	0.668988	0.158255	0.301862	3.45577	1.11626	0.39001	0.725629	-0.163371	0.297522	1.09439	0.13552	1.32644	1.2978	0.342327	-0.473367
230	30	-0.74636	0.0159825	-0.528907	1.07344	0.310217	0.740075	0.436341	1.91734	-0.670538	1.38887	-0.0148513	0.102403	-0.593672	0.00232594	0.322188	-0.147608	0.810868	-0.252826	0.68759	-0.536255	0.477044	0.218687	0.266743	0.406089	2.24086	1.18065	0.465107	0.948254	-0.19603	0.332329	1.20513	0.130576	1.67743	1.18166	0.229101	-0.174759
231	31	-0.989788	-0.31918	0.228039	1.03451	0.0554692	0.566762	0.379206	1.93935	-0.578327	1.08143	-0.0511948	0.289506	-0.610007	-0.578497	0.29795	-0.153983	0.774348	-0.296113	0.290312	-0.455719	0.379203	-0.167717	0.375662	0.365027	0.621694	1.14912	0.509669	0.93725	-0.223576	0.381304	1.00085	0.155236	1.81505	1.0202	0.139505	0.152569
232	32	-1.21771	-0.639732	0.992746	0.945633	-0.0979725	0.275201	0.271905	1.60914	-0.425237	0.531494	-0.0977405	0.490179	-0.580205	-1.14097	0.203114	-0.0962822	0.660828	-0.253957	-0.224955	-0.309511	0.271192	-0.557992	0.368736	0.148705	-1.17664	1.03777	0.490397	0.659619	-0.190727	0.436018	0.582295	0.154004	1.67442	0.618627	0.00850633	0.338376
233	33	-1.32127	-0.887521	1.45591	0.858887	-0.221484	-0.0513582	0.204984	1.0991	-0.168948	0.0252899	-0.151054	0.615473	-0.466552	-1.60127	0.105908	0.051564	0.514762	-0.264321	-0.636732	-0.163629	0.248054	-0.871978	0.30234	-0.0547449	-2.80969	0.72895	0.38325	0.349752	-0.0758073	0.499256	0.185475	0.237995	1.24271	-0.0236975	-0.134701	0.373028
234	34	-1.23078	-1.04813	1.61228	0.676496	-0.263202	-0.31451	0.123464	0.485386	0.115435	-0.365949	-0.217501	0.655134	-0.248336	-1.85704	0.013686	0.276264	0.311152	-0.18412	-0.881366	0.0395193	0.269115	-0.982334	0.292887	-0.296553	-3.93224	0.387788	0.188434	0.0915102	0.0382333	0.514217	-0.0384327	0.366938	0.551608	-0.58069	-0.169358	0.323006
235	35	-1.04116	-1.11291	1.35854	0.351179	-0.275646	-0.471794	-0.0862428	-0.0689526	0.351321	-0.735673	-0.258233	0.599099	-0.0257537	-1.98113	-0.0383183	0.433707	0.185548	-0.0218758	-0.950434	0.254365	0.251236	-0.916248	0.277379	-0.542841	-4.39739	0.115588	0.01993	-0.162011	0.189586	0.49692	-0.101368	0.4248	-0.0836842	-0.864982	-0.167816	0.286031
236	36	-0.737039	-1.06271	0.8311	0.0731545	-0.273814	-0.463386	-0.208741	-0.44582	0.575337	-0.955739	-0.271482	0.537393	0.205964	-1.88539	0.121622	0.503709	0.162862	0.109216	-0.829538	0.440029	0.276884	-0.660623	0.0787707	-0.691869	-4.27586	-0.0842217	0.0325719	-0.376541	0.341699	0.409465	0.00783578	0.403684	-0.402241	-0.859028	-0.253554	0.312244
237	37	-0.317776	-0.928657	0.364222	-0.153449	-0.183204	-0.398717	-0.122403	-0.726915	0.704273	-0.90287	-0.285911	0.480549	0.492373	-1.63009	0.253998	0.557737	0.135726	0.221918	-0.621556	0.613042	0.346264	-0.277189	-0.154919	-0.735763	-3.76914	-0.172773	0.112533	-0.42483	0.456614	0.238135	0.192126	0.273766	-0.490685	-0.575381	-0.289026	0.367943
238	38	0.0506425	-0.752721	-0.0573994	-0.304182	-0.0857455	-0.333347	-0.0106082	-0.893114	0.732611	-0.701035	-0.263808	0.397232	0.709628	-1.39519	0.0943834	0.544491	0.111479	0.326366	-0.427208	0.701672	0.405524	0.0663561	-0.227177	-0.681227	-3.10193	-0.226672	0.180916	-0.308502	0.6004	0.123372	0.273822	0.109161	-0.409824	-0.221865	-0.236367	0.475645
239	39	0.350882	-0.500399	-0.331026	-0.361454	-0.0451939	-0.243861	0.0708881	-0.92622	0.628876	-0.453326	-0.191805	0.311328	0.7139	-1.01703	-0.0611915	0.49666	0.0626737	0.499299	-0.242259	0.728681	0.457494	0.37659	-0.279907	-0.569097	-2.38572	-0.215638	0.277983	-0.197863	0.712639	0.071885	0.227182	-0.0469523	-0.353113	0.0670962	-0.201553	0.661741
240	40	0.573804	-0.213415	-0.422759	-0.415355	-0.0595107	-0.175617	0.181357	-0.91549	0.450432	-0.13861	-0.089998	0.213109	0.607291	-0.52104	-0.083346	0.421888	-0.0318497	0.604461	-0.0766402	0.737646	0.44723	0.639015	-0.414564	-0.333387	-1.72159	-0.130974	0.34534	-0.0717752	0.746422	0.0202968	0.101014	-0.194149	-0.361939	0.271623	-0.114968	0.820647
241	41	0.619194	-0.070272	-0.505648	-0.374871	-0.1008	-0.0840543	0.276409	-0.844688	0.379218	0.172799	0.0821989	0.197045	0.500197	-0.026301	-0.0217237	0.308847	-0.109556	0.577859	0.0731722	0.672141	0.399633	0.767397	-0.577572	0.0375132	-1.16857	-0.09267	0.325499	0.140601	0.74286	-0.0289851	-0.086625	-0.272716	-0.320499	0.325673	0.0224145	0.825898
242	42	0.607588	0.0104077	-0.513725	-0.227144	-0.0301639	0.011011	0.318078	-0.714894	0.324682	0.462503	0.336182	0.235621	0.420604	0.470485	0.0103749	0.186824	-0.161461	0.550646	0.233347	0.525287	0.349686	0.779134	-0.690434	0.407137	-0.679299	-0.073785	0.248304	0.309669	0.673901	-0.0792232	-0.258955	-0.31564	-0.30895	0.332727	0.10146	0.727115
243	43	0.615736	0.144082	-0.425175	-0.153398	0.103416	0.0882704	0.329184	-0.580771	0.193708	0.745949	0.614802	0.185846	0.352289	0.779808	-0.0316197	0.00656297	-0.163452	0.470059	0.354929	0.366411	0.156794	0.706765	-0.739304	0.753962	-0.247185	-0.0500765	0.188001	0.374997	0.512734	-0.0928555	-0.312593	-0.371442	-0.302014	0.372068	0.158812	0.613601
244	44	0.561343	0.301854	-0.40231	-0.12565	0.189838	0.187201	0.345615	-0.468266	0.0863921	0.861343	0.851073	0.0884861	0.254573	0.923467	0.113124	-0.148535	-0.156412	0.354015	0.397446	0.243724	-0.138377	0.544073	-0.760694	1.09059	0.100192	-0.0182045	0.100725	0.345759	0.29582	-0.11987	-0.319716	-0.36912	-0.282198	0.328369	0.209528	0.416762
245	45	0.500741	0.489784	-0.436072	-0.041824	0.297485	0.216426	0.319414	-0.371439	0.0611316	0.818689	0.999949	0.0386928	0.104916	1.00108	0.263956	-0.217113	-0.0970758	0.260347	0.35227	0.125176	-0.275964	0.308832	-0.648457	1.31914	0.467397	-0.0331643	-0.00804732	0.238346	0.0669991	-0.210282	-0.321821	-0.28349	-0.240119	0.289744	0.19744	0.160858
246	46	0.461347	0.657496	-0.421584	0.00250662	0.289777	0.182144	0.257474	-0.248755	0.0484791	0.733869	1.03142	-0.00915269	0.0174884	0.939752	0.280379	-0.273746	0.0618655	0.168132	0.217398	-0.00509863	-0.318659	0.0848408	-0.417229	1.31301	0.877975	-0.210044	-0.0572585	0.126081	-0.116067	-0.240536	-0.247922	-0.222658	-0.144581	0.364881	0.202755	-0.0036597
247	47	0.359207	0.817799	-0.437623	0.00674319	0.0887331	0.167516	0.193041	-0.139842	-0.0512777	0.509447	0.914897	-0.10723	0.0909558	0.876952	0.343836	-0.311484	0.161693	0.0399424	0.0372861	-0.105974	-0.350997	-0.136722	-0.267372	1.07814	1.17524	-0.308208	-0.123822	0.0717512	-0.228101	-0.238074	-0.218919	-0.164063	-0.0968544	0.412968	0.212773	-0.0919824
248	48	0.27503	0.963733	-0.422282	0.0287768	-0.0415808	0.125627	0.0767692	-0.0387642	-0.222106	0.143328	0.659596	-0.183822	0.0386174	0.914907	0.229467	-0.369389	0.216371	-0.109026	-0.141469	-0.196061	-0.30821	-0.37554	-0.155106	0.781481	1.38293	-0.225827	-0.177994	-0.0122213	-0.262694	-0.328285	-0.256338	-0.0336886	-0.0949627	0.395255	0.123791	-0.207403
249	49	0.228931	1.01621	-0.256163	-0.00376056	-0.0453668	0.028015	0.0153377	0.0552204	-0.334717	-0.180839	0.392684	-0.236178	-0.14242	0.958016	0.0623886	-0.445863	0.168514	-0.217083	-0.273946	-0.300199	-0.267575	-0.605094	0.0232647	0.499229	1.53249	-0.229457	-0.180389	-0.168135	-0.235788	-0.390585	-0.248866	0.0412869	-0.113151	0.331026	0.0572909	-0.318811
250	50	0.133166	0.998702	-0.103823	-0.0894798	-0.0756128	-0.0618414	-0.0167352	0.0568793	-0.38656	-0.397295	0.159832	-0.2877	-0.164214	0.945617	0.0384035	-0.439778	0.0016911	-0.296997	-0.314817	-0.359291	-0.232177	-0.797262	0.183331	0.211361	1.56908	-0.253768	-0.228025	-0.192818	-0.256314	-0.370678	-0.290114	0.0341826	-0.172478	0.210057	0.0530545	-0.386986
251	51	0.0774555	0.928554	0.0338839	-0.144695	-0.0959137	-0.101861	-0.126203	0.0386094	-0.448666	-0.593376	-0.0853862	-0.296999	-0.1557	0.916077	-0.126724	-0.420239	-0.0964242	-0.312601	-0.249658	-0.385021	-0.274582	-0.826447	0.336574	-0.0800159	1.51803	-0.197314	-0.351438	-0.132481	-0.3014	-0.364053	-0.32146	0.0545228	-0.277376	0.0811651	0.0154803	-0.490164
252	52	0.0581755	0.764876	0.22644	-0.200093	-0.0279496	-0.111466	-0.200101	0.0561937	-0.414952	-0.719207	-0.275577	-0.305117	-0.14523	0.846436	-0.280076	-0.408916	-0.222955	-0.306591	-0.145963	-0.410709	-0.360813	-0.7625	0.474258	-0.37094	1.35934	-0.199801	-0.460771	-0.288116	-0.31036	-0.344017	-0.254685	0.0704623	-0.367137	-0.0611615	-0.0259147	-0.604904
253	53	-0.017473	0.560032	0.302518	-0.326441	0.060439	-0.0959682	-0.258571	0.0597633	-0.293008	-0.689296	-0.43336	-0.356879	-0.0949804	0.698313	-0.287697	-0.326025	-0.345076	-0.295271	-0.0607671	-0.396272	-0.371596	-0.673689	0.509835	-0.571542	1.15753	-0.239347	-0.450636	-0.413157	-0.35216	-0.327786	-0.210818	0.0679004	-0.367567	-0.181942	-0.0506178	-0.639612
254	54	-0.0964595	0.361985	0.239695	-0.421686	0.137073	-0.105774	-0.326975	0.0730356	-0.184594	-0.64474	-0.566057	-0.398486	-0.0984145	0.632647	-0.360676	-0.20982	-0.405025	-0.203563	0.0322335	-0.350652	-0.384065	-0.484522	0.531132	-0.646584	0.977765	-0.190948	-0.42167	-0.251321	-0.369542	-0.327567	-0.116533	0.0651037	-0.36375	-0.214442	-0.0470203	-0.631494
255	55	-0.127655	0.113857	0.196128	-0.426013	0.237975	-0.13067	-0.309027	0.0888332	-0.0934635	-0.631197	-0.611396	-0.368486	-0.0670879	0.654636	-0.365202	-0.0959072	-0.510343	-0.171841	0.101358	-0.283027	-0.386923	-0.307228	0.522867	-0.697066	0.728535	-0.06256	-0.41673	-0.22314	-0.346417	-0.249969	0.0275507	0.0366268	-0.332265	-0.18733	-0.017898	-0.588326
256	56	-0.143498	-0.0854046	0.240255	-0.411154	0.298848	-0.0842154	-0.291048	0.0888035	-0.0331966	-0.552373	-0.619909	-0.278162	-0.0601692	0.595914	-0.212925	0.0155545	-0.497514	-0.235867	0.134248	-0.226074	-0.38723	-0.116051	0.444691	-0.731869	0.457799	0.0124032	-0.351084	-0.367286	-0.352654	-0.129794	0.0872174	0.0192577	-0.201799	-0.136337	-0.00828864	-0.499393
257	57	-0.193161	-0.202144	0.299841	-0.354628	0.28302	-0.0560868	-0.334423	0.162776	0.0762597	-0.454868	-0.63285	-0.193666	-0.105166	0.441011	-0.11545	0.166716	-0.418651	-0.19465	0.179463	-0.187422	-0.311843	0.140617	0.400365	-0.692449	0.219169	0.00923256	-0.264825	-0.354815	-0.351643	-0.034201	0.145749	0.0160886	-0.0738648	-0.0754916	0.0212846	-0.417343
258	58	-0.227342	-0.369942	0.289149	-0.265474	0.207358	-0.0679615	-0.299047	0.291797	0.169167	-0.373514	-0.610459	-0.173548	-0.0856398	0.315028	-0.0957368	0.286519	-0.401507	-0.0966558	0.213872	-0.137939	-0.172271	0.31849	0.302503	-0.607011	-0.0380262	0.0347098	-0.183775	-0.233221	-0.319158	0.081884	0.19204	0.0365138	0.0242267	0.00113062	0.0692134	-0.337786
259	59	-0.200812	-0.490119	0.279546	-0.184807	0.0717474	-0.0434659	-0.201799	0.372612	0.159401	-0.250499	-0.528296	-0.176356	-0.0181665	0.211932	-0.00139266	0.317531	-0.294479	-0.11313	0.224027	-0.119715	-0.117218	0.423807	0.156789	-0.52731	-0.231111	0.140665	-0.0896593	-0.141043	-0.252982	0.209808	0.188894	0.0843157	0.144547	0.0593192	0.0608562	-0.260751
260	60	-0.194203	-0.501536	0.2977	-0.126278	0.00705217	-0.0203294	-0.157288	0.411236	0.285549	-0.0971289	-0.473882	-0.0852483	0.063332	-0.0876951	0.177867	0.386477	-0.185679	-0.0937888	0.21735	-0.0991503	-0.0472926	0.474213	0.107889	-0.423064	-0.384678	0.255958	0.00462736	-0.179148	-0.1905	0.296876	0.176952	0.0702764	0.285424	0.0494074	0.0425224	-0.18927
261	61	-0.210025	-0.510821	0.218517	-0.087773	0.0275626	0.0261906	-0.0636832	0.418282	0.434075	-0.017807	-0.404198	0.0284642	0.01069	-0.436244	0.226997	0.419557	-0.12683	-0.0488902	0.172522	-0.067823	-0.0398488	0.483416	0.0389631	-0.290849	-0.596777	0.263905	0.100001	-0.289951	-0.155499	0.350128	0.115784	0.00791104	0.409153	0.0205266	0.0566895	-0.0988099
262	62	-0.197118	-0.560145	0.125772	-0.025972	-0.0222334	0.0733957	0.0626155	0.422637	0.254797	0.0139399	-0.282215	0.0380418	-0.0844179	-0.599408	0.164094	0.39138	-0.00669438	-0.162766	0.140542	-0.0623309	-0.145831	0.500526	-0.111882	-0.172676	-0.783474	0.228302	0.225121	-0.243987	-0.103179	0.368937	0.0927817	-0.00660462	0.465708	-0.0563455	0.0412463	-0.0138588
263	63	-0.163625	-0.592416	0.10395	-0.0100116	-0.0825823	0.0987915	0.0565854	0.386494	0.0404803	0.072319	-0.187026	0.0843229	0.00087498	-0.780403	0.241337	0.385411	0.091297	-0.176199	0.115103	-0.0466626	-0.0795661	0.437754	-0.171157	-0.0594185	-0.880462	0.220259	0.375019	-0.0061719	-0.00120738	0.356754	0.0921252	0.0301736	0.450141	-0.202232	-0.00655452	0.0379156
264	64	-0.149677	-0.533733	0.0156056	-0.0266597	-0.0670951	0.150091	0.0288472	0.291653	0.0360145	0.0602204	-0.0817094	0.168934	0.0434517	-0.981039	0.18378	0.312887	0.102913	-1.16139e-05	0.0365336	-0.0148017	0.0487957	0.332326	-0.119197	0.0419039	-0.909687	0.176749	0.448866	0.159015	0.14842	0.304446	0.0334785	0.055009	0.413806	-0.308569	-0.0351805	0.0682368
265	65	-0.151759	-0.456299	-0.0559018	-0.00245799	-0.0335005	0.144012	0.0467442	0.194155	3.06171e-05	0.0548049	-0.0308286	0.122656	-0.0165636	-1.04152	-0.133385	0.236937	0.104424	0.049125	-0.009445	0.0138347	0.00441263	0.235758	-0.135556	0.113162	-0.879773	0.10414	0.421593	0.148852	0.285136	0.189033	-0.00957946	0.0420973	0.342435	-0.358757	-0.0411125	0.0931177
266	66	-0.0725229	-0.379324	-0.0539313	0.0180325	-0.0125782	0.0969853	0.0373082	0.0709739	-0.0770599	0.0749286	-0.0324904	0.095592	-0.021527	-1.0905	-0.23163	0.179835	0.128636	0.0132506	-0.01922	0.00499195	0.0171114	0.106135	-0.178756	0.154108	-0.780022	0.0444413	0.385322	0.134227	0.364299	0.0823009	-0.0905637	0.00674437	0.241765	-0.37089	-0.0660981	0.114621
267	67	-0.0376804	-0.328177	-0.14043	0.0361342	-0.0563767	0.071966	0.0563949	-0.0300487	-0.102306	-0.0412396	-0.0109985	0.130252	-0.0429775	-1.12801	-0.194734	0.0491372	0.131037	0.123286	-0.0517293	0.0174851	0.108913	0.0249432	-0.158083	0.170787	-0.635942	0.002734	0.278705	0.183964	0.367471	0.0255705	-0.174332	-0.0350224	0.171625	-0.386447	-0.11699	0.118338
268	68	-0.0713218	-0.343496	-0.232461	0.0109845	-0.128023	0.0545661	0.0582668	-0.107835	-0.0771486	-0.111686	-0.00922477	0.0696341	-0.0683473	-1.05066	-0.276624	-0.0425793	0.158194	0.236408	-0.0481255	0.0828081	0.135458	-0.0334245	-0.173333	0.183232	-0.47887	-0.00284964	0.163329	0.22772	0.309273	-0.0228368	-0.204826	-0.045034	0.0586058	-0.459743	-0.122184	0.0752298
269	69	-0.0149962	-0.2909	-0.191053	0.00736931	-0.126576	0.0503569	-0.0119584	-0.195581	-0.0548919	-0.0485461	0.0201644	0.00341762	-0.0479767	-0.944383	-0.268321	-0.0664997	0.198024	0.206807	-0.0290532	0.116767	0.159973	-0.117847	-0.154677	0.209834	-0.292404	0.00292637	0.164851	0.150892	0.239059	-0.046259	-0.235247	-0.0262368	-0.0739772	-0.49741	-0.0828696	0.0385685
270	70	-0.00662984	-0.203695	-0.145005	0.0686384	-0.12412	0.0138582	-0.0714389	-0.254886	-0.113805	-0.00707809	0.0764581	-0.00489848	-0.0842935	-0.833574	-0.254868	-0.140565	0.202665	0.190507	-0.0155069	0.160116	0.195213	-0.149651	-0.0906701	0.182655	-0.0486684	-0.0669303	0.0812963	0.161216	0.145464	-0.0676158	-0.21452	-0.0260562	-0.145004	-0.440965	-0.0765385	0.0895628
271	71	0.0514137	-0.112503	-0.139204	0.0756431	-0.0976563	0.0055638	-0.0871998	-0.290597	-0.133253	0.0424572	0.131914	0.0102575	-0.195983	-0.68116	-0.275913	-0.2229	0.221509	0.208725	0.028103	0.20006	0.282285	-0.148517	-0.0546646	0.127736	0.252478	-0.141324	-0.0619111	0.321444	0.0466722	-0.0983448	-0.184366	-0.0219526	-0.21548	-0.366446	-0.0713085	0.160839
272	72	0.17828	0.0166047	-0.0868424	0.107909	-0.0224919	0.0423331	-0.10378	-0.318733	-0.0915691	0.157962	0.20495	-0.00643532	-0.229058	-0.457972	-0.220047	-0.231673	0.220346	0.183333	0.0695816	0.195216	0.273371	-0.160337	0.0135617	0.194172	0.532554	-0.123065	-0.0873032	0.226181	-0.029244	-0.0556463	-0.170558	-0.022945	-0.239978	-0.297579	-0.0706812	0.153508
273	73	0.161669	0.0765297	-0.115786	0.168707	-0.0483262	0.0200894	-0.0643271	-0.31938	-0.105109	0.282106	0.250407	-0.0498374	-0.14872	-0.157857	-0.123469	-0.231627	0.18146	0.108176	0.100061	0.196906	0.141079	-0.14845	0.0609554	0.219244	0.755557	-0.061135	-0.117767	0.111684	-0.0887439	-0.0338219	-0.114942	-0.0425684	-0.186648	-0.233763	-0.0647441	0.0893725
274	74	0.187553	0.14684	-0.205332	0.193371	-0.124982	-0.0225381	0.043094	-0.243357	-0.126494	0.371943	0.260437	-0.059332	-0.0760654	0.0681244	0.106112	-0.205104	0.107777	0.0484123	0.0992693	0.174524	0.182709	-0.11409	0.0428668	0.150484	0.968492	-0.00844817	-0.211244	0.212503	-0.119197	-0.0783465	-0.0948731	-0.00560801	-0.128681	-0.19446	0.0110899	0.0421272
275	75	0.240346	0.221557	-0.175524	0.257336	-0.170017	-0.0432571	0.0627213	-0.171527	-0.0838344	0.457709	0.265336	-0.0830935	-0.0453479	0.149933	0.232699	-0.131483	0.0669341	0.157082	0.0980176	0.154797	0.255009	-0.0893549	-0.0206251	0.185645	1.1178	-0.015709	-0.234106	0.200249	-0.159518	-0.0579542	-0.117553	0.0347679	-0.0766553	-0.0884856	0.0450802	0.0352345
276	76	0.244726	0.188952	-0.138289	0.315634	-0.177077	-0.0378056	0.0482165	-0.144096	-0.0155664	0.477862	0.297424	-0.0361294	-0.0445678	0.279132	0.220745	-0.12212	0.0881784	0.173387	0.145799	0.15155	0.168908	-0.0687919	-0.0617836	0.191801	1.15625	-0.0327865	-0.217069	0.18832	-0.189818	-0.0298183	-0.0532124	0.0298483	-0.00171779	0.0742011	0.0408842	0.0192655
277	77	0.258456	0.20118	-0.190312	0.324654	-0.127531	-0.0278656	0.0717635	-0.0772138	0.00150556	0.421565	0.332838	0.0292411	-0.035538	0.458371	0.253575	-0.102648	0.0501787	-0.0488029	0.124318	0.112575	0.104403	-0.0704974	-0.0460549	0.145268	1.14399	-0.0369832	-0.311976	0.197017	-0.162214	-0.0145423	0.0116459	0.0450359	0.0817908	0.143322	0.0652448	-0.0349156
278	78	0.167729	0.241304	-0.225108	0.312319	-0.108512	-0.038564	0.0828284	0.00601598	-0.0556436	0.369436	0.330951	-0.0277257	-0.0594694	0.523887	0.235111	-0.0549112	0.0327674	-0.126385	0.0258314	0.0731376	0.0967704	-0.0974389	0.0205761	0.154337	1.06145	-0.0492029	-0.317345	0.0861494	-0.138819	0.0203749	0.0114992	0.0393718	0.126383	0.187148	0.0658556	-0.0716729
279	79	0.0920084	0.18885	-0.160925	0.285084	-0.121213	-0.0272807	0.110233	0.101052	-0.124701	0.304817	0.326991	-0.0173251	-0.0823095	0.551678	0.38069	-0.0906537	0.0866066	-0.13038	-0.0635475	0.0167361	0.109873	-0.123218	0.14146	0.102423	0.885696	0.0182172	-0.171333	0.0486105	-0.114744	-0.00918067	0.0532089	0.0159895	0.147236	0.250994	0.0696506	-0.0601299
280	80	0.0324241	0.149009	-0.0546472	0.292804	-0.116986	-0.0366753	0.155932	0.153783	-0.163838	0.216989	0.306781	0.0600966	-0.0508908	0.522148	0.460221	-0.125763	0.098402	-0.190755	-0.1516	-0.0598976	0.103632	-0.149346	0.190712	0.0360984	0.663689	0.0887171	-0.113785	0.00815577	-0.0622843	-0.0529543	0.0781028	0.0472809	0.148369	0.312782	0.0467587	-0.031542
281	81	-0.100845	0.103862	0.0362494	0.29798	-0.0754958	-0.0777376	0.190398	0.107621	-0.184159	0.0633001	0.237361	0.0266735	-0.148861	0.430525	0.209819	-0.145038	0.0875101	-0.144532	-0.185139	-0.089903	-0.00334846	-0.189797	0.174413	2.74981e-05	0.359656	0.0853124	-0.0532906	-0.099625	-0.0218773	-0.0620434	0.0766129	0.0796923	0.11013	0.351597	0.00464705	-0.00516836
282	82	-0.180712	0.0303157	0.0828613	0.199804	-0.0599148	-0.106858	0.188717	0.0827245	-0.135909	-0.10744	0.172381	0.0103653	-0.199372	0.356398	0.0829867	-0.166281	0.0765318	-0.157229	-0.182931	-0.0937928	-0.0723098	-0.231924	0.106756	-0.0976435	-0.00127161	0.0958445	0.0321162	-0.113743	0.0364332	-0.0774673	0.107263	0.0529665	0.0635917	0.235787	-0.00822595	-0.00608111
283	83	-0.240629	0.0375522	0.110106	0.0862484	-0.167874	-0.112929	0.174551	0.075274	-0.0567824	-0.196114	0.11948	0.0748883	-0.08582	0.18853	0.0854251	-0.132519	0.0219496	-0.239159	-0.20594	-0.105095	-0.132873	-0.236689	0.000328991	-0.172799	-0.312998	0.088926	0.101693	-0.105446	0.107323	-0.0611416	0.178502	0.0275815	0.0292459	0.150681	-0.0548955	-0.0135552
284	84	-0.274564	0.0228165	0.217626	0.0196902	-0.154927	-0.0794594	0.107279	0.0406482	-0.0559513	-0.282717	0.0167584	0.0838746	-0.0339287	0.0294744	-0.0255397	-0.121405	-0.0430891	-0.189031	-0.202524	-0.120551	-0.249604	-0.23055	-0.0120383	-0.215835	-0.578231	0.0440911	0.203677	-0.0943013	0.115111	-0.0331076	0.207598	0.059981	-0.0229017	0.177871	-0.109386	0.0149517
285	85	-0.267822	-0.059927	0.246663	-0.0655771	-0.00779767	-0.0778297	0.00114874	0.0135715	-0.0498827	-0.364201	-0.0730437	0.0831584	-0.00990862	-0.0215127	-0.104176	-0.133333	-0.0629954	-0.130906	-0.189272	-0.101825	-0.232505	-0.200407	0.0119381	-0.26173	-0.800466	0.00589488	0.233064	-0.052764	0.101934	-0.0728261	0.139644	0.0594487	-0.0853591	0.132222	-0.123355	0.0477309
286	86	-0.243941	-0.0278738	0.200568	-0.130255	-0.00935187	-0.0745004	-0.0465769	-0.0271976	0.018419	-0.388665	-0.11473	0.107917	-0.0114058	-0.0856349	-0.0912282	-0.0925015	-0.111642	-0.0714669	-0.191199	-0.0483237	-0.228053	-0.142369	0.0347104	-0.231833	-0.980103	-0.0224333	0.185974	-0.0468708	0.122625	-0.062887	0.149658	0.0130026	-0.139096	0.0762978	-0.120089	0.0601684
287	87	-0.17959	0.0144388	0.24035	-0.162109	-0.0131958	-0.0226501	-0.0984613	-0.0147482	0.0791731	-0.427724	-0.193944	0.120201	0.130354	-0.148748	-0.0768165	-0.0337821	-0.17067	0.0805304	-0.136666	-0.0316015	-0.253341	-0.131411	0.0625443	-0.230808	-1.12239	-0.023012	0.150995	-0.0325326	0.102473	0.0483578	0.183596	0.0107581	-0.210494	0.033823	-0.0852487	0.0627008
288	88	-0.145241	-0.073097	0.148882	-0.209706	-0.00511789	-0.0389436	-0.163986	0.0181156	0.181472	-0.427109	-0.249107	0.108891	0.330319	-0.124988	-0.038925	0.0294271	-0.165514	0.090054	-0.0527621	-0.0104397	-0.143897	-0.0248589	0.0737415	-0.235111	-1.13526	-0.0326939	0.179475	-0.0395943	0.0360056	0.0345074	0.155118	-0.00920538	-0.25376	0.0211847	-0.0366652	0.0876285
289	89	-0.0905189	-0.0667576	0.0897185	-0.254026	-0.0640686	-0.0660516	-0.211652	-0.0193137	0.317958	-0.336744	-0.227042	0.0633949	0.207079	-0.0290274	-0.0641993	0.112511	-0.205984	0.0383831	-0.0387935	0.0294311	-0.0972843	0.167303	0.0934694	-0.122055	-1.02795	-0.0512146	0.180462	-0.093495	0.0341328	-0.0426404	0.153584	-0.0309103	-0.278499	0.0675283	-0.0142574	0.112234
290	90	-0.0105975	0.0141369	0.191654	-0.269914	-0.0234539	-0.0341505	-0.224177	-0.0439556	0.352676	-0.24774	-0.213545	0.0930811	0.133568	0.0299502	-0.0770339	0.194149	-0.246347	0.0990592	-0.0222052	0.0339531	-0.0978075	0.204794	0.0711567	-0.0371471	-0.915595	-0.0641749	0.150234	-0.160773	0.0487886	0.0121045	0.107149	-0.020196	-0.284312	0.0809968	-0.00636572	0.1241
291	91	0.0278073	0.0625669	0.0503658	-0.246929	0.0340421	0.00286079	-0.213787	-0.0429378	0.320607	-0.14175	-0.228106	0.113223	0.251892	0.0713671	0.0174772	0.208764	-0.212263	0.0942354	0.0487316	0.036118	0.00639024	0.218326	-0.00307275	-0.00282884	-0.77736	-0.10998	0.118043	-0.189195	0.0363377	0.057262	0.0660398	-0.032566	-0.226335	0.0910355	-0.00365646	0.141727
292	92	0.0772786	0.123981	-0.127326	-0.184844	0.0152048	0.0363232	-0.220269	-0.0404495	0.297027	0.0118685	-0.215467	0.0373304	0.269272	0.181938	-0.0233224	0.147055	-0.161537	0.0863436	0.0807335	0.0244087	0.118535	0.2864	-0.0920212	0.0246729	-0.566336	-0.0992767	0.0232645	-0.115306	0.064769	0.0806227	0.0902484	-0.0201207	-0.191091	0.18438	0.0270596	0.111435
293	93	0.0992975	0.0754736	-0.102924	-0.115086	0.0360587	0.0315071	-0.161424	-0.0269278	0.212721	0.162455	-0.167735	0.0236403	0.286774	0.31107	-0.0722142	0.0673154	-0.041444	0.0571061	0.100371	0.00408305	0.147028	0.283862	-0.141989	0.0373732	-0.304014	-0.0182702	0.03086	-0.0642311	0.0537302	0.125326	0.0832889	-0.0260571	-0.137335	0.241161	0.0744369	0.0925098
294	94	0.0591241	0.0668015	-0.12927	-0.0393068	0.198496	0.0373665	-0.0629472	-0.000801727	0.075731	0.289706	-0.129984	0.0392142	0.252133	0.376756	-0.0101981	0.0289985	0.0919889	-0.0185547	0.121259	0.0271805	0.142103	0.305372	-0.0891717	0.0937535	-0.0278131	-0.00523678	0.0774869	-0.00155	0.0359313	0.115142	0.061974	-0.0508265	0.00304669	0.200962	0.0679323	0.106396
295	95	0.0974085	0.139505	-0.145776	0.042907	0.379311	0.0474539	0.0099768	0.0397131	0.0210043	0.39807	-0.114329	0.0183948	0.162128	0.390584	0.0365342	0.0624611	0.144021	-0.00815344	0.110866	0.0499513	0.17795	0.368332	-0.0780844	0.122247	0.186662	-0.00844497	0.0722628	0.0637707	0.0855536	0.155135	0.0534308	-0.023399	0.120382	0.207459	0.0472959	0.118913
296	96	0.201665	0.0969947	-0.10563	0.0785624	0.41088	0.0604822	0.020558	0.0679579	0.0532847	0.438495	-0.0718077	0.00662057	0.172966	0.424377	0.0811633	0.0701205	0.158669	-0.00281479	0.140264	0.0298697	0.205583	0.373236	-0.173023	0.127615	0.355561	0.0586559	0.126259	0.0157491	0.0980539	0.181883	0.0407585	-0.00962359	0.146501	0.271644	0.0618378	0.167483
297	97	0.194881	0.100368	-0.0862825	0.116484	0.389515	0.137945	0.00437324	0.0801767	0.00766471	0.4605	0.0151527	0.0246423	0.126103	0.392896	0.056809	0.0368001	0.189391	0.033389	0.183811	0.0249697	0.226884	0.345122	-0.172769	0.182124	0.493779	0.102826	0.10595	0.0513888	0.0837557	0.121232	0.047173	0.000371608	0.192339	0.308256	0.072661	0.134116
298	98	0.148891	0.131033	-0.0333019	0.17583	0.351613	0.121768	0.0804422	0.0853837	-0.068371	0.531722	0.0475416	0.0382858	0.0154099	0.239205	0.0345163	0.0402644	0.2404	0.0713794	0.1445	0.0382451	0.278691	0.294701	-0.142001	0.175962	0.537141	0.121619	0.0402736	0.0757621	0.0900308	0.151281	0.0708474	0.00832609	0.296027	0.223208	0.091415	0.0607023
299	99	0.108519	0.0717381	0.0278364	0.136803	0.278253	0.0529558	0.0979541	0.0985185	-0.025219	0.48647	0.0274106	0.00820884	-0.0149589	0.160452	0.0815064	0.0653621	0.2904	0.066715	0.0637288	0.00958306	0.283667	0.219496	-0.164396	0.148952	0.562554	0.162379	0.0189567	0.0364716	0.0966073	0.190768	0.0874515	-0.0196788	0.320171	0.150127	0.100341	0.0903939
300	100	0.0415626	0.0300116	0.0743062	0.0820396	0.232276	0.0564489	0.0455166	0.0999715	-0.0366743	0.352407	0.0238387	0.00479062	-0.0377188	0.167561	0.0884328	0.0640325	0.340068	0.0818088	0.00895246	-0.00815422	0.266987	0.150135	-0.122812	0.19003	0.572801	0.18608	-0.0358731	0.118253	0.104772	0.114405	0.0828883	-0.015818	0.310033	0.168318	0.0579865	0.0591741
301	101	0.0158086	-0.0169137	0.0875089	0.129534	0.152241	0.0595794	0.109261	0.0871988	-0.141991	0.256319	0.0182603	0.0266334	-0.0749992	0.119628	0.0250072	-0.0100622	0.288554	0.0631307	-0.0508779	-0.0171926	0.256316	0.0514623	-0.0745328	0.168684	0.448129	0.194271	-0.0270671	0.158206	0.110336	-0.00251988	0.0471588	0.000780549	0.340238	0.0621291	0.0555282	-0.0401487
302	102	-0.00529452	-0.10131	0.0565011	0.186738	0.0238812	0.0598377	0.197116	0.059624	-0.145208	0.14736	0.0478149	0.0513168	-0.120901	0.0571586	-0.0292034	-0.0679892	0.164198	0.0830166	-0.0798014	-0.0485722	0.195528	-0.0198006	-0.0361889	0.104305	0.27045	0.181254	0.041961	0.164487	0.0664736	-0.0526955	0.0128114	-0.00785589	0.350464	-0.0288694	0.0763049	-0.0641662
303	103	-0.0358914	-0.118975	0.0632943	0.214906	-0.0393078	0.0256022	0.176205	0.0142947	-0.1011	0.0935151	0.064067	0.0516342	-0.14996	-0.0753861	-0.0256567	-0.0442281	0.132421	0.0460949	-0.047312	-0.0251356	0.107229	-0.0277206	-0.00388552	0.0950573	0.152338	0.124571	0.0139072	0.145183	-0.0295698	0.00181866	0.00543501	0.0133832	0.30941	-0.0482582	0.049969	-0.0688404
304	104	-0.0829522	-0.0695027	0.0722505	0.217806	-0.0594086	-0.0131313	0.101936	0.0130565	-0.0747954	0.0779131	0.0399388	0.00686954	-0.0861239	-0.233568	0.0371407	-0.0240742	0.0745637	-0.0492219	-0.0554975	-0.00512981	0.0112226	-0.0938782	-0.017243	0.0768861	0.0569178	0.0591281	-0.0670662	0.057064	-0.0770129	-0.0191862	-0.00617713	0.0420679	0.2437	-0.166945	0.0378321	-0.0802413
305	105	-0.1009	-0.0820516	-0.0149427	0.146355	-0.0887013	-0.0284742	0.0683736	-0.029	-0.052408	-0.0358848	0.0470477	0.0134738	-0.0432045	-0.247346	0.0950081	0.000828972	-0.0663299	-0.00837907	-0.0773168	-0.0174256	-0.0468802	-0.136044	-0.0389185	0.0421408	-0.0405192	0.0185988	-0.115904	0.0331563	-0.0540691	-0.133393	-0.0253297	0.0320603	0.192599	-0.278495	0.0280198	-0.0649177
306	106	-0.0363413	-0.124517	-0.0868482	0.0122027	-0.11321	-0.0443013	0.0283375	-0.102531	-0.0677559	-0.17198	0.0385021	0.0350395	-0.0837765	-0.254562	0.0908516	0.0332531	-0.151369	0.0464169	-0.0530872	0.0291437	-0.028776	-0.0950003	0.00274096	0.0482042	-0.129547	-0.0120452	-0.124277	-0.0378972	-0.054848	-0.17228	-0.0246169	0.0117754	0.140311	-0.295612	0.00308602	-0.0171448
307	107	-0.0174088	-0.101082	-0.062136	-0.0839936	-0.130729	-0.031309	-0.0254235	-0.0632352	-0.0738143	-0.208575	0.0121591	-0.0115028	-0.0856756	-0.29288	0.145164	0.0346364	-0.181587	0.0281742	-0.0461433	0.0761972	0.00210464	-0.121919	0.091239	0.0673892	-0.167493	-0.0384017	-0.0880275	-0.155318	-0.07106	-0.154043	-0.022981	-0.00142161	0.0788006	-0.229906	-0.0156422	-0.0141865
308	108	-0.0316976	-0.0949875	-0.023141	-0.100355	-0.0735903	-0.0641317	-0.0597061	-0.0427862	-0.0590691	-0.190558	0.0178066	-0.0728361	0.00730991	-0.246173	0.0838547	0.0524613	-0.167632	-0.00980118	-0.011133	0.104484	-0.039125	-0.154385	0.0648999	0.0362156	-0.144863	-0.1032	-0.0930077	-0.191215	-0.0334455	-0.128836	-0.0178845	0.00689125	-0.014295	-0.212128	-0.0205203	-0.0452724
309	109	0.00828053	-0.131764	0.0071644	-0.0958761	0.00179418	-0.126843	-0.0544923	-0.108157	-0.017507	-0.17794	0.0519555	-0.0363693	0.0620766	-0.175651	-0.0701397	0.0502168	-0.12128	0.00728301	0.033341	0.13038	-0.154782	-0.112663	0.0277521	-0.0383079	-0.128757	-0.181813	-0.111268	-0.102849	-0.00740885	-0.131118	0.0162945	0.0374367	-0.079529	-0.217517	-0.0279728	0.000533262
310	110	0.0300353	-0.0759724	-0.0261645	-0.108634	-0.00237208	-0.119072	0.0369034	-0.126265	0.0455716	-0.188944	0.103169	-0.00140896	-0.0287541	-0.153353	0.0196863	0.0144117	-0.0856176	0.0595995	0.0299304	0.102285	-0.209843	-0.0603962	0.0131134	-0.0934583	-0.0804553	-0.16158	-0.0500849	0.0242671	-0.0106381	-0.154972	0.0457023	0.0136509	-0.0853609	-0.118007	-0.0631575	0.0293756
311	111	0.0561473	-0.0219465	-0.0962249	-0.129196	-0.0350296	-0.0880832	0.0867936	-0.0977656	-0.0185165	-0.177905	0.145585	-0.0663521	-0.0476477	-0.112514	0.027586	0.0345513	-0.0188327	0.0515563	0.0696202	0.0792574	-0.147983	0.00834338	-0.0612566	-0.0786428	0.00259092	-0.118	-0.0185724	-0.00520948	0.00690938	-0.124463	0.0712714	-0.0474055	-0.104992	-0.0978589	-0.0663107	0.025888
312	112	0.0898959	-0.0523233	-0.0578248	-0.124221	-0.0247977	-0.0478474	0.0706444	-0.0905895	-0.104821	-0.143839	0.126449	-0.0411883	0.0629544	0.0251098	-0.127442	0.0489921	0.00561396	0.0205583	0.0974054	0.0467295	-0.11472	0.024514	0.0140562	-0.0417097	0.076253	-0.0901961	-0.0266249	-0.0820299	0.0025341	-0.0957059	0.0731886	-0.0354137	-0.103866	-0.155872	-0.0531324	0.0443253
313	113	0.0605827	0.00908812	0.0236822	-0.117201	0.0331104	0.0279779	0.0645216	-0.0708649	-0.027643	-0.162939	0.0709535	-0.0154826	0.0959307	0.098269	-0.171134	0.0512605	-0.0845636	-0.0136757	0.0984618	-0.0165443	-0.139778	-0.00363068	0.0974641	-0.0381617	0.192462	-0.0640827	-0.00136269	-0.169635	0.00877687	-0.136156	0.0390293	-0.0226413	-0.111443	-0.104189	-0.0400206	0.0189333
314	114	0.0964499	0.0821706	-0.00109832	-0.108935	-0.0108522	0.0764901	0.0460756	-0.0132417	0.0192668	-0.139127	0.0699367	-0.0737825	0.0814227	0.0713584	-0.158867	0.0917281	-0.116725	-0.00924832	0.12204	-0.0263217	-0.075466	0.0213881	0.0634579	-0.0227647	0.30236	-0.0987131	0.0524748	-0.26167	0.0514188	-0.173688	0.0396022	-0.0589308	-0.100159	0.0216655	-0.0176094	-0.00663312
315	115	0.139624	0.106631	-0.056436	-0.0559124	-0.0866245	0.099274	0.0787014	0.0177449	-0.03064	-0.0657269	0.0975577	-0.048506	0.0180149	0.1192	-0.0508636	0.0653403	-0.0603437	0.0739685	0.115286	-0.0422596	0.00668698	0.0306634	0.0857348	-0.0161748	0.34159	-0.116411	0.125875	-0.170291	0.0477805	-0.146033	0.0467257	-0.0516465	-0.0179662	0.0797263	-0.0561811	-0.0405087
316	116	0.0426375	0.151716	-0.04035	-0.0346462	-0.035964	0.133257	0.122164	0.0432527	-0.0659897	-0.024888	0.109495	-0.0768649	-0.0744515	0.154279	-0.033489	-0.0156241	-0.0231061	0.127658	0.122081	-0.0772623	-0.0549587	-0.00179856	0.0718932	-0.0155771	0.334799	-0.100375	0.177092	-0.0237798	0.0116294	-0.084835	0.036965	-0.0406586	0.0241473	0.101039	-0.0810774	-0.0997951
317	117	0.0108117	0.176424	-0.061776	-0.0627301	-0.0131516	0.143789	0.100034	0.0951249	-0.0865026	-0.0106199	0.100611	-0.146384	-0.0520225	0.0994288	-0.159522	-0.034527	0.0456584	0.0664433	0.0789238	-0.0634462	-0.131079	-0.0599448	0.0137887	-0.0105454	0.323187	-0.0856594	0.162936	0.0842245	-0.0208189	-0.0357125	0.0316013	-0.0401262	0.000954807	0.183356	-0.0554614	-0.0880457
318	118	0.0319477	0.206967	-0.0677009	-0.0543661	0.0141977	0.149925	0.0987138	0.100992	-0.100348	-0.0654876	0.0805382	-0.0669182	-0.0669976	0.0513193	-0.12966	-0.00862666	0.0955488	-0.0129267	-0.0266948	-0.0682391	-0.108208	-0.0972239	0.0298029	-0.0557576	0.287783	-0.052367	0.0416486	0.143392	-0.0420518	0.0606113	0.0218643	-0.00763996	-0.059515	0.170657	-0.0422503	-0.0781796
319	119	-0.0489935	0.193256	0.00337664	-0.0486553	0.0402351	0.161447	0.129888	0.097815	-0.104063	-0.0627713	0.0620252	-0.034663	-0.121901	0.0641149	-0.0578052	-0.0488322	0.0525672	-0.0178622	-0.0613647	-0.0964851	-0.104599	-0.10658	0.0822785	-0.0617885	0.184124	-0.0319663	-0.0482202	0.154028	-0.038448	0.141726	0.0120835	0.0114486	-0.0979183	0.104198	-0.0239481	-0.110429
320	120	-0.101749	0.120094	0.0727725	-0.0392763	-0.0822439	0.129856	0.101293	0.145221	-0.048285	0.0194066	0.00749476	-0.091314	-0.0368417	0.10921	-0.0249067	-0.112222	0.0384582	-0.0733671	-0.0489265	-0.0793647	-0.118906	-0.168217	0.0827188	-0.0466495	0.0850653	-0.00840026	-0.0143055	0.268853	-0.0611764	0.0378267	-0.0367647	0.0149105	-0.103071	0.143989	-0.00899915	-0.0934889
321	121	-0.106252	0.04452	0.216502	0.00856663	-0.111658	0.0859432	0.048042	0.150797	-0.0108957	-0.00275931	-0.0521884	-0.0448225	0.00415743	0.0682833	-0.0500852	-0.118591	0.050824	-0.151878	-0.0281759	-0.0854153	-0.0859478	-0.181113	0.0537431	-0.0512943	-0.000590521	0.00601647	-0.020391	0.288839	-0.0817456	-0.0311927	-0.109805	0.00387084	-0.118298	0.16677	-0.00383533	-0.0617895
322	122	-0.126781	0.0102997	0.247903	-0.0195138	-0.0315961	0.0610161	0.0529624	0.119812	-0.0770939	-0.0504982	-0.0774651	0.0109426	-0.0236534	-0.0592602	-0.176276	-0.118446	0.00457043	-0.0835877	-0.0529492	-0.12484	-0.0682712	-0.146636	0.0622863	-0.0254282	-0.123482	-0.0273918	-0.0681324	0.133031	-0.072538	0.0896514	-0.148429	-0.0013454	-0.127031	0.116219	-0.0214581	-0.0428789
323	123	-0.158518	0.00513544	0.0914831	-0.0622412	0.0297071	0.0149004	-0.00655019	0.101456	-0.116388	-0.0270502	-0.0885337	-0.00422832	-0.0129	-0.153549	-0.0984334	-0.0696738	-0.0553789	-0.0393854	-0.0980855	-0.100448	-0.0388277	-0.144916	0.0180445	-0.08649	-0.25913	-0.0269849	-0.0862996	0.0705891	-0.0949051	0.148004	-0.144635	0.0338264	-0.154266	0.0337436	-0.0447784	-0.0149994
324	124	-0.163824	-0.0326848	0.0496848	-0.0356291	0.115394	-0.0377534	-0.0834322	0.0548938	-0.0462783	-0.023041	-0.106058	0.00173376	-0.0577772	-0.194162	0.00283169	0.000340314	-0.0830892	-0.103611	-0.0913586	-0.0460215	-0.00562317	-0.128636	-0.101013	-0.148479	-0.370336	0.0118028	-0.057963	0.00780978	-0.109278	0.134137	-0.163448	0.0545805	-0.180579	0.00180592	-0.0240358	0.0126576
325	125	-0.145019	-0.0565618	0.0942026	-0.0517045	0.0627382	-0.0805088	-0.0445738	0.017425	0.0372972	-0.0548823	-0.144694	0.0114457	-0.0283014	-0.218253	-0.141507	-0.0114108	-0.055054	-0.131367	-0.107541	-0.0114716	-0.00090595	-0.150821	-0.0924585	-0.125918	-0.410194	0.0302922	0.000140398	-0.16116	-0.0668225	0.147405	-0.255813	0.021969	-0.188909	0.00890557	0.00870472	0.00645604
326	126	-0.166215	-0.0883597	0.0898195	-0.0660279	0.0201462	-0.13183	-0.0996907	-0.0315146	0.0682603	-0.0732663	-0.150681	-0.0198236	0.0251893	-0.203776	-0.179907	-0.0255986	-0.052523	-0.121635	-0.123647	0.0060726	0.02731	-0.17973	0.0191525	-0.138804	-0.412407	0.0326312	-0.0397042	-0.18917	-0.0154005	0.132621	-0.297459	-0.0122857	-0.210014	-0.0105529	0.00324573	-0.0133643
327	127	-0.126775	-0.128748	0.0443132	-0.0454728	0.049548	-0.116761	-0.151346	-0.112866	0.138226	-0.105736	-0.117163	0.00108879	-0.0856118	-0.133697	-0.118031	0.0172037	-0.0912667	-0.116325	-0.104328	0.008714	0.0052824	-0.151283	0.0253706	-0.116194	-0.441685	0.0083893	-0.156334	-0.0857059	-0.00764148	0.121911	-0.265505	0.00104436	-0.219601	-0.0296622	-0.00330816	-0.00169322
328	128	-0.06779	-0.107014	-0.00430134	-0.0440634	-0.0314478	-0.0569255	-0.0779738	-0.128365	0.26169	-0.100296	-0.0938595	0.056136	-0.0998041	-0.0688091	-0.0696697	-0.0091622	-0.0510536	-0.121913	-0.0672731	0.0167169	-0.0136453	-0.106305	0.0336479	-0.0799386	-0.451428	-0.0111526	-0.247022	-0.107453	-0.0355898	0.118669	-0.256444	0.00735791	-0.220032	-0.0936374	0.0228394	0.0144604
329	129	-0.0919911	-0.0902263	0.021222	-0.0189388	-0.0725459	-0.065323	-0.0970102	-0.116343	0.259365	-0.0362469	-0.0625811	0.0537069	0.0161983	-0.0499806	0.00957381	-0.0636352	-0.0309387	-0.0733451	-0.018538	0.0207457	0.0408086	-0.00188599	0.0652205	-0.0789175	-0.378136	-0.0484509	-0.2402	-0.16493	-0.0610925	0.0676869	-0.254243	0.00412459	-0.205358	-0.148931	0.0239103	0.0432677
330	130	-0.0718597	-0.130265	0.0676067	-0.0162258	-0.0976136	-0.0751843	-0.0922933	-0.124012	0.103138	-0.0267901	-0.0330459	0.0538637	0.0442364	-0.0412128	-0.0442441	0.0112703	-0.0930281	0.0230264	0.00999747	0.0170038	0.0357299	0.104176	-0.0103592	-0.0339645	-0.276429	-0.0732882	-0.181752	-0.171711	-0.0673431	0.0294091	-0.246803	-0.00826636	-0.156312	-0.167403	0.0108536	0.0813211
331	131	0.00410615	-0.137674	0.0266044	-0.00633939	-0.120125	-0.0522627	-0.0539827	-0.0787436	0.0865851	0.0444186	-0.0154329	0.0238394	0.0440976	-0.00946425	-0.0616049	0.0561568	-0.127614	0.0598379	0.0407451	0.00908805	0.0421327	0.128864	-0.0258992	0.0262927	-0.178236	-0.0626097	-0.169583	-0.173746	-0.0585313	0.045055	-0.188271	-0.0606789	-0.12523	-0.151265	0.0109205	0.105464
332	132	0.105867	-0.0872204	-0.0941165	0.0554223	-0.107216	-0.0459917	-0.060236	-0.0686484	0.174779	0.185099	0.00820864	-0.0473949	0.0277352	0.033402	0.0855076	0.022252	-0.105834	-0.023716	0.0265485	-0.000943045	0.115895	0.184328	0.0491124	0.0885875	-0.0367317	-0.0790823	-0.0754761	-0.0828484	-0.0464948	0.0171861	-0.118649	-0.0367996	-0.0772758	-0.0381267	0.00754141	0.101681
333	133	0.158708	-0.0465507	-0.185764	0.0391588	-0.0779756	-0.0224255	-0.00372839	-0.106562	0.0861748	0.181413	0.0332475	-0.0534738	0.0192525	0.0919649	0.129911	0.0328582	-0.0189399	-0.092413	0.0149279	0.00260711	0.156286	0.236602	0.00652586	0.118348	0.109823	-0.00138872	0.0137703	0.00198119	-0.0159494	-0.0154522	-0.130885	-0.0151555	0.00519916	0.0327442	0.0185456	0.0952166
334	134	0.113483	0.00506365	-0.186562	0.0415384	0.0475655	0.00543968	-0.0406058	-0.0581474	0.00253449	0.128348	0.0510322	-0.0425892	0.0749208	0.154813	0.121971	0.00928653	0.0260024	-0.0206402	0.0839323	0.0257062	0.190674	0.22741	-0.096423	0.119746	0.222321	0.0728753	0.0286426	0.037665	0.0145952	0.0223257	-0.102079	-0.0608817	0.0192519	0.0166098	0.0389453	0.102865
335	135	0.1288	0.0725719	-0.152111	0.106049	0.051064	0.0168617	-0.13862	-0.0519803	-0.0253309	0.13933	0.0597719	-0.0201931	0.0382148	0.158498	0.22413	-0.0291085	-0.0183018	-0.0180215	0.0912503	0.0514325	0.216141	0.231158	-0.119517	0.152495	0.315859	0.0257612	0.075501	0.0878819	0.00622349	0.00973354	-0.0191704	-0.0423693	0.0329196	0.0232025	0.0447587	0.0547499
336	136	0.145572	0.126487	-0.113279	0.0817799	-0.0436648	0.0371886	-0.102664	-0.0795383	-0.104638	0.156925	0.0742243	0.042283	-0.0979612	0.0874421	0.212402	-0.0257275	0.0189398	-0.0668076	0.0558383	0.0348615	0.244574	0.193506	-0.133868	0.183036	0.410621	0.0295851	0.0264867	0.143273	0.0334649	-0.036211	-0.00940988	-0.0304695	0.0843547	0.0275165	0.0488859	0.0103868
337	137	0.069908	0.193166	-0.0680183	0.0871117	-0.00332113	0.0537821	-0.0485941	0.00174367	-0.0782282	0.189842	0.0794878	0.0406237	-0.125257	0.0053078	0.0475275	-0.0498942	0.0849714	0.0262081	0.0656464	-0.00608898	0.282183	0.145878	-0.142022	0.201374	0.455547	0.0571582	0.000471339	0.295273	0.0746483	-0.025599	0.00731588	0.0146851	0.109668	0.0135239	0.0531268	0.00166735
338	138	0.0534371	0.218625	-0.0236166	0.146634	0.000651336	0.0527841	-0.0419446	0.0442795	-0.00934924	0.167691	0.0902278	-0.00485609	-0.0565073	0.00653675	-0.00112345	-0.063879	0.0778632	0.0542216	0.0418478	-0.0291443	0.224497	0.123314	-0.0536163	0.182324	0.42407	0.0664969	0.0447862	0.282559	0.0317539	-0.0520358	0.0756256	0.0696174	0.144685	0.0113393	0.0063481	-0.0249264
339	139	0.0671928	0.165932	-0.00508269	0.128267	-0.0412327	0.0372007	-0.0203956	0.0309655	-0.0396704	0.0392093	0.093029	-0.00399672	-0.0578073	0.101952	0.0170346	-0.0427755	0.122277	-0.0511242	-0.00360816	-0.0383623	0.128285	0.0895229	0.0916299	0.157544	0.399861	0.0921609	0.00170836	0.0723249	0.0184812	-0.116764	0.108847	0.0168991	0.172456	0.00742339	-0.0229609	-0.0224814
340	140	-0.00172948	0.107834	-0.00437911	0.0899691	0.030844	0.0229502	-0.00625846	0.0664955	-0.100148	-0.0375499	0.0374269	0.0402886	-0.0614805	0.120254	0.00730541	-0.0212244	0.17066	0.0278352	-0.0184778	-0.0260573	0.0867834	0.0658141	0.144824	0.139089	0.312028	0.0793529	-0.0207785	0.0996477	0.044477	-0.109383	0.135223	0.0208009	0.20147	0.0435552	0.00790208	-0.0317208
341	141	-0.0604063	0.0461474	0.0117834	0.0960172	0.0988625	-0.00804811	-0.0453326	0.10359	-0.14218	-0.0308054	-0.029388	0.0493194	-0.0562691	-0.0154799	0.0291541	0.0013469	0.119551	0.149099	-0.027721	-0.0134663	0.0491455	-0.0296667	0.0713819	0.0666272	0.179824	0.0429767	0.0111775	0.16069	0.00931687	-0.0689488	0.170377	0.0494398	0.207469	0.0585326	0.0171598	-0.0696944
342	142	-0.021448	0.000341041	-0.0119928	0.0982294	0.0718576	-0.0411891	-0.088593	0.10725	-0.152914	-0.0426756	-0.0774123	0.00742915	-0.0905415	-0.125392	0.00220946	-0.00669561	0.0318566	0.00576267	-0.0429518	-0.00415658	0.00420703	-0.108708	0.0205537	0.00233625	0.121909	0.0733732	0.0332287	0.0857657	-0.00674656	-0.0695085	0.176193	0.0307298	0.149356	-0.0327376	0.0177898	-0.0400054
343	143	0.019686	-0.0281511	-0.0374924	0.0598246	0.0512403	-0.0222178	-0.0724289	0.0955811	-0.0909861	-0.0464328	-0.085688	0.0212309	-0.014786	-0.104469	-0.0109422	-0.00169995	-0.0558535	-0.0581693	-0.0464998	0.0202692	-0.0537522	-0.0865833	-0.00393353	-0.0476617	0.0155833	0.142366	0.0433962	0.0348813	0.0064421	-0.0716001	0.155639	0.0555406	0.112211	-0.0806259	0.000621526	0.0111247
344	144	-0.0014055	-0.0857748	0.00696641	0.0528906	0.0438836	-0.0232751	-0.0300182	0.0847788	0.00706263	-0.0236041	-0.0584753	0.033689	0.0226822	-0.0449533	0.0261047	0.0213426	-0.0772683	0.049339	-0.0446926	0.040189	-0.121003	-0.113699	-0.0313197	-0.0585216	-0.11607	0.152007	0.0562552	0.00454992	-0.0021328	-0.051966	0.103947	0.0494946	0.0999515	-0.0863128	-0.0190999	0.0100684
345	145	-0.00502017	-0.129811	0.0298492	0.0426618	0.00122657	-0.0521892	-0.00239473	0.0557189	0.0858425	-0.0145614	-0.0363653	0.014011	-0.0194765	-0.0627593	0.0250413	0.0199378	-0.00844061	0.0225873	-0.039772	0.0528666	-0.1622	-0.12923	0.0433031	-0.0555884	-0.168168	0.122449	0.0259622	0.0887851	0.00667151	-0.0424445	0.0716053	-0.00433735	0.0717904	-0.124547	-0.00939494	0.0113004
346	146	0.000154483	-0.151968	-0.0147613	-0.0235465	-0.0173213	-0.0626818	-0.0128826	0.0191215	0.144114	-0.0351329	-0.023697	0.0501747	0.025153	-0.0469568	0.0699128	0.00819637	0.064033	-0.0543687	-0.00980359	0.0402412	-0.229374	-0.0871502	0.105836	-0.1313	-0.213787	0.0316695	0.00578466	0.118864	0.0298492	-0.0500937	0.101014	-0.0148317	0.0160623	-0.110946	-0.016931	0.025709
347	147	-0.0194297	-0.15055	-0.0544336	-0.0830758	-0.0541238	-0.0932099	-0.0423357	0.00888447	0.105037	-0.0473584	-0.0371822	0.0628831	0.00158176	0.0656309	0.144417	0.0118729	0.0569168	-0.0868418	0.00618773	0.0350707	-0.264493	-0.0670317	0.0293668	-0.1472	-0.242814	-0.0917566	0.0483137	-0.0202409	0.0429521	-0.0547763	0.141629	-0.0153874	-0.0362952	-0.0847041	-0.0144373	-0.000127224
348	148	-0.0412737	-0.132275	-0.0331105	-0.142764	-0.118342	-0.0901088	-0.0553033	-0.0168736	-0.00850546	-0.0561385	-0.0389595	0.027343	-0.011468	0.0704413	0.173624	0.0851326	-0.0647787	-0.0505085	-0.0281017	0.0479453	-0.21901	-0.0143787	-0.0512341	-0.0960028	-0.220049	-0.119836	0.0201436	-0.083401	0.0483495	-0.0516962	0.155674	-0.0351999	-0.0188478	-0.141889	-0.0238431	-0.0413567
349	149	-0.0360827	-0.101808	-0.00206652	-0.150771	-0.10971	-0.0549088	-0.0296592	-0.0387822	-0.0111073	-0.09204	-0.0253202	0.00407785	0.036551	0.0475069	0.0865675	0.110772	-0.145092	0.0577149	-0.0474584	0.0156746	-0.255878	0.0132415	-0.105946	-0.0954588	-0.182463	-0.0816472	-0.0215039	-0.0132158	0.0377717	-0.0749931	0.144878	-0.0283267	0.0313873	-0.211305	-0.0442906	-0.0265762
350	150	0.00579344	-0.0546575	-0.0329097	-0.153991	-0.0970687	-0.0418163	0.00270349	-0.0362968	0.0218698	-0.0735832	-0.0138293	-0.0265446	-0.0355042	0.125056	-0.00115049	0.0304959	-0.12929	0.0151127	-0.0219765	0.0358252	-0.257379	-0.00587376	-0.117527	-0.092651	-0.130846	-0.0722142	0.0333698	0.0621505	0.0195604	-0.0993557	0.127762	-0.016203	0.0282354	-0.139632	-0.0301331	0.0124642
351	151	0.0228307	-0.0491641	-0.0669864	-0.147014	-0.0640776	-0.0368107	-0.0341619	-0.0790278	-0.0103823	-0.0225201	0.0315924	-0.0421461	-0.0798601	0.190054	0.0842658	0.00371449	-0.0934516	-0.0122591	0.00892767	0.0853873	-0.0949664	0.0443506	0.0152209	-0.0775405	-0.0659218	-0.0855789	0.10649	0.0127188	0.00396267	-0.0663335	0.120327	0.0031516	-0.0115305	-0.064898	-0.0325211	0.0141649
352	152	0.0379573	-0.0652729	-0.0455234	-0.0394509	-0.000894194	-0.0271227	0.0029221	-0.0982895	0.0405922	-0.00143013	0.0456412	-0.0228332	-0.0170015	0.207026	0.125631	0.0305699	0.00513703	0.0977279	0.03929	0.0447155	-0.0398654	0.094349	0.109195	-0.0714948	-0.00254539	-0.0471363	0.112479	-0.084035	-0.00601522	-0.0340688	0.129089	0.0145911	0.00797947	-0.141363	-0.0153079	-0.00891888
353	153	0.110383	-0.0406713	-0.0452116	-0.0204167	0.0253758	-0.00676864	0.123712	-0.0556514	0.0175328	0.0547701	0.0154691	-0.052315	0.0353295	0.180739	0.080267	0.0180845	0.0395265	0.0658009	0.0502197	0.0502715	-0.0674919	0.0843074	0.038675	-0.032644	0.0771381	0.00447522	0.0968419	-0.107197	0.0111983	-0.0526411	0.154717	-0.0260337	0.0576789	-0.154105	-0.00523278	-0.0636589
354	154	0.153827	0.0155775	-0.0412872	-0.0489846	0.0944738	0.0032835	0.0988085	-0.033263	-0.106075	0.0975591	0.0256445	-0.0943983	0.104421	0.163345	-0.0031501	0.00272484	-0.00866078	0.0582221	0.0353276	0.081286	-0.0382959	0.0910635	-0.0595735	0.00924124	0.144845	0.0138646	0.106179	-0.108801	0.0179558	-0.0831052	0.155502	-0.037943	0.0590123	-0.0671868	0.00520998	-0.0948434
355	155	0.0859184	0.0596402	-0.00830402	-0.00441761	0.100581	0.0679166	-0.0111882	-0.00157822	-0.045037	0.0646652	0.0481694	-0.0785316	0.126608	0.116471	-0.0948715	0.0231195	0.004949	0.126436	0.0127791	0.00703118	-0.0767187	0.140885	-0.108367	0.0448074	0.177387	0.0149788	0.0978466	-0.081961	-0.0221341	-0.0517202	0.121475	-0.0391184	0.0559759	-0.00764654	0.0649777	-0.0564868
356	156	0.00921958	0.0935131	-0.0169692	-0.0077562	0.0565314	0.12375	-0.078584	0.0663263	0.00315866	0.0341566	0.0546898	-0.0418287	0.0162617	0.0605289	-0.0895836	0.0243183	0.00241942	0.112174	0.0317589	-0.055913	-0.118184	0.154688	-0.0832203	0.105675	0.211781	0.0221175	0.0868603	-0.0015048	-0.0196662	0.0381278	0.0888443	-0.0468164	0.0754894	0.0363606	0.0385815	-0.0515292
357	157	-0.0239116	0.129736	0.0526041	-0.021282	0.10302	0.0694838	-0.0479504	0.109419	-0.0220828	0.0552887	0.0594377	0.0240244	-0.0545682	0.137931	-0.102354	0.00393338	-0.0110659	-0.00253439	0.0829738	-0.0383005	-0.0840164	0.0567606	-0.0558511	0.112345	0.230454	0.0452236	0.0689917	0.0729055	0.028694	0.0534235	0.0542424	0.024776	0.0904499	0.0222755	0.0299614	-0.0803497
358	158	-0.0484155	0.139175	0.12083	-0.0140075	0.100602	0.0446393	0.0374546	0.070736	0.0159222	0.0848012	0.043416	0.0161052	-0.0398678	0.187757	-0.0555477	-0.0115191	0.0420769	-0.111094	0.052723	-0.0405855	-0.0448542	-0.0315422	-0.0418535	0.0892822	0.210348	0.0589937	0.0273422	0.0401959	0.0319061	0.0404375	0.0262751	0.0530712	0.094484	0.0197972	0.0757007	-0.0732431
359	159	-0.0132037	0.112675	0.0797508	-0.0221804	0.0845648	0.0466661	0.0603619	0.0588568	-0.0466315	0.065132	0.0354753	-0.0360606	-0.0430836	0.0909798	0.0301351	-0.0345761	0.0641976	-0.014779	0.0104823	-0.0669011	-0.0401431	-0.0538274	-0.0050799	0.0995912	0.176419	0.069744	-0.0120408	0.0471203	0.026197	0.0842413	0.0260668	-0.0118366	0.0963635	0.0580096	0.0381891	-0.0562166
360	160	0.0275444	0.0960141	0.0704248	0.00177905	0.149433	0.0415066	0.070338	0.139417	-0.0882497	-0.00763633	0.0146942	-0.0176859	-0.0366959	-0.0379066	-0.0159008	-0.0212221	0.0275859	-0.0156983	0.00161284	-0.040322	-0.0137701	-0.115296	-0.0230758	0.0701159	0.146254	0.078852	-0.0269935	0.206534	0.0293131	0.0846776	0.035932	-0.00390157	0.0891306	-0.00615548	0.0311867	-0.0411104
361	161	-0.00730822	0.122188	0.0132526	0.0515009	0.148322	0.0482293	0.0348089	0.126337	-0.0110415	-0.0878964	-0.0172465	-0.0151957	0.034679	-0.106095	-0.0599585	0.0413026	0.0468497	-0.068782	-0.0501896	-0.0240863	0.0476406	-0.150926	0.00109224	0.0133681	0.102748	0.0361227	-0.0131091	0.131956	0.0180095	0.108641	0.000128845	0.0632659	0.0755941	-0.0275518	0.0364173	-0.0373605
362	162	-0.0526399	0.103496	-0.00359658	0.079456	0.107715	0.00520562	-0.00590781	0.0643884	0.0178157	-0.0903207	0.00721168	0.0210223	0.0920505	-0.127979	-0.0485325	0.0499453	0.0775002	0.0360552	-0.0932701	-0.048539	0.0454744	-0.158045	0.0911759	-0.0162106	0.0359909	-0.0020818	0.0183952	-0.155903	-0.00421034	0.16852	-0.0734106	0.0656711	0.0711021	0.0791427	0.000194801	-0.0408743
363	163	-0.0627934	0.0149542	0.0750588	0.10999	0.0875614	-0.0162893	0.0244303	0.0602825	0.00588907	-0.0703161	-0.0115531	0.05578	-0.00410089	-0.184625	0.00951669	-0.0235945	0.0256026	-0.0314987	-0.0830402	-0.0339424	0.0371606	-0.222087	0.0740546	-0.0230563	-0.0329961	0.00886814	0.0253554	-0.2186	-0.0522363	0.121264	-0.108777	0.0306701	0.0197149	0.0929965	-0.0193594	-0.006798
364	164	-0.12754	-0.0714417	0.0571139	0.0978694	-0.0548263	-0.015633	0.0292685	-0.0013538	-0.00959413	-0.142963	-0.0585362	0.00637953	-0.0394506	-0.209101	0.0551886	-0.0613671	-0.0275532	-0.114311	-0.0524652	0.00316988	0.0884256	-0.226446	0.0245024	-0.0163782	-0.114975	0.0112007	-0.0155972	-0.138248	-0.0840345	0.0627611	-0.122516	0.035633	-0.0542062	0.0229773	-0.0306449	0.00501155
365	165	-0.186335	-0.104143	0.0424505	0.00506298	-0.0985934	-0.046159	0.036388	-0.0541259	-0.0306213	-0.158729	-0.0570484	-0.0104364	0.0936728	-0.21164	0.0060371	-0.0154466	-0.0209558	-0.0314809	-0.054928	0.0236575	0.112894	-0.153832	0.0654599	-0.0281775	-0.202565	0.0210647	-0.0409058	-0.106479	-0.0628021	0.0327843	-0.124981	0.0400956	-0.0561787	-0.00742359	-0.0168167	-0.0337848
366	166	-0.119556	-0.0727751	0.0392357	-0.0309545	0.0587667	-0.0498022	0.0229626	-0.0403294	-0.0457195	-0.0643461	-0.086799	-0.00497263	0.122742	-0.22574	0.015671	0.0261959	0.0145075	-0.0302797	-0.045779	0.0505014	0.064852	-0.103037	0.0777634	-0.0704516	-0.245721	0.0351906	-0.0447735	-0.0917309	-0.030064	0.00339431	-0.11614	0.005195	-0.0622555	0.0190635	-0.0196476	-0.0444696
367	167	-0.0904112	-0.0662168	0.0176026	-0.0493128	0.073259	-0.0557895	-0.00639503	-0.053023	0.0270063	-0.0434846	-0.0925555	-0.0266461	0.0717988	-0.194306	0.0573779	0.0037164	0.0142753	-0.0744947	-0.0280718	0.0581825	0.0298151	-0.0954288	0.00434014	-0.0865444	-0.256964	0.00701817	-0.00911379	-0.0787159	-0.0166841	0.057247	-0.142372	-0.0230564	-0.125739	0.0335515	-0.0434945	-0.0483691
368	168	-0.105172	-0.0565865	0.0632503	-0.0780988	0.0260456	-0.0687307	0.0108206	-0.0747924	0.166518	-0.0547206	-0.0655352	-0.0359467	0.0545205	-0.180493	0.024392	-0.0227261	-0.0230544	-0.0413875	-0.0395748	0.0280514	0.0283235	-0.0988616	-0.00903609	-0.0537093	-0.265466	-0.0126871	0.0297887	-0.0247397	0.0119584	0.0867012	-0.141	-0.0335716	-0.165152	-0.0135753	-0.0384717	-0.045928
369	169	-0.0538736	-0.0494503	0.0361041	-0.0513211	-0.0405886	-0.0405137	-0.000142494	-0.0705159	0.122728	-0.0250831	-0.0759997	-0.0300458	0.0574897	-0.189381	-0.0186143	-0.00439536	-0.041317	0.0135954	-0.011336	0.0350464	0.0224102	-0.0213965	-0.00496535	-0.0111154	-0.245922	-0.0164908	0.00777641	0.0344698	0.0157314	0.0460014	-0.0879942	-0.0427062	-0.153914	-0.010186	-0.0314475	-0.016626
370	170	0.0586994	-0.0924843	-0.0984151	-0.0880925	-0.167303	-0.0120059	0.0293605	-0.0825261	0.00342604	-0.0465876	-0.0870376	-0.0262504	0.0673353	-0.20964	-0.0666539	0.0268479	-0.0181484	0.0551788	-0.00935078	0.0410654	0.0975544	0.045791	-0.0558289	0.00381217	-0.184476	-0.0172766	0.00435577	-0.0480197	-0.00856852	0.0494117	-0.068404	-0.0470451	-0.138516	0.0180898	-0.0264841	0.0254655
371	171	0.152705	-0.0876563	-0.144462	-0.0547604	-0.086055	0.0033734	0.100984	-0.110654	0.0290341	-0.0136049	-0.0687026	-0.018812	0.0326548	-0.186001	-0.0193229	0.0557735	0.0334395	0.00609501	-0.0307518	-0.013051	0.133967	0.0438259	-0.0453376	-0.0162161	-0.110321	-0.0352079	-0.0547347	-0.201501	0.00164532	0.0587845	-0.075899	-0.0292111	-0.129971	0.0220665	-0.0263751	0.0878718
372	172	0.101496	-0.0656022	-0.113465	0.0662612	0.0652995	0.00576011	0.0644372	-0.120776	0.0130574	0.0977368	-0.0301902	-0.00626388	-0.012318	-0.107104	0.0660337	0.0548833	0.0361756	-0.0341884	0.00090459	-0.0101303	0.0566774	0.0994923	-0.0269483	-0.00917778	-0.0636287	-0.0461325	-0.104781	-0.180827	-0.0165645	0.0315608	-0.0654543	0.0140857	-0.095766	0.0314826	-0.0266738	0.109877
373	173	0.119958	-0.0372738	-0.111773	0.0420586	0.0878432	0.00879743	-0.0208001	-0.109191	-0.0775423	0.103304	0.0129306	-0.00751857	-0.0159276	-0.075403	0.0287299	0.0108289	0.0236155	0.0877333	0.00646845	0.0187802	0.0596543	0.153683	0.00353666	0.029753	-0.0102959	-0.000666618	-0.0400305	0.0205015	-0.00272406	0.00694913	-0.0310722	0.013242	-0.0688082	0.0297541	-0.0137274	0.101645
374	174	0.214693	-0.00832671	-0.089931	-0.00739415	0.133367	0.0597616	-0.0319859	-0.0573951	-0.108023	0.108058	0.0639174	-0.00982555	0.0213889	-0.00112998	0.0144188	-0.00960658	0.0420172	0.12176	0.0305969	-0.02486	0.0766342	0.188409	0.0322366	0.0433596	0.0773686	-0.0018777	-0.016267	0.151776	0.0326127	-0.035929	0.0201305	-0.048555	-0.0530691	0.0730136	-0.00761093	0.114892
375	175	0.1572	0.00351358	-0.106082	0.0208552	0.154489	0.082297	0.0205171	-0.00390309	-0.0372894	0.154462	0.0776181	-0.00880616	0.0697854	0.0889797	0.0446835	-0.00728002	0.0546576	0.0423637	0.104289	-0.0285017	0.0676272	0.214432	-0.0626015	0.0588521	0.120759	-0.0483574	0.0565397	0.0783924	-0.0157229	-0.0974538	0.0549095	-0.0518016	0.000160076	0.109898	-0.0198284	0.0970662
376	176	0.125484	0.0574813	-0.112366	0.0927703	0.0906878	0.0510118	0.0646925	0.021845	0.0699795	0.11063	0.0549779	0.0169233	0.0269295	0.0668817	0.0073147	-0.00595176	0.105762	0.0209851	0.124673	0.00742048	0.0937559	0.156525	-0.0703276	0.0549873	0.132518	-0.0748942	0.144203	-0.0114984	-0.0412293	-0.0895756	0.0690547	0.0185417	0.0521455	0.121915	-0.0332812	0.0647609
377	177	0.132436	0.0987731	-0.0003991	0.134697	0.0261219	0.0626471	0.0650758	0.0298814	0.00815701	0.066722	0.0485374	0.0465	-0.100032	0.0336805	-0.0374586	0.0319043	0.116252	-0.0369158	0.0939481	-0.00935038	0.0868969	0.114365	0.0260895	0.0219355	0.173315	-0.0621171	0.112265	0.0616954	-0.0222626	-0.0668207	0.0752692	0.043069	0.0738642	0.144693	-0.014963	0.0602608
378	178	0.0538914	0.123933	0.0960624	0.0889839	-0.0733037	0.0750538	0.0533274	0.0131897	-0.112589	0.0775833	0.0337921	-0.0134686	-0.0789246	0.0679458	-0.0651174	0.00643671	0.0776353	-0.0433415	0.0361682	-0.0408269	0.138563	0.104997	0.0351902	0.0595874	0.183591	0.00117542	0.114382	0.0963237	0.0137878	-0.0884429	0.0650962	0.00835879	0.0726501	0.147266	0.00791454	0.0453056
379	179	-0.0141687	0.121352	0.107409	0.0646043	-0.0781339	0.0383346	0.0349415	0.059453	-0.0855791	0.0957237	0.00974656	-0.0440377	0.0250823	0.101684	-0.0563251	-0.07844	0.0959448	0.0482924	0.00092006	-0.0614519	0.183843	0.0710077	0.0359716	0.083271	0.126979	0.0416305	0.0637574	0.0590692	0.0350642	-0.0907849	0.0621356	-0.0048563	0.0686277	0.158179	0.0313804	0.0409015
380	180	-0.040251	0.0532629	0.0174015	0.0408602	-0.00644279	0.0250198	0.00236143	0.146797	-0.0326135	0.0732989	-0.0126129	0.0146845	0.0138836	0.0703677	-0.0059308	-0.0657245	0.0725998	0.0328485	-0.000233478	-0.0517025	0.101944	0.0365258	0.0138882	0.0175426	0.0561741	0.0438568	-0.0469141	0.169696	0.00387299	-0.0977494	0.0771832	0.0114196	0.0937636	0.136106	0.0620858	0.00335643
381	181	-0.0416781	0.0121914	-0.0414978	0.00531601	-0.0584272	0.0292904	-0.0163338	0.167743	-0.0122168	0.0213279	-0.0269107	0.0271191	0.0404681	0.051666	-0.039893	-0.038227	0.0190257	-0.0232464	-0.0128208	-0.0329244	0.0629279	-0.013214	0.00290218	-0.014954	0.0150876	0.0335159	0.00329929	0.170515	-0.00148416	-0.0962695	0.079159	0.0248125	0.100553	0.103373	0.0396933	-0.0729542
382	182	-0.0346972	0.0297071	0.00808962	0.0540637	-0.0836676	-0.0107961	-0.0259325	0.124914	0.0267681	0.0140058	-0.0257676	0.0280567	0.0713637	0.0812509	-0.0355621	-0.0516919	0.035146	0.0251933	0.00315864	-0.0519004	0.0742848	-0.0375658	0.0595729	-0.0219452	-0.0131005	0.0297431	0.0569778	0.00544645	0.0176826	-0.065303	0.0711352	0.0404343	0.0799883	0.0927726	-0.00129917	-0.0266394
383	183	-0.0627643	0.0375863	0.00527119	0.0666496	-0.053194	-0.049223	0.0147625	0.0403169	0.0575474	0.0035111	-0.0342203	0.0400899	0.0248319	0.0809655	0.0493955	-0.0374183	0.0314481	0.0442307	0.00785288	-0.0719684	0.0184734	-0.0158478	0.0400316	-0.019642	-0.0513524	0.00847672	0.025273	-0.0292189	0.0243779	-0.0360722	0.0836268	0.0377415	0.0635926	0.08174	-0.00855163	0.0258775
384	184	-0.113059	0.00713291	0.0407408	-0.00117423	-0.0402585	-0.0281309	0.0701053	-0.00821728	0.0401267	-0.0102312	-0.0381029	0.0262889	-0.0192272	0.0898758	-0.0417273	-0.017343	-0.0407149	0.039976	-0.02586	-0.070809	-0.037093	-0.00100106	-0.00797533	-0.000160535	-0.0878454	0.00337661	0.0371135	-0.0401412	0.0239241	-0.0634293	0.0850078	0.00847027	0.0340141	0.110248	-0.0146267	-0.0250746
385	185	-0.146166	-0.0381314	0.0976041	-0.0221857	0.00387094	0.00193087	-0.0130425	-0.0293276	0.031009	0.000722786	-0.0311347	0.027787	-0.0597889	0.0601177	-0.0940443	-0.0285505	-0.0865055	0.0784426	-0.0266329	-0.0285431	-0.018327	-0.000322304	-0.0335339	-0.0370325	-0.125876	0.0493672	0.00414013	-0.0526603	0.0157372	-0.107598	0.0517083	-0.010207	0.00440481	0.107542	0.00594575	0.00441469
386	186	-0.135947	-0.06207	0.0458124	-0.0312594	0.0431712	-0.0189209	-0.117716	-0.0679801	0.0416266	-0.0344078	-0.00847956	0.0537208	0.0303123	-0.0367224	-0.0126408	-0.0375403	-0.0897722	0.0424198	-0.0101576	0.0227171	0.00533589	-0.0185114	-0.0394238	-0.0715639	-0.152303	0.023633	-0.0547729	-0.007763	0.0178052	-0.0329827	0.0312853	-0.0124074	-0.0282374	0.0674349	0.0375515	0.0559928
387	187	-0.090325	-0.0750281	0.0642188	-0.0385818	-0.00221136	-0.048567	-0.0823737	-0.055095	0.021861	-0.047099	0.035706	0.0600631	0.124986	-0.0259726	-0.0518924	0.0194989	-0.108219	-0.0453988	-0.00935597	0.0223376	-0.00812606	-0.0284388	0.0320798	-0.0701421	-0.140794	-0.0170771	-0.0767438	-0.0053409	0.0328429	0.0448512	0.0109357	0.000876136	-0.0112583	0.0655836	-0.00602674	-0.000500334
388	188	-0.080526	-0.0930082	0.11081	-0.0178937	-0.142559	-0.0304193	-0.0196404	-0.0089732	0.0831246	-0.00479095	0.0545764	0.0213446	0.0285378	0.0473939	-0.00747436	0.0590422	-0.0851462	-0.102427	0.00690414	0.0371482	-0.0383914	0.00529536	0.0454795	-0.0786151	-0.12207	0.00329646	-0.133974	0.00287213	0.0359449	0.0191234	-0.0163197	0.0014747	0.0474907	0.044608	-0.0278984	-0.0426015
389	189	-0.0832542	-0.0698932	0.060786	-0.0313542	-0.164392	0.00826978	-0.0145883	-0.0132173	0.114892	-0.0226699	0.0578498	0.005219	-0.02366	0.0568575	0.110231	0.0345173	-0.0487522	-0.0254288	0.0330882	0.0746798	-0.0745698	0.00956551	-0.0177944	-0.0576875	-0.0804797	0.0159375	-0.154367	0.0508816	0.0360349	-0.0188332	-0.0216517	-0.0369884	0.0407124	0.00597117	-0.0053111	-0.0114313
390	190	-0.0240426	-0.0215611	0.0187743	-0.0721672	-0.0866662	-0.00485211	0.0155387	-0.0581249	-0.0105034	-0.0439001	0.0449719	0.0713257	-0.0177823	0.00202012	0.0281414	0.0263753	-0.112491	0.0927145	0.0433935	0.0737175	-0.0686231	0.00951936	-0.0692062	-0.0238458	-0.0188883	0.0197063	-0.094631	0.0809559	0.0532538	-0.00082852	-0.0263423	-0.0529356	0.0395482	-0.0127928	-0.0172672	0.00822635
391	191	0.0143433	-0.00635572	-0.043689	-0.0828302	-0.0579001	-0.064028	0.0518992	-0.0498866	-0.0130821	0.00471496	0.0335032	0.0926046	-0.0289217	-0.0102432	-0.101349	0.0245111	-0.140444	0.0536364	0.0520023	0.0420656	-0.0137774	0.0563303	-0.143257	-0.000195538	0.00678608	-0.0193094	-0.0445157	0.111133	0.0493299	0.0284755	-0.010682	-0.0407398	0.0319562	-0.0583225	0.0183581	-0.0065247
392	192	-0.0347852	-0.0194527	-0.0632432	-0.0483517	0.0110421	-0.0599903	-0.0464129	-0.0310121	0.0682751	0.0492587	0.0557589	-0.00746679	0.0348833	0.109952	-0.0972599	0.00171601	-0.0634038	-0.0184302	0.0450862	0.0135701	0.063788	0.0609391	-0.13758	0.0184052	0.0539078	-0.0535497	-0.0325628	0.115136	0.0448575	0.00515002	-0.00770959	-0.0395809	-0.00783266	-0.104829	0.0110965	0.014222
393	193	-0.0763141	0.0279118	0.004326	-0.0127146	0.0634514	0.0019299	-0.098308	-0.0683722	0.00861517	0.0809026	0.0655645	-0.0618333	0.0133412	0.158497	-0.029851	-0.0306842	-0.0112459	-0.10057	0.0486775	0.0371474	0.103114	0.0471156	-0.0693041	0.020165	0.11553	-0.0259382	-0.028327	0.0560862	0.0507565	0.0204093	-0.0215534	-0.0409711	0.0214315	-0.0901623	-0.0437485	0.0833659
394	194	-0.00891781	0.116975	-0.0439824	0.00957547	0.0899197	0.0155134	0.0161263	-0.0489635	-0.0352513	0.0894528	0.0863889	-0.0401139	-0.0789411	0.0888306	0.0420258	-0.0259409	0.0209617	-0.0689213	0.0524379	0.061927	0.0414092	0.0629249	-0.0372406	0.0561084	0.148269	0.00860188	0.00457747	-0.00592357	0.0217802	0.0753453	0.0284353	-0.045412	0.057642	0.00741712	0.0101973	0.114941
395	195	0.0730382	0.122364	-0.0771555	0.0386744	0.106138	-0.0159326	0.0539004	0.0347055	0.0135658	0.0307893	0.104276	0.00575	-0.0655146	0.0639754	0.131808	0.0393718	0.0466454	0.0552848	0.0225203	0.0253965	0.0160476	0.0579039	0.0430205	0.0924987	0.174286	0.0362596	0.103076	-0.0171641	0.00530126	0.109964	0.0451861	-0.0317459	0.061773	0.112812	0.0456014	0.095117
396	196	0.0648514	0.122984	0.0242763	0.0759771	0.103393	-0.0192282	0.0633188	0.0948421	0.00669119	-0.00534479	0.106898	0.0710823	-0.0367734	0.0450272	0.0680808	0.0430644	0.0698835	-0.0310197	0.0301152	-0.0127595	0.0714101	0.0170769	0.011365	0.0854988	0.181594	-0.0061203	0.186799	0.0662692	0.00444947	0.0995498	-0.000881336	0.0107073	0.0710794	0.089115	0.0324766	0.0617065
397	197	0.0731084	0.113351	0.0160525	0.0767663	0.122266	-0.00796528	0.101428	0.103234	-0.0853436	0.0217766	0.0859456	0.0550442	-0.0705122	0.0265372	-0.133876	-0.0436419	0.107035	-0.0586966	0.0316221	-0.00666076	0.0172691	0.0117405	-0.0897109	0.0903374	0.200172	-0.0552988	0.169898	0.102631	-0.00752677	0.0138098	-0.0258894	0.0437493	0.0837357	0.0330882	0.0499858	-0.00242031
398	198	0.0638218	0.045106	-0.0406082	0.0315537	0.0635493	-0.0113928	0.0630372	0.075071	-0.156826	0.0229216	0.00297595	0.0173909	-0.0896746	0.0594355	-0.113393	-0.0464741	0.140682	0.000954957	-0.00730928	0.0322088	-0.0570522	0.0484311	-0.0166547	0.117814	0.191857	0.000513478	0.062074	0.0181269	0.00412979	-0.0218875	-0.0296818	0.0453145	0.078904	0.0339907	0.047317	-0.0489867
399	199	0.000649616	0.0594093	0.000347583	0.0302394	0.0152822	0.00597024	0.0473824	0.0500156	-0.10511	0.00556909	-0.0310767	0.00783303	-0.012421	0.0120723	0.0913502	-0.025131	0.185964	-0.0521773	-0.00682916	0.0521845	-0.0782036	0.0244286	0.0457355	0.117658	0.128505	0.0194409	-0.0711378	0.00233896	0.00650565	-0.006994	-0.0208349	0.0414594	0.05243	-0.0262653	0.0316234	-0.0684199
400	200	0.0028772	0.0864244	0.0278683	0.0436447	0.0513933	0.0306242	0.0500864	0.0480896	0.0100151	0.0341852	-0.0143603	0.00187674	0.0564922	-0.0662177	0.13985	-0.0845187	0.165025	-0.0784239	0.00196452	0.0331693	-0.10828	0.00999355	0.0899647	0.0303974	0.097259	-0.0179376	-0.0452	0.00661751	-0.0154836	-0.00546145	-0.0456765	0.0504579	0.0350222	-0.076918	0.0238046	-0.10338
401	201	0.0171051	0.0322872	0.0164238	0.0304321	0.0578644	0.0532257	0.0441394	0.0644646	-0.0216148	0.0744252	-0.0333122	0.0419356	-0.00410219	-0.028505	0.046727	-0.05666	0.0671364	-0.123387	-0.0285099	0.00931937	-0.0302042	0.0219839	0.0959069	-0.0362227	0.0973194	-0.0197347	0.0313792	-0.0939675	-0.0114812	0.0171292	-0.0450011	0.0434856	0.0448321	-0.00250036	0.0106695	-0.0773892
402	202	0.0117132	-0.0255632	0.0126214	0.00739438	0.0468082	0.0460864	0.0672114	0.051688	-0.0656247	0.0233773	-0.0654808	-0.00766671	-0.0439733	-0.0358205	0.022661	0.0150564	0.00960929	-0.0755542	-0.0446615	-0.0345652	0.0221402	-0.0465463	-0.00475854	-0.0283444	0.06008	-0.0251131	0.000712207	-0.215449	-0.0135994	0.0325136	-0.00232648	0.00751761	0.078806	0.0569612	-0.00426209	-0.0225013
403	203	-0.0196823	-0.0538237	0.0447149	-0.020137	0.0261298	0.0186938	0.0167699	0.0113911	0.0508646	-0.061226	-0.0660013	-0.0922725	-0.0110846	-0.0627948	0.0271702	0.0163027	0.00214317	0.0579111	-0.0226982	-0.0844802	-0.0266899	-0.0975856	0.0520034	-0.0359208	-0.0109405	-0.0347641	-0.0136463	-0.198292	-0.0330696	0.0788242	-0.0121822	-0.00242905	0.059659	0.0367291	0.000988786	-0.00491957
404	204	-0.0352063	-0.0347581	0.0663446	0.0193866	0.00408237	0.0331033	-0.0915569	-0.0310775	0.0676154	-0.0635343	-0.0371652	-0.052924	0.00600837	-0.0429318	-8.9601e-05	0.00744316	-0.0180284	0.0421006	-0.0184098	-0.0812193	-0.0725357	-0.120341	0.136775	-0.0138481	-0.0529587	-0.0179397	-0.0331819	-0.0700078	-0.030524	0.071062	-0.0186568	-0.0136005	-0.0334633	0.0761292	-0.00255685	0.0223286
405	205	0.041799	-0.0382529	0.0496838	0.0350128	-0.00788141	0.034398	-0.105384	-0.0471106	-0.0069004	-0.0487536	-0.0480401	-0.0351093	0.0998566	-0.0434839	-0.0094282	-0.00859043	-0.0398508	-0.00948537	-0.0204168	-0.0645634	-0.100247	-0.123536	0.0827266	-0.00236041	-0.0870478	0.019317	-0.0334092	-0.0156461	-0.0313401	-0.0135973	-0.00941057	-0.0473897	-0.0880716	0.0992229	-0.0308013	0.0200185
406	206	0.0629929	-0.0766435	0.0577483	-0.0450056	-0.0300004	0.0141241	-0.0450452	-0.0271157	-0.00434661	-0.0562105	-0.0661492	-0.0303372	0.118085	-0.0221156	-0.00942826	-0.0298096	-0.0213603	0.0131081	-0.00229657	-0.0435429	-0.0402222	-0.0405419	0.055715	-0.0189224	-0.129811	0.0377329	-0.0237016	0.0477397	-0.0250382	0.0136954	-0.0203838	-0.0111048	-0.0667851	-0.0376853	-0.0347328	0.020123
407	207	0.0490186	-0.0628337	0.0278553	-0.0713835	0.0354795	0.00748194	-0.00671027	-0.0306393	0.0517074	-0.0544968	-0.0474602	-0.0318213	-0.0436778	-0.00831182	0.0272544	-0.0384738	-0.00229054	0.0550652	0.00528677	0.0115521	0.0227832	-0.00193081	0.0335151	-0.0326021	-0.13483	-0.00972623	-0.0395495	0.14947	-0.020114	0.0212888	-0.0180794	0.000988858	-0.061102	-0.112231	-0.0340877	0.0624643
408	208	0.0669801	-0.0610387	-0.0465299	-0.0248365	0.0667035	-0.000341675	-0.0131092	-0.0500178	0.131135	-0.0294697	-0.0380929	-0.0706909	-0.0374411	0.0367295	0.015914	0.00126853	0.0377701	0.0271438	0.00511692	0.0323264	0.0386098	-0.0107086	-0.0240963	-0.0912843	-0.11529	-0.0686138	-0.0163608	0.135618	-0.0342493	-0.0364689	-0.0214495	-0.0196706	-0.0868799	-0.0218031	-0.0445014	0.031347
409	209	0.0186226	-0.0845425	-0.068228	-0.00872426	-0.00308462	-0.0272312	-0.0530026	-0.0617901	0.0643242	-0.0038421	-0.0203989	0.000304547	0.0340122	0.0360171	-0.0744472	0.0164854	0.0488603	0.0105343	0.00711076	0.0244993	0.0521176	0.00528385	-0.0350363	-0.10015	-0.0855269	-0.0437675	-0.017485	0.0328205	-0.0268925	0.0148964	-0.0425916	0.0115613	-0.101032	0.0303334	-0.0244555	-0.0288415
410	210	0.0135015	-0.0704437	-0.0592637	-0.0102978	0.0280853	-0.0466365	-0.063134	-0.0487337	-0.0434117	-0.00944927	-0.0138962	0.0286643	-0.049454	0.010664	-0.0691464	-0.00478709	-0.0294639	0.0947281	0.0249099	0.0286054	0.0375731	0.00908274	-0.017484	-0.0573348	-0.0729049	-0.011732	-0.00642823	-0.081534	-0.0200746	0.0138613	-0.0344515	-0.00890945	-0.0923558	0.0209959	0.019676	-0.0110624
411	211	0.0586474	-0.0543348	-0.0972216	0.0201153	-0.0229192	-0.0132435	-0.0348947	-0.011549	-0.0191164	-0.0066034	-0.0292611	-0.0377353	-0.029562	0.131778	0.00615013	0.050599	-0.0331877	0.101972	0.0240372	0.0248788	-0.0406136	0.0212658	-0.0899076	-0.0425352	-0.0779485	-0.0334605	0.00235321	-0.0997145	0.0144583	-0.0789892	0.000411247	-0.0269882	-0.068582	-0.00960957	0.0362835	-0.000129632
412	212	0.0478049	-0.056835	-0.153111	0.0426424	-0.0773816	0.00630601	0.00766009	0.0276234	-0.00894129	0.0134431	0.0207063	-0.0314234	0.0511432	0.23927	0.0274958	0.0699216	0.0166545	0.0142252	0.00673905	0.0276946	-0.0966105	0.0242565	-0.108859	-0.034899	-0.0562042	-0.0367217	-0.0165377	-0.0543253	0.0489782	-0.0682253	-0.0156581	0.00110959	-0.0783181	-0.0773076	0.027525	-0.0240133
413	213	0.0526178	-0.0393566	-0.0771597	0.039907	0.0318703	0.000655961	0.0274051	0.0678009	-0.0274657	0.0586367	0.0696906	-0.0540459	-0.00395403	0.244795	0.0328709	0.0572412	0.0210122	-0.020052	0.0471236	0.0361317	-0.00904411	0.0369094	0.0380703	-0.00444326	-0.0209718	-0.0375297	0.00518824	-0.147003	0.0185026	-0.0254206	-0.0633587	0.0200948	-0.0775734	-0.105898	0.0250682	-0.0233309
414	214	0.0562396	0.0363543	0.0199012	0.0380198	-0.0020614	0.0280332	0.0118298	0.0478211	-0.00820345	0.0779231	0.0553796	-0.0831383	-0.0532184	0.201661	0.0533988	0.0747662	0.0128384	0.0256807	0.0682646	0.0402217	0.0511145	0.0724642	0.0483966	0.0326674	0.0199593	-0.035302	0.0270166	-0.220278	0.0462209	-0.0365828	-0.0337628	0.0237272	-0.052821	-0.0320698	0.0143336	-0.0217567
415	215	0.0333904	0.0843108	-0.0221838	0.0479123	-0.0635942	0.0568654	0.0314933	-0.00862521	0.0679326	0.00699149	0.0647817	-0.039387	0.0102362	0.158565	0.0330562	0.0443007	-0.0117116	0.0135156	0.0506934	0.026883	0.0612775	0.0936262	-0.0664751	0.0543981	0.070925	0.000199233	0.0767115	-0.0909489	0.0617742	-0.0437892	0.0279307	-0.0236075	-0.0175474	0.0548968	0.0106404	-0.0165264
416	216	0.0236507	0.03662	0.00240996	0.0460717	-0.0659677	0.0691349	0.0327454	-0.0161044	0.0685753	0.0267803	0.0766575	-0.0352627	0.055858	0.112499	0.00156923	0.0358873	0.00295273	-0.0579975	0.0824519	0.000153224	0.112653	0.0855389	-0.0609715	0.0997538	0.106804	-0.000785715	0.0886879	0.087427	-0.0109616	-0.0670061	0.03427	-0.0556661	0.0421625	0.0250882	-0.00521107	0.00411812
417	217	-0.00949476	0.00232688	0.0865528	0.0226717	-0.138171	0.0648502	0.0207751	0.0148232	-0.0347342	0.115425	0.0443989	-0.0382857	0.0505357	0.0569467	0.0120542	0.0174212	0.0477749	-0.036692	0.0875875	0.000829443	0.0635927	0.0311865	-0.013871	0.0747851	0.10947	-0.0115553	0.0139909	0.211548	0.00276257	-0.0720851	0.0226881	-0.0211734	0.0265839	-0.0543958	-0.054642	-0.00449672
418	218	-0.0336852	0.0166525	0.0475391	0.0249533	-0.134731	0.0571794	0.0413766	0.0456946	-0.0795145	0.0508854	-0.00197615	0.0305789	0.0889558	0.0464589	-0.00986689	-0.0612886	0.037194	-0.025588	0.059619	0.00977223	0.0257913	0.00371736	-0.0146766	0.0290264	0.127894	0.0399428	-0.0212325	0.188997	0.0423005	-0.0187633	0.0227981	-0.00124024	-0.0363482	-0.102996	-0.0480544	-0.0318788
419	219	-0.0305061	0.0236073	0.0227664	-0.00432857	-0.0983316	0.0565194	0.00297088	0.0308386	-0.0960682	-0.0201613	0.00078056	0.0449108	0.0630884	0.0318901	0.0298375	-0.076575	-0.00520767	-0.0449936	0.100852	0.000320022	0.0831845	-0.0100721	-0.0328259	0.121481	0.154608	0.0566168	-0.00251185	0.0909752	0.0152056	-0.0140546	0.022189	-0.0136909	-0.0576565	-0.102636	-0.00932246	-0.0323943
420	220	-0.0482223	0.0328281	0.0514132	-0.0458648	-0.0676062	0.00270562	-0.0247514	0.000116386	-0.0350719	0.00530515	0.0290723	-0.0147468	-0.0222277	0.0233913	0.178595	-0.0420085	-0.00909332	-0.0127899	0.105062	-0.0224004	0.0894707	-0.0441932	-0.00919102	0.123767	0.102945	0.0538292	0.0174704	0.0754209	0.00641915	-0.0332052	0.0127307	0.00835763	-0.0480531	-0.0516909	-0.00302512	-0.0164263
421	221	-0.0402044	0.061601	0.0280917	-0.0041942	0.0681472	-0.0390212	-0.031421	0.00692593	0.0655674	0.0277147	-0.00037472	0.0045633	-0.0135257	-0.0488388	0.111075	-0.0329228	-0.000296499	0.0143974	0.00633185	-0.0507818	0.0862406	-0.0621743	0.0216184	-0.0341479	0.040908	0.0975348	0.0114185	0.0732938	0.00706233	0.000858347	-0.00404883	0.0354278	-0.0531475	-0.0723089	0.00916181	-0.0092194
422	222	-0.0376234	0.0557785	0.0324901	0.0211885	0.173589	-0.012668	-0.0968319	-0.0294146	-0.0102175	0.0651614	0.0032934	0.0572057	0.0153802	-0.144576	-0.0596201	-0.0180492	-0.0242015	0.00768704	-0.0351084	-0.052784	0.0673324	-0.0778867	0.0326536	-0.0832902	0.0187728	0.0594304	-0.0251615	0.0813181	-0.0242209	0.00397363	-0.0246409	0.0255928	-0.0660685	-0.121249	0.0129829	0.0057535
423	223	-0.0638773	-0.000515647	0.0256918	0.0165964	0.137443	-0.0514787	-0.0778645	-0.0894896	-0.131334	0.092477	0.0329168	0.0343707	-0.013936	-0.0778571	-0.00479139	-0.000962822	-0.0199075	-0.0455474	-0.00424954	-0.0306737	0.0505734	-0.0338809	0.0880847	0.0051888	0.00718991	-0.000589885	-0.0883533	0.0177204	-0.0405605	-0.00601358	-0.00781739	0.0279236	-0.0241835	-0.074187	-0.0142458	-0.00330678
424	224	-0.0746561	-0.0295031	-0.0383127	0.0119378	0.0732979	-0.103181	-0.00977404	-0.0586731	-0.0736585	0.0233165	0.00610852	-0.0161061	-0.107056	-0.0477483	0.000740503	0.000665572	-0.0415274	-0.0408327	0.0112689	-0.0112151	0.0782616	-0.00774888	0.0871919	0.0255485	0.0146725	0.0187132	-0.0656936	-0.0919055	-0.0140114	0.0495042	-0.00140426	0.0322448	-0.00302822	-0.00813302	-0.0423111	-0.0375992
425	225	-0.109826	-0.0495438	-0.0072557	-0.00725375	0.0400763	-0.0864286	-0.0235483	-0.0169539	0.0101957	-0.11083	0.023362	0.0100454	-0.129228	-0.147203	-0.0526665	0.00189405	-0.130742	0.0424473	-0.00190299	-0.0032771	0.0408216	-0.0773135	0.0114082	-0.0561878	-0.011167	0.0225177	0.0584057	-0.0338603	-0.0296393	0.0899669	-0.0669773	0.0193787	-0.00808528	-0.00270017	-0.0262917	-0.033449
426	226	-0.0948667	-0.0697293	0.0705952	0.0306884	0.0304429	-0.0809035	-0.0251641	0.0125081	0.0252239	-0.139348	0.0526627	0.0738914	-0.0425352	-0.129085	0.0368043	0.00696624	-0.13376	0.0277956	-0.0392918	0.000556029	0.0538001	-0.107866	0.00133278	-0.0757027	-0.0495854	0.0467771	0.0883677	0.0685572	-0.0512977	0.0602977	-0.069248	0.0213329	-0.00419908	-0.0141161	0.00429317	-0.0396133
427	227	-0.0536202	-0.0463481	0.137719	0.0532816	0.0463964	-0.055103	-0.0136297	0.0496477	0.0888436	-0.0679175	0.0127857	0.0341963	-0.0650072	-0.0749751	0.00278535	0.030561	-0.0763752	-0.0422441	-0.0449883	0.0165345	0.158385	-0.0586946	0.0212164	-0.0414511	-0.0634498	0.0656635	0.0275917	0.124455	0.00340075	0.004158	-0.0517413	0.0338491	-0.036691	-0.0170103	-0.00452797	-0.0574393
428	228	-0.0853564	-0.0235465	0.187359	0.00167551	0.0632831	-0.0258888	-0.0139873	-0.00156979	0.0132362	-0.0225297	-0.0310559	-0.0119671	-0.0661167	-0.171116	-0.141432	0.0330375	-0.051081	-0.0215711	-0.0464766	0.0257227	0.152262	0.00535039	0.00536167	-0.0346368	-0.0861843	-0.00127016	-0.0268361	0.171844	0.0205739	-0.0441835	-0.0930094	0.0449472	-0.0484182	-0.0470219	-0.0170737	-0.0348352
429	229	-0.0916546	-0.000718953	0.120974	-0.0640203	0.0795944	-0.0383407	-0.00913165	-0.0218148	-0.106032	0.0328521	-0.0501027	0.00522202	-0.00313757	-0.182896	-0.117806	0.0221101	0.0054962	0.0364557	-0.0721316	0.0414002	0.0276493	0.0149975	-0.0291403	-0.0385395	-0.0971086	-0.00328356	-0.0783998	0.123124	0.00633948	-0.0355506	-0.0616251	0.0220073	-0.00536636	-0.0568811	0.00387629	-0.0168743
430	230	-0.0580081	0.0368539	0.0408308	-0.111	0.0330744	-0.00498066	-0.0218059	0.00323737	0.0396388	0.0375597	-0.0598802	-8.46885e-05	-0.0451869	-0.0481109	-0.0265763	0.0267388	0.06158	0.0550613	-0.0746867	0.0442014	-0.070958	0.0251115	-0.060511	-0.0044904	-0.0898595	0.0393755	-0.0883233	-0.0663631	0.0354323	0.0111093	-0.0163392	-0.00950398	0.0367578	-0.0440313	0.0228773	-0.0161331
431	231	-0.0140173	0.0621235	-0.0071323	-0.0986653	-0.0497368	0.0388687	-0.0176824	-0.0508964	0.0960314	-0.0342861	-0.0439909	0.0320386	-0.013149	0.0147362	-0.0327851	0.0158486	0.0336849	0.0275187	-0.0740758	0.0109151	-0.0798184	0.0705311	-0.0336282	0.051827	-0.0537341	-0.00618133	-0.0360468	-0.219705	0.0175499	0.0210569	0.00655648	0.0117964	0.0272177	-0.0204037	0.00783436	0.0174074
432	232	0.0591964	0.0379045	-0.0752279	-0.0905404	-0.0136742	-0.00626361	-0.0156777	-0.0359767	-0.0401574	-0.0530931	-0.0103477	0.0352074	0.0496433	0.00241114	-0.0315397	0.0284398	-0.0080711	0.000357523	-0.0434765	0.0112646	-0.0586456	0.0677804	-0.0177584	0.0175519	-0.00593379	-0.0491717	-0.0272239	-0.0693608	-0.0116683	-0.00838607	0.0156189	0.000994605	0.0576285	0.0424994	0.0219293	0.0609755
433	233	0.0832868	-0.00522622	-0.0788161	-0.097607	0.0325123	-0.0309018	-0.0103917	0.0271178	-0.0375771	0.0175807	-0.00013668	-0.0190047	-0.0233383	-0.000394753	0.0159481	0.0179861	-0.00600434	-0.0316111	-0.0233917	0.0182486	-0.052438	0.0643137	-0.0943262	0.0238577	-0.00409414	-0.0728562	-0.0646382	0.158563	0.0222955	-0.0135787	-0.0215193	-0.0318634	0.103397	0.0460276	0.0309918	0.062077
434	234	0.0321734	-0.00308183	-0.0517404	-0.0631073	0.0442567	-0.00250101	0.0140946	0.0242203	0.00507808	0.0533467	0.00786158	-0.00585686	-0.0399594	0.038649	-0.00219956	-0.0420002	-0.0347394	-0.065739	-0.0502044	0.00899642	-0.0799354	0.0530963	-0.111897	0.091893	0.000518093	-0.072191	0.00981645	0.143419	0.0202657	0.0369082	0.0366225	-0.00844128	0.0557698	-0.00500905	-0.0272172	0.0799961
435	235	0.0220955	-0.0197642	-0.115042	-0.0138078	0.0998908	0.00578045	0.0458885	0.0189826	-0.0251554	0.0185654	0.0214312	-0.012239	0.0690606	0.0416253	-0.0151092	-0.0522098	-0.0600089	-0.0184058	-0.0273694	-0.0166258	-0.113802	0.02607	-0.0320125	0.0367515	0.00956737	0.002107	0.0740526	0.0475801	-0.0296722	0.0441481	0.0788635	0.00120564	0.0700198	0.00316974	-0.0312474	0.0913884
436	236	0.0254188	-0.0341331	-0.122197	0.0378116	0.0658054	0.0448469	0.0626164	0.0299816	-0.020745	0.0549738	0.0167141	-0.0192118	0.0563815	0.0321572	0.0233111	-0.0143891	-0.0350392	0.0198663	-0.0218534	-0.0468358	-0.0848337	0.0572053	0.044061	-0.00268438	0.0163992	0.0584206	-0.0226563	0.00246968	-0.0563896	0.00869792	0.0178338	-0.0190107	0.104595	0.0444193	-0.000668669	0.0523031
437	237	-0.0211336	-0.00698246	0.0115358	0.0223963	0.00879545	0.0461587	-0.0392523	0.028033	-0.0124457	0.0610708	-0.00890472	0.0152398	-0.0545877	0.0327601	0.040922	-0.0052281	-0.028377	-0.00821822	-0.0480852	-0.0257376	-0.00352449	0.0444541	0.0832317	-0.0168495	0.0665668	0.0531308	-0.0248465	-0.0672498	-0.0487933	0.00255299	0.0306208	-0.0238064	0.0654392	0.0284547	-0.0186172	0.00862285
438	238	0.00679881	0.00883375	0.0199906	-0.00501737	0.0552243	0.0264202	-0.0981628	0.00226307	-0.0320987	0.0184496	-0.026938	0.0210839	-0.0016072	-0.0264291	0.125007	-0.0174014	-0.0128006	-0.0213708	-0.0348147	-0.0157889	0.0612029	0.00959652	0.0268884	-0.0481771	0.0729352	0.020439	0.0679581	-0.126786	-0.0197719	-0.00435003	0.0400931	-0.0274675	0.0794112	0.0119065	-0.00875438	-0.0526538
439	239	0.0645572	0.044206	-0.0249128	0.0217369	0.0781606	0.0603114	-0.00614262	0.0129375	-0.0117655	0.00703752	-0.0226702	0.0424841	0.0679889	0.00546334	0.186532	0.00941607	0.0157472	0.0219407	-0.036386	-0.00482398	0.0244329	0.0385682	-0.0213605	-0.00209201	0.0633297	0.0236514	0.0255394	-0.0642735	-0.0264317	0.0542342	0.0364612	-0.0537648	0.093634	0.0759951	0.00651382	-0.0709746
440	240	0.0697429	0.0561966	0.043122	-0.0107936	0.0678071	0.0404464	0.0150069	0.0144053	0.0286019	-0.0555816	-0.0181596	0.0151053	0.0194343	0.0618728	0.0788375	-0.0172369	0.0420935	0.0351353	-0.0344663	0.0126215	-0.0454128	-0.000914689	0.0136283	0.0347665	0.098741	0.0534854	-0.032942	-0.0350696	-0.0388418	0.0896491	0.0784717	-0.0486159	0.0868211	0.0660077	0.0124326	-0.0355715
441	241	0.0785734	0.0340397	-0.0110569	-0.0500576	0.118081	0.0144242	-0.0193796	-0.0225519	0.0930553	-0.0443627	0.0299424	-0.038306	-0.000272406	0.0124907	-0.019337	-0.077051	0.0965178	-0.032464	-0.0566754	-0.00223287	-0.0708061	-0.0628726	0.00481763	0.0512199	0.079586	0.0205338	-0.0313881	-0.111296	-0.012568	-0.0184194	0.0599691	0.000405546	0.0712833	-0.0277062	0.0429768	-0.0113748
442	242	0.0368809	0.0310445	-0.104454	-0.0238129	0.117541	0.0156061	0.00839819	-0.00494547	0.125687	-0.00721489	0.0393562	-0.0244978	-0.0143112	0.0123548	-0.0357831	-0.0445006	0.08742	0.0271384	-0.0987196	-0.000927809	-0.155558	-0.0652164	-0.0414344	0.0327172	0.0115405	-0.0039542	-0.0185656	-0.0721905	-0.0174869	-0.0481132	0.00980878	0.0277712	0.00256724	-0.0423546	0.0426545	0.0109654
443	243	-0.00607879	0.0165041	-0.0286396	0.0261114	0.000403792	0.011644	0.0655987	0.0361428	0.0239235	-0.0123929	-0.0270032	-0.0346087	-0.0540452	0.0380379	-0.0332391	0.00495884	0.00647712	0.119941	-0.0793175	0.00454791	-0.199908	-0.0828539	-0.0558467	-0.0129997	-0.0401234	0.0145518	-0.0328587	0.00645125	0.004478	0.00946515	-0.00132338	0.0235379	-0.0145429	-0.0404001	0.0277588	0.00621359
444	244	-0.0154117	0.0158596	0.0366849	0.0290104	-0.0648381	0.0265444	0.0785463	0.0409612	-0.0477225	0.0288391	-0.0138912	-0.0563301	-0.0357706	0.0418664	-0.0210337	0.0110307	-0.0460359	0.0374014	-0.0631979	0.0212236	-0.142111	-0.0516836	0.0175987	0.000521003	-0.0290306	0.00665927	-0.0187868	0.0214179	0.0526423	-0.0252231	0.00140767	0.0254132	0.00977846	-0.0675463	0.0308312	-0.0186368
445	245	-0.0483391	0.00499661	0.0205205	-0.0159477	-0.0545399	0.0182712	0.0383483	0.003288	-0.0643166	-0.0160272	0.0185627	-0.0351311	0.00140692	0.0426744	0.0175452	-0.0107437	-0.0485264	-0.0711447	-0.0283538	0.0368924	-0.137435	0.00954861	0.0806103	0.0190464	0.0118191	-0.0286782	0.0613997	0.0123685	0.0290375	-0.0613666	0.00593697	0.029749	0.0311078	-0.0846781	0.0408335	-0.0124717
446	246	-0.0233146	-0.0415681	-0.00522672	0.0234277	-0.109985	0.0166811	0.0317471	-0.00311676	-0.0837471	-0.0625053	-0.00821041	0.00140062	0.00358225	-0.00151272	0.0778411	0.0328142	-0.0129221	-0.100509	0.00130865	0.0252764	-0.0861657	0.00178327	0.0170208	-0.00564967	-0.00374173	-0.0764216	0.0324518	-0.0983581	0.0225695	-0.00312006	0.0392692	-0.00562579	0.052622	-0.0794371	0.0306728	0.0150058
447	247	0.00686663	-0.0432372	-0.0776095	0.0761046	-0.167304	0.025519	0.0508803	0.0311807	0.00667746	-0.00481131	-0.0462122	0.0236743	0.0427518	0.0045009	0.0669758	0.0748463	0.0233008	-0.0124036	-0.0224111	0.0167289	0.0225727	-0.00626013	0.0191541	-0.0408092	-0.0344677	-0.0657787	0.0349437	-0.168656	0.0259183	0.0108478	0.0567325	-0.00839604	0.0250763	-0.0274976	-0.00230613	0.0330091
448	248	0.0284686	0.00504709	-0.0902064	0.058051	-0.12348	0.0252594	0.0515058	0.0342078	0.0693929	-0.0059956	-0.0705953	-0.00115106	0.0431151	0.0532285	-0.0668213	-0.0016221	0.0358029	0.0468199	0.0253127	0.0251484	0.0362617	0.0253955	0.066917	0.0158112	-0.0436794	0.00620773	0.101342	-0.0791855	-0.00601117	-0.0746408	0.0152341	0.0203224	0.019116	0.00438151	-0.00298005	0.0506211
449	249	0.0799779	0.0124331	0.0106788	0.0574806	-0.104763	0.0174767	0.0440346	0.0433519	-0.0151139	-0.0274457	-0.0467858	-0.0293171	-0.0445893	0.022253	-0.185496	-0.0375614	0.0251189	-0.044419	0.0567428	0.0303848	-0.00960456	0.0341072	0.0197452	0.130869	-0.0321743	0.0350217	0.0473342	0.00582966	-0.00702211	-0.0406681	-0.00763815	0.0229966	0.00220045	-0.025414	-0.0122224	0.0471835
450	250	0.0710354	-0.0328891	0.0155241	0.0232975	-0.0925115	-0.0255921	0.019652	0.0229833	-0.0460067	0.0444292	-0.0288216	-0.00912493	-0.0783786	-0.0202147	-0.0590429	-0.011429	0.0454907	-0.0651047	0.0438351	-0.00659993	-0.0426558	0.000644526	-0.00869623	0.0962353	-0.00869815	0.018172	0.0644238	0.0402809	-0.00615802	0.0683012	0.00411815	0.0423057	-0.0415312	-0.0478607	-0.017813	0.00987179
451	251	0.0365309	-0.0185997	-0.0337236	-0.0328214	-0.0335331	-0.0298543	-0.00428122	-0.0250912	0.0452991	0.10033	-0.0499543	0.0477974	-0.0356743	-0.0674824	0.130741	0.0240312	0.0726646	-0.0323916	0.0761634	-0.0399047	-0.00544552	-0.0181738	0.00026338	-0.0759686	0.00815441	0.0143723	0.0716596	0.069375	-0.0148089	0.0420883	-0.00490377	0.0266426	-0.027236	-0.0680338	0.0252091	0.00899883
452	252	-0.0121261	0.0238141	-0.024363	-0.00251363	-0.0476423	-0.00835761	-0.0093634	-0.0178666	0.0617234	0.0768059	-0.0486185	0.07321	0.0583879	-0.0664922	0.0648801	0.0401084	0.0578408	-0.0677209	0.0645202	-0.0354469	0.0553122	-0.0144715	-0.0341345	-0.128647	0.0400119	0.00651536	-0.0223059	0.07305	0.0311559	-0.0223621	-0.00455014	-0.0150854	-0.0560435	-0.0816022	0.0122422	0.0424096
453	253	-0.0453204	-0.0162803	-0.0836103	0.0192586	-0.0585612	-0.00876669	-0.0408976	-0.0393863	0.0147975	0.0525452	-0.00141482	0.00626964	0.10016	0.0720566	-0.0379751	-0.00505885	0.0889184	-0.0625299	0.0490317	-0.039762	0.0424932	0.0178843	-0.105143	-0.0091742	0.0532272	-0.0193793	-0.0322105	0.0262932	0.09591	-0.0445204	0.01367	-0.00799688	-0.0928521	-0.0236996	-0.0463255	0.056313
454	254	-0.0281246	-0.0488147	-0.101508	-0.0151905	-0.0332594	0.00351841	-0.0637854	-0.0675911	0.0236449	0.0364503	0.0331571	-0.0473859	0.0866912	0.086876	0.0390148	-0.022883	0.0835783	-0.0427984	0.0307614	-0.0510821	-0.0297615	0.0754084	-0.0851486	0.00932114	0.0538903	-0.0357413	0.00422832	-0.0078864	0.0749352	-0.0400958	0.003447	0.0356656	-0.047813	0.0240053	-0.0567059	0.0433519
455	255	-0.0434239	-0.000408613	0.0539654	0.00348962	0.0054736	-0.015527	-0.00793447	-0.00225591	0.0293443	0.0463234	0.0232763	-0.0217329	0.132712	-0.00408146	0.063015	-0.0361128	0.0181071	-0.0160446	-0.0189026	-0.0401009	-0.0591637	0.0641483	-0.0554726	-0.0669126	0.0732304	-0.0376645	0.0353996	0.0843478	0.00920415	-0.0258211	-0.0146635	0.0348822	-0.0135943	0.0180214	-0.0387822	0.00800342
456	256	-0.0702972	0.0422429	0.108574	0.0356233	0.0747612	-0.0389017	0.00570424	0.0454272	0.00742976	0.0463044	0.0182887	0.0130878	0.0772415	-0.00854	-0.0358939	-0.0332264	-0.0152525	0.0847035	-0.00975441	-0.00243027	-0.011564	0.0304729	-0.0840269	-0.00671036	0.0473141	-0.00856958	0.0146298	0.195422	-0.0373431	-0.0353345	-0.00664858	-0.0204381	-0.00151983	0.036179	-0.0328582	-0.0133039
457	257	-0.034007	0.0514666	-0.0570985	0.00494922	0.0375897	-0.00286021	-0.0249972	0.00604747	-0.0357217	-0.00868185	0.022159	0.0455542	-0.0454267	-0.034097	-0.0755319	0.00675412	-0.0623461	0.119389	0.0197687	0.01872	-0.0177654	0.0495563	0.0486358	0.0121221	0.00204442	0.00795588	0.0227014	0.151217	-0.0499738	-0.0481932	0.020508	-0.00622466	0.00127068	0.0382431	-0.0273361	-0.00697925
458	258	0.0171689	0.0317749	-0.134942	-0.00900456	-0.024457	0.0274046	0.0255543	-0.0297879	-0.046607	0.0134314	0.0425847	0.0391244	-0.0432707	-0.0233547	-0.0217835	0.00882152	-0.0594499	0.0414522	0.0307157	-0.0158845	-0.0368983	0.0531042	0.15385	-0.0828315	0.0111905	-0.0173953	0.0497091	-0.0536371	-0.00683403	-0.038322	0.0213465	0.0243093	-0.0118475	-0.00885915	-0.0039995	-0.0143903
459	259	0.00173666	-0.00986717	-0.0759555	0.0212272	0.0234958	0.00830193	0.070558	0.00375043	-0.0109099	0.0466935	0.0607055	-0.012684	-0.0500632	-0.0100937	0.0518846	0.0452482	-0.0300381	-0.00810114	0.015083	-0.0438065	0.0294037	0.0207214	0.114091	-0.0411635	0.0253352	-0.0233308	-0.0269574	-0.20246	0.00593902	-0.00332199	-0.00245091	-0.00520431	0.00248482	-0.0432503	0.0176521	-0.0272732
460	260	-0.0140089	-0.000936181	-0.0202984	0.0302363	0.0642732	-0.0059416	0.0725688	0.0352912	-0.00255417	0.0071067	0.0366971	-0.0353117	-0.0947868	-0.0443028	-0.0136194	0.0553651	-0.0363748	-0.0109882	0.00344355	-0.0310166	0.0582037	-0.0214478	0.118489	0.0463668	0.0226793	-0.0112242	-0.0459793	0.00103387	-0.0344466	0.0243209	0.00381285	-0.0227728	0.0145259	-0.028128	0.0139196	-0.00792319
461	261	0.0108466	0.00881856	0.0383203	0.0346152	0.0728812	-0.00894733	0.0297978	0.0137796	-0.0386805	0.0185776	0.00315433	-0.0369726	-0.0889318	0.00790698	-0.103265	-0.0109682	-0.0214666	-0.0226784	0.028318	-0.0122025	0.102912	-0.0470803	0.0789226	0.000888709	0.0423143	-0.00376578	-0.0420752	0.228338	-0.0315395	0.0341048	0.0146807	-0.0161056	-0.00334479	0.0152463	-0.0202511	-0.00102618
462	262	0.0131925	-0.00955552	0.0440551	0.0462992	0.0463972	-0.011753	-0.025474	0.0149638	-0.074834	-0.00877796	-0.012079	-0.0190887	-0.0521035	0.0409144	-0.0677146	-0.0346087	0.0189538	-0.0463249	0.0124911	0.0134941	0.19294	-0.0412565	0.0131507	-0.0310971	0.0314056	-0.0174139	-0.0548438	0.0810058	0.0201677	0.00257422	0.021944	0.00137184	-0.0160126	0.0286883	-0.0380031	-0.0256132
463	263	-0.0147647	0.0079264	0.0579428	0.024214	-0.0168964	-0.0162975	-0.0370148	0.0341418	-0.0502376	-0.0403746	0.00619178	0.044048	0.035507	-0.0193344	-0.0943235	-0.0398604	0.0941048	-0.0654087	-0.00143559	0.0201655	0.139737	-0.0249774	-0.0426379	0.0355751	-0.0118812	-0.0224499	0.00976039	-0.128723	0.0205766	-0.0365559	0.0309142	-0.0128653	-0.0304903	0.0203371	-0.0110441	-0.0377672
464	264	-0.0411992	0.023209	0.0358165	0.0126748	-0.016881	-0.0603126	-0.0853505	0.0011142	-0.0170742	0.0263956	0.0159118	0.0348401	0.0807073	-0.0656069	-0.032007	-0.0200477	0.0808796	-0.02886	0.0109694	0.0150839	0.0786677	0.00323504	-0.108241	0.0604419	-0.0239658	0.043285	0.0396512	-0.162787	-0.0377026	0.0342056	0.0226003	-0.0414967	0.00445606	0.0573211	-0.00503335	-0.0439636
465	265	-0.0348563	0.0278017	-0.0389099	0.0235926	0.00670324	-0.0540688	-0.0916487	-0.0431107	-0.0149902	0.0214959	0.0242926	-0.0373241	0.0735029	-0.0624204	0.0600343	0.00667665	-0.0183579	0.0714725	-0.0156414	0.0442104	0.101084	0.0176697	-0.118975	0.0385517	-0.0247651	0.110496	-0.00327938	-0.0718034	-0.0441852	0.100836	0.043035	-0.0330624	0.0626104	0.0871823	-0.0269838	-0.042819
466	266	-0.00569295	0.0280289	0.0074693	0.00313606	-0.00716699	0.0247678	-0.0382249	-0.00593872	-0.0130813	-0.00795277	0.026751	-7.66694e-05	0.0993796	-0.0242431	-0.0507429	0.0218702	-0.00403131	0.0473947	-0.016188	0.0565744	0.0241734	-0.00717666	-0.0868207	0.00292668	-0.0244728	0.103827	-0.0350617	-0.000215515	-0.0112531	0.0285478	0.0844216	-0.0270986	0.0384001	0.0383285	-0.00807772	-0.0377771
467	267	0.0257554	0.0164176	0.0135397	-0.0198499	-0.0617085	0.0297179	-0.0147758	0.0209391	-0.00560016	-0.00365067	-0.0180953	0.0549887	0.0400898	0.000113636	-0.000229319	0.0755344	0.0256241	-0.0578732	0.00185019	0.0177915	-0.0437015	-0.0118434	-0.0162255	-0.0318432	-0.0538501	0.0492422	0.0126963	0.0555876	0.0105484	-0.0581453	0.0874281	-0.0112658	0.00716038	0.0565084	0.031022	-0.0436335
468	268	0.0755417	0.0160314	-0.0137796	-0.0249118	-0.081815	-0.0142032	-0.0184943	-0.00906835	0.0298203	-0.00164995	-0.0270721	0.0407052	-0.0375996	-0.0626484	0.131497	0.051018	-0.0245843	0.0194928	-0.00486669	-0.00572132	0.00816891	-0.0154928	0.0280125	-0.00296468	-0.103099	0.0133831	0.0161296	0.135244	0.0201249	-0.0298827	0.0632538	-0.00683278	0.00609691	0.12476	0.0438928	-0.0115266
469	269	0.0996757	0.0111952	0.0512902	-0.0235217	0.0184937	-0.024661	-0.044806	-0.00209763	0.0820404	0.0037682	-0.0292129	0.0294295	-0.0183568	-0.113492	0.0417114	-0.00729272	-0.0386205	0.075533	0.00447814	0.00484318	0.0380095	-0.0291629	-0.0164057	-0.0171176	-0.0906608	-0.0149885	-0.0438948	0.0283905	0.00218309	0.0654716	0.0520351	-0.00874197	0.0133137	0.0524894	0.0243626	0.0541651
470	270	0.0482013	-0.0196297	0.0433346	-0.0436284	0.0458835	-0.0212892	-0.0120294	-0.0184637	0.0905456	-0.104554	-0.0645148	0.00607788	0.0050018	-0.0320588	-0.0475116	0.00889859	-0.0292423	0.0164778	-0.00140298	0.00404248	-0.0100193	0.01437	-0.0352188	0.0306554	-0.0577576	-0.088178	-0.0172418	-0.108227	0.00929124	0.0840761	0.0491724	0.0245068	0.00989773	-0.0123587	-0.0121041	0.0375697
471	271	0.00805797	-0.0420609	0.0232855	-0.0753129	-0.00366197	0.0112487	-0.00116649	-0.00542032	0.050029	-0.141639	-0.0562273	-0.0440088	-0.0301276	0.0897826	-0.00625595	-0.000252812	-0.0346747	0.0295529	-0.00260421	-0.00988083	-0.0338187	0.0317515	0.0196241	0.118969	-0.0448878	-0.0854057	-0.0452294	-0.153805	0.00323354	0.0594586	0.0312076	-0.00663671	-0.037003	0.0268591	-0.0168208	-0.0282412
472	272	0.024706	-0.0402344	0.0459163	-0.0296171	0.0414661	0.0398298	-0.0618279	0.0264979	0.0282938	-0.00458992	-0.0016714	-0.0633764	-0.0496779	0.103839	0.0450084	-0.0276709	-0.0298657	0.0325406	0.034285	-0.0242866	-0.0240306	0.000466578	0.0534501	0.0292835	-0.0168067	-0.00408062	-0.0531452	-0.0894699	-0.0452138	0.0418937	-0.0151581	-0.0363154	-0.0550986	0.0634279	-0.0108942	0.00385298
473	273	0.0275205	-0.0705098	0.0328488	0.0339225	0.0309935	-0.00469988	-0.0343456	-0.050165	0.023784	-0.00483233	0.0333264	-0.00222762	0.0442498	0.0418314	0.0526078	-0.0338044	-0.033454	0.0475556	0.0347067	-0.0222411	-0.0613935	-0.0107766	0.0576688	-0.021484	0.00483554	0.0417593	0.0855416	0.200885	-0.0251471	-0.0562227	-0.0477823	-0.00289794	-0.000828475	0.0897823	-0.00439441	0.0644527
474	274	0.00137943	-0.0562531	-0.000931714	0.0394789	-0.0323659	-0.0509319	0.00691495	-0.0974155	0.0108037	-0.0731136	0.0231043	0.0319066	0.0580385	0.0649688	0.0618314	0.00164051	-0.0157009	0.0106577	0.0219716	0.00426237	0.00371405	-0.0443928	-0.0127475	-0.0121854	0.00320925	0.0832623	0.072455	0.308693	0.0273699	-0.11489	0.00877078	-0.0068379	0.0753353	0.0890052	0.0224172	0.0523907
475	275	-0.0203194	0.00467482	-0.0666495	0.0274106	0.0129729	-0.0214672	-0.0068591	-0.0472756	-0.00695113	-0.0248936	-0.00375424	-0.0209204	-0.0447987	0.0361344	-0.0173432	0.0277355	0.0214953	-0.0822977	0.0332051	0.0241508	0.153232	-0.0502815	-0.0765412	-0.0102486	0.0114908	0.055409	0.00798803	0.112345	0.0269841	-0.0334457	0.0457274	0.0168955	0.112128	0.0942587	0.0442603	0.0122718
476	276	-0.0302371	-0.00762088	-0.0635214	-0.0139299	0.109561	0.0171456	0.0459475	0.0258578	-0.0300921	0.025299	-0.0423635	-0.0436081	-0.070081	-0.061499	-0.103267	-0.0343524	0.0224423	-0.0470979	0.00544954	0.0316361	0.10804	0.0141797	-0.0250746	0.0168181	0.0275015	-0.0205745	0.0775719	-0.0308429	0.000108921	0.0315263	-0.00139088	0.0346935	0.104131	0.0815443	0.0558482	-0.0148072
477	277	-0.0202612	0.00979554	0.00894469	-0.0285414	0.13953	0.0210133	0.105969	0.0446126	-0.000291804	0.0587908	-0.045004	-0.00507888	-0.0693337	0.00734759	-0.0765289	-0.0402547	0.0275998	-0.0846222	-0.0160082	0.0291467	-0.0224136	0.0419592	0.0179039	-0.0126679	0.0335158	-0.0348079	0.0684056	-0.0528025	0.00110831	0.0357629	-0.00126107	-0.0217649	0.0674749	0.0388335	0.0169339	-0.0108091
478	278	-0.0149999	0.0462928	-0.00595465	0.0040245	0.118477	0.0256559	0.0673079	0.0246563	0.0569988	0.0649419	-0.00771625	0.0250333	-0.084504	0.0601977	-0.0336586	-0.00722774	0.0618324	-0.102387	0.0250878	0.027128	-0.031549	0.017305	0.0336962	-0.00422502	0.0410879	-0.0392186	0.0738057	-0.0673506	0.0272482	0.0266273	0.0123842	-0.0410745	0.0401456	0.089659	-0.0219487	0.0203243
479	279	-0.0441558	0.0408567	-0.0408138	-0.00783631	0.164475	0.00479715	-0.00541858	0.0507116	0.0368574	0.0563235	0.0425636	-0.0163823	-0.0645781	0.0460411	0.00244126	-0.0279846	0.0919501	0.071538	0.0322729	0.0293566	0.0444269	-0.003695	-0.046192	0.00919915	0.0366397	-0.0123802	0.0436768	-0.0776214	0.0270588	0.0110978	-0.00459041	-0.0191423	0.0375106	0.0898771	-0.0222751	0.0176339
480	280	-0.0537159	0.0735791	-0.0122337	-0.0147812	0.158659	-0.00674202	-0.0329735	0.0589722	-0.000400888	0.0875783	0.0767214	-0.0476876	0.0291564	0.106303	-0.024046	-0.0243132	0.0410511	0.0962246	-0.027699	0.000710564	0.112205	-0.022681	-0.0974838	0.00698783	0.0140428	0.0277241	-0.0827703	0.0280378	0.0254414	0.0595753	-0.0054222	-0.00721917	0.00980428	-0.0153643	-0.0499604	-0.0130723
481	281	-0.0348591	0.0435104	0.0100929	0.01349	0.0481416	0.0318233	-0.0220546	0.0107866	0.0282637	0.0994115	0.0201694	0.000846325	0.0972302	0.0728936	-0.032174	-0.0267996	-0.0555019	-0.0177887	-0.0511998	-0.0357528	0.0178311	-0.0174871	0.0367273	0.0520274	0.0174377	-0.0112638	-0.00217892	0.0786861	0.0382547	0.0689948	-0.0206251	0.00106573	-0.00724672	-0.0114697	-0.0331836	-0.00544527
482	282	-0.0117356	-0.0208647	0.0117473	0.00885774	0.009139	0.0399489	-0.0274249	-0.0187473	0.00684853	0.0885698	-0.0302332	-0.00145524	0.0608913	0.0088421	0.00938702	-0.00417114	-0.0449082	-0.0229893	-0.0261324	-0.0364576	-0.0949972	0.0148807	0.0550911	0.0476662	0.0491036	-0.0435493	0.0369993	-0.0702106	0.00906176	-0.043533	-0.0304786	0.0247264	-0.016221	0.0451722	0.00599412	-0.0247729
483	283	-0.00455141	0.00498082	0.0290809	-0.0127921	-0.0451019	0.0317394	-0.024959	0.00470981	-0.0819313	0.0692412	-0.00703526	-0.0162728	0.0152806	0.063409	0.0231585	0.0429558	-0.00523343	0.0508378	-0.00982207	-0.0138382	0.00402722	0.0243059	-0.0252735	-0.014752	0.0493274	-0.00760547	-0.0378048	-0.114028	-0.0210891	-0.0919057	-0.0281126	0.0385149	-0.0506653	0.0608845	0.0207148	-0.0351578
484	284	-0.0185795	-0.00667115	0.0358735	-0.0302629	-0.131067	0.0159397	0.0467583	0.0172659	-0.113653	0.0560166	-0.0214901	0.0258278	-0.00939753	0.0878814	0.0505009	0.00645469	-0.0104061	0.0663422	-0.00369175	-0.0148652	0.0871721	0.047213	0.00490875	-0.0415073	0.0272799	0.0175588	-0.020154	0.0372625	-0.00659935	-0.0895217	-0.0484178	0.0271998	-0.0404262	0.0425153	0.0316665	0.0140655
485	285	0.011165	-0.0496349	-4.8283e-05	-0.0051703	-0.0822451	0.0185485	0.115704	0.0133925	-0.0996898	0.0387661	-0.0516601	0.00919727	0.0547654	0.0737233	0.057611	-0.00662701	0.00387031	-0.0155726	-0.000797371	-0.0296204	0.0747455	0.0933902	0.0478713	0.010745	0.019978	0.0160494	-0.0461629	0.0696539	0.00196469	-0.106565	-0.0269045	0.0535337	0.00570236	0.00302564	0.00608286	-0.00299796
486	286	0.0591588	-0.0223129	-0.0496009	0.066094	0.0248837	0.0469366	0.116525	0.0126057	-0.025548	-7.27051e-05	-0.00182918	-0.0233837	0.142505	0.0717783	0.102769	0.0427188	-0.00537251	-0.0538198	0.0230528	-0.00576606	0.0752075	0.0806815	0.0449964	0.0463386	0.00158783	0.0100051	0.00567272	-0.0385826	0.0108556	-0.0785481	0.0146158	0.0642719	0.0266247	0.00649788	0.035751	0.0191655
487	287	0.0611242	0.0391151	-0.0533556	0.0653088	0.0301123	0.0194612	0.0597185	0.00132787	0.0461371	-0.00202734	0.043213	-0.0208665	0.0985652	0.0292199	0.110018	0.0508954	-0.0206247	-0.0446536	0.0332693	-0.000705743	0.00143453	0.0343739	0.0154552	0.0170458	0.00533428	-0.0200049	0.0429619	0.00739961	-0.00686031	-0.0136928	-0.0218718	0.00732119	0.0153952	0.0255714	0.037416	0.0832743
488	288	0.0660343	0.0525339	-0.00907273	0.046841	0.00944122	0.00395284	-0.026498	0.014276	0.0444277	0.0041021	0.0496253	-0.00436935	0.0428643	-0.00376329	-0.0144868	0.0649812	0.0307131	-0.0513685	0.0155775	-0.00548542	-0.0625952	0.0160391	0.011599	0.00039266	0.0339388	-0.0284473	-0.00627112	0.130669	-0.0444299	0.0400414	-0.037617	-0.0308459	-0.00972211	-0.0334905	-0.0339428	0.0211711
489	289	0.0891755	0.00447728	0.0331126	0.085323	0.0867725	-0.0142629	-0.0280897	0.0143511	0.0713032	-0.00130019	0.0615061	0.0201776	0.0183213	-0.0135803	-0.0368703	0.0819421	0.0902727	-0.0159822	0.0383411	0.0424626	0.0129848	-0.00439403	0.0358324	-0.0059025	0.0180548	-0.0250594	0.0256264	0.119871	-0.0403422	0.0287725	-0.0180389	-0.0312073	0.00110499	-0.142041	-0.0148327	-0.0220686
490	290	0.0346498	0.00437097	0.0809246	0.0480771	0.104986	-0.0188923	0.0119705	-0.00822976	0.0635524	-0.00465805	0.033844	0.0223299	-0.030464	-0.0280971	0.0672275	0.0448407	0.0430662	-0.00362154	0.0566387	0.067097	0.101752	-0.034503	0.0304794	-0.05438	-0.000108236	-0.039014	0.0161363	0.0563963	-0.033821	0.00609723	-0.0469065	-0.0173216	0.0289574	-0.116732	-0.0137319	-0.0125501
491	291	-0.0290674	0.00912127	0.0562141	-0.0255743	-0.00552297	0.0257535	0.000293807	-0.0250286	0.0237212	-0.0239477	0.0223682	0.024592	-0.0256231	-0.034207	0.101747	-0.0239541	-0.0446236	-0.00837465	0.0553911	0.052668	0.0748952	-0.0200688	0.0266318	-0.104738	0.0199567	0.00848046	0.0386703	-0.0817009	-0.00154152	-0.0103613	-0.059968	-0.00299298	0.030485	-0.0288615	-0.0667337	-0.0229782
492	292	-0.0381353	-0.0139721	-0.010378	-0.0329541	-0.0707946	-0.00959876	0.0103238	-0.0101453	0.00148534	-0.0155466	0.0229591	-0.00376459	0.00713409	-0.0370433	0.0202464	-0.0562072	-0.000567732	0.0623796	0.0572919	0.0328384	0.0195084	-0.00352925	-0.010906	-0.0559215	0.0204423	0.0415815	0.0614803	-0.20758	0.0510826	-0.00651952	-0.0620942	-0.00461966	0.0390604	-0.022639	-0.0585096	0.0020649
493	293	-0.0877053	0.0011715	0.0221018	-0.0146606	-0.0777048	-0.0389062	0.00622648	0.0252894	-0.0105006	-0.00214582	-0.0174516	-0.0163051	0.0413527	-0.0411846	-0.0640071	-0.00333638	0.0405749	0.0856326	0.0251681	-0.000565195	-0.00926904	-0.031576	-0.0984467	0.0158103	-0.0187779	0.00479184	-0.020201	-0.101273	0.0747319	0.0524102	-0.0617903	0.00683061	0.0162388	0.0108718	-0.0126281	0.0275523
494	294	-0.0872486	0.00598926	0.0187655	-0.00895302	-0.0347363	-0.0141442	-0.00240615	0.0134336	0.0461595	-0.0128461	-0.0373797	0.0295286	0.072954	-0.0885945	-0.0609054	-0.00569425	0.00886861	0.0130445	0.017227	-0.0192355	-0.0317802	-0.0141206	-0.104933	0.0140743	-0.0323388	-0.0346714	-0.0354165	0.0640381	0.0709509	0.0352768	-0.0667602	0.00546881	-0.0445924	0.0484255	0.0345754	0.045494
495	295	-0.0436903	-0.00981655	0.00029231	-0.00131839	0.0455422	-0.0224555	0.0165424	0.0379195	0.0090597	0.00723478	-0.0109383	0.0300106	-0.015226	-0.136255	-0.0373744	-0.0700267	0.0533662	-0.0154246	0.0246294	-0.00404544	-0.00562215	0.0180082	-0.0358745	0.0450345	0.00494869	-0.0704459	-0.0369948	0.0468834	0.037117	-0.0305273	-0.0870938	0.00208814	-0.0542375	0.0326383	0.0478249	0.0426959
496	296	-0.0596326	-0.0299811	0.0284873	0.0213821	0.0163565	-0.0218186	-0.0108687	0.0741158	-0.101004	0.0437362	0.0279891	0.00522541	-0.120579	-0.0784369	-0.00236718	-0.0806603	0.0778862	0.0129234	0.000291486	0.0162781	-0.0162656	-0.00295735	0.00504248	0.0789129	0.0369859	-0.0327618	-0.0174878	-0.0553014	0.0387544	-0.0470998	-0.055919	0.0448671	-0.0329412	0.00911017	0.024273	-0.00647932
497	297	-0.0626677	0.00468511	0.00843195	-0.0210814	-0.0465135	-0.0165887	-0.075657	0.0239228	-0.121205	0.0373545	0.0398759	-0.0138718	-0.0861559	-0.0120989	0.0685859	-0.0776084	0.0423583	0.0334263	-0.00378451	-0.0030158	-0.0469737	0.00919285	-0.0032588	0.0552193	0.021284	0.05151	0.0360157	-0.00018646	0.0342151	-0.0019889	-0.0323765	0.0206391	-0.0186886	0.00963245	0.00279627	-0.034057
498	298	-0.0330249	0.0664413	0.0170422	-0.0375259	-0.0711447	-0.0199745	-0.117252	-0.00208958	-0.0783456	-0.0132258	0.0610193	-0.0249647	0.00647782	-0.0221436	0.0666737	-0.0468132	-0.0161292	-0.00628644	0.00612779	-0.0172592	-0.0132465	0.0392401	-0.041133	0.0528509	-0.00854859	0.0682532	-0.0193738	0.102449	-0.0180439	0.0756254	-0.0285314	-0.032	-0.00440623	0.040033	0.00756258	-0.040582
499	299	0.0150872	0.0288548	0.00908406	0.0313049	-0.12398	0.00815344	-0.036015	-0.000360935	0.0308933	-0.0260682	0.0374651	-0.00660387	0.0232344	0.00687315	-0.0206082	-0.0276946	-0.0729734	-0.0612191	0.0238351	0.0225757	0.0137645	0.0122877	-0.0495402	0.036957	0.00814951	0.0262511	-0.0530558	-0.00566968	0.00926074	0.041075	-0.000409221	-0.0274051	-0.00476237	0.0394607	0.0195317	-0.0470225
500	300	0.0469966	0.00485552	-0.0434292	0.0109744	-0.0845057	0.0290997	0.0457717	-0.0278414	0.0635385	0.00213956	-0.0244454	-5.7433e-05	-0.0309494	0.118404	-0.0711399	-0.0163805	-0.0715159	-0.00243011	0.0232661	0.0237115	0.0427982	-0.00343861	0.0159725	-0.000800601	0.0304677	0.0218393	-0.035653	-0.108063	0.0408157	-0.0496019	0.00886098	-0.0371724	-0.00187611	0.00315137	0.00141876	-0.018928
501	301	0.0392335	0.0312412	-0.0533246	-0.0162258	0.0266219	0.0115855	0.00297004	-0.0302764	0.0105788	-0.0026668	-0.0114826	0.00713653	-0.0243121	0.160008	-0.0617359	0.0259136	-0.113702	-0.0117961	-0.0122107	-0.0267966	0.0558848	0.0143079	0.073291	-0.0319134	0.044217	0.0789016	-0.0396161	0.0211747	-0.0248719	-0.0928436	0.0264742	0.00197029	0.0151348	-0.014376	-0.00656854	0.0243402
502	302	0.0325234	-0.0248315	-0.051011	0.0366343	0.0569313	0.00476005	-0.0116321	-0.0208176	0.0349201	-0.0354005	-0.0125565	0.048223	-0.0217458	0.029954	-0.00239275	0.0264875	-0.145678	-0.0868309	-0.0177615	-0.0267319	0.0502674	0.00237267	0.0511555	-0.0478052	0.0591404	0.0618192	-0.0040718	0.162204	-0.0472349	-0.0906252	0.0452045	0.0160979	0.0165144	-0.0127805	0.020489	0.0358469
503	303	0.0138244	-0.0620523	-0.0485287	0.0446867	0.0321503	0.0249681	0.0100852	-0.0199711	0.0573232	-0.0548193	0.010217	0.0779654	-0.0774375	-0.0966333	0.0665589	0.0285483	-0.0550283	0.0287598	-0.0126544	-0.00325314	0.0445833	0.0224498	0.0477982	-0.0376179	0.0187717	-0.00172768	-0.00778664	0.150609	-0.0307283	-0.0301959	0.050421	-0.0477418	0.024201	-0.0239935	0.0343543	0.00619378
504	304	-0.0248495	-0.0414164	-0.0210925	0.0471763	0.0468643	0.0399069	0.0325002	-0.00296311	0.0382824	-0.0321137	0.0564661	0.0171899	-0.0670543	-0.0924007	0.0243251	0.0352573	0.039589	0.0504877	-0.0236197	-0.00522453	0.0373886	0.0662404	0.0553098	-0.0179703	-0.0198804	-8.4245e-05	-0.0398946	0.101974	-0.0464307	0.00943493	0.0727886	-0.0490971	0.0302192	-0.00815053	0.0262512	-0.0208766
505	305	-0.0408827	-0.0484818	-0.00370184	0.0609832	0.0665029	0.0179113	0.030272	-0.00269711	0.0173287	-0.0143595	0.00772447	-0.0649668	-0.0125814	-0.0469664	-0.0414468	0.0399842	0.0680596	-0.0709275	-0.0123966	0.0123327	0.0161557	0.0263087	0.00580551	0.0300517	-0.0122242	-0.0126584	0.0111676	0.00911518	-0.0180895	0.0409244	0.0853014	-0.032329	0.000127043	0.0642238	0.00171156	0.00162112
506	306	-0.0171919	-0.0165661	-0.018882	-0.00174617	0.00242372	-0.0174245	-0.00836121	-0.0403906	-0.00312038	0.0143551	-0.000508598	-0.0511353	0.000414078	-0.0160302	-0.00711151	0.072037	0.0718534	-0.0373661	0.0106594	0.0236971	-0.099777	-0.0113641	-0.0284374	0.033652	0.00637698	-0.0614781	0.0586139	-0.099425	0.0152305	0.0746288	0.0746859	-0.0055397	0.0141252	0.0497946	-0.00787024	0.030744
507	307	0.0313255	0.0239009	0.0329178	-0.0420452	-0.02769	-0.0405214	-0.0417507	-0.0568849	-0.00944344	0.0515995	0.00812163	-0.0292078	0.00551808	0.0584746	0.018063	0.0707595	0.0318479	0.0376722	0.0189742	0.0236698	-0.148044	0.0135378	-0.0429234	0.00470638	0.0439782	-0.0499925	0.0109802	-0.0422011	-0.0197366	0.0476796	0.0259709	0.0247141	0.0400527	-0.0383749	0.0123595	0.0516707
508	308	0.0405633	0.0185	0.0891733	-0.00375576	0.0380213	-0.0347905	-0.089987	-0.0275877	-0.0666525	0.00996713	-0.0544515	-0.0111022	0.0139619	0.147102	0.0240305	0.00869703	0.0202347	0.0622633	0.0362283	0.0386316	-0.0763361	0.0352134	-0.0342305	0.0302088	0.0740313	-0.00207806	-0.013485	0.0147566	-0.0300635	0.028853	0.01337	0.0275634	-0.00428353	-0.00762453	-0.00436623	0.0539838
509	309	0.00562442	0.00288133	0.0284236	-0.00148325	0.0990993	0.0113055	-0.0530919	0.0230532	-0.115759	0.0119192	-0.0547383	0.0508676	-0.0102493	0.080658	0.0478934	-0.0655002	0.0751519	0.0558016	0.0178734	-0.00388852	-0.0966194	0.0619295	-0.0192245	0.0606664	0.0554144	-0.0322204	0.0244246	-0.056952	-0.00971462	0.0618324	0.0560733	0.0595945	-0.0375986	0.0288089	-0.0267531	-0.00172351
510	310	0.02458	-0.0285243	-0.0243478	-0.0485134	0.0945677	0.0253644	0.0258238	0.0672608	-0.0484829	0.0956083	0.0155435	0.0526525	0.0386888	0.0252466	-0.00832848	-0.0586393	0.061253	0.0372679	-0.0302075	-0.0347481	-0.11083	0.057348	-0.0223001	0.0439933	0.0282054	-0.060216	0.00180289	-0.0598331	-0.0468061	0.0519231	0.0377706	0.0262958	-0.0265375	0.000109039	-0.0254723	-0.00484624
511	311	0.0555338	-0.00434067	0.02733	-0.0489664	0.0482358	0.0302035	0.0589139	0.0609311	0.012603	0.0613046	0.0333984	0.0360593	0.0993958	0.0981868	0.014895	-0.0394578	0.0189744	0.0164282	-0.0103779	0.00384482	-0.0326229	-0.0178837	0.0264821	-0.0150149	0.0424881	-9.871e-05	-0.00140048	0.0432866	-0.043249	-0.0369557	0.0268534	-0.0347602	0.0140707	0.029556	-0.0223965	0.0219965
512	312	0.0226903	0.0288511	0.099539	0.0326875	0.0366312	0.0276005	0.0996312	0.0464274	-0.0124506	-0.0483459	-0.00252146	0.0510868	0.0215389	0.0932854	0.162849	-0.0665063	-0.0214589	-0.0126837	0.0141555	0.000914022	0.00743828	-0.0455766	0.0774063	-0.0342766	0.0457597	0.0437547	0.0427117	0.0432856	0.0197323	-0.071621	0.0348669	-0.0208771	0.0485444	0.00639779	0.0213344	-0.00385455
513	313	-0.00605077	-0.00271581	0.0794711	0.0648813	0.0113854	-0.0325721	0.0446282	0.0275068	-0.0279245	-0.0364916	-0.00452968	0.0247602	-0.0515607	0.0382286	0.0647915	-0.0301154	0.0139977	-0.0242587	0.0287593	-0.00416581	0.0671798	-0.00265203	0.0496464	-0.0361012	0.00921931	0.0393277	0.0350456	-0.0965834	0.025836	-0.0195502	0.00356999	-0.0144605	0.0436783	-0.0593507	0.016215	0.00495128
514	314	0.0140756	0.0353261	0.0271467	-0.0125293	-0.0291315	-0.0193094	-0.0250294	-0.0273396	0.0197789	-0.00109946	0.00330342	0.00532498	-0.0292468	0.0337983	-0.103832	0.019772	0.120321	-0.0530076	0.0255669	0.0302349	0.115358	-0.00142535	-0.0147889	-0.0232611	-0.0167201	0.00508526	0.0348982	-0.0976936	0.0365653	-0.00391939	0.00445003	0.00484111	0.0195091	-0.0338487	-0.0314711	-0.00346083
515	315	0.0468199	0.0664025	0.0179153	-0.0397942	-0.0146662	0.029533	0.0274657	-0.0222238	0.0630932	-0.027902	-0.0178129	-0.00914574	0.024865	0.082038	-0.0773152	0.0315848	0.0257188	-0.032716	-0.02665	0.0445733	0.0807995	-0.00542206	-0.0446044	0.0464923	-0.0185511	-0.0130124	0.0167101	-0.0249051	0.0525167	-0.0301529	0.0160471	0.0229576	-0.0245597	-0.0410586	-0.0145522	-0.0345049
516	316	0.0630963	0.019942	-0.00556546	0.0114653	-0.0136954	-0.00178501	0.0373289	-0.00124651	0.0337393	-0.000819825	-0.020946	-0.0640592	0.0529892	0.0129549	-0.069947	0.0613905	-0.0882047	0.0184649	-0.0243052	0.0338046	0.0851973	0.0199689	-0.0403962	0.0299476	-0.0154389	0.0389865	-0.0134679	-0.0181639	0.0171999	-0.0109221	0.0200172	0.0202994	-0.048609	-0.110734	-0.0198474	-0.0216587
517	317	0.0493495	0.0209488	-0.0102889	0.0171033	-0.031305	-0.0176231	-0.0203354	-0.0266255	-0.00863035	0.0362886	-0.000974697	-0.0698238	0.0369531	-0.0764778	-0.0343424	0.0606356	-0.0408688	0.0146789	-0.025111	-0.00228482	0.061883	0.0160453	-0.0469636	-0.0195639	-0.0168259	0.0688392	0.00617952	0.112897	0.00499418	0.0237327	0.0330502	0.0428735	-0.0416696	-0.137632	-0.00991999	-0.0172547
518	318	-0.00531662	0.0151734	0.0496242	0.00317247	-0.0324634	-0.0133617	-0.0368643	-0.00420706	6.76265e-05	0.0200432	0.00186911	-0.0261477	-0.00440357	0.00527474	0.080154	-0.0085403	0.0217857	-0.0112034	-0.0467485	-0.0427116	0.00461376	0.0042954	-0.0541223	0.0197261	0.00341647	0.021951	0.017691	0.215391	0.0185206	0.00957341	0.0177794	0.0291603	-0.0564081	-0.130294	0.0330203	-0.016239
519	319	-0.0285724	0.00609469	0.0493548	0.0151216	-0.071545	-0.00467396	-0.0143399	0.0359538	0.0131735	-0.0108467	0.000127638	-0.0262984	-0.0149603	-0.0172515	0.117894	-0.0476643	0.0752506	0.0102595	-0.035669	-0.070835	0.0134353	-0.0163244	-0.060006	0.0382767	0.00317838	-0.0271525	0.052192	0.0924	0.0224684	0.0263213	-0.0114286	0.0227682	-0.0802535	-0.105619	0.0126967	0.0112587
520	320	-0.0174775	0.000191052	-0.025754	-0.00703635	-0.0763396	0.0255378	0.0307623	0.0244877	0.0168133	-0.0152631	0.0155735	-0.00576133	0.026984	-0.0233371	0.0255272	-0.0147938	0.0310335	0.097972	-0.0445542	-0.0727531	0.018818	-0.0306741	-0.0489422	0.00592843	-0.0498598	-0.00151712	0.0949266	-0.0168135	0.0219165	0.0497223	0.00850021	0.0194396	-0.0556662	-0.0866595	0.00701846	0.0344804
521	321	-0.0409344	-0.0600004	-0.0226823	-0.026036	0.0028985	0.0186802	0.0513688	-0.00963013	0.0216765	0.032863	0.0203243	0.0471707	-0.0113837	0.0623418	-0.0460198	0.00997074	-0.0292823	0.0355383	-0.00847118	-0.0354696	-0.0273289	-0.0123579	0.0409565	-0.00830396	-0.0674836	0.0602505	0.0596542	0.00582135	0.00722219	-0.0206651	0.019348	-0.0346759	-0.0296653	-0.0497387	0.0117665	0.0106903
522	322	0.00167025	-0.03646	0.0190664	0.023629	0.0304226	0.00473018	0.032238	-0.00931707	-0.00920141	0.0266688	0.0258794	0.0230216	-0.123881	0.0170139	-0.0211802	0.013234	0.016031	-0.081662	0.0302127	-0.0125123	-0.0529375	-0.0190372	0.0799382	0.0138243	-0.0624039	0.0276153	-0.000934585	-0.0449791	-0.0310998	-0.0325484	-0.0432283	-0.019054	-0.0593968	0.00771159	0.00802702	-0.036062
523	323	0.067396	0.0221206	0.0343368	0.0610022	0.0192584	0.0104711	-0.0123943	0.0172469	-0.0267375	-0.0333185	0.0203735	-0.0189351	-0.0862695	-0.000199217	-0.0169241	-0.00844004	0.00726595	-0.0160951	-0.00146438	-0.0136206	-0.0129711	-0.0290119	0.0131681	0.0198342	-0.0486414	-0.0326713	-0.0133301	-0.128971	-0.0519714	0.0532193	-0.0578399	0.0330596	-0.054811	0.00556399	0.0207917	-0.0439155
524	324	-0.0398143	0.00306639	0.0519419	0.0128726	-0.000316072	0.00179746	-0.065534	0.0081389	-0.0375635	-0.0118222	-0.0128342	-0.0198794	0.0546856	0.0180994	0.0135098	-0.0108964	-0.0571516	0.0235992	-0.0112122	-0.0201606	-0.0345665	-0.0453435	0.000487091	-0.018319	0.0039675	-0.0498221	0.00883404	-0.0669202	-0.00252091	0.0399955	-0.0279502	0.0142531	-0.000832006	0.0175531	-0.0194376	-0.00124202
525	325	-0.129391	0.0324096	-0.0328891	-0.0388989	-0.027108	-0.0241713	-0.0669444	0.00231779	-0.0760793	0.0126448	-0.022963	-0.015561	0.0595461	-0.0397721	0.0592685	0.0358762	-0.0361574	0.0142447	-0.0135422	-0.0217693	-0.0336726	-0.0580598	-0.0298397	-0.00700338	0.0213269	-0.0800354	-0.0105044	0.0408762	0.0392053	-0.0206409	-0.022713	-0.0243256	0.0152747	0.0773642	-0.0376298	0.0183816
526	326	-0.0326682	0.0646764	-0.152566	-0.0474691	0.04537	-0.0386219	-0.039954	0.014581	-0.023471	0.00174968	-0.00587895	-0.037032	-0.0274634	-0.118773	0.0270537	-0.00534555	0.0112789	0.0101311	-0.0169277	0.00346758	0.0101592	-0.0139471	-0.064475	0.0349911	0.0254448	-0.0447162	-0.0530264	0.0723633	0.0105084	-0.0121462	-0.0157772	-0.0139911	0.017823	0.0969619	0.00732336	-0.00252969
527	327	0.00599292	0.0525962	-0.0810372	-0.070115	0.0629226	-0.0086947	-0.0211457	0.0216069	0.00910491	0.0313092	0.0255085	-0.0730525	-0.00687453	-0.0928993	-0.039013	-0.0652919	0.00661167	-0.0670168	0.0108219	-0.0070582	-0.0814116	0.00391532	-0.0277949	-0.00681865	0.0581847	-0.00409798	-0.0299001	0.0414997	-0.0141985	-0.00166764	-0.0340158	-0.00163467	0.0466406	0.0621286	-0.00280177	0.00564842
528	328	-0.0354638	0.0565041	0.030861	-0.0540166	-0.0170137	0.0175139	-0.00533423	0.045143	-0.0612728	0.041309	0.0127017	-0.0387988	0.0765922	0.0116678	-0.0370161	-0.0209119	0.00503956	-0.0581031	0.029623	-0.0308279	-0.0699154	0.00774825	-0.00620168	-0.0447964	0.0353071	-0.0096614	-0.00182782	0.0225184	-0.0105653	-0.01702	-0.0280165	-0.0329971	0.0507862	-0.0119868	-0.0171867	-0.00787498
529	329	-0.0412951	0.0187862	-0.00413528	0.0141152	0.0144854	-0.00196064	0.016954	0.0327722	-0.0134616	0.0401112	-0.0293838	-0.0105026	-0.0231488	0.072089	0.061938	-0.00360169	0.00997129	0.0432468	0.0449162	0.00727501	0.0342019	0.041467	0.0485159	-0.0235972	-0.021437	0.0210594	-0.0039306	0.0313228	-0.0122217	-0.0561592	-0.0074802	-0.00741829	0.0524036	-0.0472356	-0.000631899	-0.0374248
530	330	-0.071021	0.0154465	-0.071058	0.0143808	0.0792482	-0.014381	0.0396803	-0.0059672	0.0448935	0.0504762	-0.00304752	-0.0511663	-0.13137	0.0657191	0.0868699	-0.00506651	-0.0044164	0.00363033	0.0372114	0.0294619	0.0306297	0.0452621	0.0713972	0.00411645	-0.0126991	0.032539	-0.0124901	0.0766149	0.00846384	-0.0574173	-0.0442937	0.0187514	0.0955741	-0.00606031	-0.0352473	-0.0129135
531	331	-0.0701869	0.0288593	-0.0996403	-0.017897	0.102475	-0.00619581	0.00158033	-0.0429652	-0.0136208	0.00862556	0.0110399	-0.0408843	-0.0290618	-0.00891654	-0.0292329	0.0419761	-0.00499933	-0.111149	-0.0143731	0.0241626	0.0671646	0.01608	0.0105901	0.032876	0.0200988	0.0540958	-0.0551828	0.092797	0.0476457	0.00185287	-0.0610389	-0.0230267	0.126453	0.0407879	-0.0449989	-0.0120377
532	332	-0.048226	-0.0511983	-0.0669251	-0.022262	0.143616	-0.0439582	-0.0569538	-0.0709666	0.0050585	0.00835675	0.019449	0.0107004	-0.0209818	-0.00795838	-0.097647	0.0782567	-0.0133081	-0.131349	-0.0343147	0.0212649	0.0518969	-0.0126372	-0.0340899	0.00365259	0.0136504	0.0616105	-0.0484035	0.0644177	0.0251415	-0.0118279	-0.0400932	-0.0215419	0.117692	0.0162102	-0.00993874	-0.0332303
533	333	-0.0487896	-0.0827518	0.00331063	-0.0308616	0.159826	-0.0628288	-0.0266214	-0.021354	0.0370833	0.0627806	0.0417508	0.0360059	-0.0344781	0.0419782	-0.0945103	0.113191	-0.051969	-0.122559	-0.00730113	0.0184799	-0.0359183	-0.012338	-0.0295139	-0.038745	0.00630851	0.0131144	-0.00163103	0.0567582	-0.0204094	-0.0314778	-0.0269139	-0.00507691	0.0770832	-0.0243177	0.0189513	-0.022133
534	334	-0.00634696	-0.0579869	0.00177175	0.00600141	0.140674	0.00816169	0.0381183	0.00749493	-0.0225667	0.0151143	0.00273938	0.0413813	0.0628932	0.00410143	-0.0676782	0.0567509	-0.0369881	-0.022998	0.0143534	0.0437956	-0.0384157	0.0205387	0.0147348	-0.0214081	0.0316991	0.0113217	0.0107462	-0.0593413	0.000653124	0.0237175	0.0049078	-0.00279035	0.0505733	0.021638	0.0567656	-0.0102884
535	335	0.0291461	-0.031141	-0.00867186	0.0467315	0.0903074	0.0287913	0.03909	-0.0177082	-0.0340232	-0.0450754	-0.000987119	0.0485282	0.0520782	-0.01564	0.003921	-0.089813	0.0311165	0.116501	0.0198829	0.0563909	-0.00601614	0.0607549	0.0217037	0.00545854	0.0400192	0.0297825	0.0419339	-0.146796	0.0311849	0.0129807	0.0431114	-0.0151261	0.0485829	0.0138546	0.0486283	-0.0128617
536	336	0.0373425	-0.00365295	0.0775226	0.0155733	-0.0211952	-0.0156625	0.0488597	-0.00460335	0.0365174	-0.0165601	0.00594684	0.0407227	0.0681202	0.0248128	-0.0290216	-0.0777431	0.0634992	0.096776	0.0028456	0.0582696	0.0745965	0.0501223	0.0112192	0.0468782	-0.0221573	0.0144056	-0.0058116	-0.0718375	0.00536297	-0.033235	0.0234705	-0.0326651	0.0188504	-0.0248964	0.0129614	-0.013182
537	337	0.0542243	-0.0290682	0.115165	0.00355285	-0.0818055	-0.0065455	0.090253	-0.00527238	0.111474	0.0070408	-0.0402583	0.010326	0.0574096	-0.00748484	-0.0363771	0.0116022	0.0906376	0.101756	-0.0111383	0.0577392	0.134301	-0.00525276	0.0341924	0.0475953	-0.0667935	-0.0106141	-0.104733	-0.0580068	-0.0292001	-0.0466916	-0.00878324	-0.00872822	0.00203051	0.0531767	0.00961847	0.00845535
538	338	0.0673701	-0.0144643	0.0483419	0.0332962	-0.0555337	0.0164325	0.0669211	-0.00709881	0.0790265	0.00364046	-0.0642255	0.0160632	-0.0621149	-0.0756593	0.0569734	0.00108733	0.0810393	0.107151	-8.46829e-06	0.0322044	0.0986251	-0.0340383	0.0522397	-0.0281472	-0.0220527	0.00469142	-0.0613323	-0.103778	-0.00747884	-0.052664	0.0187575	-0.0160146	0.0242216	0.0693964	-0.000962997	-0.0145437
539	339	0.104785	-0.00108399	0.0106071	0.0581378	-0.0352857	0.0127523	0.000515838	0.00108769	-0.0291612	-0.00225518	-0.0379215	0.02472	-0.00646533	-0.0525016	-0.00973963	-0.00571685	-0.00125725	-0.00976201	-0.00215469	-0.00222253	0.0643975	-0.0124054	0.055717	-0.0684036	0.00229136	0.048079	0.0152559	-0.0652864	0.0174775	-0.0514928	0.0181688	-0.00983393	0.0276885	0.0483038	-0.0266603	-0.0486701
540	340	0.125958	-0.0130177	-0.0207155	0.0690723	-0.0410667	0.0052355	-0.0496976	-0.00725169	-0.0425013	0.0462658	0.0201699	0.0288344	0.0968508	-0.0253481	-0.0398451	-0.00750484	-0.0165834	-0.0642842	0.00337051	-0.0363203	0.0224198	0.0290783	0.0644059	-0.05339	-0.0131724	0.00886205	0.0142079	0.0105179	-0.0012171	-0.0403027	-0.00600255	0.017771	-0.00585519	0.0864939	-0.0311873	0.00880819
541	341	0.0880957	0.0441314	-0.0594925	0.0332143	-0.0838949	-0.00711977	-0.0796398	0.00465865	0.0275351	0.0968308	0.0363111	0.0386466	0.0701599	0.0180385	0.0250191	-0.0324975	-0.0354893	-0.0527644	0.0334341	-0.0223465	0.0169471	0.033799	0.0650077	-0.0123891	0.00404469	-0.0662993	0.0359737	0.0124065	0.00692078	0.020905	-0.00538029	-0.0135413	-0.0329795	0.0250107	-0.032771	0.0552711
542	342	0.0663231	0.0418617	-0.0683761	-0.0114833	-0.0563475	0.00720623	-0.063577	0.0115332	0.0683062	0.0250042	0.0255431	0.00904314	0.0564133	0.0717625	-0.0254455	-0.0335738	-0.107285	-0.017844	0.0349416	-0.00757778	0.06111	0.0333833	-0.0246954	0.0241085	-0.00816895	-0.0461283	0.0344367	0.0268682	0.0430061	0.0422504	-0.0649679	-0.000697879	-0.0310873	-0.0340891	-0.0279086	0.0550108
543	343	0.0169201	-0.0241439	-0.0502286	-0.0190484	-0.0337683	0.0391837	-0.0121994	0.000989584	0.00384057	-0.0230476	0.0174071	0.00292903	0.0178342	0.0404629	-0.0659319	-0.0209022	-0.0241871	-0.0516164	-0.00104817	-0.0389466	0.0643769	0.0234596	-0.116888	0.0138202	-0.0206128	-0.0164272	-0.0302295	0.0685988	0.0611718	0.030397	-0.0620901	0.0296724	-0.020248	0.00634754	0.00445274	0.0527231
544	344	-0.0928167	-0.0471157	0.00328573	-0.036911	-0.101839	0.0441188	0.0279874	-0.00248517	-0.0328903	0.00650237	-0.0366671	-0.00407758	-0.0615212	0.0235884	-0.0516846	-0.00897412	0.0801187	-0.0542027	-0.043044	-0.038083	0.0399195	0.0043904	-0.104909	-0.00198271	0.0309202	-0.0342991	0.0125672	0.0594776	0.0464958	0.0459635	0.00861544	0.0193279	0.00129153	0.00169346	0.00663929	0.0403249
545	345	-0.0984114	-0.0524048	0.0186835	-0.0730065	-0.0712486	0.0434369	0.0425713	0.0174584	-0.00362082	-0.0329013	-0.0444636	-0.057508	-0.0383421	0.0516438	-0.0120958	-0.013625	0.0268834	0.0577569	-0.0230239	-0.00529486	0.00578996	0.0360323	-0.124516	-0.021422	0.0481369	-0.0255878	0.0747864	0.073502	-0.0120509	-0.0206323	-0.0337137	0.0135196	-0.00391512	-0.0283431	-0.0112399	0.0561201
546	346	-0.0317459	-0.0487591	-0.0326155	-0.0784619	-0.0322164	0.0482245	0.0156563	0.0317176	-0.0413969	-0.0447143	0.0269526	-0.0542168	-0.0316744	0.0514557	0.00720625	-0.0313996	-0.0518755	0.0171771	0.0159773	0.0158751	-0.0654797	0.0205617	-0.15805	-0.0190066	0.0258164	-0.0209219	0.0276301	-0.0221325	-0.0472155	-0.0617571	-0.0347312	-0.00259017	-0.0452892	-0.0123896	0.0093484	0.0613491
547	347	-0.0208914	-0.0206204	-0.0592658	-0.0422428	-0.0764738	0.00568076	-0.0183657	4.04565e-05	0.0040745	-0.0102128	0.0417535	0.0235618	-0.0958237	0.0463839	0.0160789	-0.0399354	-0.0621562	-0.0113354	-0.0441757	0.019529	-0.15386	-0.0160047	-0.0446681	0.0544952	0.029664	-0.0314466	-0.0325886	-0.147195	-0.00872374	-0.005078	0.0462154	-0.00023511	-0.0433228	-0.00832321	0.0353591	0.0144032
548	348	-0.0365467	0.0191127	-0.0245093	-0.0127597	-0.0577135	-0.0391949	-0.0120668	-0.0272278	0.0525199	-0.0570233	-0.000572353	0.0460844	-0.0658881	0.0661949	0.0885155	-0.0459732	0.000889962	-0.00663055	-0.0664968	0.0202697	-0.0920937	0.0142379	0.123884	0.0675008	0.0317565	-0.0200092	-0.0446666	-0.00116042	0.0302134	0.028214	0.0838177	-0.00530401	-0.0121872	-0.0597057	0.0214256	-0.0147357
549	349	-0.0622425	0.0278038	0.00801069	-0.00472647	0.0299139	0.00663892	0.0218223	-0.0183222	0.00867131	-0.0768776	-0.0102022	0.00430574	-0.0366242	0.0149937	0.07393	-0.0379444	0.0133832	-0.118558	-0.00583516	-0.000638763	0.0296848	0.0197537	0.120135	0.0262208	0.0240842	0.0127922	-0.0183874	0.17225	0.0353422	-0.0139558	0.0911113	-0.0276402	-0.0294038	-0.0445103	-0.00833971	0.0006213
550	350	-0.0575154	-0.00106988	0.0182071	0.0314685	0.0484366	0.0352666	0.0326039	0.00259775	0.0699699	-0.0197228	-0.00840087	0.0169277	-0.0444831	-0.0367023	0.0149168	0.00416569	-0.0202018	-0.0928521	0.00201697	-0.0406882	0.0401349	-0.0246661	0.0151515	0.0359822	0.0348751	0.0389347	-0.0354694	0.13523	0.0113418	-0.030781	0.0653453	-0.0125257	-0.0555098	0.0788024	-0.0186791	-0.00669213
551	351	-0.0563643	-0.0124642	-0.00591762	0.0541203	0.0405938	0.011752	0.0128973	0.0428332	0.0806618	0.0282384	-0.0401448	0.0257216	-0.000688315	-0.0320145	0.0200465	0.0211092	0.0250518	0.0114879	0.0216093	-0.0348839	0.0920691	-0.0485648	0.00101916	0.030978	0.0439475	0.0335405	-0.00501888	0.0623131	-0.0399116	0.0950201	0.060245	0.00906044	-0.0169044	0.0837575	-0.0225354	-0.0309851
552	352	-0.036969	0.0273994	-0.10168	0.0328642	0.101565	0.022225	0.026097	0.0742775	-0.0475082	0.0582772	-0.0298262	0.00474283	0.0476833	-0.100123	-0.0117545	0.0131192	0.0357956	0.0877653	0.0350875	-0.00967824	0.117895	-0.0148042	0.0305815	0.0271801	0.0418787	0.0394263	0.0271574	0.0319166	-0.0303303	0.121147	0.0831743	0.0368331	0.026553	-0.0320287	-0.009958	-0.00152924
553	353	0.036518	0.031197	-0.134875	0.030928	0.0980145	0.0303574	0.0147668	0.0422617	-0.112519	0.0731451	0.0121011	0.0211569	0.0853718	-0.0716475	-0.0106059	0.0154178	-0.00651829	0.0843222	-0.0100172	-0.0156242	0.0177054	0.00691474	0.105026	0.0174273	0.0299118	0.0406725	-0.0554522	-0.0721689	-0.0151335	0.0125932	0.108863	0.0357647	0.0271651	-0.0792666	0.00406741	0.0176519
554	354	0.0278252	-0.00698782	-0.0352922	0.0344148	0.0452234	0.0494203	-0.0240277	0.00212447	-0.0352093	0.0714434	0.00491056	0.0280255	0.105717	0.0135233	0.039576	0.0124502	0.0153363	-0.0864814	-0.0261773	-0.0255662	-0.030965	0.00955921	0.149779	0.030365	0.00936567	-0.00750836	-0.0751189	-0.0742311	-0.0271884	0.0292644	0.121757	-0.0241847	0.0200712	-0.0526781	0.000710733	-0.0147067
555	355	0.0180688	0.00900041	0.0278223	0.044027	0.0247808	0.0585161	-0.0404532	-0.0142473	0.0581716	0.0302413	0.00696567	0.00477542	0.0858465	-0.0182194	0.0443648	0.0572135	0.0422581	-0.0986526	-0.0277169	-0.028438	0.0192051	-0.01572	0.00682275	0.0758029	0.00793797	-0.0251785	-0.0103579	0.0997672	0.00964191	0.0465209	0.100277	-0.0319508	0.0126295	0.00772667	0.0258438	-0.0342611
556	356	0.0600172	0.000570288	0.0644889	0.0552893	-0.0293423	0.0123777	-0.100943	-0.0336797	0.0158439	-0.0298924	-0.0023913	-0.0435106	0.00609642	0.0201535	-0.0080835	0.0924384	-0.0136241	0.0848261	-0.0481704	-0.0349902	0.0302506	-0.0817189	-0.118536	-0.0120185	0.0107681	0.0175177	0.0521963	-0.0440837	-0.0196662	-0.01663	0.087393	0.0124734	0.00356121	0.00429835	0.0338504	-0.0310238
557	357	0.0347796	-0.00350976	0.126463	0.0290027	-0.0947322	-0.018748	-0.0760032	-0.0101935	-0.0223084	-0.0336325	-0.0176612	-0.041516	-0.0488607	0.034942	-0.0341324	0.0615298	-0.0827803	0.0833983	-0.0311603	-0.0126067	0.00584629	-0.0568311	-0.091515	-0.0760276	0.0110794	0.0116682	0.0786079	-0.295647	-0.04072	-0.0412168	0.040377	0.0179695	-0.00620796	-0.0904349	0.00413228	-0.023982
558	358	0.0121095	0.058602	0.0184584	0.013701	-0.0674019	-0.0400416	0.0336811	0.0117214	0.0117742	-0.0229619	-0.0035855	0.0171242	-0.0316874	-0.0305992	0.0346907	0.0202333	-0.0117315	-0.0120594	0.0179146	0.0233347	0.0279444	-0.0221757	-0.0984697	-0.0122109	0.00894417	-0.0193598	0.0820104	-0.0926593	-0.00236393	-0.0194731	-0.0131065	-0.00801494	-0.0350713	-0.0798598	0.0154628	-0.0106022
559	359	0.0133378	0.0651936	-0.114388	0.00662899	0.0223647	-0.0495812	0.0322857	-0.0134387	-0.00261032	-0.0659837	-0.0182173	0.0251604	-0.025514	-0.0070547	-0.00400279	-0.00585079	0.096697	0.0700863	0.0148949	0.0271619	0.0186429	-0.0473825	-0.121507	-0.00447947	-0.0173085	0.0166482	0.0932797	0.132817	-0.0274201	-0.0146026	-0.00285214	-0.0309475	-0.0702758	0.0260713	0.0282139	0.0182109
560	360	-0.0484493	0.0450686	0.00849455	-0.0256055	0.0579946	-0.0179043	0.019544	-0.0263264	-0.0328853	-0.0691857	-0.014564	0.034972	-0.01316	0.0347616	-0.104956	0.0404633	0.0846866	0.109936	0.0201983	0.0447339	-0.0440241	-0.00535429	-0.0664711	0.0140823	-0.0448992	0.0367957	0.0618064	0.120213	-0.0555603	-0.0712124	-0.00419428	-0.0101768	-0.0347321	0.0553061	-0.00923027	0.0108857
561	361	-0.0584911	0.0236815	0.0863421	-0.0333767	0.0714431	0.00466098	0.0486697	-0.0394815	-0.0615302	0.0134907	0.0270634	0.0455126	-0.0169108	0.0565816	-0.0132515	0.0428982	0.0902074	-0.0268967	0.050548	0.0724243	-0.115306	0.0502757	-0.0411568	0.0310877	-0.0503736	0.0363563	-0.000919669	0.0668654	-0.0867835	-0.0647042	-0.018418	0.0458336	0.021296	0.0710198	-0.0211763	-0.00253774
562	362	0.0134113	0.0133055	0.00734408	0.0127468	0.0689822	0.00873585	0.0176522	-0.0146803	-0.0680883	0.0386428	0.0455548	-0.00560726	-0.0225328	0.0588583	0.124802	-0.043958	0.0701376	-0.00541626	0.0174036	0.0682288	-0.0919844	0.0446341	-0.0318712	-0.0653224	-0.0438565	0.0670582	-0.037881	-0.0263996	-0.0510125	0.0273402	-0.0220444	0.0703832	0.0369466	0.0844854	0.0110832	0.0460737
563	363	0.00329178	0.0315742	0.0444057	0.0549756	0.0391153	-0.0109505	-0.0162107	0.0278555	0.00164899	0.0112209	0.0167241	-0.0617314	0.0486877	0.019582	0.132898	-0.0566265	-0.0156933	0.0837862	-0.000100597	0.0452284	0.0205579	0.0288826	0.0167735	-0.0856534	-0.0143083	0.0453156	-0.0437046	0.0185498	0.0017495	0.0454332	-0.0230386	0.0590956	0.0553484	0.0246957	0.0191103	0.06063
564	364	0.00894436	-0.00850589	0.0716641	0.0254115	0.00340389	-0.0383222	-0.00121507	0.000197845	0.0648545	0.0507392	-0.0141048	-0.0679102	0.0827091	-0.0078067	0.0402516	-0.0452065	-0.0273756	0.00249152	0.0200749	0.0189026	0.00150952	0.0237881	0.0315776	0.0220138	0.0241249	0.0311659	-0.00423564	0.156744	-0.0266367	0.00773953	-0.0181397	0.0225551	0.0226797	-0.0148401	0.00397819	0.0212592
565	365	0.0785387	-0.0213888	0.0293851	-0.0139756	-0.0618748	-0.0417609	-0.020345	0.00443577	0.0205697	0.0795677	-0.0157418	-0.0235056	0.00590636	-0.0257565	-0.072355	-0.0380416	-0.0331856	0.0135345	0.027979	0.016962	-0.0574056	0.0020959	0.0564087	0.0505001	0.02662	0.0501765	0.0144597	0.190855	0.0229415	-0.0113364	-0.048274	0.000441923	-0.00758001	0.0168624	-0.0111792	0.0154526
566	366	0.04646	0.00883506	0.0135182	-0.00330778	-0.044233	-0.0414022	-0.028293	0.0268887	-0.057831	0.0476039	-0.00775119	0.0334694	-0.045378	-0.0712943	-0.0941943	0.018645	-0.0141473	0.0375135	0.0077969	0.0110719	-0.043283	0.0102746	0.134483	0.0169861	0.0301859	-0.0370481	-0.0326025	0.125706	0.0394623	-0.0345867	-0.0361984	0.0121663	0.0273683	0.0513427	-0.0132969	0.0162941
567	367	-0.00460845	0.00355212	-0.0802683	-0.0166796	0.0314931	-0.0360321	0.0144285	-0.00766919	-0.0358541	0.0276596	0.00288209	0.0519173	-0.0196886	-0.0733501	0.0440733	0.0707598	0.0104058	-0.0647112	-0.0325668	-0.00706594	-0.057555	0.0777965	0.0799461	0.0087872	0.0331403	-0.0963138	-0.00806435	-0.0987118	0.0113349	-0.0532026	0.0124687	-0.0101543	0.0485071	0.050394	-0.00299723	-0.0184681
568	368	0.0325946	-0.00635409	-0.103555	-0.0225905	0.0254224	-0.0439272	-0.0238547	0.00217546	0.0111678	0.0267244	0.0172452	-0.0150067	-0.02622	-0.0132427	0.0996376	0.0503519	-0.0260869	-0.0641189	-0.0386196	-0.0112485	-0.0593679	0.0689047	-0.0519729	0.00166189	0.0229012	-0.0486544	0.0348745	-0.262052	0.0600994	-0.0076401	-0.0109689	-0.027242	0.0589473	0.0289656	-0.00287442	-0.00566764
569	369	0.0439942	0.00317967	-0.0428119	-0.0214358	0.0264689	-0.0503754	-0.0355658	0.0227219	0.0217766	0.0274032	0.0405211	-0.089792	-0.0434942	0.0272979	-0.0685289	-0.0312459	-0.0397843	-0.0168112	-0.0239819	-0.0274769	-0.0756131	0.0152168	-0.00987762	-0.00849468	0.0360429	-0.0357382	0.0292451	-0.18617	0.0212619	0.0470021	-0.0230116	-0.0282404	0.0316496	0.0223146	-0.00912066	0.0420685
570	370	0.0272797	0.0317971	-0.047591	-0.0761119	0.0461346	-0.0190164	0.0416984	-0.0194073	0.00774887	0.0537099	0.0201524	-0.0560013	-0.0344462	0.0192999	-0.0841687	-0.0338197	-0.0148866	-0.00259833	0.0110476	-0.0165978	-0.0895647	0.0520034	0.0172943	-0.00692335	0.0226836	-0.0379012	0.023584	-0.0940626	-0.0195955	0.00282924	-0.0209389	-0.0364158	-0.0212848	0.0372587	-0.0303464	0.0157782
571	371	0.0100702	-0.00301196	0.0417762	-0.0536597	0.0401635	0.00750056	0.0264706	-0.0114268	-0.0547333	0.0633477	0.00357925	0.0164036	-0.0741317	-0.0359557	0.0106818	0.00892314	0.055705	0.0255426	0.0250083	-0.0158184	-0.0796927	0.0405832	0.00866918	0.0460935	-0.0022569	-0.0510444	-0.0012884	-0.057677	0.047322	-0.0606204	-0.0402654	0.00524088	-0.0115937	0.0167062	-0.0355367	-0.0279619
572	372	-0.0580766	-0.043928	0.0857404	0.00350939	0.0914025	0.00422794	-0.000919029	0.0321264	-0.00126528	0.00561667	0.0298209	0.00873795	-0.0999464	-0.0104235	-0.0603314	-0.0334891	0.0586667	0.0137837	0.0113798	-0.0474907	-0.0944266	-0.0317465	0.0831051	0.0329169	-0.002825	-0.0461283	0.0239899	-0.0196494	0.0525198	-0.0321623	-0.0493297	0.036118	0.00523269	-0.00760667	-0.00227099	-0.0316604
573	373	-0.0674227	-0.0145068	-0.0109201	-0.015378	0.0932741	0.0217831	0.00454745	0.00125925	0.0847368	0.00845895	-0.00505285	-0.0348422	-0.0132315	0.0279832	-0.0735249	-0.0448415	-0.0213084	-0.0191733	0.0209788	-0.0052681	-0.0100334	-0.00995229	0.0219048	-0.0620543	0.0127801	-0.0221945	-0.0275738	0.0290716	-0.000880707	0.0238283	-0.0599779	0.036048	0.00927365	0.0256983	0.0206451	-0.0378548
574	374	-0.0421351	0.00366089	-0.00350255	-0.00534838	-0.0295533	0.0681631	-0.0611644	-0.0428057	-4.54577e-05	0.0698375	-0.0374144	-0.0331986	0.0613546	-0.063839	0.0268318	0.00568626	-0.0675381	0.000908907	0.00704475	0.0180839	0.0362777	0.0077772	-0.028937	-0.0613837	0.059828	-0.0413014	-0.0965653	0.101641	-0.00805496	0.00582548	-0.0263878	0.0105623	0.0311132	0.0618969	0.00293228	-0.0540382
575	375	-0.0436861	0.0128213	0.0455405	0.0273611	-0.0450869	0.066893	-0.0984845	-0.0440427	-0.021182	0.0652244	-0.0211206	-0.00832875	0.0317702	-0.0574972	0.110623	-0.0344129	-0.120432	-0.00676968	0.0141071	-0.0100252	-0.018733	-0.0551677	0.0219172	-0.0128323	0.0352919	-0.0314712	0.01445	0.13717	0.000823228	-0.0160971	0.00795301	-0.046609	0.013716	0.0656306	-0.0197316	-0.0545124
576	376	0.0300175	0.00140665	0.0412394	0.0227802	0.026514	0.0256802	-0.0717356	0.0230611	0.0317507	0.0473341	-0.0206112	-0.00477575	0.0371882	0.00648496	0.143845	-0.0865026	-0.115568	-0.0791402	0.0148001	0.0158768	0.0552955	-0.0675831	0.0179579	0.00479507	-0.0365742	-0.0217267	0.038127	0.119628	-0.0169148	0.0018743	-0.016911	-0.0178181	0.00602337	0.0476606	-0.0119143	-0.0282304
577	377	0.0795852	-0.0143155	0.00116989	0.015688	-0.0040732	0.0232544	-0.0477601	0.0904972	0.0113837	0.0310856	-0.00149276	-0.0323335	0.0411054	-0.0316462	0.0624626	-0.0249352	-0.0155513	-0.00377569	0.00708487	0.0270583	0.148802	-0.0407307	0.0207369	-0.00551731	0.0154036	-0.0310039	0.0138463	0.0854387	-0.00891616	-0.000227622	-0.0363979	0.031659	0.0410562	0.0302295	-0.0168858	0.0130669
578	378	0.0461109	-0.00563456	-0.0391041	0.0277786	-0.0161543	0.0232678	-0.0135792	0.0551173	0.0112485	0.0176368	0.0336691	-0.0336953	0.00580098	-0.0137837	-0.00712362	0.0402495	0.0495806	0.0648144	0.0564726	0.00242423	0.189456	-0.0312474	-0.0249901	0.0111947	0.0605483	-0.0148592	0.0987311	0.0074436	0.0378303	0.0222675	-0.0278343	-0.0137259	0.0490489	-0.00565481	-0.006223	0.0408324
579	379	0.0273998	0.00990992	-0.00200669	0.0603296	0.0316743	-0.0273871	0.0547013	0.0252288	-0.0196672	-0.0292597	0.0383983	0.00825883	0.0143346	0.0325774	-0.0159831	0.0510802	0.0478574	-0.104243	0.044703	-0.00914273	0.159363	0.0334797	-0.0379778	0.0747147	-0.0167323	0.00017811	0.0827447	-0.0447442	0.0339496	0.0354032	-0.0264669	-0.0419922	0.0422457	-0.0471305	0.0366322	0.0257467
580	380	0.000278473	0.0257522	0.0442025	0.0738989	0.0175344	-0.0290186	0.105318	0.0192288	-0.0552416	-0.108845	0.00699608	0.0275473	-0.0102484	0.0477158	-0.0154286	0.0366659	0.0497207	-0.129131	0.0353134	-0.00513204	0.0448317	0.0640893	-0.0195772	0.0673919	-0.0538848	0.00830088	0.0135583	-0.096604	0.0114117	0.018166	-0.0127248	-0.0261071	0.0207469	-0.0235658	0.0381754	-0.00965541
581	381	-0.0322582	-0.0285968	0.0202509	0.0124049	-0.041317	-0.00233524	0.103549	0.0105534	0.000221513	-0.0867155	-0.0290198	0.010622	0.0231623	0.0796735	0.0879608	0.00616255	0.0574657	-0.0188399	0.0364169	-0.0030799	0.0640414	0.0282697	-0.0740025	0.0271624	-0.0329488	0.0113389	-0.010433	-0.185179	0.0411443	0.0123029	0.0584192	-0.0133367	4.45145e-05	-0.00198494	0.0209601	0.00139535
582	382	-0.0378078	-0.0532162	-0.0442932	-0.0287315	-0.0721674	-0.0355555	0.124714	0.0197032	0.0630695	-0.0431445	-0.0367523	0.0227986	0.0923536	0.0675413	0.0834652	0.00464496	0.0202152	-0.0749932	-0.0101459	-0.0175041	0.0881303	0.00522728	-0.0158588	0.0354686	-0.0239341	0.0129369	-0.0127993	-0.0187818	0.0166335	-0.0282818	0.100412	0.0336757	0.0113652	-0.0242031	0.0107702	0.0157202
583	383	-0.0368225	-0.00570472	-0.0857672	-0.0254348	-0.0145318	-0.0241131	0.0979261	-0.0378418	0.0830764	-0.0056184	-0.0168891	0.0443855	0.0243926	0.0410676	-0.0573782	0.0400595	-0.0157053	-0.0656501	0.00628568	-0.023967	0.0384885	-0.037339	-0.00739418	0.00196255	-0.00787983	0.0166622	-0.00450169	0.197408	-0.0304552	-0.0232429	0.0639964	0.0369239	0.0161234	0.0140865	-0.00295562	-0.0291662
584	384	-0.0185369	-0.00163115	-0.0970405	-0.0714014	0.0464873	0.0122703	0.00441649	-0.0646565	0.0434032	0.0501864	-0.00230581	0.0100149	-0.0177966	0.046879	-0.0335346	0.0508822	-0.0126127	-0.0187833	0.0160369	-0.0421106	0.114569	-0.0216786	-0.0558368	-0.0655195	0.0210832	0.0539441	-0.0414783	0.100399	0.0197271	-0.00127767	0.0435543	-0.0428536	-0.00235761	0.0769016	-0.00351218	-0.026395
585	385	-0.0458787	0.0418836	-0.0977843	-0.0586818	0.0219278	0.00404788	-0.0220178	-0.0165742	-0.0404566	0.0196099	-0.0300954	0.0101543	0.050363	0.0190039	0.00290861	0.0235532	-0.0179449	-0.0174706	0.0169977	-0.0425578	0.121071	0.0507861	0.0387977	-0.0385198	0.040918	0.105893	-0.0353214	0.0202888	0.0410756	-0.0262624	0.0248816	-0.0617337	-0.0178031	0.0213417	0.0133578	0.00871867
586	386	-0.073231	0.076354	-0.0540548	0.0339986	0.0242153	0.00960216	-0.0296051	0.0122936	-0.0912478	-0.00234584	-0.0224378	0.0250184	0.0811978	0.0120143	-0.0450951	-0.0140022	-0.00847351	0.035562	0.0202702	-0.022888	0.00930548	0.0577712	0.0369093	0.00829278	0.0207245	0.142701	-0.0331702	0.0322943	0.008833	-0.00599352	-0.0127546	-0.00486458	0.00348985	-0.0670276	0.0121392	-0.0132053
587	387	-0.00763792	0.0284605	0.0441077	0.0709109	0.0320865	0.0214891	-0.0436054	0.0548815	-0.0659583	0.0104199	0.0461429	-0.00456537	0.0135559	0.0973408	-0.0747303	-0.0583331	0.0565043	-0.00359708	0.000617499	-0.0487606	0.0167597	0.0236428	-0.00883779	-0.0165101	0.0193979	0.152737	-0.0703857	0.0108195	0.00497843	-0.0322345	-0.00188701	0.021628	0.0234974	-0.0724775	-0.018332	-0.0161302
588	388	0.0304027	0.00146059	0.101523	0.0620929	0.0540929	-0.00932206	-0.0716081	0.0478257	-0.0095984	-0.0025829	0.0407743	0.00983456	-0.0492067	0.0997979	-0.0481427	-0.0666143	0.0992099	0.0165277	0.0214355	-0.0571143	0.0360993	0.0206027	-0.00914554	0.000147644	0.04524	0.0789738	-0.00567062	-0.03008	-0.00402417	-0.066777	0.00277995	-0.00143712	0.0129522	-0.0743566	-0.0154765	-0.00138208
589	389	0.0466348	-0.0165771	0.0553137	0.0432623	0.120619	-0.0481825	-0.104838	0.0269086	0.0242333	-0.0281318	-0.0048729	0.0153434	-0.0304072	-0.00161198	0.0244771	-0.0501016	0.0458344	0.154181	0.0370358	-0.0460212	0.012649	0.0424807	-0.0511315	0.0339716	0.026639	-0.000122913	0.0331064	-0.0785754	-0.0127086	0.0021196	-0.0203282	-0.00137376	0.00146153	-0.050123	0.00846265	0.000639661
590	390	0.061505	-0.00846566	0.00535801	0.0283964	0.093616	-0.0266151	-0.0411263	0.0445259	0.0190205	-0.0667316	0.0303381	0.00130054	-0.0226714	0.0544156	-0.0244079	-0.0420644	0.00405033	0.161963	0.0350142	-0.0193486	0.0792494	0.0211465	-0.0113864	-0.013528	0.0300973	-0.020702	0.0176269	0.0605943	-0.0341287	0.0395109	0.0120333	0.0258756	-0.0327548	-0.00420547	0.0157449	0.0130544
591	391	0.025315	0.0359775	-0.0261947	0.0304609	0.0400538	0.0128877	0.0306484	-0.00111526	-0.0213905	-0.0540586	0.0540521	0.0311819	-0.0457616	0.140941	-0.0408492	-0.0181047	0.0648381	0.0560426	-0.00676852	0.0485724	0.110331	-0.0363868	0.015106	-0.0491601	0.0561936	-0.0506021	0.0358131	0.177587	-0.0704777	0.00219285	0.0305058	0.00923734	-0.0563721	-0.016811	0.032649	0.0154975
592	392	-0.00214327	0.0334518	-0.0389454	0.0232045	-0.0134083	0.0273682	0.0831781	-0.0262093	-0.0457121	-0.0443643	-0.000834056	0.0219942	-0.0503816	0.0845729	0.093714	0.0119267	0.0602002	0.0134091	-0.0276583	0.0550658	0.0253664	-0.0536165	-0.0254454	-0.0199128	0.00684195	-0.068136	0.0533349	0.00734097	-0.0607	-0.0219359	0.0182959	-0.00759932	-0.0242175	-0.00414922	0.0198124	-0.000505194
593	393	-0.031759	0.0122538	0.0074424	0.0289647	-0.100205	0.0332734	0.118858	0.000951753	-0.0389437	-0.038159	-0.0210125	-0.0238671	-0.045693	0.0653585	0.14069	0.0217287	-0.0402528	0.0169494	0.0146727	0.0393368	-0.057214	-0.02257	0.00959646	0.0109247	-0.0561433	-0.0511743	0.11147	-0.0942605	-0.0177556	-0.0027158	0.028376	-0.00531763	-0.0310268	0.00740969	-0.00657351	-0.00857457
594	394	-0.0444344	-0.0191383	-0.0416186	0.00958444	-0.134119	0.0291217	0.0311296	0.018425	-0.0126476	0.0160702	-0.00648337	-0.0591864	0.0215581	0.0418712	0.0873775	-0.00568419	-0.0681653	-0.0730955	-0.0130192	0.0681499	-0.103	0.00520095	0.0358525	0.0338578	-0.0551971	-0.0246137	0.0915574	-0.00697269	-0.015335	-0.00937127	0.00410121	-0.017344	-0.0717281	-0.00659646	0.00937072	0.0188345
595	395	-0.0216772	-0.0671064	-0.0532149	-0.0605073	-0.127979	0.0375014	-0.0217126	0.0137056	0.0237718	0.0256971	-0.0116735	-0.0515582	0.0471357	0.0277912	0.0418611	-0.00415202	-0.0506918	-0.0703244	-0.0381671	0.0774098	-0.0556603	0.0232324	-0.0102545	0.0388103	-0.0388919	0.00621515	-0.033349	0.0222368	-0.0220294	0.0256352	-0.0104152	-0.00103729	-0.0614135	0.0256609	0.00309835	0.0501473
596	396	-0.0354107	-0.0344383	0.0913945	-0.0684176	-0.0984109	0.0619894	-0.00498846	-0.0448392	0.0247456	0.0426154	0.00835227	0.0326409	-0.0295691	0.0243012	0.00979845	0.0409618	-0.0225741	0.0317527	0.0108383	0.0516756	-0.0317933	0.0352179	-0.0503608	-0.00738277	-0.0230876	0.00964094	-0.0565477	0.0676854	0.0183568	0.148408	-0.0265969	0.0361941	-0.0511621	0.058059	-0.0127464	0.0176959
597	397	-0.0454737	-0.00963161	0.068233	-0.0321546	-0.0653993	0.0544288	-0.0285749	-0.0687097	0.0056933	0.0623095	0.0118576	0.0185214	0.0247501	-0.0695526	0.00651438	0.0458005	0.0285191	0.0383861	0.0261096	0.0148494	-0.124503	0.0225754	-0.0709914	-0.03142	0.00921571	-0.0206156	-0.0599691	0.0964781	0.0336737	0.113033	-0.0569719	0.035158	-0.0402152	0.0773233	-0.0108309	-0.0418091
598	398	-0.0112554	-0.0586308	0.000660391	-0.0550328	-0.0402941	0.00517137	-0.0308658	-0.0400833	0.0316564	0.0251074	-0.0159389	-0.0679074	0.110032	-0.060229	0.0398733	0.019308	0.0534135	0.000433217	-0.0014925	0.0189221	-0.0928885	0.0157752	-0.0152593	0.0308164	0.0210588	-0.0353514	-0.0600295	0.00630868	0.0192593	-0.0407043	-0.0301061	0.00752026	-0.0215549	0.00258178	-0.0487535	-0.0146112
599	399	-0.0105838	-0.0509796	0.00370518	-0.0724912	-0.00408211	-0.0362028	-0.0513091	-0.0515662	0.0322909	0.0192858	-0.0265709	0.00120697	0.0573724	-0.0205471	-0.0263108	0.019891	0.0438392	-0.0560971	-0.0155077	0.0166864	-0.0202711	-0.00189999	0.0813978	0.0522333	-0.0069697	0.011604	0.0295052	-0.0608254	0.00293234	-0.0485893	-0.0222079	-0.00512416	0.00291343	-0.0898389	-0.067183	0.0234795
600	400	-0.013246	-0.00114178	-0.0466364	-0.0301777	0.0228014	-0.03764	-0.064063	-0.05022	-0.00708497	0.0270575	-0.032919	0.0762474	-0.0135845	-0.0238833	-0.133463	0.0560704	0.0425996	-0.0224171	-0.02423	-0.0290384	-0.0590793	-0.0284494	0.0237766	-0.0111129	-0.0243207	0.047898	0.0095449	-0.18141	-0.00467095	-0.0090815	-0.0391679	-0.0173146	0.0431749	0.0024013	-0.0340729	0.00614155
601	401	0.0333788	0.0422964	-0.0048912	-0.0400732	0.0797033	-0.0221175	-0.0326747	-0.00580285	0.0117655	-0.0129919	-0.0233489	0.052091	-0.0542191	0.00917731	-0.123267	0.0715456	0.0646611	0.0256622	-0.0393955	-0.00922067	-0.106663	-0.00357501	-0.0954143	-0.0111347	0.00640676	-0.00942827	-0.018635	-0.196357	0.0329228	-0.0545144	-0.0442505	-0.0080182	0.0337339	0.0519037	-0.026953	0.0332158
602	402	0.0168253	0.0294048	0.0456947	-0.0348784	0.162292	-0.0333808	-0.0270207	0.0166366	-0.0281112	-0.0495917	-0.0043599	0.0277159	-0.0765899	-0.0154402	-0.129905	0.0333561	0.0416743	-0.0240007	-0.00322844	0.0268764	-0.109069	0.0185331	-0.0714529	0.0472479	0.0204089	-0.0823619	0.069508	0.0104259	0.0245662	-0.070947	-0.0346681	0.0055772	0.057737	-0.00617268	-0.0303766	0.0465565
603	403	-0.0287823	-0.0288394	0.0930598	0.0544011	0.151444	-0.0489936	0.00675298	0.0299193	-0.127646	-0.00870275	0.00836011	-0.000953093	-0.117637	-0.0617126	-0.114619	-0.044897	-0.0401406	-0.0338768	0.0564024	0.00627897	-0.023165	0.0166345	0.003021	0.0629167	0.0241796	-0.0665326	0.0761703	-0.00796432	-0.0117537	-0.0352344	0.0022521	-0.0381803	0.119443	0.0256412	-0.0104728	0.00686754
604	404	0.0158396	-0.0185841	0.153054	0.0647909	0.105736	-0.0233142	0.0750249	0.025252	-0.0622216	0.0419448	0.0219893	0.0104201	-0.0640557	-0.120374	-0.0400306	-0.0495163	-0.110573	-0.0303367	0.040262	0.00755112	0.0368564	0.0192419	0.0265458	0.0396428	0.0535862	0.0124684	0.0464504	-0.118485	-0.0129622	-0.0168235	0.0378202	-0.0515559	0.0832127	0.00163902	0.0177906	-0.0229358
605	405	0.0309672	0.0335425	0.0845376	0.0570008	0.0714696	0.00508817	0.0486571	0.00788462	0.107404	0.0393948	0.0255892	0.0174609	0.0400828	-0.153242	-0.00998815	0.0194378	-0.0956884	-0.0490126	0.0199128	0.0322371	0.0531335	-0.0116372	0.0335493	0.0391808	0.0585134	0.0380038	0.0341928	0.00329558	-0.0359235	-0.00631259	0.0757887	-0.0374031	-0.00168433	-0.0775507	0.0453893	-0.0267506
606	406	0.00676367	0.0805295	-0.0048309	0.0793191	-0.00128082	0.0119564	-0.0476911	0.0443307	0.0865292	0.040119	0.0274477	-0.0236536	0.0190611	-0.130876	-0.0227743	-0.0225546	-0.0426316	-0.0214095	0.0391571	0.0409554	0.100567	-0.0618132	0.0667981	0.0572929	0.0718372	0.0180631	-0.00227419	0.101609	-0.00534792	-0.0193586	0.0554723	-0.0413766	-0.00907289	-0.0107446	0.0376716	-0.00499102
607	407	0.0614646	0.0706659	-0.0167086	0.0578084	0.0374694	0.0238602	-0.0381986	0.0587238	-0.0547016	0.0441318	0.0225373	-0.0294557	0.0320623	-0.0874807	-0.00362068	-0.0457051	-0.0124648	0.0386598	-0.00295689	0.0148065	0.0921555	-0.0456984	0.0843046	0.00535268	0.0400274	-0.00959294	-0.0170629	0.196087	0.0461179	-0.00608594	0.00505635	-0.00860139	0.0525954	0.0587494	0.0265459	0.00399152
608	408	0.0905566	0.019317	0.05624	0.031389	0.0893239	0.00600325	0.00999931	0.0230383	-0.00510692	0.0433191	0.00703089	-0.0153639	0.0584327	0.0296787	0.0951293	0.0118264	0.0436863	0.0366904	-0.056134	-0.00514936	0.0354628	0.022188	0.0148519	-0.040733	-0.0343635	-0.0653107	-0.0386588	0.204714	0.0314225	0.0500136	-0.00532134	-0.00301686	0.0590464	0.00584203	0.0356071	0.0153611
609	409	0.0695339	0.0301607	0.0691271	-0.0135292	0.0071856	-0.0194311	-0.00514964	0.0238679	0.0920632	0.0160656	0.019119	0.000981081	0.0458827	0.117564	0.0747107	-0.0424846	0.0259217	0.0642629	-0.0646978	0.013472	0.0265002	0.0105182	-0.031261	-0.0211474	0.00954967	-0.0372233	-0.0800124	-0.053645	0.00859962	0.0704261	-0.0424936	-0.00807187	0.0372985	-0.016584	0.00627959	0.00548481
610	410	0.055869	0.0239756	-0.0189398	-0.0192891	-0.0119551	0.0111492	0.0284798	0.0127801	0.0269216	0.0100378	0.0326737	-0.0117318	0.0779615	0.101148	0.022379	-0.0687199	-0.04572	0.0927199	-0.0485346	-0.00771829	0.0444724	-0.0191351	-0.00887902	-0.0352707	0.0623661	0.0458195	-0.0796935	-0.169492	-0.018908	0.0386587	-0.0538859	0.0129506	0.0211375	0.0170066	-0.0175704	-0.0172971
611	411	0.0244849	-0.0331218	0.00556828	0.0321734	0.00525672	0.0234258	0.054276	-0.0185683	-0.0856654	0.0783529	0.0303134	-0.0437649	0.00322433	0.0559156	0.0754825	-0.00576867	-0.0231482	-0.0862962	0.017915	-0.0344443	0.0297566	0.0203268	0.0156685	-0.0269439	0.0168114	0.0343439	-0.0200277	-0.0716875	0.00344579	-0.0698213	-0.0538255	0.0147206	0.00554261	0.0425702	-0.00652726	0.016655
612	412	0.0235902	-0.0115788	0.0398566	0.0150607	-0.0229087	0.0141543	-0.00997868	-0.0213802	-0.101952	0.0679656	0.0372542	-0.0269994	-0.0400973	0.0107685	0.0850285	-0.00840345	0.0207962	-0.144781	0.0454706	-0.0226744	0.0368837	0.0378337	0.0388841	0.015783	-0.0274331	-0.00604987	0.0350885	0.0192699	0.0431289	-0.103033	-0.0712263	0.0261572	0.0386886	0.0394643	0.000644753	0.024706
613	413	-0.00933644	0.0404123	-0.0457483	-0.0293705	-0.0326519	0.00790713	-0.0159067	-0.0377355	0.00236099	0.0128089	0.0226067	-0.010939	0.0627693	0.0151858	0.082102	-0.0178468	0.0515952	0.0468875	-0.00091168	-0.0307054	0.0199403	0.018645	-0.00442273	0.00958594	-0.0363515	-0.00300381	0.0371482	0.0676255	0.00849673	0.00439089	-0.0254433	0.0186145	0.024898	0.00328557	0.0127587	0.0425954
614	414	-0.088735	0.00755678	-0.055707	0.0215643	-0.0827682	-0.0310423	0.046049	-0.0427568	0.108889	0.0591398	0.0243224	-0.0128835	0.0502927	0.0390571	0.047878	0.000882861	0.0477985	0.0204651	-0.0530582	-0.0466569	-0.038722	-0.00633223	-0.0305929	0.0118725	-0.0268922	0.0460902	0.015702	-0.00790921	-0.0152214	0.0293886	-0.0137573	0.0164083	-0.032021	0.0128517	0.0108261	0.106008
615	415	-0.0766661	-0.0269812	0.0437281	0.0520506	-0.124528	-0.0268093	0.0114197	-0.0255901	0.100763	0.0865826	0.0129198	0.00403872	0.0327454	-0.00336269	-0.0179943	0.00789976	0.0343284	-0.0901484	-0.0642172	-0.0395505	-0.0199161	-0.00103528	0.0090679	0.0140183	-0.0316465	0.0579043	-0.00149888	-0.0585339	-0.0119051	0.0029218	-0.0270281	0.0404057	-0.0507288	-0.000653992	-0.00583109	0.0637714
616	416	-0.0190684	-0.054983	0.0863569	-0.0217346	-0.061504	-0.020835	-0.069827	-0.0174801	0.0356407	0.0358568	-0.0373449	0.014142	0.0702878	-0.0144029	-0.0522739	-0.0107015	0.0712234	0.07062	-0.019122	-0.0200298	-0.00272871	0.0187607	-0.011886	-0.0399225	-0.0502578	-0.021619	-0.00175048	0.0759535	8.06451e-05	0.0252894	-0.00863397	0.0212113	-0.0426421	-0.0596674	-0.00501055	-0.000436939
617	417	-0.0110448	-0.0742133	0.0146872	-0.0540489	0.0203572	-0.0616265	-0.0682958	0.00528547	0.00636721	-0.0297549	-0.0267369	-0.00735627	0.00315259	0.0138117	-0.0320982	-0.0427423	0.0412537	0.13341	-0.0169682	-0.0167117	-0.0617735	0.0163505	0.0208739	-0.0538711	-0.0589546	-0.0552452	-0.016198	0.260539	0.012458	0.0297154	-0.00272488	-0.00616677	-0.0388227	-0.013977	0.00864676	-0.017414
618	418	-0.00401932	-0.0128737	-0.124037	-0.0540434	0.0427757	-0.0136142	-0.00892863	0.00873922	-0.0508534	-0.0735989	-0.0363968	0.0144106	-0.0382425	0.00166444	-0.00834392	-0.00753592	-0.017189	0.00757917	-0.0286101	-0.0077882	-0.101389	0.0272746	0.110208	-0.0161516	-0.0529191	-0.0392946	-0.044122	0.223092	0.00897958	0.038931	0.00492274	0.0206877	-0.037731	0.0414767	0.0195571	-0.0685722
619	419	0.0629737	-0.0165491	-0.172407	-0.0410827	0.0354121	0.0546664	0.0290735	0.00578087	-0.0360496	-0.0710255	-0.0656074	0.0427445	-0.00504457	-0.011828	-0.0233497	0.0433401	-0.0130873	-0.00878217	-0.00762038	0.0180323	-0.0854459	0.0508845	0.0382072	-0.0349998	-0.0324943	-0.0251712	0.00141829	-0.0213515	0.0367022	0.029006	-0.0234915	0.0425811	0.01808	0.0140953	0.0208272	-0.0604373
620	420	0.0847387	-0.0569966	-0.0896028	-0.000587546	0.0319236	0.010929	0.0385625	0.0468468	0.0562441	-0.0508105	-0.0278336	-0.0186384	0.0145078	-0.0548577	0.0275507	0.0225793	-0.00888943	-0.0272048	0.00159683	0.0280135	-0.0254069	0.0608033	-0.0935092	-0.041191	-0.0266066	0.00134935	0.0266949	-0.122351	0.0252587	-0.0332505	-0.0106572	-0.00102945	0.0114883	-0.0398489	0.0256099	-0.0190649
621	421	0.00666384	-0.00539153	-0.0215863	-0.0147995	-0.000709134	0.00261053	0.0848184	0.0684242	0.0250236	-0.0236011	-2.42474e-05	-0.0200054	-0.0327058	-0.0367019	0.059834	-0.00888275	-0.00546565	-0.0464031	0.0413571	0.021931	0.0700545	0.0269327	-0.088054	-0.00592042	-0.0370617	0.00369756	-0.0381705	-0.043805	0.0028035	-0.0398943	0.0493289	0.00172441	-0.0636337	-0.0724911	0.0312438	-0.00969555
622	422	-0.0104796	0.0133433	0.0362086	-0.0180893	-0.0225627	0.0534889	0.0687761	0.0156988	-0.0370587	0.00177738	0.018819	0.0161584	-0.0716545	0.0825271	0.0385895	-0.00194935	-0.00320495	0.00659275	0.0382704	9.97663e-05	0.0754199	-0.0226489	-0.0437006	-0.00974235	-0.0209271	0.0127683	-0.0316953	-0.0136343	0.0319579	-0.00741568	0.0327242	0.0323444	-0.0407247	-0.0185244	0.0238035	0.0303526
623	423	-0.00826976	-0.0144282	0.0713427	0.00542723	0.0323711	0.0210359	0.0149339	-0.0147229	-0.062018	0.0018999	0.0550413	0.00715685	-0.0644928	0.10857	0.0519946	0.0162589	-0.0208603	0.0653973	0.00357488	0.000846458	0.00133859	-0.00696651	-0.0355079	-0.00793644	0.0404281	0.00914118	0.0184398	-0.0668404	0.00337401	-0.0179145	0.0161088	-0.0121479	-0.00296922	0.0596384	-0.00910906	0.02661
624	424	-0.0652614	0.00546242	0.0137658	0.0394334	0.058573	-0.00839741	0.0475876	0.0561939	-0.0305382	-0.0114943	0.0634205	0.0291094	-0.0824334	0.0774095	0.0359426	-0.00162482	-0.0373995	0.133691	0.0223552	0.0198717	-0.0161647	0.0288032	0.00687742	0.0145796	0.0918372	-0.000123172	0.0280566	-0.0607121	0.000203983	-0.0032857	0.0244744	-0.0330012	-0.033379	0.0801312	-0.056042	-0.0310759
625	425	-0.0622133	0.0530891	-0.0737339	0.082297	0.0718638	0.011476	-0.00532535	0.0487526	0.0503966	0.00175627	0.0286762	-0.00898189	-0.0239048	0.0613829	-0.0584042	-0.0162177	0.0205449	0.0827897	0.0318747	-0.00413681	-0.025344	-0.011514	0.0178098	0.0522471	0.0851677	0.030371	0.0304635	0.0333384	0.0352727	0.0426904	0.0247177	-0.00945572	-0.0629212	0.0412514	-0.0407944	-0.0346796
626	426	-0.0296658	0.075382	-0.140995	0.0482867	0.116284	-0.00243299	-0.0869401	-0.0381377	0.0443906	0.047303	0.0228733	-0.0262847	0.0358245	0.0156527	-0.0890479	0.0140528	0.0972308	-0.0867488	0.0398434	-0.0254878	0.0267408	-0.019041	-0.0228222	0.0872575	0.058687	0.0179751	-0.0214255	0.0889483	0.00878884	0.0298371	0.0249556	-0.000303693	-0.028287	-0.00683326	-0.00740333	-0.00285299
627	427	-0.0149744	0.0646594	-0.131643	0.00392366	0.0606551	-0.00775668	-0.0287264	-0.0166965	-0.009192	0.0538533	0.028334	0.0113776	0.0375648	0.00767785	0.0327562	0.00376732	0.0311865	-0.0950202	0.0223192	-0.00685375	0.143328	0.042637	-0.0461147	0.072956	0.0720209	0.0143053	-0.043696	0.143213	-0.00336401	-0.0313643	-0.0019371	0.000383838	0.0105042	-0.0249409	-0.0234493	-0.019224
628	428	-0.0293698	0.0444062	-0.00559086	-0.0154461	0.0035419	0.0166392	-0.00237792	-0.0202588	-0.0519709	0.01562	-0.0177219	-0.0134094	0.0676198	0.0296514	0.0446841	-0.0172544	-0.0242031	0.028011	-0.0162962	-0.00576887	0.159251	0.0288474	-0.0375343	0.0187326	0.092121	0.0294922	0.0111779	0.132057	-0.0152271	-0.0494546	-0.0123146	0.0148161	-0.00521588	-0.0478756	-0.0140933	-0.0606987
629	429	-0.0857007	0.039483	0.0918691	-0.0461882	0.0129857	0.0190844	-0.0676622	-0.061131	-0.102783	0.0201275	-0.0387458	0.00436073	0.0239906	0.0203441	-0.0497135	0.0237283	0.0389949	-0.0242862	0.00167533	-0.0355859	0.131549	0.0128794	0.0124201	-0.00321174	0.0706361	-0.00318106	0.0233898	-0.019125	-0.028899	-0.0095704	-0.000674457	0.0118081	0.00841471	-0.0581959	-0.00974183	-0.0526793
630	430	-0.0688655	0.0361228	0.0137638	-0.0181061	-0.0134751	0.0211994	-0.0685983	-0.0131995	-0.0700736	0.0170938	-0.0342818	0.00497463	-0.0519665	0.0158889	-0.0399819	0.0534117	0.053399	-0.103612	-0.00372421	-0.0305609	0.119825	0.0506568	0.0376499	0.0579694	0.0567772	0.0241456	0.0494092	-0.00377694	-0.0136574	0.0465091	-0.0014574	-0.0218512	0.0328279	-0.0452458	-0.0171314	-0.0222627
631	431	0.0272036	0.0316246	-0.079002	0.036314	-0.0127772	0.0364517	-0.0163167	0.0214822	0.0678322	-0.0512821	-0.0192406	-0.0417714	-0.106037	0.0435686	-0.0540475	0.0559107	0.0203271	-0.0563172	-0.0376144	0.00991304	0.110322	0.0310362	0.030085	0.0331639	0.0172775	0.0877221	0.0515586	0.0676647	0.00541081	0.0798818	0.0201946	-0.0106905	0.0321439	-0.0405502	0.0124528	0.0104744
632	432	0.071184	0.024963	-0.0283388	0.0273563	0.00668025	-0.002114	0.00681031	0.0214197	0.110831	-0.0465486	-0.00324866	-0.00149852	-0.112002	0.0559894	-0.0983202	0.0355541	-0.0179991	-0.0897172	-0.00774358	-0.00452759	0.128333	-0.0232264	0.00181121	-0.0256067	-0.0587564	0.111836	-0.0240411	-0.151307	0.0216395	0.0216143	0.0498797	0.0107693	0.0551866	-0.0427822	0.0145992	0.034109
633	433	0.021728	-0.0260031	0.0293679	-0.0179202	0.0255227	-0.0265467	0.0224556	0.00755659	0.00753548	-0.0337324	-0.0055864	0.0369401	-0.0607769	0.0284247	-0.044457	-0.0147007	-0.0229097	-0.0738508	0.0234425	-0.0214216	0.0799939	-0.0295541	-0.0374064	0.011224	-0.0541121	0.06186	-0.0177439	-0.344747	-0.00491039	-0.0316984	0.0450023	0.0067966	0.0564272	0.00193218	0.0186973	0.00120077
634	434	-0.0219888	-0.0692558	0.0552405	-0.0240935	0.0837836	0.00888719	-0.00500609	-0.0192296	-0.0538784	-0.0905906	0.0124139	0.0312578	-0.0240708	-0.0472394	0.00271544	-0.015681	0.0289134	0.0544907	0.0265123	0.0291769	0.0222928	-0.00535769	-0.0242901	-0.0396315	-0.0138933	-0.0369186	-0.0133617	-0.227986	-0.0210268	0.00204007	0.0574786	-0.0119492	0.0241891	0.0511218	0.0292281	-0.029271
635	435	-0.0167721	-0.0432654	0.103129	-0.00546711	0.0750402	-0.0191234	-0.0166572	0.0245357	-0.00906282	-0.0364262	0.000860589	0.0403448	0.0581405	-0.130597	-0.0137758	0.00912663	-0.000734883	0.0495303	0.0362704	0.0254488	0.0612215	-0.0327789	-0.00568875	-0.0283084	-0.00970158	-0.0433602	-0.0188828	-0.0443492	0.00343638	-0.0265271	0.0750591	-0.0475116	0.0336834	0.0497263	-0.00847349	0.00332688
636	436	-0.030565	-0.00452068	0.0860433	-0.0342191	-0.00790731	-0.0508003	0.0374663	0.0464225	0.0191928	0.024688	-0.0330897	-0.00462068	0.090726	-0.0963167	-0.00415938	-0.0269593	-0.081917	-0.00608123	0.0295712	-0.0310131	0.0381447	-0.0802022	0.0124492	0.0745695	0.0153994	-0.0451348	0.0616204	0.0356217	0.00178889	-0.0684661	0.0309699	-0.0137569	0.0580171	0.069495	-0.0157492	0.0514633
637	437	-0.0468553	0.00331906	0.0118384	-0.0437434	-0.044441	-0.0280517	0.0412215	-0.0189119	0.0141278	-0.000210524	-0.0436093	-0.0533193	0.022706	-0.0571392	-0.0533272	-0.0443001	-0.0905569	0.0089266	0.021537	-0.0258635	-0.0394111	-0.0254536	0.000525484	0.0133344	0.0350928	-0.0637828	0.0402716	0.138325	-0.00493889	-0.0269357	0.0212143	0.0322296	0.0681198	0.00455331	-0.00112777	0.0358174
638	438	-0.00368204	0.0106323	-0.0300084	0.00459302	-0.0381847	-0.0149187	0.0303673	-0.0109528	0.0471256	0.0390945	-0.0299607	-0.036359	-0.0960811	-0.0663724	-0.0656593	-0.0184713	-0.040297	-0.00339889	0.00515428	0.00651503	-0.0926058	0.0277944	-0.0324547	-0.0407463	0.0372419	-0.0228885	-0.0435886	0.20713	0.000666095	-0.0110589	0.0532955	0.0118222	0.0941513	-0.0732018	-0.0110207	-0.0183551
639	439	0.045583	0.0250208	-0.0572057	0.0293877	-0.00730092	0.0163628	0.0138963	0.00867604	0.0244953	0.0558237	0.00576054	-0.0278548	-0.157318	0.00952689	0.0498572	-0.0190944	0.0190626	-0.0170904	-0.0337396	0.0267594	-0.146987	-0.0208131	0.0151137	0.0125393	0.0463907	-0.0289384	-0.0142517	0.0596371	0.0208344	-0.0233722	0.0288424	-0.00518477	0.103127	0.00025662	0.00946424	-0.00998591
640	440	0.00201543	0.0189009	-0.0742697	0.0413453	0.0444765	0.0127338	-0.021764	-0.0189623	-0.0423349	0.0382309	0.0248597	-0.0291785	0.00860792	0.0260131	0.0881547	-0.00496376	0.0158798	0.00875226	-0.0595058	0.0479596	-0.125566	-0.00681253	0.0224806	0.0223291	0.021875	-0.0212269	0.0626033	-0.0300709	0.037101	-0.0237855	-0.00665262	0.00125047	0.0764333	0.0290219	-0.0188587	0.0207466
641	441	-0.0233249	-0.000480931	-0.0187133	0.0415572	0.0106139	-0.00616798	-0.00652548	-0.00113487	-0.0545343	0.0865533	0.0301344	-0.0476319	0.129385	0.011017	0.0986744	0.00702706	-0.0404873	0.0241053	-0.0363267	0.0475733	-0.0802996	0.0501566	0.0405961	-0.0339006	0.0189062	0.0199821	0.0677124	0.120282	0.000374932	-0.0211361	-0.0336442	0.00585761	0.0433882	0.033301	-0.0767767	0.0196043
642	442	0.0491419	-0.0122686	0.0556972	0.00581484	-0.0886878	0.0445375	-0.0118451	-0.00989108	-0.074553	0.0529819	0.0231966	-0.00319588	0.101498	0.0626703	0.0413409	-0.00886581	-0.0267806	0.0211546	0.0126068	0.0395781	-0.0841024	0.00889126	0.0984156	-0.0502125	0.0405365	-0.0165071	0.0230268	0.108971	-0.0116388	-0.018886	-0.0233077	-0.0270395	0.0372934	0.0665146	-0.0315182	0.0185055
643	443	0.0719089	-0.00679615	0.069983	-0.00279614	-0.126394	0.0318397	1.20323e-05	-0.0129805	-0.0445647	-0.0589569	0.0153418	0.054784	0.0974436	0.0404829	-0.0107713	-0.00896559	0.0682369	-0.00461759	0.0171131	0.0480423	-0.0975849	-0.0330078	-0.00232503	-0.00386063	0.000658205	-0.0584367	0.0123417	-0.104932	0.00965439	-0.0112803	0.0555916	-0.0233581	0.0437548	-0.00514434	-0.0182776	0.0245319
644	444	0.0244985	-0.0180588	0.0606864	0.0221196	-0.124255	-0.0338173	0.0522362	0.00852987	0.0864334	-0.0562477	0.0320958	-0.0230103	0.0496694	0.0214495	0.0918056	-0.0134651	0.062339	0.027546	0.0140681	0.0223337	-0.104772	-0.0135008	-0.0862878	0.00132857	-0.0364915	-0.0185926	0.00595646	-0.160526	-0.00484434	0.0191981	0.0944987	0.0211694	0.0280791	-0.0873336	-0.0386903	0.0220774
645	445	-0.0308412	-0.0144237	0.0187844	0.0103222	-0.106401	-0.00413233	0.0100444	-0.0171262	0.131516	0.0609994	0.0646592	-0.0330867	0.0353811	0.0326479	0.0778857	0.0105355	-0.0269135	0.0912122	0.0147655	-0.00157006	-0.0934609	0.00843317	-0.0723929	-0.0107734	-0.00373237	0.0109421	-0.00491621	-0.0672405	-0.000696652	0.0106531	0.0640942	0.0121027	0.00893225	-0.054169	0.0196251	-0.00523449
646	446	-0.0571731	0.037399	-0.028272	-0.00858464	-0.0636682	0.0385712	-0.0382756	-0.00414542	0.077413	0.123062	0.0538973	0.0248153	0.113891	0.0143216	0.0377287	0.0459083	0.0176365	0.0184601	-0.00287243	0.0162521	-0.063751	0.0207915	-0.0454702	-0.000423251	0.0103526	-0.0326349	-0.0239976	0.025001	0.00306237	-0.0391675	0.0210753	0.00663808	0.00955011	0.00388377	0.0356411	-0.0102174
647	447	-0.0248878	0.0213618	-0.0323594	0.0132777	-0.0263937	0.023553	0.0312499	0.0407734	0.0342068	0.0742076	-0.0173141	0.0188645	0.11934	0.0049869	0.0829742	-0.00034351	0.104668	-0.037793	-0.00381381	-0.00430312	-0.0396052	0.0109555	0.0303067	-0.0129977	-0.0313968	-7.74146e-05	-0.0708957	0.0382602	-0.0303985	-0.0426776	0.00436431	0.0261398	0.00344171	-0.0210794	0.018213	-0.000833938
648	448	0.00729012	-0.0210907	0.0108913	0.0293338	0.0387651	0.032081	0.0962151	0.0198382	-0.0376186	0.0575577	-0.0421563	0.0222433	0.00357066	-0.00480506	0.028013	-0.0337519	0.0882588	0.00110914	0.00546337	-0.0110101	-0.0490109	0.00185537	0.0331515	-0.0382875	-0.00845811	0.089329	-0.0655667	-0.010719	-0.011503	0.0477824	0.0207121	0.0377638	-0.0301054	-0.0263254	0.0379527	-0.013893
649	449	0.030022	-0.0201988	0.0805523	0.04776	0.133999	0.0488067	0.0619905	-0.00583291	-0.103815	0.0523754	-0.0371568	0.0338985	-0.126893	0.0237453	-0.0853603	0.0120706	0.0527977	-0.0307346	0.00868135	0.0224452	-0.0144712	0.0215309	-0.0195427	-0.00369554	0.028203	0.0608628	-0.0236333	-0.0232605	0.0539086	0.144149	0.0104089	0.00155299	-0.0352835	0.0177553	0.0356473	-0.00119431
650	450	0.0833673	-0.037872	0.0642009	0.064478	0.158739	0.00985253	0.00188944	0.0167094	-0.0892733	0.0124177	-0.0543026	0.0644684	-0.204792	0.0157833	-0.0630443	0.0369733	0.0127825	-0.0181693	-0.019487	0.0109353	0.094077	0.0157222	-0.0313343	0.0803307	-0.02029	-0.0331441	-0.00362214	0.0065959	0.0296661	0.0921086	-0.00810984	-0.0198895	-0.045136	0.0198016	0.022668	-0.000273291
651	451	0.0584353	-0.0445236	-0.00429255	0.0252695	0.0931434	-0.0267643	-0.0342281	0.00759472	-0.00471346	0.0104502	-0.0523204	0.0542951	-0.15511	-0.0397757	0.139883	-0.0010104	-0.0478091	0.0163327	-0.0311548	0.00444417	0.174018	-0.0116878	-0.0256428	0.0545367	-0.0407787	-0.0395906	0.0237616	0.0384316	-0.0161477	0.0153447	0.00405761	0.0345137	-0.0833681	0.000109975	0.0389018	-0.0185922
652	452	-0.00472729	-0.0375065	-0.0562025	-0.00658515	0.0256648	-0.0334925	-0.0121448	0.00887298	0.039689	-0.0199449	-0.0460331	0.0283796	-0.00432813	-0.0383888	0.139762	-0.0333981	-0.073048	-0.0336288	-0.0209524	0.00942333	0.162447	-0.000973613	0.0181688	-0.0294496	-0.0389572	0.0211977	0.0109199	0.0361938	0.0174418	-0.0090677	0.0221958	0.0174388	-0.0550277	-0.0279486	0.0338277	-0.000395476
653	453	0.0318145	0.0206002	-0.127722	0.0134745	-0.00277105	-0.0238604	0.0199643	0.0334025	0.0126784	-0.0216392	-0.0238292	0.0392271	0.0347294	-0.0542252	-0.0340117	-0.0176129	-0.0665805	0.00419707	-0.0455233	-0.0218348	0.0721095	0.0267883	0.0825097	-0.0248629	-0.0727281	0.0145986	0.0170243	0.0471614	-0.0137679	-0.0791357	0.0300587	-0.0509295	-0.0184526	-0.0122866	-0.0229301	0.0102633
654	454	-0.0130709	0.0937283	-0.16636	0.0125923	-0.018501	0.00173075	-0.00611625	-0.00558928	-0.018316	0.0242482	-0.00254137	-0.00452093	0.00917218	-0.0551133	-0.049052	-0.0112456	-0.0440116	-0.00614508	-0.0482244	-0.0461524	0.0356815	0.0216607	0.0871863	-0.0174476	-0.0706773	0.00286626	0.0566558	0.0574678	-0.0342565	-0.0941085	0.0235631	-0.0653469	-0.0481263	0.072882	-0.0409195	-0.000722965
655	455	-0.071735	0.0737791	-0.125676	-0.0329659	-0.0510438	0.0188885	0.00413281	-0.018246	-0.0796652	-0.0546104	0.0121846	-0.0101744	0.0323933	-0.00647637	-0.083937	-0.0207877	0.0289307	-0.0874971	-0.0170081	-0.0526068	0.0394294	0.00235171	0.0244886	-0.0175636	-0.0283532	0.0465593	-0.0240542	0.00257796	0.0300559	-0.0179726	0.0113218	-0.05717	-0.0780461	0.0987684	0.00200662	0.0238073
656	456	-0.0186261	0.0437206	-0.0543284	-0.0762987	-0.112168	0.0443704	0.00685739	0.00397853	-0.049054	-0.127879	0.0484224	0.0180386	0.00423724	0.0211669	-0.0593232	-0.0136035	0.0564782	0.026072	0.00412229	-0.0542038	-0.0248013	-0.00937328	-0.0283611	-0.00913999	-0.0337705	0.0490129	-0.100882	-0.0274211	0.00237883	0.0231059	-0.0224046	-0.0242131	-0.0736788	0.0657223	0.00927075	0.0670561
657	457	-0.0254428	-0.00784959	-0.00608661	-0.0655161	-0.145598	0.0236896	-0.033314	0.00859283	0.0378626	-0.0443663	0.03688	-0.0191809	-0.0398232	0.041917	0.0469745	-0.00809774	-0.0503779	0.0814765	-0.00199752	-0.0335836	-0.0513492	-0.0234709	-0.0395695	0.017573	-0.0613457	0.0072925	-0.059087	0.0311118	-0.0354806	-0.033934	-0.0484765	0.0347376	-0.0490712	0.0534518	-0.00649789	0.0594788
658	458	-0.0373128	-0.0577306	0.0251027	-0.022859	-0.065747	-0.0305029	0.000157014	0.0141998	-0.0182595	0.0608885	0.0116124	-0.0333005	-0.0483394	0.0544314	0.0342423	-0.0110053	-0.0825845	-0.0377899	0.00272703	-0.00605588	-0.0394972	-0.0114674	-0.00387331	0.0658875	-0.0244319	-0.023292	-0.00358892	0.0550797	-0.0244029	-0.0600386	-0.0588554	0.0629005	-0.00533307	0.0171218	0.00646441	0.0219822
659	459	-0.0228656	-0.0415156	0.0418243	-0.0247136	0.0688544	-0.00778564	-0.000429748	-0.0171094	-0.0229872	0.0650132	0.00712619	0.00607647	-0.021445	0.0436404	0.0171837	0.00762683	-0.0177219	-0.0196252	0.0253941	-0.0022373	-0.0806304	0.0247725	0.0332015	0.0494509	-0.0244125	-0.00220377	0.0162176	-0.0164278	-0.0343071	-0.00660176	-0.0627508	0.0274233	0.0105677	-0.0130817	0.0108344	0.00436162
660	460	0.0126674	-0.0625891	0.0183489	-0.0196815	0.130531	0.0172871	-0.089416	-0.0214333	0.040729	-0.0184534	-0.0310499	0.0131676	0.0623234	0.0323306	-0.0453092	0.0318017	-0.00984488	0.047272	0.00885069	0.00273313	-0.105075	0.0453484	0.0224724	0.0500467	-0.0504948	0.0189405	0.0489927	0.0950328	-0.00804531	0.0311288	-0.0349228	0.00879495	-0.0247309	-0.0382781	0.00823076	-0.000352099
661	461	0.0403296	-0.0328144	-0.0280268	0.0223978	0.135229	0.00185403	-0.112749	0.00575666	-0.00164608	-0.0316469	-0.0389281	-0.0383862	0.130442	0.0381546	-0.0831336	-0.00307374	0.0703236	-0.0514395	-0.00403961	0.0185773	-0.0459904	0.0200191	-0.0198569	0.047076	0.00624449	-0.00217767	0.114221	0.248974	0.0317519	0.0654518	-0.0327498	0.0185898	-0.0352804	-0.0476931	0.000749105	-0.0210583
662	462	0.00971071	0.0575352	-0.0116815	0.0293862	0.0957987	-0.0295332	-0.0901366	-0.007678	-0.00747153	0.0180425	-0.00244558	-0.0361082	0.0963066	0.0119076	-0.0331428	-0.0249988	0.140302	-0.122676	0.0235282	0.0292851	0.00365033	-0.0180209	-0.0540939	0.0227965	0.0588306	-0.00441985	0.0600581	0.0587136	0.0391863	0.00483513	-0.026861	-0.0179534	-0.0331562	0.0321775	-0.0145654	-0.0280138
663	463	0.0145877	0.050855	0.0169141	-0.0104965	-0.0100817	-0.0701263	-0.0924228	-0.00703215	0.0437412	0.013894	0.0172733	-0.00760213	-0.0210539	0.0166901	-0.0709324	0.011419	0.0741435	-0.0238259	0.058438	0.0320089	-0.0189261	0.0133791	-0.0147398	0.0359849	0.0957411	0.00193037	-0.0478381	-0.127455	0.0280971	-0.0641677	0.000309578	-0.0457393	-0.0245124	0.0558542	-0.00695608	0.0209824
664	464	0.0174941	0.0202355	-0.0141844	-0.0442919	-0.0576132	-0.0574361	-0.0637497	-0.00705733	0.10409	0.0385835	0.0290497	-0.0194923	-0.0579676	0.0772326	-0.0410662	0.0126794	0.0318321	0.0157386	0.0615473	0.0264126	0.0176281	0.0107531	-0.00900178	-0.0106728	0.112826	-0.00712979	0.0213126	-0.122665	0.0260784	-0.0121869	-0.00311366	-0.0200885	-0.004393	0.0556327	-0.00119176	0.0219576
665	465	0.0469522	0.00997855	-0.00945426	-0.013135	-0.0302701	-0.0177096	0.0147046	-0.0214788	0.134564	0.0458545	0.0281868	-0.002546	0.0134696	0.0410449	0.0400133	0.0249565	0.0109452	-0.0184596	0.0293479	0.0368817	0.108049	-0.0350195	-0.0517581	-0.00722643	0.105297	-0.0200502	0.093258	-0.140477	0.0110439	0.00227791	0.0267744	0.00191212	-0.0241216	0.130063	0.00325446	-0.02948
666	466	0.0573113	-0.0165296	0.00295364	0.0213962	-0.0281303	0.0124651	0.0762999	-0.0296469	-0.0309484	-0.00659047	0.000631345	-0.0133229	-0.0192996	-0.0281207	-0.0160829	0.0547147	0.019414	0.0251501	0.0357728	0.0281642	0.119408	0.0189961	0.0100589	0.0070711	0.119136	0.00395313	0.0256296	-0.141829	-0.0148946	0.0289639	0.0540636	-0.0117045	-0.000873655	0.070171	0.00800896	-0.0354895
667	467	-0.0132358	-0.0118905	0.0273753	0.0247054	-0.0119648	0.0162186	0.105843	-0.0144938	-0.132909	-0.0363001	-0.0193229	-0.0383723	-0.0909398	-0.00648828	0.000353267	-0.0128021	0.0534324	-0.012879	0.0558901	0.00682109	0.092419	0.0284438	0.02442	-0.0696515	0.113534	0.0355168	-0.00902392	-0.0379605	0.00730467	0.0947709	0.0197611	-0.0150152	0.0385385	-0.0836476	0.00565939	-0.0374181
668	468	-0.0242778	-0.00435256	0.0809776	0.0362714	0.028243	-0.0100225	0.136169	0.0528986	-0.00875943	-0.0608146	-0.0100251	-0.0154554	0.0327172	0.0480353	0.0638361	-0.057874	0.0243976	-0.0608299	0.00595237	0.0142483	0.0765656	-0.0255393	-0.0491399	-0.0509386	0.102951	-0.0149015	0.0155266	0.0621348	-0.00178269	0.0421273	0.0137781	0.0250199	0.021708	-0.0846063	0.0112636	-0.0214659
669	469	-0.0383823	-0.0189878	0.115418	0.034844	0.0342345	-0.00868376	0.130708	0.0469502	0.0237464	-0.0441094	0.00682025	0.00177271	0.10537	0.0396054	0.00332187	-0.0141424	0.013028	0.0637414	-0.0133627	-0.00168241	0.0276186	0.00532641	0.0017899	-0.00476128	0.0840697	-0.0429583	0.0258549	0.0339091	-0.0287096	-0.0295593	0.0231214	0.0234593	0.0158729	0.0184053	0.00955144	-0.00699547
670	470	-0.0278558	0.00472914	0.0876039	0.0178948	-0.023564	0.0176004	0.0739464	0.00807989	-0.00648504	-0.0187248	-0.00214223	-0.00478768	0.00993977	-0.014881	0.000757822	-0.0211208	0.0216264	0.0952329	0.0328617	-0.0213625	0.0291398	0.0453456	0.0435389	-0.0122392	0.0714825	-0.0132915	0.0060485	0.0118497	-0.00761026	0.0419896	0.0114224	-0.0108209	0.0231949	0.0370503	0.0240913	-0.0360123
671	471	0.0540693	0.0383742	-0.0231086	0.00320479	-0.062637	0.0272947	-0.0119589	0.0407252	-0.0389671	0.00267783	-0.0228968	-0.0075029	0.0313286	-0.0301185	0.0538455	-0.0122594	-0.00518483	0.013767	0.00206101	-0.0188927	0.0966906	0.032071	-0.0242685	-0.000677859	0.059301	-0.0563363	0.00225491	0.011771	-0.0190366	0.0631371	0.023418	0.0346608	0.0584326	-0.00480608	0.0353975	-0.0257113
672	472	0.0718488	0.030719	0.00272636	0.0232944	-0.0137948	0.0151423	-0.0218972	0.0076197	-0.0689525	0.0508067	-0.0023122	0.00851297	0.0444176	-0.0165174	0.0487448	-0.000256479	-0.0330678	0.0200881	-0.0334811	-0.0234338	0.0248263	-0.0192175	-0.0137279	-0.0239584	-0.00365825	-0.0653901	0.0177157	-0.0118079	-0.0346609	-0.0854893	-0.00294091	0.0409905	0.0919334	0.036718	-0.00259327	0.00179837
673	473	0.028014	-0.00320447	0.0289326	0.0247515	0.0151512	0.00690646	0.0329575	-0.0478766	0.0207012	0.0374867	0.0234087	0.00505609	-0.0300227	-0.0185487	0.0656143	-0.0635823	-0.0450087	0.0377152	0.00564037	-0.021658	-0.0535545	-0.0113841	-0.00158498	-0.0474223	-0.0373003	0.0497288	0.00172928	0.012574	-0.0381721	-0.157577	-0.030607	-0.0328383	0.099327	0.0607752	-0.0202696	0.0120201
674	474	-0.0504215	-0.0272071	-0.0384065	-0.0270259	0.0444316	0.00433105	-0.0243412	-0.0359742	0.0473449	0.0128708	0.0109825	0.019957	-0.00636341	-0.0421824	0.0500451	-0.0319247	-0.0704054	0.0654337	0.00288646	-0.00252006	0.0436154	0.0534338	-0.0757238	-0.0165265	-0.0193556	0.0867239	0.0212011	-0.0648347	-0.0519911	-0.0940759	-0.0150124	-0.0208878	0.10896	-0.0557192	0.000918535	0.0370383
675	475	-0.0413013	-0.0155144	0.0782628	-0.0264638	0.102022	-0.00644753	-0.0790343	-0.0112721	-0.0298886	0.0154223	-0.00591346	0.0327785	-0.00497044	-0.00160311	-0.0463837	0.00896869	-0.11812	-0.0112239	0.0124406	-0.00388389	0.0747336	0.0207339	-0.120912	-0.0114771	0.01067	0.0464847	0.00376292	-0.18028	-0.021161	-0.0104422	-0.0363649	0.00949806	0.0955743	-0.10459	-0.0177886	0.0485819
676	476	0.0247029	-0.00460639	0.0885745	0.017708	0.129634	-0.0189032	-0.078986	0.0312093	-0.0621325	0.0330807	-0.0131584	-0.00551301	-0.0656024	0.0318756	-0.0965305	-0.0191514	-0.107722	-0.150443	0.0647313	-0.0216924	-0.000166363	-0.0447962	-0.0905504	-0.00301293	0.0223882	0.0487099	-0.0637461	-0.0654857	0.0101538	0.0407323	-0.0313799	-0.0147986	0.0877856	-0.0365664	-0.0367557	0.045631
677	477	-0.0284576	-0.00181323	-0.0853728	0.017443	0.188324	-0.0153765	-0.0858483	0.0410131	-0.0289566	0.0705729	-0.012293	-0.00438767	-0.0337341	-0.0318529	-0.0613004	0.0337267	-0.0524742	-0.0831554	0.0525044	-0.00281206	-0.00949444	-0.0590067	0.0104249	0.0850153	0.0113912	-0.00787899	-0.0206133	0.106309	0.0178521	0.0425673	-0.0150883	-0.00368526	0.069042	-0.0541706	-0.0201393	0.0278893
678	478	-0.0449776	-0.000841047	-0.102156	0.00178085	0.141345	0.013565	-0.0514745	0.0109259	0.0207429	0.0418886	-0.0118401	-0.00162819	0.0491675	0.0306908	0.035341	0.0656225	0.00445208	-0.025779	0.0126256	0.0181836	-0.016206	-0.0332292	0.0777745	0.108489	-0.0155157	-0.0361092	0.0458869	0.164741	0.0354399	0.0299532	-0.0154403	0.0370286	0.0461008	-0.112824	-0.0277995	-0.015251
679	479	-0.0131748	-0.0280533	-0.0645329	0.0195319	-0.00369632	0.0320415	-0.0546	0.034592	0.0127711	-0.0424451	0.0182887	-0.0244024	0.038796	0.125603	0.0956671	0.056159	0.0509808	-0.0089635	-0.0121314	0.0268867	-0.0122586	0.0267748	0.083999	0.0204067	-0.060866	0.0362715	0.0379489	0.170827	0.0203803	0.00321031	0.00883328	0.0304167	0.0339276	-0.092545	-0.0464078	-0.0405905
680	480	-0.0464302	-0.0446504	-0.0342107	0.0019343	0.0197374	0.0103881	-0.0601236	0.0584385	-2.88165e-05	-0.0682687	0.0493374	-0.00620373	-0.0309149	0.0255842	0.0293706	0.0446719	0.0154102	0.0961793	-0.0263855	0.0465804	0.0729834	0.0358549	0.0753781	0.00668928	-0.0567583	-0.00377863	-0.0136805	0.0946265	0.00490399	0.00626469	-0.0139978	-0.0097464	0.00203051	-0.0162851	-0.0379545	-0.0480878
681	481	-0.0445787	-0.0147033	0.0282597	-0.0564104	0.0784153	0.0142756	-0.044195	0.00471059	0.0151951	0.0107757	0.0319689	0.0586536	-0.0226285	-0.0676906	-0.0294638	0.0228475	-0.00560406	0.060395	-0.00682253	0.0549291	0.0499025	0.0178606	0.0500914	0.020683	-0.046889	-0.0906586	-0.0281841	0.0274224	0.0160624	0.035248	-0.0204585	-0.00370562	0.0268846	0.0172348	0.00323012	-0.0327493
682	482	-0.0238683	0.0205301	-0.00232903	-0.0659847	0.0529541	0.0358568	-0.0152495	-0.038444	0.048888	0.0668413	0.0331872	0.0878374	-0.0227839	-0.0191682	0.0162169	0.031793	0.0264166	-0.0257956	0.0223714	0.0333255	-0.0528394	0.0307353	0.055414	-0.036524	-0.0592654	-0.056561	-0.00139094	-0.000665518	-0.0100116	0.0140761	0.00285945	0.018473	0.0346519	-0.00981764	0.0195653	0.000935495
683	483	-0.00986998	0.0325701	-0.047001	-0.0449612	0.00374701	0.00082333	0.0572084	0.00132354	0.10351	0.0672888	0.0291103	0.00846468	-0.0627022	0.0632114	0.0971217	0.0218504	-0.00896128	0.00393843	-0.00181547	-0.019781	-0.091915	0.0587628	0.0520556	-0.0509825	-0.0458808	-0.0305882	-0.0325044	-0.0741999	-0.0357416	0.00224885	-0.0241451	0.00634995	-0.0110627	0.000930324	0.00143656	0.00622425
684	484	0.0253185	0.0436394	-0.0356641	-0.00265069	-0.0807884	0.00521573	0.0724621	0.032678	0.0385756	0.0658422	0.0129672	-0.040025	-0.00845233	0.0881122	0.0715884	0.0431066	-0.0512049	0.0268367	-0.0434581	-0.0537573	-0.175792	0.0676127	0.0315972	-0.0199865	-0.0433941	-0.0253617	-0.0691576	-0.0697908	-0.0311186	0.024213	-0.00596002	-0.0238816	0.00691055	0.0544656	0.0311248	-0.0122023
685	485	0.0360238	0.0249975	-0.0524911	0.0442157	-0.0753588	0.0291318	0.0619618	-0.0183318	-0.0804776	-0.00250109	0.0050609	-0.0330822	0.0143455	0.0577034	-0.0161087	0.0157613	-0.0392307	0.0111115	-0.00430016	-0.0409222	-0.193209	9.57662e-06	0.0367391	-0.000846967	-0.0443634	0.0286508	-0.0583156	-4.56505e-05	-0.0072122	0.00931795	0.00838317	-0.0294061	-0.000481117	0.0945063	0.0506379	-0.0314741
686	486	0.0592181	-0.00263782	-0.0659145	0.0200475	-0.013359	0.00156046	0.0576573	-0.0237989	-0.0568231	-0.0329049	-0.023792	-0.0334117	-0.0079137	-0.0251836	-0.0140004	-0.0582615	-0.0071764	0.035615	0.0435261	-0.0390096	-0.0708007	-0.0541034	-0.00265677	0.0186402	-0.0578807	0.0323617	-0.0307642	-0.0145408	0.0288004	-0.0230854	-0.0362131	0.0227973	-0.0242989	0.0469892	0.0068078	0.00271055
687	487	0.0927331	0.00555327	-0.0416351	0.00648612	-0.0320496	0.0163574	0.0252271	0.0531469	-0.034675	-0.000440487	-0.0266816	0.00277009	0.0756643	-0.0894017	-0.0270847	-0.0254258	0.0137323	0.0992589	0.0356394	-0.0475613	0.0369221	-0.0102012	-0.0885182	0.0258708	-0.0517995	-6.40955e-05	0.00907691	-0.0098839	0.0410604	-0.0184843	-0.0202948	0.0180628	-0.0235731	0.00973722	-0.00343442	0.0167266
688	488	0.051917	-0.0221062	-0.00179943	0.0437512	-0.0371837	0.0220349	0.0154018	0.0420195	-0.033725	-0.0264873	-0.0211769	-0.00617968	0.0906822	-0.034731	-0.0566436	-0.0153974	0.00974017	0.0599349	0.0198668	-0.0017172	0.106053	0.0591418	-0.134408	-0.0163348	0.0063446	-0.00449214	0.05782	0.0297122	0.051611	-0.0237016	-0.014251	-0.0316575	-0.0597858	0.108678	0.0176765	-0.0408996
689	489	0.0169905	-0.0198431	0.0435595	0.0362093	-0.00697835	-0.0152883	0.0247612	-0.0281774	0.055098	-0.0348938	0.00566191	-0.026858	-0.00020556	0.00733258	-0.0555915	0.000119246	0.0082269	-0.0751547	-0.0120661	0.046533	0.119443	0.0376777	-0.0896389	-0.0369331	0.0407502	-0.0159948	0.0495008	0.0272113	0.0288607	-0.0436144	-0.0349459	-0.00785843	-0.0472355	0.127554	0.0194028	-0.024859
690	490	0.0361532	0.0268248	0.0890789	0.0468945	-0.0129364	-0.0156897	0.035449	-0.0175196	0.088168	0.0279865	0.0395038	-0.0122659	-0.0214255	-0.0901859	-0.0856624	0.0204601	0.01767	-0.159567	-0.0194841	0.0392688	0.0748795	-0.0540192	0.000915145	0.0414564	0.0437172	-0.00206288	0.0096386	0.0566872	-0.0240419	-0.0260919	-0.0307621	-0.0152479	-0.0393723	0.023634	0.0122209	0.0220827
691	491	0.0136924	0.025888	0.0627623	0.0760768	-0.0022866	-0.0180647	0.0169846	0.034512	0.0112855	0.0662763	0.0150251	-0.0384336	-0.0259513	-0.0846263	-0.0241197	-0.0468032	0.0706007	-0.134901	-0.000716125	0.023542	-0.00291199	-0.0575382	0.00675747	0.0764202	0.028926	0.0548867	0.00659618	0.103847	-0.020426	-0.0143002	-0.0413698	-0.0232411	-0.0782703	-0.00657499	-0.0259258	0.0345985
692	492	-0.0398429	0.0265032	-0.00525619	0.0433038	-0.00893276	-0.0235019	-0.0299655	0.0386402	-0.0891869	0.0154315	0.00371427	-0.0377892	-0.00141218	0.0821569	0.0540023	-0.0311773	0.098991	0.0104611	-0.0156711	0.0108254	-0.0368006	-0.0420695	-0.0279051	0.0483036	0.0179556	0.0601903	-0.0137589	0.160733	0.000737063	0.00402534	0.00369085	0.030726	-0.0739492	0.025116	-0.0308521	0.0332553
693	493	-0.0972322	-0.00880702	-0.0154453	0.0150767	-0.0517356	-0.00800297	-0.0544324	0.00171274	-0.0795311	-0.000717053	0.00746122	0.00931848	0.0864089	0.0570162	-0.0365387	0.0212734	0.067085	0.0491212	-0.0184022	0.00109171	0.00698637	-0.0687073	0.0122536	0.0390846	0.0359897	0.0129141	-0.00476089	0.167735	0.001066	-0.0255111	0.038109	0.0447132	-0.0623015	0.042009	-0.00412504	-0.00412183
694	494	-0.130863	-0.0289987	-0.00788889	-0.00287455	-0.0103403	-0.0317604	-0.0493983	-0.0205742	0.0420045	0.0317716	0.00761604	0.0399762	0.079571	0.0180415	-0.107301	-0.00528788	0.0696027	-0.0838131	-0.000375611	-0.00285272	-0.0385828	-0.0480729	0.0386315	0.0152221	0.0354282	0.0232317	0.0255606	0.0442553	-0.0142402	-0.0798474	0.0265214	0.0440888	-0.0427421	0.0124044	-0.0124385	-0.00516153
695	495	-0.0843311	0.015507	-0.0248623	-0.0391266	0.0333789	-0.0341327	-0.0116072	-0.0449287	0.0422225	-0.01584	0.0145904	0.0323335	-0.0379264	0.130726	-0.0470975	-0.00335302	0.0339593	-0.0493238	-0.0125017	-0.00481564	-0.0664726	-0.0353142	0.0465389	0.0165672	0.0185438	0.0486936	0.0160387	-0.0859941	-0.0456354	0.0118542	0.0496082	0.0108709	-0.00705772	-0.0614886	0.00225628	0.00686147
696	496	-0.03848	0.00975224	-0.0691048	-0.0602719	0.0212439	-0.0123515	0.0379045	-0.0492922	-0.0474054	-0.0373916	-0.000236316	0.0271487	-0.0580929	0.0664593	0.00923737	0.0158792	0.0161271	0.0763285	-0.0264532	0.0167695	-0.0281591	-0.0132343	0.0900176	0.0155767	0.0323622	0.0255104	0.0208207	-0.0869671	-0.0400383	0.0980024	0.034491	-0.0452803	0.00511062	-0.0913437	0.0182479	0.0223005
697	497	-0.0455458	0.0256791	-0.0384261	-0.0425556	0.0299591	-0.0511849	0.0605766	0.00442129	-0.00911196	-0.0302126	-0.0065263	0.0332539	0.0252752	-0.0347323	0.0084113	-0.0230105	0.0749973	0.0247924	-0.00265256	0.0113275	-0.06577	0.0391723	0.0827607	-0.0142304	0.0447877	-0.0127026	0.0404866	-0.00411115	-0.0214383	0.0758342	-0.0179824	-0.0356273	-0.018441	-0.0101184	0.0191906	0.049201
698	498	-0.055476	0.0704929	0.0331721	-0.00658084	0.0168612	-0.0501708	0.0156984	0.018771	0.0463552	-0.0589365	-0.0118699	-0.00270011	0.0003411	0.0384523	0.00371069	-0.0448355	0.0750161	-0.0151646	0.0096369	-0.0449901	0.039747	0.0611766	0.0175301	-0.0305462	0.0500207	-0.0308047	0.0381738	-0.0601144	-0.0183329	0.00729844	-0.0102253	-0.031389	-0.0597977	0.072689	0.0120625	0.0202195
699	499	-0.0340594	0.0445147	0.0568	0.00382393	-0.0190304	-0.0071894	-0.0396351	-0.028679	0.0325615	-0.0012663	-0.0173209	-0.0308209	-0.0143125	0.107753	0.0675562	-0.0374981	0.0607496	0.0138929	-0.0121891	-0.0444867	0.208962	0.0742256	-0.0503089	-0.0678066	0.0469333	0.0172948	0.0205378	-0.167425	0.0108504	-0.0537931	0.0419173	-0.0306115	-0.0526001	0.0683745	0.00633089	0.0162825
700	500	0.0285216	0.0216292	0.101335	-0.0204682	-0.0040538	-0.00977644	-0.0354615	-0.0373966	0.0653759	0.0765314	0.00734674	-0.0240227	0.0362466	0.011152	0.108755	-0.0278491	0.0440661	-0.0426683	-0.001332	-0.00905648	0.2271	0.0598293	-0.0916608	-0.0864824	0.0342905	0.0438035	0.00888425	-0.125375	0.0292963	-0.0431011	0.0156613	0.00749345	-0.00363562	0.0304499	0.0105709	0.023229
701	501	0.0489736	0.0331613	0.0847216	-0.00591497	0.0537886	-0.0150529	-0.00193677	-0.0326555	0.0798929	0.0714462	0.00644	0.0259131	-0.053219	-0.093408	0.0716313	0.0191263	-0.0163409	-0.0430238	0.0062025	-0.0305156	0.175502	0.0463079	-0.0686198	-0.0285918	0.0528261	-0.00198887	-0.012028	-0.099754	0.0602962	-0.0399389	-0.00711988	-0.00538774	-0.00847296	-0.0160534	-0.0212228	0.00952344
702	502	0.0286605	0.0105081	0.0401633	0.0825336	0.0263681	-0.0130833	0.0399086	-0.0420118	0.0335112	0.0459143	-0.0280637	0.0216787	-0.122819	-0.0227726	0.0437151	0.0033255	-0.0844134	0.00150647	-0.0352932	-0.0265632	0.0954436	0.0617369	-0.0371114	0.0252381	0.0333589	-0.0501939	0.0134531	-0.0568434	0.0786569	0.00588554	0.0320209	-0.0326659	-0.0341654	-0.0369851	-0.0329112	0.0104736
703	503	0.0624184	-0.0424414	0.0317987	0.0716728	0.0224997	0.00276278	-0.00100268	-0.0237494	-0.0224564	0.0111827	-0.0380015	-0.0739895	-0.0434865	0.0221696	0.00620741	-0.0161529	-0.0969931	0.0123811	-0.0124711	0.0145776	0.0790748	0.0201047	-0.0250858	0.0163907	0.00438944	-0.0695885	0.0323481	0.0230699	0.0171313	0.0502922	0.0138499	0.00754167	-0.0139146	-0.0691801	-0.0441142	0.0103798
704	504	0.0877249	-0.0348823	-0.0132166	-0.0189805	0.166785	0.0264137	-0.048947	-0.0393294	-0.0805758	-0.0131991	-0.0172574	-0.0441837	0.029648	-0.0139163	-0.00394497	0.0453641	-0.0399943	0.15552	0.0463974	0.0153921	0.0485219	-0.0218135	0.0489635	0.0113117	0.0117979	-0.023105	-0.0274662	0.0117595	0.00363376	-0.0050561	0.0095631	0.0422689	-0.00559515	-0.126992	-0.0538028	0.0382563
705	505	0.055584	0.047959	-0.037355	-0.0130189	0.150351	0.0296367	-0.0341433	-0.0265364	-0.100612	0.00584521	0.0122371	0.022296	0.0391566	-0.00206475	0.00739531	0.0318967	-0.0259586	0.141403	0.015344	0.0146693	0.0170662	0.00243025	0.0881445	0.0214001	-0.00642648	0.0431622	-0.0199966	0.0686719	0.00246458	-0.0367872	0.0130975	0.0124269	0.00915016	-0.0830566	-0.0150223	0.014923
706	506	0.0457012	0.0568113	-0.0462722	-0.0118328	-0.000367959	0.0418592	-0.0572824	0.0436885	-0.0937519	-0.0120866	0.010447	0.0376153	0.0352933	0.0253583	-0.0427799	-0.0159191	-0.0436308	-0.093052	-0.0147749	0.0256279	0.0865425	-0.00383615	0.0334765	0.0414194	0.00326058	0.0396594	-0.000176914	0.146744	-0.0183357	-0.058342	-0.0209259	-0.0177685	0.0213083	-0.0218812	-0.00895878	-0.0373855
707	507	0.0695397	-0.0346285	-0.00249698	-0.0429646	-0.0473681	0.0382639	-0.00685202	0.0351584	-0.0351009	-0.0327008	-0.0204768	0.0680795	0.0117197	-0.00498783	-0.0549122	-0.0199803	-0.0186826	-0.0101052	0.00281156	0.0340344	0.043457	-0.0112196	-0.00582745	0.0508609	0.0193865	-0.0370846	-0.013419	0.190125	0.0136976	-0.0430308	-0.0322402	0.00411339	0.0174615	-0.0244128	0.00144145	-0.0318075
708	508	0.0747845	-0.0672159	0.0948497	-0.0451664	-0.0701022	0.0127728	0.0722822	0.0169877	0.0435414	0.0334205	-0.0200685	0.0107873	-0.0204077	-0.0454901	-0.0126565	-0.00823499	0.0465313	0.136833	-0.0165	0.0651303	-0.0732948	0.0108825	-0.0322862	-0.0228825	0.00146994	-0.0585397	0.0380327	0.217615	-0.0146298	0.0228451	-0.0374648	0.00744391	0.0612029	0.017339	0.0237672	-0.0178701
709	509	0.0701022	-0.0426061	0.054202	-0.0470373	-0.0253703	-0.00150186	0.0848982	0.0234809	0.0449142	0.0751533	0.0060485	0.0139067	0.0750481	0.00180407	0.00134331	0.0189231	0.0738645	-0.0279817	-0.0374353	0.0588955	-0.0595878	0.0168873	-0.0240133	-0.0343536	0.00277421	-0.0114037	0.0498061	0.0997918	-0.0314282	0.0135135	-0.0151275	-0.0231834	0.0869113	0.022434	0.0141471	0.00935782
710	510	0.0220219	-0.0381278	-0.00742197	-0.0152952	-0.00668762	0.00162757	0.058474	0.0117534	0.0252229	0.0927649	0.0192182	0.0564585	0.131484	0.0181729	0.00436441	0.0313405	0.0352781	-0.0962597	-0.0106927	-0.00780378	-0.0492116	0.0526552	-0.0106101	0.0277219	0.00895487	-0.00260028	0.0157923	-0.0471371	0.00858643	0.0140219	0.0275851	-0.0178162	0.0881106	-0.0478997	0.0269142	0.00162419
711	511	-0.0511957	0.0022366	0.0377125	0.0125481	-0.0855224	0.0263696	-0.0196833	0.0379574	-0.00375794	0.123849	0.0111366	-0.0383566	0.037366	-0.0296254	-0.016722	0.044463	0.0295924	0.0157519	0.030597	-0.027784	-0.112464	0.0325852	0.00568294	0.0040675	-0.00534231	0.0260716	0.0136457	-0.123965	0.016432	0.047778	0.0189151	-0.0142369	0.0872205	-0.0395827	0.0333557	-0.0441688
712	512	-0.0530408	0.046163	-0.00210507	0.00403671	-0.0644296	0.0422257	0.0053736	0.0482608	0.0220171	0.10615	-0.00289433	-0.0548425	-0.00696724	-0.0336184	-0.0385839	0.0478928	-0.0201239	0.0176873	0.0451911	0.012725	-0.0892989	-0.00105948	0.0601471	0.0323257	-0.00987837	0.0246669	0.00383162	-0.119692	0.049726	-0.0230227	-0.010906	-0.032283	0.0840689	0.0169415	-0.00404409	-0.057094
713	513	-0.0784978	0.0217732	-0.0408121	0.0196293	-0.0200928	0.0310659	0.0596041	0.0250766	0.0739234	0.041809	0.0185925	-0.0297058	-0.0912952	0.00910996	0.00774123	0.0203836	-0.12092	-0.0254969	0.0209682	0.023727	-0.0477685	0.0602384	0.0107421	0.0591121	0.000872541	-0.0189036	0.00470468	-0.129756	0.0442256	-0.0792233	-0.00336679	-0.000662312	0.103302	0.0109128	-0.008791	-0.0416946
714	514	-0.129886	0.0128179	0.00814683	0.0471649	-0.00607089	0.0163419	0.0150174	0.00984173	-0.0056164	-0.0832936	0.0642266	-0.0574233	-0.109141	0.0457902	0.0272964	0.00984065	-0.0617217	-0.0434349	-0.000298797	-0.00559007	-0.0915495	0.0245165	-0.0637826	-0.0307794	-0.000114926	-0.00457042	0.00808202	-0.106045	-0.00878754	-0.00973224	-0.000535648	0.0371081	0.0759208	-0.00878561	0.0330061	0.00438611
715	515	-0.0756987	0.00929653	-0.02321	0.0382442	0.041521	0.0406986	-0.0215297	-0.00424047	-0.0241062	-0.12384	0.0602675	0.00791297	0.00679489	0.0266564	-0.0243046	0.00489451	0.0758137	-0.069649	-0.0145618	-0.0266763	-0.124448	-0.0555587	-0.0557213	-0.0354	0.00921396	0.0150821	-0.0465458	0.0894361	-0.00475596	0.0416476	-0.00704704	0.0234604	0.0229268	-0.00845016	0.0175399	0.0382528
716	516	-0.017474	-0.0406052	-0.0390907	0.0043597	0.0406023	0.065312	-0.0415537	0.0142289	0.010238	-0.0336297	0.00759591	0.0293529	0.0306515	0.0773147	-0.0212979	-0.0272661	0.0555375	0.00885472	-0.0191147	-0.0234673	-0.127659	-0.0521401	-0.0316634	-0.000423664	0.0122626	0.0207996	-0.0789721	0.0858504	0.0261375	0.0265187	0.00567962	0.0358936	0.00799432	0.00570699	-0.0164147	0.0495321
717	517	0.00058641	-0.053938	3.44966e-05	-0.00582858	0.0212771	0.034791	-0.0103624	0.0261529	-0.0458892	-0.0234782	-0.00551267	-0.0240453	0.0612395	0.099362	0.0193906	-0.019083	-0.0200951	0.0842991	0.0191764	-0.000421393	-0.129048	-0.0597989	-0.00344053	-0.0385844	-0.00445285	-0.00252527	-0.040421	-0.0964152	0.029254	0.018887	0.00422317	0.0467106	0.0169163	0.0738797	0.00637427	0.0411002
718	518	0.0342399	-0.0343463	0.003772	0.00879872	0.0351435	-0.0148119	0.0255372	0.0255673	-0.0352588	-0.026352	0.00707562	-0.040728	-0.00938327	-0.0467439	0.0578735	-0.000685975	0.000715268	0.0896091	0.024391	0.00704374	-0.106224	-0.0169399	-0.0210011	-0.0242897	0.00402647	-0.0432995	-0.064248	-0.0551426	-0.0126334	0.0248844	0.000557734	0.012111	0.0247045	0.102976	0.0161426	0.0194789
719	519	0.0532962	-0.0191082	-0.00290267	0.0154342	0.0358371	-0.0421238	0.0284246	0.0257061	0.000254327	0.0384825	-0.00495868	-0.0696806	-0.153697	-0.0641925	0.0822914	-0.0221567	0.00950417	0.0951641	-0.00709384	-0.022011	-0.0096089	0.0469111	-0.0130357	0.0219555	0.016471	-0.0415421	-0.0900106	0.117726	-0.0289517	0.0187784	0.00921462	0.00128387	0.00630013	0.0377822	0.0172802	0.0454759
720	520	0.0809272	0.000139396	-0.0193267	0.00847906	0.0436153	-0.0361387	0.101615	-0.0111537	-0.00890578	0.0349406	-0.0240924	-0.0404672	-0.0604271	0.031806	0.0603591	-0.00761415	-0.0106209	-0.0120939	-0.0237621	-0.0268984	0.0230073	-0.00186493	0.0411792	-0.00168831	-0.00618458	0.0198845	-0.0304645	0.167356	0.0207647	0.0168928	0.0140364	-0.0115201	-0.0360107	0.0321473	0.0310041	0.0230625
721	521	0.0528686	-0.00380476	-0.0155301	0.00181284	0.040929	-0.00962596	0.087394	-0.0151777	0.00798775	-0.00376375	-0.0492728	0.0342713	0.0621595	0.00674492	0.0765991	-0.00974736	0.0249708	-0.119017	-0.0537932	0.00954343	-0.000119474	-0.0623184	-0.00037703	0.0226363	-0.0354788	0.0435116	-0.020105	-0.0200413	0.045451	-0.00365675	0.0157267	-0.0282867	-0.0457482	0.0477957	0.0171839	-0.0395594
722	522	-0.0233257	-0.0243107	-0.00915928	-0.00674716	-0.0421123	0.0131304	-0.0287891	0.0187521	0.0111345	-0.0124246	-0.0412272	0.0235303	0.0497522	-0.00826458	0.0621859	-0.0386272	0.0133717	-0.0888598	-0.0395778	0.0181846	0.052064	-0.0420007	-0.0814646	0.0809186	-0.0388624	-0.00227648	0.0199901	-0.238564	0.022771	-0.0335068	0.0231855	-0.0198211	-0.00377149	0.0255081	0.0114824	-0.0168925
723	523	-0.0253175	-0.0222863	-0.00130045	-0.02544	-0.0704116	-0.00517699	-0.0681295	0.0316268	-0.0436136	-0.0278682	-0.0113285	-0.0287785	0.0229582	0.0385601	-0.0340454	-0.0171154	-0.0529751	-0.0493504	-0.0138382	-0.010948	0.0086375	-0.00940902	-0.0431837	0.0231445	-0.0526711	0.0190603	0.0775394	-0.15207	-0.0115033	0.00550794	0.0482624	-0.0167689	-0.0196497	0.0493397	0.0181001	-0.0215398
724	524	-0.0122406	-0.0136939	-0.0323818	-0.0131219	-0.0223197	-0.0384022	-0.133847	0.0115622	-0.0494047	-0.0311434	-0.00704246	-0.0422463	0.0218651	-0.0127457	-0.0622867	-0.0217454	0.00740084	-0.0975788	-0.0103286	-0.0138726	0.0201495	0.0042686	0.0526256	-0.0290203	-0.0490503	0.0548258	0.0077999	0.110996	-0.0323168	0.0460543	0.0399009	-0.00518029	-0.0588323	0.0357556	0.00729995	-0.0405423
725	525	-0.0125521	-0.0269161	-0.0584484	-0.0039966	-0.0519736	-0.0325613	-0.115703	-0.0184327	-0.020483	0.00761942	0.02142	0.0184193	0.0188753	-0.100781	-0.0430679	-0.0730707	0.0775646	-0.085258	0.0435817	0.0135826	0.14085	-0.00499398	0.0100153	-0.0377013	-0.00751677	0.0795667	-0.0364077	0.130168	-0.0163505	0.0501183	0.012665	0.00760945	-0.0122193	-0.013126	-0.00146666	0.0234615
726	526	-0.0204416	-0.0127746	-0.00983221	-0.0319968	-0.0259878	0.0195926	-0.018291	-0.0278481	-0.0234417	0.0410838	0.0666289	0.100679	-0.0345648	-0.0771545	-0.0320166	-0.0473691	0.02635	0.0479282	0.0646936	0.0353492	0.141375	-0.0131804	-0.0361256	-0.0280131	-0.0086802	0.0751869	0.00943671	0.00774675	-0.0192109	0.057585	0.0402068	0.0185644	0.024594	-0.0506407	-0.0158391	0.0193879
727	527	-0.0236235	0.0220037	-0.0665871	-0.0139379	0.0262895	0.0612151	-0.0448596	-0.0250948	0.0446875	0.00622967	0.06827	0.0795728	-0.0522199	0.0130202	-0.0112205	0.0470842	0.0218474	0.0673332	0.0468128	0.0306914	0.103831	0.0196997	0.0369735	0.0179362	-0.0119741	-0.014483	0.0453233	0.0367893	-0.0316022	0.0306213	0.0339278	0.0269878	0.0341068	-0.0733762	-0.023093	-0.0276488
728	528	0.0216321	0.0325485	-0.0727932	1.03437e-05	-0.0115959	0.0335822	-0.0276932	0.0130848	0.0773386	-0.0507344	0.0404033	0.00661114	0.0199334	0.067531	-0.0167821	0.0838332	0.017011	0.0243582	0.0599125	-0.0141193	0.0756228	0.0570816	-0.026332	0.0350754	-0.000400496	-0.0224077	0.0117144	0.045408	-0.0130975	-0.00617407	0.000154313	0.00447693	0.0529981	-0.0195656	-0.015648	0.0136494
729	529	0.0261553	0.0312887	0.0439594	-0.0147121	0.0145981	0.00284585	-0.0418138	0.0264485	0.0503066	-0.0503252	-0.00489677	0.0117909	0.0203738	0.0454767	0.0047917	0.0509562	-0.015982	0.00576662	0.0224608	-0.0292623	0.106555	0.0619289	-0.087544	0.0886354	0.00210221	-0.00281411	-0.0189305	0.0538162	-0.0261373	-0.0395149	0.0392559	-0.00490895	0.0249755	-0.00716231	-0.0194523	0.0413335
730	530	0.00704838	0.0220371	0.0111831	0.02666	0.0347597	-0.00313949	-0.08987	-0.00910167	0.0551147	-0.00669099	-0.0581014	0.0552932	-0.041796	0.0113981	0.0674777	-0.00394243	0.0250103	-0.000628834	-0.0376406	-0.0143122	0.091437	0.0323068	0.0527505	0.10796	0.039826	-0.0478485	0.0371878	0.13629	-0.00778576	-0.0442325	0.0443193	-0.00610944	0.0121852	-0.0286812	-0.0235457	0.0254141
731	531	0.0246571	0.0545692	-0.03077	0.0492463	0.0322885	-0.0194951	-0.0106797	-0.0155837	0.00174778	-0.000632425	-0.0706215	0.0401936	-0.0130909	-0.0157595	0.045311	-0.0130479	0.0139563	0.0353086	-0.0247177	-0.0475079	-0.0161907	0.0119175	0.0809041	0.0181463	0.0381456	-0.0235754	0.0878031	0.0592011	0.0371747	0.00476285	0.0178132	0.000973047	0.00687212	0.0480571	-0.0145928	0.0211013
732	532	-0.00329719	0.0814964	0.0298419	0.0134227	0.0361965	-0.0427394	0.00244752	-0.0199283	-0.05589	-0.0275354	-0.0433529	0.011292	-0.0178417	-0.00694886	-0.0349852	-0.00758954	-0.032362	-0.0323254	-0.0288794	-0.046361	-0.0153193	-0.00202111	0.0153523	-0.0503849	0.00586398	0.0117115	0.0958607	-0.0653683	0.00291001	-0.0180923	0.063138	0.0318622	-0.0325531	0.0941382	-0.0162393	0.0156402
733	533	-0.0344393	0.0388141	0.0312144	0.00990844	-0.030019	-0.0423945	0.0185285	-0.00238165	-0.0719386	-0.0390509	-0.010281	0.0189576	-0.0818401	0.0602162	-0.0443988	-0.0579616	-0.0161305	-0.0473488	-0.0583543	-0.00243728	-0.0104662	-0.0286635	0.057006	-0.0703364	-0.000449533	-0.00130047	0.0615539	-0.034894	0.0100702	-0.0999522	0.0776238	0.0130602	-0.00033294	0.049322	-0.018936	-0.0117019
734	534	-0.031922	0.0366647	-0.0365792	0.0403901	0.00418369	-0.0118672	0.0956276	0.0188528	-0.0404162	-0.0357107	0.00921494	-0.0147372	-0.060447	0.0392741	-0.00896345	-0.0623282	0.0334006	-0.0162507	-0.0198461	-0.0108514	-0.00512874	-0.0268115	0.0485441	-0.0371035	-0.0158015	-0.000220764	0.0114864	-0.00884874	0.0348116	-0.0745834	0.0576303	-0.00362249	0.0126029	0.0257417	-0.00971499	-0.0307127
735	535	-0.0555821	0.0337675	-0.0555428	0.0695883	0.0706712	-0.0113589	0.0669115	-0.0272615	0.0148031	0.00844021	0.00680074	-0.0410605	0.000790091	-0.0357983	-0.0358415	-0.0441278	0.0677907	-0.0523316	0.0178219	-0.0250474	0.0704505	0.00571871	-0.0379744	0.00834842	0.0199428	0.00138032	0.0128824	-0.125389	-0.0099609	0.0185309	0.081841	-0.00689244	-0.0212252	0.0191378	0.00081929	-0.0100895
736	536	-0.0815053	0.00442022	-0.0185809	0.085758	0.0163625	-0.0113664	0.0489343	-0.0459606	0.018204	0.00775011	-0.00255929	0.00436045	0.0428595	-0.0319623	-0.0305279	-0.0677423	-0.00223911	0.0513468	0.0301213	-0.015712	0.056197	0.029456	-0.0821203	0.0194242	0.0617075	0.00310211	0.0076546	-0.163745	-0.0127844	0.0164698	0.0556734	-0.0402471	0.0153084	-0.00802395	0.0433543	-0.0163258
737	537	-0.0517016	0.0533389	0.000805108	0.0462328	0.00476752	0.0221029	0.0970951	-0.011192	0.020815	-0.0262863	0.0209995	0.00575674	-0.0110173	-0.00821994	0.0730696	-0.0355604	-0.0793441	0.0774942	0.0404249	-0.00249929	-0.0148827	0.00796262	-0.0838236	0.05525	0.046828	0.0212452	-0.0366691	0.00473497	0.00761097	-0.0204302	-0.0267229	-0.0104606	-0.00549161	-0.00643611	0.0341359	-0.0511104
738	538	0.0406802	0.0563317	0.00491292	0.018877	0.0489673	0.0155083	0.0863653	-0.0055218	0.00837934	0.00750159	0.0498287	-0.0406414	-0.0470938	-0.0149443	0.0582894	0.0268726	-0.0708582	-0.00735139	0.00739893	0.0252434	-0.0526311	0.0144088	-0.0346865	0.0432871	0.0432861	0.0255042	-0.0691961	0.10281	0.0160938	-0.00950073	-0.052153	0.0159143	-0.0732879	0.0269521	-0.0167419	-0.0440504
739	539	0.0673866	-0.00670947	-0.000665945	0.0189044	0.0569688	-0.0150085	0.0235029	-0.0100632	-0.00322754	0.0233843	0.0169978	-0.0505458	0.0431617	-0.00235814	-0.0253051	0.0485109	-0.0467097	-0.0258396	-0.0297391	0.0636575	-0.0634166	0.067783	0.0440648	-0.0322258	0.0367293	-0.0358089	-0.0597335	0.0440034	0.00952873	-0.00845428	-0.0357318	-0.0225887	-0.0579219	-0.00602906	0.00424789	-0.00740728
740	540	0.0219983	-0.02458	0.0123218	-0.0117073	0.0270744	-0.0190543	0.00639954	0.0244353	0.0121055	0.0246888	-0.00711113	-0.0424143	0.0376875	0.00695895	-0.0212553	0.04829	-0.00675866	0.0686788	-0.0267496	0.0745556	-0.0274854	0.0708001	0.0692481	-0.0250954	0.0175368	-0.0847263	-0.0174165	0.0281724	-0.00848711	0.0419121	-0.0357099	-0.0101285	-0.020677	-0.0553468	0.00461288	0.00615219
741	541	0.0126188	-0.0538839	0.00709944	0.017245	-0.00302487	-0.0336699	0.0128539	0.0673409	0.01376	0.0144207	0.00618856	-0.0328309	0.00301402	-0.0233192	-0.00389497	0.0221228	-0.0049704	0.151997	0.0194845	0.0457204	0.0156906	0.0296794	0.0664919	-0.0170676	-0.00735724	-0.0570129	-0.030677	0.122523	0.00881115	0.0706457	-0.0225241	0.00957713	0.021884	-0.0309596	-0.00332463	0.0222617
742	542	-0.00679607	-0.064167	-0.0387255	0.02627	0.0205124	-0.0289435	-0.021464	0.0760038	0.0434372	0.0116122	0.00792246	0.0119201	0.0395563	0.00686995	0.0321856	0.00215794	-0.0660623	-0.075261	0.0639686	0.0202506	0.048568	-0.0225512	0.0664135	-0.0481116	-0.0414413	-0.0363697	-0.0566624	0.131794	0.00895406	-0.0286438	-0.0060249	0.00861771	0.0704027	-0.0697451	0.0345092	0.0358395
743	543	-0.0129021	-0.0233085	-0.00362666	-0.0514494	0.0380915	0.028941	-0.0185447	0.0309308	0.0558691	0.0795412	-0.00214372	0.0357132	0.0200452	0.076744	0.0589894	0.0153855	-0.077011	-0.0997848	0.0390046	-0.00345694	0.0930665	-0.0368932	0.014323	0.00712896	-0.0430137	-0.0036459	-0.00309214	-0.0071878	-0.012897	-0.0661098	-0.0148206	0.0465184	0.0603857	-0.0660315	0.0385341	-0.000958462
744	544	-0.040614	-4.03897e-05	0.078018	-0.0634364	0.00511795	0.0330849	-0.0257897	-0.0441255	0.000302284	0.101921	-0.0424567	0.0120632	0.0159587	0.0634731	0.0114906	0.0013832	0.00303597	0.0842537	-0.0208218	0.00155954	0.119117	-0.0087853	-0.0646107	0.0320846	-0.0241205	-0.00377442	0.00796501	-0.0823624	-0.00859844	-0.00644408	-0.0156716	0.0343585	0.0155321	0.0547599	0.00126487	0.00459555
745	545	-0.0766811	-0.0170119	0.105102	-0.024285	-0.0291806	0.0161223	-0.0655597	-0.0624358	-0.0585131	0.093622	-0.065386	0.0378437	0.0335256	-0.0144966	-0.0386943	-0.0113093	0.0639514	-0.0435321	-0.0454842	0.033528	0.0719132	-0.0134847	-0.0709484	-0.0177507	-0.00854407	-0.0254682	0.0124667	-0.0704812	0.00645799	-0.0186371	-0.0384648	-0.00146687	-0.0139101	0.0247574	-0.0228181	0.0290632
746	546	0.029993	-0.0498331	0.0797173	-0.0463272	-0.050098	0.0556936	-0.00862431	-0.0468846	-0.0561461	0.108307	-0.0222851	0.0118679	-0.00650348	-0.0637176	0.0208809	0.0438263	0.0371494	-0.0202561	-0.0108511	0.0127148	0.0156008	-0.00681241	0.0159664	-0.0222418	0.0231903	0.0291922	0.0483028	-0.0841226	0.0149313	-0.0665997	-0.0611137	-0.00156235	-0.035618	-0.0467532	-0.00983782	0.0180488
747	547	0.0485813	-0.0109591	0.0136106	-0.0992543	-0.025278	0.0191243	0.0434599	-0.0627492	-0.0181592	0.0665916	0.0347058	-0.0475792	-0.0246772	-0.0192469	0.0438287	0.0650551	0.0393815	0.144007	0.0292189	-0.0193798	-0.0107453	0.019464	0.0277668	0.00529464	0.0439075	0.0305056	0.0425254	-0.166824	0.0137523	-0.0493585	-0.0258657	-0.0142914	-0.00411272	0.0115954	-0.0290495	0.0271071
748	548	-0.0320894	0.0307111	-0.0344664	-0.086155	0.0243279	-0.0398423	0.0266152	-0.0366239	-0.00127003	0.0372761	0.0362953	0.0189455	0.0235745	0.0253828	-0.0610333	-0.0011234	0.0870709	0.0182533	0.0380051	-0.0233013	-0.0827893	-0.00364609	-0.0648816	0.0365761	0.0231149	0.0237749	0.0483963	-0.13171	0.0174839	-0.0115784	-0.0168646	0.00272104	0.0683433	0.0579251	-0.0559631	-0.00882313
749	549	-0.021418	-0.0163416	-0.0344327	-0.0244449	-0.00817834	-0.00598639	-0.012765	0.0300219	-0.0296	0.0620124	0.0211002	0.00857216	0.0254486	0.0158803	-0.0401456	-0.0256252	0.0979282	-0.123934	0.0295758	-0.00548721	-0.0744784	-0.0137564	-0.0237204	0.0347428	0.00628247	0.0355731	0.0468703	0.0901575	0.0379146	0.0266454	-0.0285688	-0.00515959	0.0662037	0.0267083	-0.021034	-0.0443387
750	550	-0.0879542	-0.0100798	-0.00483273	0.0214342	-0.051321	-0.000402894	-0.0548714	0.0418569	-0.092495	0.0514093	0.0394883	-0.0657843	-0.0289694	0.0374524	0.0766511	-0.00272873	0.0734811	-0.0448843	0.0101687	0.0202203	-0.0196294	0.0266342	0.0825814	-0.0252117	0.00453388	-0.0360168	0.0574715	0.134066	0.0314688	0.0432019	-0.0126859	-0.0293589	0.0208413	-0.0226004	-0.00953193	-0.0223659
751	551	-0.0536351	0.0233888	0.00348251	0.014297	-0.0409377	-0.0129476	-0.0461204	0.0347216	-0.0249054	0.0154246	0.0272691	-0.0411051	0.0486949	0.0223831	0.0480994	-0.0041447	0.00617674	-0.00308191	-0.00211179	-0.00609001	-0.0119588	0.0563928	0.085065	-0.0609078	-0.00256961	-0.0204375	0.0289149	0.0834248	-0.00210064	0.00528075	-0.00672568	0.0172204	0.00337104	-0.0250153	-0.00437394	-0.0265891
752	552	0.0785371	0.00731129	-0.0211472	-0.0226746	-0.0385949	0.00934426	-0.0421885	0.0192678	0.102401	-0.011336	0.00584734	-0.0599123	0.152162	-0.0113759	-0.0468835	0.0228706	-0.0454321	-0.0630716	-0.0302824	-0.0161395	0.0441918	0.0419426	0.0352883	-0.0316439	0.00688251	0.0570311	-0.0132566	0.115559	-0.00606853	0.0107734	0.00508153	0.0325494	0.0019102	-0.00466054	0.0323318	-0.0263275
753	553	0.0612623	0.0287019	-0.0070692	-0.00113494	0.0487994	-0.0058333	-0.0609024	-0.00488857	0.0740017	-0.0164373	-0.0097244	-0.0669381	0.0701087	0.0184357	-0.0323786	0.0567265	-0.0113373	-0.0393609	-0.0245511	0.03583	0.0131895	0.00592808	-0.0562926	-0.00722556	0.0168771	0.0558559	0.0162112	0.0142652	0.00162043	0.0323803	0.0199915	0.00189401	0.0144436	-0.00405407	0.0155617	-0.0161938
754	554	0.0878583	0.0386606	0.00384465	0.0463499	0.087588	-0.0338431	-0.052941	0.0253785	0.0376637	0.00382668	-0.0263733	0.0208427	-0.016541	0.0342951	-0.0266294	0.0540259	0.0435194	0.00139433	0.0191741	0.0332217	-0.0670131	-0.0146615	-0.0825709	0.00230365	0.0273062	0.0601509	-0.0202403	-0.0726226	-0.00362489	-0.00671905	0.0498951	-0.0317516	-0.015204	0.000976491	-0.0464414	-0.0291729
755	555	0.0908562	0.0327619	0.0201826	0.0529673	-0.00639137	-0.0419291	-0.0197078	0.0405462	0.0292871	-0.00218786	-0.014805	0.0616062	-0.0193992	0.0354429	-0.0224213	0.0480148	0.020335	0.0813362	-0.0079111	-0.0249469	-0.0545668	-0.0456511	-0.0103818	0.020571	0.0487916	0.0466349	-0.0489746	-0.0741057	-0.0118776	0.00161801	0.0763637	-0.0199939	-0.0814933	-0.0264883	-0.0614431	-0.00736789
756	556	0.0532051	0.0474058	0.0461671	0.0336323	-0.0238474	-0.0448685	0.011029	0.0468333	-0.0342279	-0.00687917	-0.0247551	0.0444469	-0.0217957	0.0188504	0.0747418	0.0278221	-0.0239069	0.0854802	-0.0448	-0.0400019	-0.0348546	-0.0786684	0.0647936	0.00800222	0.039647	0.0218369	-0.0247663	-0.0286118	-0.0141132	0.0553532	0.0633958	0.011816	-0.0700409	-0.090923	-0.0103014	0.00861621
757	557	0.0757537	-0.00180966	-0.0330102	0.0185721	-0.0221673	-0.0441974	0.0511536	0.0806999	-0.0645891	-0.0106977	0.00119109	0.00935535	-0.020189	-0.0132861	0.0431677	0.0182055	-0.0159407	-0.0842867	-0.0285446	-0.0433832	-0.0173531	-0.0590235	0.0926846	-0.00344523	-0.00425948	0.0434348	-0.031897	0.132006	-0.0307963	0.0466097	0.0459326	-0.0281849	-0.0236483	-0.0369457	0.00899612	0.00238399
758	558	0.00689017	-0.0678949	-0.0662319	0.007759	0.0583462	-0.0209054	0.0932605	0.0330214	-0.0377411	-0.0734075	0.0343177	-0.0203372	-0.0112868	-0.0564124	-0.050426	0.0198932	-0.00123337	-0.098511	-0.00573267	-0.061702	0.017273	-0.0156946	-0.0427179	0.0225125	-0.00834115	0.0354723	-0.0271009	0.162384	-0.052302	0.0229304	0.0268713	-0.00694584	-0.0265731	0.065212	0.000583105	0.0500511
759	559	-0.0402686	-0.0574595	0.00999911	-0.000215599	0.155532	0.034485	0.0572708	-0.0205015	-0.00805572	-0.0926605	-0.000150135	0.0252588	0.00117021	-0.0958868	-0.0401239	0.00272389	0.0187948	0.0041471	-0.00424861	-0.0256162	0.044867	-0.000763802	-0.166319	0.029329	0.0432066	0.00520753	-0.0128369	0.0277297	-0.0145143	-0.00126499	0.0378163	0.0363716	-0.0196725	0.0609977	0.0114434	0.0883896
760	560	-0.024884	-0.0203316	0.0365502	0.0369	0.0541547	0.0567317	0.015793	0.0262616	-0.0091898	-0.0431527	0.000691219	0.0575606	-0.0281757	-0.0799613	0.00282796	0.00737591	0.0218131	0.015854	-0.00667899	0.028449	0.0379159	-0.00363825	-0.0670623	0.0382462	0.0320996	-0.0194824	0.0425496	-0.0604255	0.0266694	-0.0570278	0.0283222	-0.0032265	0.0244784	0.0576471	7.44383e-05	0.0701509
761	561	-0.0204589	0.00527831	0.0514502	0.0678059	-0.0163403	0.065429	0.0168086	0.0390302	0.021736	-0.0246765	-0.00020177	0.0134641	-0.0630597	-0.0630137	0.0538758	0.0136537	0.0130949	-0.0449655	0.0281666	0.0332191	0.0296985	0.0319095	0.015367	0.0559991	-0.00251437	-0.0342769	0.0756177	-0.0703586	0.0156438	-0.0266844	-0.0118419	-0.00322919	0.0634128	0.0938214	-0.00307051	0.0265928
762	562	0.0196714	0.06548	-0.0112046	0.0661207	0.0102231	0.0758915	-0.0107281	0.000543386	0.0615069	-0.00907818	-0.0226348	0.00617974	-0.0525648	-0.0126849	0.0599378	-0.0199913	0.0405099	-0.069096	0.0494242	0.0232035	0.0631361	0.0513316	-0.0116135	-0.0217836	0.0173877	-0.028905	0.018442	-0.0531279	0.0256703	0.0522125	-0.00374892	0.0228379	0.0386301	0.0990165	0.00879312	-0.0146026
763	563	0.0248231	0.0926963	-0.121593	0.0732189	-0.0223954	0.0414458	-0.0231067	-0.00388333	0.0323646	0.0405012	-0.0283255	0.0453913	-0.0263725	0.0453259	0.00947377	-0.06064	0.0632795	0.0311905	0.0309814	0.0293818	0.0428095	0.00645706	0.00551618	-0.0618573	0.0144482	-0.0225608	-0.0113376	0.0130029	0.0304061	0.0578806	-0.0337094	0.0165154	0.015382	0.0179469	0.0200054	-0.0194372
764	564	-0.00211406	0.0214377	-0.0205236	0.0273379	-0.0652607	-0.00166072	-0.00714901	-0.0189065	0.0293986	0.0625604	-0.0289382	0.0401691	-0.0110829	0.056843	-0.0480327	-0.0619207	0.055774	0.00895519	0.0268802	0.0533013	-0.0359253	-0.00658949	0.0262791	0.0351372	0.0223039	0.0252039	0.00359922	0.127287	-0.0273247	0.0299496	-0.0769373	-0.0114416	0.0523434	-0.0806505	0.0135551	0.00375785
765	565	-0.0405064	-0.022545	0.106053	-0.0159399	-0.00962272	-0.0107413	0.0197487	-0.0224784	0.0202077	0.0148399	0.0193412	-0.0290224	-0.0175725	0.0868026	-0.0273286	-0.0680182	0.0231379	-0.107509	0.0210901	0.0566094	-0.0222499	0.00259645	0.00280561	0.0483145	0.0423525	0.0255671	0.0313569	0.140869	-0.0602461	-0.0148216	-0.0636745	-0.0280253	0.0374575	-0.0654147	-0.013495	0.00610004
766	566	-0.064905	-0.030668	-0.00344167	-0.0291182	0.0873212	0.0145788	0.0393571	-0.0251083	-0.0242901	-0.0377322	0.0479582	-0.0672093	-0.0129025	0.0500183	0.0494387	-0.119575	-0.0230081	-0.0702166	0.00358976	0.00629152	-0.0162522	0.00340482	-0.00449311	0.00978578	0.00942971	-0.0682266	0.0373128	0.0251171	-0.05046	-0.0456843	-0.0515645	-0.0048488	0.0208624	0.00984584	0.0139108	-0.00880796
767	567	-0.0154153	-0.0369393	-0.137233	-0.0628977	0.0736523	0.00845154	0.00295809	-0.0369438	-0.0160078	-0.0768884	0.0447794	-0.023742	-0.00742427	-0.00962645	0.0599236	-0.110064	-0.0417807	0.028835	-0.00985778	-0.0350893	-0.0899076	0.0157022	-0.0229792	0.018238	-0.0282482	-0.0616154	0.0450357	-0.10657	-0.0386418	-0.0456288	-0.0276243	0.0142809	0.0393214	0.0658458	0.0455734	0.0516878
768	568	0.00144935	0.0249491	-0.126113	-0.039168	-0.00576965	-0.00127655	-0.0030137	0.00926922	-0.0565173	-0.0959976	0.0397417	0.0169025	-0.00344924	0.031566	0.0233909	-0.0415656	-0.0404219	0.0632737	-0.0175475	-0.0192078	-0.0820103	0.0309411	-0.037538	0.000558884	-0.021019	0.00348676	0.0839147	-0.162446	0.0157054	-0.0708701	-0.00265369	-0.0238968	0.0124574	0.0432869	0.0132729	0.0828271
769	569	0.0235005	0.0558497	-0.112139	-0.0154094	-0.00862268	0.0368301	0.0124083	0.0169266	-0.0568801	-0.0374769	-0.00611536	0.00274893	0.00651083	0.0756631	-0.0229597	-0.00796749	-0.0514949	-0.00703509	0.00847985	-0.0102491	-0.0604196	0.0253056	0.037284	-0.00827353	-0.00653234	-0.00955191	0.0268659	-0.149052	0.085446	-0.0634712	-0.00356743	-0.0574513	-0.0115934	-0.0571643	-0.00692649	0.0162872
770	570	0.0689484	-0.0157942	-0.0947476	-0.00950276	0.0356731	0.0436256	-0.0291051	-0.0049054	0.0391632	0.0167533	-0.00547323	-0.0147698	0.0223976	0.0739558	-0.044239	0.0184425	-0.0506604	-0.00662897	0.032613	-0.0360712	-0.088845	-0.00160584	0.0952732	-0.000385853	-0.0310552	-0.0174743	-0.0221728	-0.0744258	0.0682091	0.00779357	-0.0212593	-0.0061281	-0.0202165	-0.0744381	0.00640314	0.00235538
771	571	0.00682799	-0.0571302	0.0276727	0.0181287	0.031141	0.0132056	-0.00536268	0.00916501	0.00338339	0.044677	0.0106815	0.0186739	0.0582976	0.068408	-0.0448963	0.0583823	-0.0321467	0.00592531	0.0411009	-0.0298208	-0.120524	0.0185783	0.0218832	-0.00877152	-0.0254266	-0.0194493	-0.030017	0.0779298	0.00529979	-0.00913315	-0.0565489	0.0194077	-0.0123992	0.00983417	0.0236497	0.0140107
772	572	-0.0208406	-0.0107993	0.0734014	0.00578084	0.0318685	-0.00638347	0.0310624	-0.0280422	-0.0475615	0.113496	-0.0353675	0.0435633	0.0410957	0.0616937	-0.0708427	0.054479	0.0176467	-0.0688595	0.050586	0.00462717	-0.101451	0.021001	-0.10172	-0.03252	0.0110215	-0.0373459	-0.121913	0.140299	0.00539876	-0.00598849	-0.0557416	-0.031671	0.0228058	0.043213	0.020124	0.00913471
773	573	0.0224672	0.00567193	-0.00555394	0.0118292	0.0430191	-0.0122816	-0.0554116	-0.0619272	-0.0223354	0.143942	-0.0485806	0.0294942	-0.0241712	0.0109003	-0.0386774	0.00544926	0.0451538	0.083162	0.00765087	0.0377181	0.0249371	-0.00665754	-0.132517	0.019674	0.0248885	-0.03881	-0.0993212	0.0868144	0.00228717	0.100128	-0.0247377	-0.0467616	0.052061	0.00757762	-0.00851782	-0.00259682
774	574	0.0293408	-0.0463788	-0.0263665	0.00930801	-0.0238516	-0.0148776	-0.123611	-0.029609	-0.0260775	0.0569866	-0.0249649	0.0237427	-0.010727	-0.000219241	0.040634	0.0232472	-0.000247227	0.203233	-0.0117356	0.0447482	0.0994402	0.0178308	-0.0334532	0.0705746	0.048814	-0.0112003	0.00683468	0.00147301	-0.0347525	0.0405431	-0.0296952	-0.0133528	0.035602	0.00460363	-0.0141874	-0.0263213
775	575	0.00950972	-0.0551948	0.024853	-0.0451046	-0.0567464	-0.0277394	-0.0786427	-0.00294611	-0.00594442	-0.0201413	0.00279783	0.0161404	0.0351989	0.0652939	0.040997	0.0469684	-0.0171969	0.0332815	0.0206768	-0.000179825	0.133617	0.0191071	0.0685279	0.0296119	0.0262002	0.0452904	0.00776573	-0.0691304	-0.0382168	-0.0945969	-0.0377353	-0.0160351	-0.0113024	0.0346413	-0.0333035	-0.0591104
776	576	-0.0307773	-0.0279829	0.089746	-0.0341048	0.0111812	-0.0394683	-0.00688398	-0.0132024	0.007664	0.0182825	0.0451049	0.0192296	0.00945421	0.0402039	-0.00753913	0.00228317	-0.0149658	-0.0650661	0.00651966	-0.0151448	0.209069	-0.0166566	0.0770357	0.0454171	-0.0205116	0.0360222	0.0236697	0.0324811	-0.0120881	-0.0970399	-0.0310359	-0.0345029	-0.0265506	0.02304	-0.0392622	-0.0996758
777	577	-0.0310103	-0.00638911	0.0935793	0.00852977	0.00477511	-0.0121687	0.0359077	-0.0402767	0.0190663	0.0298204	0.0517888	0.0030247	0.0155723	-0.0179967	-0.0136984	-0.000978776	0.0106989	-0.0238091	0.00193756	-0.00161668	0.180253	-0.00975345	0.00803552	0.0132965	0.0114633	-0.0336251	0.0454046	0.124084	0.007725	-0.0319272	-0.0405487	-0.0145457	-0.0408002	-0.00752996	-0.00793598	-0.0790378
778	578	-0.00392095	0.0332152	0.0203736	-0.00226537	-0.0872775	-0.0120574	0.0380532	-0.034118	0.0902939	0.0284919	0.0333592	-0.0384211	0.00974997	-0.0249773	0.00516229	-0.0207641	0.056314	0.0502749	0.0411872	-0.0212521	0.157955	0.0456212	-0.0261963	-0.031089	0.0421456	-0.0410522	0.0266608	0.0621105	0.0158448	-0.00228837	-0.0658121	-0.00783154	-0.0356284	-0.0204252	-0.0104982	-0.0395262
779	579	0.0144083	0.0346543	-0.0223848	-0.0146014	-0.0877624	-0.0556035	0.0304352	0.0210537	0.121781	0.0264461	0.0309544	-0.0181349	-0.0696648	-0.00486668	-0.0366681	-0.0597042	0.0425294	0.0855243	0.0489138	-0.0333959	0.207087	0.060308	0.0345553	0.0171357	0.0259209	-0.00550817	0.0255969	0.0702199	0.0179005	-0.0317289	-0.056017	-0.0168213	0.000936831	-0.0440514	0.0245414	-0.0229534
780	580	0.00634215	-0.00930757	-0.039613	-0.0188009	-0.01984	-0.0219289	0.0526776	0.052761	0.0153729	-0.0228061	0.0107266	0.0197326	-0.0505322	0.018662	-0.0399796	-0.0372426	0.0457837	0.043678	0.00854469	-0.0389319	0.14089	0.025408	0.0462346	-0.0148035	0.0126306	0.00579708	-0.00469137	0.0936212	-0.0138722	0.032192	0.0141694	-0.0223924	-0.016149	-0.0549377	0.0518926	-0.00225278
781	581	0.00354317	-0.0503488	-0.0763896	-0.00700239	-0.000389131	0.011688	0.0151503	0.0275305	-0.0741657	0.070638	-0.0256952	0.0096141	0.0200282	-0.0274324	0.0653874	-0.00674536	0.0329623	-0.0175848	-0.0235407	-0.0519917	0.0586119	0.0118036	0.000520086	-0.0488937	-0.0176914	0.00183698	-0.0263517	-0.018085	-0.0061902	0.117778	0.0353055	0.00242208	-0.0314448	-0.00432467	0.0316874	0.0132206
782	582	0.00646312	-0.0428968	-0.0237127	0.0020135	0.0160033	-0.00066256	-0.0408214	0.00224481	-0.0169008	0.0841959	-0.040001	-0.0205145	0.0482353	-0.00398862	0.0626406	0.0364587	-0.0193308	-0.0622903	-0.0486046	-0.0591567	0.0371083	-0.00104102	0.0101556	-0.0332179	-0.00438933	0.00257937	-0.0448403	-0.156434	0.0150915	0.0491905	0.0150354	0.0451583	0.0223241	0.0461325	0.039924	0.0378299
783	583	-0.084695	0.00726895	0.0987198	-0.0251899	0.0217783	0.0298786	-0.0212413	-0.0124348	-0.0204015	-0.0782343	-0.0373502	-0.0583962	0.0614154	0.102323	-0.00854241	0.0273699	-0.0356786	-0.0468321	-0.0608524	-0.0445089	-0.0260588	-0.0187647	-0.0271476	-0.0100031	0.0656221	0.0435062	-0.0697346	-0.143164	-0.0219522	-0.0257383	0.0544554	0.0396981	0.0439491	0.014594	0.020781	0.0462401
784	584	-0.115679	0.0426522	0.134244	0.00399101	0.0110101	0.0439208	-0.0192831	-0.027976	-0.029239	-0.0377095	-0.0544303	-0.0781538	0.0492207	0.122306	-0.0265013	-0.0335646	-0.0712237	-0.0180942	-0.0164611	-0.0068628	-0.0671861	-0.0461098	-0.105792	0.0243169	0.048671	0.0793716	-0.0140278	-0.0319574	-0.0287429	-0.00904332	0.0783963	0.0581339	0.00361892	-0.0193239	-0.00520939	0.0300762
785	585	-0.0754468	0.0635531	0.0968021	0.0110091	0.0848343	0.0430419	0.0432939	-0.0213384	0.0732085	0.0728233	-0.0466004	-0.0133698	-0.00244987	0.0620221	-0.0562197	-0.0125012	-0.0800534	0.0220011	-0.00625989	0.0123908	-0.0825977	-0.0713212	-0.0587455	0.0364718	0.0269539	0.0344238	0.0504852	0.0266139	-0.0376308	0.0263105	0.0394065	0.0748038	0.00632702	0.00975582	-0.00492367	0.0184736
786	586	-0.0795276	0.0419268	0.027158	-0.0381574	0.148356	0.0368096	0.123691	-0.0160714	0.0341917	0.0516816	0.00503825	0.0581937	-0.0874643	0.0159539	-0.0167154	0.0372391	-0.0431412	0.0388936	-0.0425959	0.0303344	-0.116327	-0.0342566	0.0365512	0.0557041	0.0553922	-0.00613715	0.0542558	0.0511339	-0.0159694	0.0607011	0.0174775	0.0421441	0.0259751	0.0147973	0.0137619	0.0146661
787	587	-0.0253428	0.0182155	-0.0125964	-0.0165828	0.173184	-0.0326238	0.0352108	0.0136487	-0.0443535	0.00894855	-0.014844	0.0139772	-0.0820288	0.0501887	0.0315409	0.0310286	-0.0387836	-0.0361911	-0.0368397	0.0468537	-0.129176	0.00215853	0.0608544	0.0311423	0.010703	0.00580574	0.0402167	0.0319832	0.0577432	0.0382627	0.0402375	0.0489857	-0.0197436	-0.0328279	0.0259026	0.000674519
788	588	0.00593704	0.0312463	0.0176118	0.00316753	0.180349	-0.0877748	-0.0403649	0.0688485	-0.0339456	-0.0133689	-0.0253163	-0.0159935	0.0140735	0.0536001	0.0128649	0.0170069	-0.0293136	-0.0634019	-0.00689352	0.0132194	-0.118432	-0.00411716	0.0309505	0.0154805	-0.0104338	0.00957172	0.0442805	0.0530808	0.0760873	-0.0504929	0.0354203	0.0357321	-0.0585789	-0.0749489	-0.00734889	-0.0216413
789	589	0.0277821	0.011243	0.00816321	0.0287546	0.0681944	-0.0516886	0.0115968	0.0614374	-0.0484103	-0.0261547	0.0308561	0.0209568	0.0346445	-0.0273022	0.0537337	0.0189603	-0.0302772	-0.062835	0.008805	-0.0216313	-0.0607875	0.0206232	-0.000101327	0.0379729	0.0277101	0.00974867	-0.00138284	0.10128	0.0362861	-0.0580042	0.0129807	-0.0155826	-0.0263268	-0.0165704	0.00180614	-0.0254295
790	590	0.0894732	0.0010472	-0.0469309	0.0616205	0.00145928	0.00538946	0.0601717	0.0333324	-0.0417371	-0.0616621	0.0384988	-0.0347331	0.0149025	-0.0826193	0.100204	-0.00631802	-0.00380508	-0.0982151	0.00912974	-0.00402523	-0.0257129	0.0415427	0.0108619	-0.00614107	0.0102506	-0.00589639	-0.0231121	0.0407144	-0.0104239	-0.0277898	0.0366675	-0.0178867	0.00940243	0.093357	0.0319619	-0.0175532
791	591	0.0415216	0.0151635	-0.0333942	0.0754992	-0.0385535	0.0118038	0.0254815	0.0194116	-0.0397813	-0.0699961	0.051499	-0.102254	0.0465417	-0.0920845	0.0653344	-0.00558762	0.0594275	-0.0324512	0.000890528	0.0459956	-0.0614934	0.0220164	-0.00873294	-0.029107	-0.0408067	-0.0350149	0.0401285	-0.00597627	-0.00837205	-0.0595215	0.0463239	-0.0005815	0.0290691	0.112783	-0.00732047	0.0143449
792	592	-0.0158465	-0.0079371	0.0412854	0.0987752	-0.124431	0.00867883	-0.0319455	-0.00485326	-0.0275545	0.0168689	0.0703591	-0.0510643	0.0487871	-0.113219	0.0315582	0.0139928	0.0318593	0.0580834	-0.00122579	0.0717105	-0.0165062	0.0228836	-0.0215661	-0.0368268	-0.0514326	-0.00313834	0.0216597	-0.0479192	-0.0164287	-0.056988	0.0415511	-0.00549682	0.0511492	0.109628	-0.0361822	0.0397646
793	593	-0.0294941	-0.0118344	0.0381982	0.0406432	-0.0383255	0.0219783	-0.0230256	0.00308967	0.00647233	0.0586814	0.0535256	-0.00941396	0.0430711	-0.130117	0.0280083	-0.00454772	0.0239326	0.0483723	0.000678648	0.0425527	0.0601336	0.0230605	0.0136967	-0.0558555	-0.0283127	0.0314657	0.00261146	-0.0584834	-0.00113853	0.00519142	0.0603021	-0.000962607	0.0288727	0.0764707	-0.0209878	-0.016037
794	594	-0.0591784	0.0346993	0.0201072	-0.0204039	0.0127715	0.052349	-0.0468854	0.0382842	0.0257556	-0.0335392	0.0344622	0.00228867	0.0806707	-0.0960714	0.0290254	0.00749849	0.058222	0.0481114	-0.0225903	0.0230371	0.0225814	0.0105784	0.00110533	-0.030588	-0.0237939	0.0218153	0.0177386	0.0439905	0.0341652	0.0522277	0.0527635	0.025573	0.0147124	0.0115004	-0.0168053	-0.0667811
795	595	0.0124801	0.0486096	0.0257729	-0.0454385	-0.0716777	0.054283	-0.0663368	0.0448244	0.0482729	-0.0679973	0.000471155	0.0357809	0.0428696	-0.0572251	0.00983618	0.00467899	0.0367344	0.0313449	-0.0206733	0.0444149	-0.0212241	0.00450487	-0.00220543	-0.0314695	-0.0330526	0.00655966	-0.0153573	0.0950576	-0.0216151	0.0260998	0.0242694	-0.0043357	0.0327505	-0.0381333	-0.0133228	-0.0103029
796	596	0.0779318	0.0157307	-0.0284661	-0.0557994	-0.0555326	-0.00287382	-0.00609434	-0.00325782	0.0314379	-0.00842449	-0.021997	0.0142161	-0.0608771	-0.0258771	0.00164636	0.0153501	0.00863635	-0.0718632	0.00315633	0.0356014	-0.0288876	-0.0216875	-0.000382251	0.00115318	-0.0490652	0.000731865	-0.0385377	0.0261203	-0.0233762	0.0204824	-0.0137672	-0.0403661	0.0264149	-0.109404	-0.00104257	0.0489579
797	597	0.0412334	-0.0011876	-0.00824735	0.00700151	-0.018402	-0.0418252	-0.0072294	-0.025362	0.00290369	0.0111358	-0.0176632	0.00239792	-0.103397	-0.00283671	0.0207047	0.0577225	-0.0458563	-0.0567861	0.00408848	-0.0179233	-0.00271715	-0.00111905	-0.00411247	0.0326423	-0.0381886	0.0561564	-0.037293	-0.0913094	-0.00527088	0.0714728	-0.037402	-0.0205483	0.0456377	-0.0765918	-0.00328374	0.0254231
798	598	0.05196	0.000853733	0.00276059	0.0200044	-0.022165	-0.0454147	0.00965233	-0.00501654	-0.00537097	-0.00502813	-0.0276892	0.0383062	-0.0307352	-0.00332279	-0.0396202	0.0471353	-0.0245673	0.0295914	0.0350966	-0.0158647	0.0527685	0.0483264	0.0210785	-0.00794984	-0.00582855	0.0663756	0.0223084	-0.105221	-0.0550774	0.0647155	-0.0156965	-0.00908519	0.0642103	-0.0276118	-0.0248766	-0.017668
799	599	0.05438	0.0210829	-0.0692851	-0.0140174	-0.0290728	-0.0273292	0.0565298	-0.0484755	-0.0276999	-0.0367006	-0.0477751	-0.001752	0.0587981	0.0306714	-0.0641001	0.0307821	0.0412878	-0.0231386	0.0701447	0.0337181	0.00809916	0.0227428	-0.00625543	-0.0013507	-0.0337977	-0.00918706	0.0490936	-0.0955875	-0.0402454	0.0430693	-0.0139464	0.0229732	0.0271943	-0.0641183	-0.0511967	-0.00680743
800	600	-0.00233706	0.0352848	-0.0761515	-0.0200396	-0.0233522	-0.0385909	0.00188005	-0.0658861	-0.059645	-0.0263342	-0.0390135	-0.0416252	-0.00624424	0.073571	-0.0136446	-0.0475768	-0.0124314	0.00202841	0.067806	0.028071	-0.0547343	0.00408296	0.00985184	-0.0123613	-0.0332359	-0.0243513	-0.0315306	-0.118934	0.00374372	0.00315656	-0.0224319	0.00690606	0.00595288	-0.0582145	-0.0336215	0.0267013
801	601	-0.0158527	0.00316485	-0.0984244	-0.0362144	-0.0336443	-0.0614016	-0.0237207	-0.0149986	-0.0377731	0.0415058	-0.0341927	-0.000749179	-0.110304	0.0598185	-0.0276011	-0.0902561	-0.0341598	0.130821	0.0160348	0.0168928	-0.0398317	0.0236292	0.0550597	-0.0340416	0.0251026	0.0017721	-0.0943687	0.01273	0.0263041	-0.0752887	-0.00301869	-0.0318123	0.0242845	-0.0491342	-0.0026888	0.00931169
802	602	-0.00542975	-0.0171515	-0.11762	0.0174438	-0.0284127	-0.0247219	0.0185325	-0.0183454	-0.00573575	0.0400253	-0.0517839	0.00314865	-0.0660725	0.0654824	0.0350165	-0.0158386	0.0168863	0.0627558	-0.0367896	0.0390432	-0.0163974	0.0441607	-0.0248781	0.0342042	0.0251789	0.0109313	-0.0471774	0.113751	0.0184631	-0.0872149	-0.000338114	-0.0099478	0.0160574	-0.0562032	-0.0271003	0.0186795
803	603	-0.0543454	-0.00796083	-0.0280436	0.06945	0.0268522	0.00673854	0.0249076	-0.00109525	0.00433032	-0.0072819	-0.0213502	0.0239786	-0.00771957	0.0791378	0.096131	-0.0124251	0.0378795	-0.0367793	-0.0165145	0.0328074	0.0317637	0.0561987	-0.0578662	0.073791	0.0163128	-0.00564921	0.0565381	0.0216779	-0.0302011	-0.0308555	-0.0078777	-0.0301569	-0.0259698	-0.033969	-0.0334027	0.036443
804	604	-0.0930615	-0.0266224	0.0250652	0.00480095	-0.0772193	0.0273443	-0.0239195	0.0624039	0.0414999	0.00931597	0.0343529	0.0963447	-0.0304056	0.0582988	-0.0333354	-0.0169256	0.0446866	0.0589878	-0.00989778	-0.00029064	0.0770466	0.000519828	0.00336894	0.0456419	0.0452119	-0.00792084	0.0861769	-0.0465643	-0.0299717	0.0143227	0.0381869	-0.0221192	-0.0277105	0.0519981	-0.0146643	-0.0126058
805	605	-0.0589438	-0.0573745	-0.0331282	-0.0181026	-0.153496	0.0337692	-0.0802829	0.0660452	0.0571363	0.0267466	0.0407004	0.0517318	-0.0158255	0.0680735	-0.144626	0.0280082	0.042656	0.0738865	-0.0343108	-0.0263561	0.0683254	-0.0480941	0.00479734	0.00661698	0.0387665	-0.00588666	0.0533095	0.0441568	0.0213395	-0.0395801	0.087309	0.00774166	-0.00343205	0.122418	-0.0085733	0.00461082
806	606	-0.0144195	-0.0250247	-0.015783	0.00464264	-0.00861984	0.0291249	-0.0675433	0.05542	0.0570621	0.0414284	0.0456162	-0.000524773	0.0335136	0.0475922	-0.131448	0.0203507	0.0381869	-0.0524924	-0.00958475	-0.0349602	0.0569732	-0.0325778	0.0463337	-0.0213972	0.0265781	-0.0451294	0.0355123	0.125503	0.0191506	-0.0845255	0.00891329	0.00488501	-0.0177918	0.0774259	0.00734528	0.0276749
807	607	0.0310246	0.028172	0.0669221	-0.0153858	0.0540276	0.0275504	0.0260614	0.0441667	0.0331564	0.076552	0.0565879	0.0396101	0.0504021	0.0323863	-0.0888265	-0.0209912	0.0566443	-0.0830748	0.0185563	-0.0316145	0.10213	-0.0234249	0.107191	-0.017439	0.0751014	-0.0155962	0.0351767	0.0188886	-0.000118158	0.00612764	-0.0510737	0.0375481	-0.0419125	0.0289743	-0.0122647	-0.0144576
808	608	0.0433528	0.0420123	0.0729135	-0.0162027	0.0510685	-0.00513906	0.0495035	-0.0111664	0.035904	0.0500857	0.0285663	-0.00431108	0.0491682	-0.00073419	-0.0133273	-0.0470418	0.0732313	-0.0233434	0.00524071	-0.0366346	0.138182	-0.0243105	0.0671332	-0.00733455	0.0786734	0.023365	-0.0143078	-0.0579092	0.0201241	0.0640963	0.000110229	0.0281628	-0.0411533	0.0395733	-0.00960808	-0.0079819
809	609	0.0838672	0.0318481	0.0303259	-0.0103498	0.0673294	0.0187058	-0.0364355	-0.0320285	0.0468908	0.033395	0.0201161	-0.0363538	0.0251572	-0.104901	0.036237	-0.0442844	0.039701	5.54284e-05	-0.0121841	-0.0509798	0.063215	-0.0160405	0.0220399	0.0160852	0.0377299	0.0162981	-0.0754726	-0.00474708	0.0145152	0.0517881	0.00130046	-0.0119521	-0.0306022	0.019608	0.0197403	-0.0134751
810	610	0.100488	-0.0294989	-0.0291081	-0.0132056	0.0763571	0.0522494	-0.0264581	0.0120833	0.00270089	0.0435776	0.0333743	0.0306861	-0.00577942	-0.0519142	0.0620311	-0.0298779	0.0235874	-0.0111324	-0.00982852	-0.0324167	-0.0378791	-0.0101202	-0.0297959	0.0456075	0.0593253	0.0492992	-0.0583724	-0.08408	0.0207438	-0.0171374	0.00592458	-0.00274585	-0.0033459	-0.0691858	-0.0156328	-0.0234915
811	611	0.0187183	-0.0310728	0.000745519	0.0119363	0.112682	0.010024	0.0335834	0.0149808	0.0329401	0.00135491	0.016606	0.0488506	0.00124831	0.0640675	0.0956837	-0.0124942	0.0411408	0.0233681	0.00510895	-0.0130946	-0.046284	-0.0102056	-0.0808442	0.0506225	0.0400534	-0.0088538	-0.0345875	-0.107828	0.0427159	-0.128034	0.0427018	0.0266664	0.0369002	-0.0898642	-0.0175879	0.0146553
812	612	0.0224294	-0.00911624	0.0593814	0.0417131	0.0825109	0.0113133	0.0435712	-0.0301834	0.00771404	-0.0261535	-0.0016811	0.0201311	0.0135568	0.0928619	0.0267943	-0.0137643	0.0178514	-0.0587404	0.00305325	-0.0371626	-0.0116023	0.0195115	-0.0727479	0.0496389	-0.0193591	-0.0753222	0.00510824	0.124089	0.0226803	-0.0433595	0.0465133	0.0288269	0.0262225	0.0200883	0.0294949	0.0302021
813	613	0.0177112	-0.0782938	0.0184831	0.0355151	0.0555097	0.0481328	0.0485428	-0.0144478	-0.064659	-0.0207517	-0.0182701	-0.0400378	-0.0299274	0.0757261	-0.0343723	-0.0079136	-0.00476888	-0.128584	-0.00393153	-0.00750482	-0.0113467	0.0492216	-0.0999987	0.0320794	-0.00764674	-0.0166456	0.000127903	0.206581	0.0096826	0.078325	0.0419054	-0.000474673	-0.00358687	0.111913	0.0525481	0.0209658
814	614	-0.00444728	-0.034239	0.00488471	0.0322989	0.0630164	0.0175648	0.0412941	0.0254123	-0.0468256	-0.0110233	-0.0334836	-0.0384354	-0.059528	-0.0300327	0.0209899	0.0356794	-0.0452378	0.0485163	0.00485483	0.0515313	-0.0394326	0.00592769	-0.157702	0.000988717	0.00723774	0.00540366	-0.072831	0.103387	0.0153346	0.00963188	0.0291811	-0.0118511	0.00103204	0.0762001	0.0582672	0.0149178
815	615	0.038549	0.04844	0.0572776	0.0432141	0.0418899	-0.0196986	0.0511779	0.0302809	-0.0723989	-0.0205069	-0.00760126	0.0592662	0.0163408	-0.0484026	0.093924	0.0412979	-0.079786	0.106466	0.00417956	0.0289037	-0.0267606	-0.0548404	-0.150516	-0.0218665	-0.0205798	0.00560346	-0.045323	0.0743052	0.0405686	-0.00891934	0.0252944	-0.00671281	-0.0267862	-0.0154636	0.0507667	0.01873
816	616	0.0356804	0.0186558	0.0561001	0.0272413	0.0571612	0.00318643	0.000892337	0.00323195	-0.0584063	-0.0234868	0.0188272	0.0628636	0.0995939	-0.0152441	0.0799557	0.0297194	-0.0191918	0.0306208	0.0263585	-0.00591236	0.0389783	-0.056407	-0.0934964	-0.0293987	-0.0370211	0.0191595	0.0115327	0.0358425	0.0379456	0.0145499	0.00192963	0.0142086	-0.0377769	-0.049788	0.0374375	0.0153972
817	617	0.0489355	-9.91292e-05	-0.00149348	0.00526576	0.0858892	-0.0070462	-0.0574115	-0.0650305	0.00625127	0.0469001	0.0190811	0.0172936	0.0927716	-0.0681359	-0.0324441	0.0376817	0.0150965	0.0149396	0.0410276	-0.0125747	0.0600079	-0.0176375	-0.010732	-0.0191357	-0.0263938	0.0384367	0.014273	-0.0336489	-0.00979952	-0.00266238	-0.047625	0.037599	0.00167156	-0.0237374	0.00393406	0.0115918
818	618	0.0330147	0.0121497	0.0344941	-0.00372268	0.0664432	-0.00415475	0.00704631	-0.057427	0.00698262	0.0620838	0.00958981	-0.0110218	0.0488728	-0.0507002	-0.068866	0.0194324	-0.00244802	-0.0294458	0.00202165	-0.01188	0.0603342	0.0223529	0.0797996	-0.0089647	-0.00207557	0.026889	0.00522238	-0.0495368	-0.00528212	0.0472356	-0.0617801	0.0204246	-0.00446168	0.0516769	0.00819702	-0.00518555
819	619	-0.0293187	0.0437369	0.0436345	-0.0102426	-0.0276966	0.0502551	0.0193605	0.00179697	-0.0142451	-0.00689976	-0.00288526	-0.056464	0.0204139	-0.0430688	-0.0205416	-0.0121452	0.0207232	-0.0569743	-0.00119191	-0.00821553	0.0563075	0.0467701	0.111921	-0.0232839	0.0162016	-0.0488675	-0.0156227	0.00479137	0.00277869	0.00995501	-0.0260863	-0.000495819	-0.0101023	0.100876	0.0238466	-0.0286255
820	620	-0.0234052	0.0367364	-0.0356589	-0.0329144	-0.0659212	-0.0158243	-0.0491743	0.00105025	-0.0527108	-0.0108118	0.0280626	-0.0597898	0.00584712	-0.0868097	0.0177392	-0.0227881	0.035986	-0.0358701	0.0238109	-0.0157011	-0.00328695	0.0410375	0.114592	-0.0455482	-0.00257998	-0.0168251	-0.00125066	0.0136033	-0.0112853	-0.0805401	0.012043	-0.0434629	0.0227165	0.0803021	-0.0193638	-0.022083
821	621	-0.0178822	0.00623806	-0.0261616	-0.0432571	0.0121921	-0.065552	-0.0535974	0.022524	-0.0617554	-0.0152306	0.0245971	-0.0576591	-0.00689935	-0.0443434	0.0730636	0.00154836	0.0356394	-0.0251242	0.0291197	-0.0202648	-0.020157	0.045757	0.111708	-0.011041	-0.0326506	0.00309286	0.0684726	-0.104544	0.000884416	-0.0462561	0.012673	-0.0777513	0.035586	0.0410984	-0.0199313	-0.039575
822	622	-0.0769381	0.0255097	-0.0493536	-0.0192577	0.0173351	0.00319729	-0.0589103	0.0405047	-0.0134425	-0.0231146	-0.021992	-0.0549672	-0.0330991	0.0284737	0.0770389	0.0173734	0.0223238	-0.095918	0.0376767	-0.0351457	0.0118504	0.0567619	0.0380073	0.0380693	-0.0356401	-0.0707478	0.0786984	-0.123008	0.0158652	-0.0148091	-0.000544726	-0.0141058	0.0186893	-0.0321559	0.00714161	-0.0557802
823	623	-0.0966758	0.0188348	-0.0478649	0.00741453	-0.0220413	-0.0002232	-0.0309575	0.020497	0.0242293	0.0269088	-0.0171305	-0.0442315	-0.052444	0.0777529	0.00128306	0.0078209	-0.00429463	-0.0538016	0.0237078	-0.028517	0.0228709	0.00586475	-0.0292336	0.014087	-0.01164	-0.0392082	0.0149989	0.00468624	0.0210478	0.00800711	-0.0101321	0.0324511	0.0090176	-0.0604403	0.00077191	-0.0597725
824	624	-0.0718182	-0.0068919	0.0224754	0.00771093	-0.0255849	-0.0187979	0.0263326	0.0129418	0.0578191	0.0105998	-0.0268883	-0.0294979	-0.0162808	0.0826982	-0.0523139	0.00659588	0.00272965	0.11963	-0.0162359	0.00248052	0.0044032	-0.0283202	-0.016711	-0.0139406	-0.00410829	-0.00879146	-0.0144807	0.0577116	-0.0328622	0.0287195	-0.0244826	0.018087	0.0238117	-0.0291384	-0.0129604	-0.0683195
825	625	-0.0581212	-0.0165217	-0.0396232	-0.0231676	-0.0316533	0.00650473	-0.0116563	-0.0142672	0.0480243	-0.0279942	-0.0395142	0.0194314	-0.0102966	0.034421	-0.0421353	0.0238641	-0.027473	0.0999202	-0.0371613	0.0143598	-0.0115504	0.00521708	0.0225974	0.00820923	-0.0187164	-0.0279123	0.0107168	-0.0487726	-0.0577084	-0.01469	-0.0299948	0.00722351	0.0188386	-0.0444126	-0.0255721	-0.0365143
826	626	0.00858848	-0.0366389	-0.0503565	0.00492891	-0.0502736	-0.00539242	0.0170389	-0.0334557	-0.0440583	-0.0103949	-0.0450079	0.022878	-0.064261	0.0270427	0.00145423	0.0548521	-0.0514164	0.0266808	-0.0342948	0.02654	-0.013414	0.0145858	0.0230964	0.00660258	-0.00519229	0.00459863	0.0538286	-0.167015	-0.0305247	-0.0354875	0.00208715	-0.0220117	-0.00149949	-0.0167947	-0.00927258	-0.00749902
827	627	0.0104344	-0.0248373	0.00875204	0.0613909	-0.0860967	-0.019986	0.0714459	0.00069915	-0.0550036	0.0274096	-0.0601949	-0.0106548	-0.0543584	0.0656462	0.0352464	0.0326328	0.0169508	0.0110287	-0.0239603	0.0207446	-0.0673979	-0.017161	0.00354103	-0.0357875	-0.0102851	0.053457	0.0259439	0.00264886	-0.0609335	-0.0233347	0.0101528	-0.0424967	-0.0161306	0.0632265	0.0141164	0.0441237
828	628	-0.0128688	0.00461967	-0.0712247	0.0349493	-0.0467631	-0.00341662	0.0392994	0.0389229	-0.00860866	0.0484938	-0.0311235	-0.0245449	-0.0249845	0.0625198	0.0306249	-0.0222434	0.0164876	-0.0292948	0.0161742	0.00318067	-0.10158	0.00433386	0.0379275	-0.0390364	-0.00402424	0.0494068	0.00744108	0.216545	-0.0402551	0.0120225	-0.0258125	-0.0498924	-0.016634	0.036855	-0.00514411	0.115492
829	629	0.0580807	-0.0262135	-0.0851465	0.0414482	0.0176894	0.00636653	0.0522291	0.0334064	-0.0362641	-0.0176857	-0.00910802	-0.0221907	-0.0131332	0.0200923	0.047723	-0.0176447	-0.050683	-0.000720564	0.0292281	0.000913475	-0.108617	0.0648151	0.0292677	0.00964865	0.0323824	-0.0235738	0.0332718	0.183773	-0.00628452	0.0504433	-0.0103254	-0.0422278	0.00252631	-0.0336968	-0.0424523	0.0948315
830	630	0.0461505	-0.0576605	0.00794393	0.0365242	0.040547	-0.00222835	0.029075	0.00742859	0.0371774	-0.0474804	0.00105808	-0.0158044	-0.00435711	-0.0608852	0.0508782	-0.00560372	-0.0499001	0.0337005	-0.0186293	0.0100286	-0.15096	0.0439711	0.00417472	0.0293962	0.0180594	-0.0369474	-0.0103479	0.14788	-0.0027497	0.0649406	0.0114295	0.00425991	0.025068	-0.0389191	-0.0143792	0.0150928
831	631	0.014203	-0.00934974	0.00330693	-0.0692511	0.0537361	0.00897908	-0.0177582	-0.0259505	0.191809	0.0188437	0.0154141	-0.0116043	-0.0570644	-0.0811662	-0.0263123	-0.0437987	-0.021006	0.0434892	-0.0276224	0.0103204	-0.116259	0.00608797	0.0495715	-0.0029599	0.0183252	-0.00799691	-0.00961412	0.0692554	0.0649781	0.0779749	-0.00563033	0.0217526	0.0672605	-0.0156511	0.0274914	-0.0201433
832	632	5.59067e-05	0.0126215	0.0441253	-0.0637973	-0.00125695	0.0146777	-0.01777	-0.0484388	0.136989	0.0561383	0.00948161	0.0129949	-0.0620695	0.012415	-0.0436956	-0.0686903	0.0169084	-0.0135539	-0.00438504	0.00476641	-0.0185178	0.0249636	0.0200461	-0.0229011	0.0507475	-0.0350059	0.0563303	-0.0433277	0.0735075	0.0287448	0.0273292	-0.00652203	0.0737375	0.0300466	-0.0150294	-0.0134032
833	633	-0.0364086	-0.0306234	0.10365	0.00407208	-0.0548222	-0.00882471	-0.0220388	-0.00467037	0.0167314	0.0669926	0.0123678	-0.00844599	0.0180449	0.0384448	-0.013595	-0.0328955	0.0372047	-0.0872909	-0.00828806	0.0464502	0.0524688	0.0415572	-0.0426931	0.0302738	0.0884028	-0.00257722	0.110571	-0.0932852	0.0417572	-0.029264	0.0673572	-0.00718946	0.0414382	0.061558	-0.00881144	0.00153592
834	634	-0.00349308	-0.00583927	0.0213865	0.00967153	-0.0627412	-0.00413109	-0.0124455	0.0424111	0.032421	0.0659623	0.00847236	-0.0419237	0.0523369	0.0291546	-0.000922776	-0.00240465	-0.000893326	-0.0139468	-0.0199002	0.0787599	0.0960732	0.0519581	-0.0637531	0.0742439	0.0877855	0.0220747	0.119832	-0.141313	0.0577001	-0.0131041	0.0276847	0.0161305	0.0355513	0.0222349	0.045454	0.0391178
835	635	-0.0154938	0.0369068	-0.011668	0.0317331	-0.0179982	0.0385489	-0.0408639	0.0324298	-0.00431366	0.0569701	-0.000413216	-0.0168634	0.0344717	0.0393995	0.0402905	-0.00884016	-0.0301787	0.00718369	0.00671466	0.059348	0.104491	0.0342998	-0.117071	0.0217901	0.00144431	-0.0201946	0.0325165	-0.0726851	0.0432878	0.013817	0.00858282	-0.00195155	0.0366864	-0.0256188	0.0188157	0.0410325
836	636	-0.0501312	0.0296793	0.00621664	0.0161328	0.00880709	0.0691769	-0.0387677	0.0260971	-0.0515811	0.0616231	0.00840706	0.0330002	-0.0230623	-0.0111523	0.0173799	-0.00037015	-0.0182672	-0.0344417	0.0493002	0.0594681	0.0845258	0.00386559	-0.124994	-0.00964489	-0.0356793	0.0188533	-0.0418642	0.0634293	0.0112969	0.068791	0.0382093	-0.0308547	0.0312287	-0.0224634	0.00412381	-0.00774556
837	637	-0.0223167	0.0304157	-0.00334211	-0.0546932	-0.0563161	0.0424245	0.0414987	0.0247953	-0.0434604	0.0558505	0.00956013	0.0542751	-0.04338	-0.0148919	-0.0105087	-0.00376185	0.0207645	0.0089779	0.0482149	0.0615586	0.0601238	0.00481845	-0.0476513	0.020235	0.00544754	0.0313824	-0.0579025	0.115723	-0.0140941	0.0571833	0.0258373	-0.00849312	0.00768247	-0.0305152	0.000592894	-0.0164279
838	638	0.00170157	0.0146668	0.00947132	-0.0879217	-0.0132946	-0.000391748	0.0484738	-0.0161239	-0.065733	0.00732354	0.0238823	-0.00441115	-0.0160238	0.051739	0.0271452	-0.0389312	0.0592526	0.0254733	0.0303059	0.0392934	0.0915946	-0.0219304	0.0286418	0.0225478	0.0235087	0.00971881	-0.0680738	0.0551811	-0.0138784	-0.0739635	-0.00495399	0.0408678	0.0191204	0.00337722	-0.0208952	-0.0111945
839	639	0.000911824	0.0283058	0.022865	-0.0443578	0.0642994	-0.0134868	-0.00137428	-0.0273681	-0.00277835	-0.0152977	0.0415332	0.00191926	-0.031812	0.0388329	-0.0155519	-0.0275078	0.060875	-0.00154061	0.00489717	0.0314979	0.137185	-0.0295378	0.109495	0.0222638	0.0148022	0.0241176	-0.00346861	-0.0136685	0.0196075	-0.0813283	-0.00100368	0.0557902	0.0409513	0.101508	-0.00364522	-0.0249597
840	640	-0.00421301	0.0270236	0.0379621	-0.0240362	0.038129	-0.0173701	-0.00929311	0.0250565	0.0534108	0.0193502	0.0269744	0.0492973	0.032904	-0.0367522	-0.0938887	0.0207801	0.0497761	-0.0136019	-0.0315495	0.01567	0.0913312	-0.0232726	0.111808	0.055475	0.0172975	0.00580992	0.0420567	-0.000954465	0.0295141	-0.0187697	0.0258981	0.0327503	-0.00214966	0.04174	-0.00808132	0.0101466
841	641	0.0541216	-0.036862	-0.0196934	-0.0199974	0.0445385	0.0188207	0.0203322	0.00952304	-0.0229338	0.0055736	0.0207791	-0.0174304	0.115993	-0.0304903	-0.0748253	0.0351522	0.024964	-0.0357953	-0.0411117	-0.0201518	0.0523197	-0.068597	-0.0264406	0.0554626	0.0273695	0.061722	-0.00487163	0.0368494	0.0139882	-0.0483282	0.0178001	0.00596151	-0.0246004	-0.0720281	-0.00230323	0.0377634
842	642	0.0696351	-0.00750104	-0.0694062	0.041957	0.0808588	0.0360913	0.00230212	-0.0499503	-0.101899	-0.0117497	0.0259238	-0.0443381	0.103305	0.00812927	0.00676936	0.0341097	0.0107885	-0.0737918	-0.0336909	-0.0478167	0.0920909	-0.0317316	-0.0800071	0.00849509	0.00436947	0.0858852	-0.00100992	0.0721611	0.00169687	-0.0588329	0.0287456	-0.029982	-0.0292564	-0.0338123	0.0435878	-0.0277697
843	643	0.0130002	0.0370459	-0.0262209	0.0368539	0.0665503	-0.0231196	-0.058826	-0.0341321	-0.0845389	-0.017783	0.00729623	0.00483543	0.110508	-0.0569463	0.0125667	0.0280068	0.0310717	-0.0189714	-0.0258841	-0.0715884	0.0888755	0.0213687	-0.0382018	-0.027967	0.00104956	0.0312739	-0.0384433	0.0280293	0.0036887	-0.0583645	0.0895966	-0.035554	-0.0265929	0.0146349	0.0324698	-0.03155
844	644	-0.00679551	-0.00857588	-0.0195998	0.0317491	0.00673588	-0.0385959	-0.0475977	-0.00307614	0.0096108	-0.0491347	-0.0120816	0.0216001	0.0543135	-0.112614	-0.0291947	0.00383013	-0.00820316	0.0201937	-0.000584829	-0.0729504	0.0143161	-0.0115815	-0.0691512	-0.0458325	0.0437243	0.0585305	-0.0856792	-0.138093	-0.0216619	-0.0645843	0.0747182	-0.00648314	0.0109777	0.018819	-0.000883382	0.0210191
845	645	-0.0498061	-0.00913747	-0.0151072	0.0985171	-0.0150264	-0.0103773	-0.0190797	0.0162197	0.0146068	-0.0300494	-0.00985303	0.0185006	-0.0419316	-0.0277668	0.0146857	-0.0110569	-0.07696	-0.0441531	0.0203729	-0.0527415	-0.00674358	-0.0182206	-0.069867	-0.0249479	0.0358246	0.0482917	-0.0318234	-0.231592	-0.0446739	0.000568751	0.00101774	0.000487224	0.0222425	0.003296	0.00728045	0.00393099
846	646	-0.0775148	0.0267185	0.0262524	0.0825986	0.0142375	-0.0100043	0.00561569	0.035119	-0.0411107	0.00123958	-0.00680524	0.0058377	-0.0417528	0.0518376	0.0334327	0.00668488	-0.0494354	-0.0299781	0.014275	-0.0506861	0.0351609	-0.00862436	-0.0143363	-0.00359516	-0.0153216	-0.0164494	-0.00592375	-0.12907	-0.01529	0.101253	-0.0508775	-0.0116381	0.0356366	-0.0334174	0.00720187	0.0315105
847	647	-0.0450982	0.0249495	0.0123471	0.0181192	0.0153128	-0.021129	0.0453026	0.0159762	-0.020715	0.0282106	0.00195162	-0.00318075	-0.054781	0.0384097	0.0149348	0.018341	-0.0127719	0.0409176	0.00743692	-0.0484683	0.0411782	-0.0301892	-0.023835	-0.0248323	-0.0414693	-0.0473384	0.0260542	-0.0279263	-0.0101878	0.107713	-0.0684679	-0.0183962	0.0349135	-0.0384004	-0.0120686	0.0491164
848	648	0.00513936	0.0410079	-0.0501829	-0.0070898	-0.0133532	-0.0523606	0.00852278	-0.00778997	-0.0122628	0.00910492	0.00796978	0.00624904	-0.0871069	0.0135668	-0.00748289	-0.00161618	-0.0323255	0.120192	-0.00567479	-0.0302786	0.0581127	-0.0726723	-0.0318462	-0.000746902	-0.0400327	-0.0159794	0.0208475	0.0019536	-0.00841298	-0.0104151	-0.0609753	0.0116165	-0.00471245	-0.0208851	-0.0228103	0.0312029
849	649	0.0494118	0.036413	-0.0689056	-0.00498027	0.0112619	-0.0565918	-0.0545792	-0.0383147	-0.00686065	-0.0523855	0.00921221	0.0414314	-0.0713625	-0.0191007	-0.047436	0.0193716	-0.00744869	0.116513	0.00727318	-0.0180486	0.0664037	-0.0536127	0.00616751	0.0453825	-0.0392713	0.0368766	-0.00940567	0.0980299	-0.00837384	-0.0646055	-0.0291841	0.0345403	-0.00331328	-0.0237372	-0.0306263	0.0413412
850	650	0.0186499	-0.00458493	-0.0756811	0.0107273	0.0377006	0.00501691	-0.0690485	-0.0657343	0.058494	-0.00518562	0.0155273	0.0641429	-0.0426221	-0.0375796	0.0303681	0.0336506	0.00591066	0.0136476	0.0453339	-0.00713693	-0.0255136	0.0274968	0.0275899	0.0296693	-0.0508774	-0.0117552	0.00969153	0.144926	-0.0179707	-0.00914298	0.00277519	0.0387849	0.000997617	-0.0197716	-0.0128096	-0.00525878
851	651	-0.039102	0.00939205	-0.0492856	0.00694816	-0.0231154	0.04989	-0.00464557	-0.00591172	0.101063	0.0439425	-0.00917271	0.0102598	0.0100326	-0.00164344	0.0885307	-0.020542	-0.0299988	0.00838972	0.0119146	-0.00919242	-0.0741488	0.0418129	0.0695428	0.0101143	-0.0398828	-0.0745253	-0.059279	0.014528	0.0253405	-0.00908522	-0.0221968	0.0563657	0.0020168	0.0127053	0.00520635	-0.0305381
852	652	-0.0501753	0.00577363	0.0537306	-0.0041882	-0.0400368	0.0263228	0.0801362	0.0535558	0.0638734	0.0202822	-0.00488921	-0.0552276	0.0706637	0.0426464	0.0280232	-0.0158302	-0.0143693	-0.000601975	-0.0122235	-0.0279491	-0.0717259	0.0318342	0.0910713	0.00976875	-0.0198865	-0.0530524	-0.107096	-0.122482	0.0353593	-0.00159557	-0.027318	0.0465689	0.0241411	0.0321548	-0.0157293	-0.0365284
853	653	-0.0502743	-0.0423798	0.0893545	0.00567988	0.0222658	-0.0116804	0.0806825	0.0356021	0.0112824	0.0360444	0.0314261	-0.0265387	0.100014	0.0432986	-0.0227923	0.0147479	0.0280942	-0.0658295	0.00786681	-0.0270449	-0.126481	0.0414197	0.0132474	0.00233016	-0.00571736	0.00280059	-0.0372036	-0.103049	-0.00492825	0.0762042	0.00340426	0.0233789	0.0068202	0.0406955	-0.0123921	-0.0402665
854	654	-0.0349671	-0.0135858	0.0723559	0.0200248	0.0585163	-0.024617	0.0612928	-0.00676895	-0.0277713	0.00959961	0.0110257	0.0325985	0.0766388	0.0149636	-0.0676996	0.00597065	0.036187	-0.0318084	-0.00961251	-0.0099702	-0.142682	0.0227592	-0.0350221	-0.0177604	0.00174002	0.0160906	0.017438	-0.0322381	-0.0169374	0.0477853	-0.0191243	-0.0175655	-0.0236483	0.027277	0.00190817	0.0328205
855	655	-0.0328272	0.0148908	0.0161205	0.00225944	0.0178783	-0.0371061	0.0476442	-0.0330194	-0.0494065	-0.0757354	0.00710676	0.019689	0.00205279	0.000943707	-0.0711783	0.0206042	0.0454205	-0.00128966	-0.00118052	0.00730405	-0.111991	0.000715784	0.0105355	-0.0468844	-0.000307601	-0.00868883	0.0318338	0.0213158	-0.00671723	-0.0379292	-0.0773051	-0.0379852	-0.0360766	0.00263808	-0.00519291	0.0498491
856	656	-0.00329898	-0.0353176	-0.065941	-0.0379163	-0.0110304	-0.0370286	0.0464631	-0.00828829	-0.0175115	-0.0563629	0.019113	0.0130279	-0.0377844	0.00571163	-0.0390693	0.000449727	0.0978062	-0.0728562	0.0225657	0.0249606	-0.0778722	-0.0237267	0.0323801	-0.00381681	0.030771	-0.00641503	0.025136	0.154856	-0.011529	-0.0434365	-0.079282	0.00333019	-0.0104571	0.0334708	0.0147041	-0.0176232
857	657	0.0691824	-0.0188598	-0.0212358	-0.040866	0.0772142	-0.0374668	0.0218181	-0.0101176	-0.0457492	0.0223469	-0.0154268	0.0138441	-0.00284246	0.0183958	0.00675669	-0.0201635	0.0839224	-0.0754777	0.0194395	0.0174697	-0.0452268	-0.0192658	0.035842	0.0396924	0.0328004	-0.0375507	0.0142572	0.209873	-0.0240984	-0.0540283	-0.012393	0.0129388	0.0122018	0.0741732	0.0395781	-0.0354177
858	658	0.043935	0.030241	0.0425236	-0.0296133	0.13326	-0.0292553	-0.0546514	-0.0293818	-0.0583348	0.0685758	-0.0126503	0.00129169	0.0353347	0.00533101	0.0503902	-0.00463491	-0.0400234	0.00826848	0.00411461	0.0163397	-0.0221261	0.0443417	0.0341778	-0.00133937	0.0211495	-0.0479603	0.0509892	0.0924783	-0.00728329	-0.0445086	0.00868028	0.0131433	-0.0385561	0.0342267	0.0118073	0.0020653
859	659	0.0274303	-0.00435449	0.0480119	-0.022778	0.157326	0.0405788	-0.0707225	0.000608314	0.0460888	0.10261	0.0145865	0.0538215	0.010938	0.0272259	0.00626473	-0.0295533	-0.0728169	0.0560075	-0.00808494	0.0460691	0.00245106	0.0619484	-0.0215792	-0.0051157	0.0795561	-0.009372	0.0745919	0.0196707	0.0109423	-0.00717802	0.00599076	0.02453	-0.0405547	-0.0522521	-0.0273461	0.0238044
860	660	0.0377286	-0.00712808	0.0968322	-0.0052027	0.189972	0.0716202	-0.0564148	-0.0148761	0.0361592	0.0331872	0.018787	0.0363325	-0.0261998	0.0809839	0.00310543	-0.0309634	0.0183895	0.0535778	0.0142192	0.0342215	-0.00101889	0.0251157	-0.052866	-0.000621243	0.069364	-0.0118539	0.0389271	0.05679	0.00399498	-0.0137608	0.0386422	-0.00564127	0.0165306	-0.0641653	-0.00921579	-0.00450567
861	661	0.0243738	0.0146585	0.120151	-0.0119549	0.125311	0.0466873	-0.0182004	-0.0229478	-0.0158266	-0.0499092	0.0125398	-0.0711502	-0.0066825	0.0573864	0.0875659	-0.00441329	0.0143063	-0.059763	0.0162793	0.00952685	-0.0121049	0.0191361	-0.0115246	-0.00766556	-0.00820069	0.048055	0.0541929	0.136223	0.00355864	0.00478813	0.0582594	-0.0265073	-0.00369155	-0.0330151	-0.000821802	-0.0432329
862	662	0.0814526	-0.0259041	0.0110364	-0.00042429	0.0556259	0.0411961	0.0581474	0.0298526	-0.014838	-0.0461811	-0.024422	-0.0900661	0.0152425	0.0259422	0.0567584	0.0053842	-0.0768639	-0.120158	-0.0263928	0.0187045	-0.00530447	0.0181319	0.0353099	0.00549943	0.000937576	0.0764689	0.0725108	0.0583693	0.00700038	0.00184432	0.0508932	-0.0382352	-0.0485879	-0.00789011	-0.0147999	-0.0246622
863	663	0.0528613	-0.031378	-0.091241	0.0388175	-0.00352778	0.0136451	0.0603737	0.0281175	-0.0194437	-0.0650264	-0.0407161	-0.0210529	-0.0394359	-0.000255362	-0.0320705	0.0240187	-0.0636695	-0.0117336	-0.0437677	0.0346113	0.0442651	0.00493154	0.0281081	0.013702	0.0212707	-0.000735156	0.01358	-0.144138	-0.00685071	-0.0408344	0.00290612	-0.044137	-0.0421776	0.0377403	0.00542206	-0.0373923
864	664	-0.0122164	0.0103762	-0.0538588	0.0477472	-0.0229355	0.000693394	-0.0093328	0.0234957	0.0578628	-0.0321267	-0.0341185	0.0296168	-0.0970716	0.0063687	-0.0180558	0.0180853	-0.0182316	-0.00143717	-0.0106723	0.0394278	0.0904101	0.0215503	0.00599237	0.0364675	0.0161685	0.012295	-0.0472815	-0.110666	0.00323245	-0.0127228	-0.0124375	-0.0202946	-0.0232532	0.0233796	-0.00773235	-0.0798282
865	665	0.00519027	0.0207497	-0.0441144	0.0197658	-0.0119282	0.0100658	-0.0332386	0.0287126	0.0779519	0.0275642	-0.0198251	0.0386477	-0.0382302	0.0495582	0.024926	-0.00108189	-0.013803	-0.0657873	0.00926053	0.0161924	0.0960933	0.0572158	-0.0117529	-0.00992658	0.0649476	0.0174167	-0.0493128	-0.0123692	0.00474545	0.0439243	0.0426512	-0.0217071	-0.0297206	0.00161118	-0.0452674	-0.0107392
866	666	0.0395876	0.00208947	-0.0583041	-0.0187121	-0.0851973	-0.0110776	0.0207322	-0.0094035	0.0283259	0.0326722	0.0144431	0.0425138	0.0219801	-0.0025275	0.0614326	-0.0256012	0.0346638	-0.0263548	0.0184421	0.00471943	0.114845	0.0312972	-0.0450416	-0.0536416	0.0846041	-0.0504065	-0.0037151	-0.0477478	-0.0249457	0.0724674	0.0222749	-0.0233891	-0.0443948	0.0395925	-0.0227653	0.0318188
867	667	0.102379	0.0122064	-0.0344428	-0.00792077	-0.0751304	0.00141	0.0393062	0.00192859	-0.0240778	0.0325551	-0.00821432	0.0178505	0.0202661	-0.0499333	0.0858566	-0.0565323	0.0644555	0.0370287	0.0569607	-0.0133068	0.0412334	-0.0524432	-0.0339901	-0.00583375	0.0390463	-0.0463519	0.0334917	-0.0232908	-0.0295148	0.0500732	-0.0583706	0.00136494	-0.0405384	0.0414045	0.000806811	0.0135229
868	668	0.0950601	0.066708	-0.0519083	0.00420689	-0.00820174	0.0238413	0.00444968	0.0465902	-0.0913392	-0.00153989	-0.00849335	0.0037759	0.0281348	-0.0164663	0.0614484	-0.0195021	0.0175912	0.0657127	0.045205	-0.0225726	-0.0718203	-0.0746316	0.00822543	0.00929463	-0.00331599	-0.024136	0.0214228	-0.00026674	-0.0174894	0.00284636	-0.0447629	0.0100322	-0.0174265	-0.0022599	-0.0244799	0.0379934
869	669	0.0401122	0.0537147	0.0265169	-0.0223659	-0.056705	-0.0275192	-0.0354682	0.0558267	-0.0805143	-0.00714115	0.0338491	-0.020756	0.0117666	0.0105044	0.0381984	0.0297051	-0.0175917	0.0756356	0.00463237	0.0199236	-0.0484391	-0.0203914	0.0255401	-0.0152841	-0.0284062	0.00314789	-0.0552612	0.0443585	0.0111623	0.015401	0.0112816	0.0137759	0.0121225	-0.0622478	-0.0147668	0.00623667
870	670	0.0056021	0.00668097	0.0948856	-0.00925139	-0.0629501	-0.0697879	-0.065073	0.00619972	-0.0484239	0.0211209	0.00524487	-0.0815265	0.0264656	0.00298646	-0.011628	0.0134065	0.0485467	0.0898566	0.0159837	0.0145574	-0.0160295	0.0164805	0.0115273	-0.0323941	-0.0131507	0.0719149	-0.0760484	0.121006	-0.000543796	0.068745	0.00485463	0.0101008	0.0142015	-0.0918511	0.00324105	-0.0386693
871	671	-0.0287374	0.0206139	-0.00509709	0.018009	-0.00344366	-0.0332183	-0.0567642	-0.0251952	0.0348224	0.00355657	0.000356716	-0.0481252	0.0227793	0.00614336	-0.0323071	-0.00641029	0.114834	0.056834	0.0297806	-0.00484186	-0.0387404	-0.00203585	-0.00368001	-0.00775424	0.00532536	0.0460614	-0.0520399	0.0273771	-0.0171931	0.0552727	-0.0397133	0.0391135	0.0100782	-0.0541809	-0.0116358	-0.017278
872	672	-0.0409675	0.0008495	-0.0908423	0.00519592	-0.0410902	-0.00343338	-0.0284371	0.0230735	0.128588	-0.0227968	0.0128021	0.0267809	-0.0356614	0.0288725	0.00754832	-0.0161057	0.0528995	-0.0507209	0.0143109	0.0177947	0.00294428	-0.0207022	-0.00765751	0.0180703	0.0143578	-0.0263495	-0.0454037	-0.0841988	0.0296539	-0.0383609	-0.0526687	0.0787487	0.0285835	0.0183464	-0.0137384	0.0268086
873	673	-0.0540496	-0.0342075	-0.0773808	0.00115129	-0.077374	-0.00170422	0.00108147	0.0360387	0.077794	-0.0154247	-0.0164473	0.0212803	0.0178919	0.00649744	-0.0256682	-0.0245758	0.0127077	-0.0604844	0.0105313	0.00328599	0.0201384	-0.0090422	-0.0220189	0.00176295	0.00765725	0.00940887	0.0166189	-0.139139	0.0207568	-0.0560686	-0.0227899	0.0257719	0.0261626	0.0808409	-0.0214417	0.0550751
874	674	-0.0488586	-0.00632289	0.0111707	-0.00482289	-0.0208989	0.0290318	-0.0379524	0.0237588	-0.0397648	0.0180763	-0.0304828	0.00150455	0.0916019	0.00292633	-0.0213321	-0.00240695	0.0475743	0.0933689	0.0296597	-0.00336214	-0.0286886	2.61354e-05	0.00627012	0.0270943	-0.0505916	0.00180223	0.0502819	-0.183322	-0.0351873	-0.048563	-0.00298005	-0.0181607	-0.0103205	0.0144113	-0.0129395	0.0329289
875	675	-0.03794	0.0279896	0.0375879	-0.027951	-0.00383035	0.0534355	-0.118376	0.0284862	-0.0740993	0.0307077	-0.0346844	0.0263022	0.0491049	0.0697181	0.013269	0.0272574	0.0259663	0.174473	0.0298511	0.0139769	0.0229511	0.0374751	0.0574616	0.0586523	-0.0514933	-0.074941	0.055757	-0.0370507	-0.0479895	-0.0998585	0.0184787	-0.00874783	-0.0325358	-0.0909989	0.00716851	0.0210348
876	676	-0.0506434	-0.0132946	-0.0309674	0.0243774	-0.00950175	0.0602417	-0.0827198	0.0473622	-0.0100359	0.0304356	-0.00496818	0.0169735	-0.0101822	0.0963909	-0.054996	0.0222797	-0.0106597	0.00337995	0.0246114	-0.0255817	0.160767	0.0800188	0.0452998	0.045759	-0.00106228	-0.0589406	0.0365858	0.10969	-0.0108136	-0.0249722	0.0451742	-0.0199676	0.0150468	-0.0463975	0.0308206	0.0108589
877	677	-0.0570274	-0.0661185	-0.0274658	0.0728242	0.0309815	0.0482292	0.031262	0.0408591	0.0419301	0.0481239	0.0245617	-0.0330622	-0.00617005	0.0634341	-0.091686	-0.0105276	-0.002147	-0.139096	0.0154065	-0.0506558	0.238175	0.0688917	0.00756237	0.0240528	0.00573114	-0.0229955	0.00717017	0.0967115	0.0416524	0.0582456	0.0159041	-0.0429796	0.072799	-0.0151931	0.0501703	-0.0241981
878	678	-0.0284662	-0.0287304	0.0158807	0.0222205	0.00728109	0.0201538	0.0861922	-0.00654034	0.0542697	0.0583668	0.00878176	-0.0678869	0.000740607	0.027901	-0.0774832	-0.0414171	0.0056821	-0.0959004	0.00778647	-0.00808656	0.147963	0.0527874	0.0214322	0.00495075	0.00746597	-0.0060271	0.0453409	0.108382	0.0691056	-0.0237059	-0.0309766	-0.0570435	0.07408	-0.0229888	0.0207606	-0.00153763
879	679	0.000303478	-0.00110824	-0.00682781	0.00682577	-0.082239	0.0289525	0.0916605	0.00186383	0.0163468	0.05088	0.00410276	-0.0656024	0.00521858	0.00251125	-0.0227534	-0.0427734	-0.0212105	-0.0926203	0.00208253	0.0247705	0.00553841	0.00149021	9.82873e-05	0.00721825	0.0239315	0.0330998	0.0689976	0.0877007	0.0452369	-0.0446284	-0.022762	-0.0180468	0.063731	0.0203381	-0.00155044	0.0273696
880	680	-0.0173398	0.00620214	-0.0303558	0.0397572	-0.133857	0.0224493	0.0759461	-9.11896e-05	0.0130955	0.0208966	0.00389986	0.0108085	0.015009	0.00742697	0.081633	-0.0294667	-0.0389683	-0.0173262	-0.0625201	0.034416	-0.0161708	-0.0640527	-0.0621719	0.0395107	0.0463232	0.0602888	0.0661458	0.0293641	-0.000670624	-0.00811549	-0.00970609	-0.0119321	0.0473701	0.0239707	5.33999e-05	-0.0140436
881	681	-0.0294096	-0.000931168	0.01564	0.0482293	-0.119871	0.0016722	0.0195145	-0.00932327	0.0560464	0.00781293	0.00350099	0.0622497	-0.0680098	0.000567593	0.0864831	-0.035694	-0.0173568	0.0837515	-0.083846	0.0192363	-0.0342259	-0.0488145	0.0146105	0.0471499	0.0396413	0.0367496	0.0346268	-0.0195603	-0.00306122	-0.0240306	0.0123052	-0.0146395	0.0579699	0.0556309	0.0112309	-0.0711256
882	682	-0.0264846	-0.0435653	0.0549053	0.0375798	0.00289728	-0.0118656	-0.00749628	-0.00766022	-0.0596035	0.0407481	0.0224782	0.00734436	-0.0771054	-0.017057	0.00358942	-0.0124535	-0.00036209	-0.00144476	-0.0210192	-0.00228783	-0.108551	0.0057235	0.0738043	0.00578533	0.0329676	-0.0185975	-0.0102934	-0.0992588	-0.00874131	0.0359065	0.0825925	0.0347114	0.091872	0.0743402	0.0311012	-0.0418958
883	683	-0.00688076	0.0130519	0.0762261	0.0111096	0.105736	-0.0346878	0.0108819	-0.0487304	-0.133606	0.0255153	0.0261033	-0.0306298	0.0167801	-0.0263537	-0.0281895	0.019617	0.000690275	-0.0740852	-0.0130253	0.00235233	-0.115319	0.0443221	-0.00320321	0.00336068	0.0636418	-0.0102928	-0.0496297	-0.0984631	-0.0017933	0.0714601	0.0850836	-0.0198983	0.0828735	0.0263971	0.0378128	0.0232951
884	684	0.0379364	0.0663007	0.0913274	0.00978687	0.0458188	-0.00355608	0.007053	-0.0327277	0.0211378	-0.0253268	0.0266296	0.0320827	-0.0443326	-0.0747721	-0.0283029	0.00553645	0.0119282	-0.0710763	-0.0558276	-0.0117316	-0.0861677	0.0224476	-0.0148273	0.0264549	0.0352265	0.0399509	-0.0972322	-0.0199572	0.0240287	0.0391055	0.0369742	-0.0331549	0.0407926	0.017846	0.033284	0.00350337
885	685	0.0637782	0.029876	0.037725	0.0137982	0.0282076	0.011642	-0.0199111	-0.0171783	0.0818375	-0.00186153	0.0220109	0.0610853	-0.0829785	-0.0927709	-0.0798871	0.0107849	0.0390479	-0.00274048	-0.0503222	-0.014499	-0.112881	-0.00820845	-0.018307	0.0181057	-0.0295226	0.0477962	-0.0719686	0.0665684	0.0271525	0.0430086	0.0218496	0.0329658	-0.0113488	-0.0158144	0.0248182	0.0142555
886	686	0.0592981	-0.000406772	-0.0101087	-0.0126045	0.07033	-0.0105908	-0.0165712	-0.0497283	-0.00413466	0.0263591	-0.00779497	0.013656	0.0195243	-0.0696386	-0.100427	0.0252541	0.0108025	0.0830386	-0.0296758	-0.00396761	-0.0972013	0.00569775	-0.125542	-0.0121674	-0.0571226	0.0282158	-0.0384905	0.120035	0.0399581	-0.00222076	0.0193463	0.0168398	0.00119574	-0.0116809	0.0222757	0.0703208
887	687	0.0294069	-0.019323	-0.00532316	-0.0453214	0.018914	0.00322883	0.0203819	-0.0540942	-0.028441	-0.0110571	-0.00596676	-0.0243593	0.0280664	-0.0643732	-0.0177172	0.041947	-0.0441688	0.0476787	-0.0448446	-0.014124	-0.0455248	-0.017604	-0.198571	-0.0365509	-0.0753973	0.0252111	-0.0529226	0.0741679	-0.00214573	-0.0330179	0.0513449	0.0386342	0.0434867	0.0660121	0.00981224	0.0390915
888	688	0.00964455	0.000989819	-0.0278958	-0.0822562	0.0193775	0.00217624	-0.0231718	-0.054602	-0.0658541	-0.0693448	-0.00108853	-0.0400024	-0.00948129	-0.0419758	0.0310738	0.0690381	-0.0275497	-0.0184085	-0.0162846	-0.00197607	-0.0387196	-0.0513457	-0.134567	-0.000637849	-0.0582867	0.035314	-0.0173881	0.0534196	-0.0529998	0.006989	0.0574545	0.034466	0.0234592	0.0283562	0.00529235	-0.0125185
889	689	-0.0114193	-0.00986277	-0.0873321	-0.0765905	0.0472044	-0.0136096	-0.0637733	-0.0485732	-0.0727916	-0.0911755	-0.00361973	-0.00637662	0.00579137	-0.0130562	0.0160473	0.0242547	-0.0395467	-0.0290127	0.0128412	-0.000423798	0.0288664	-0.0187863	-0.0128307	-0.00142986	-0.00534327	0.0262711	0.0377085	0.0965045	-0.0299261	-0.00609597	0.0554823	-0.0219483	0.00791464	-0.0584805	-0.00887638	-0.0231944
890	690	-0.0532248	-0.0544716	-0.0525509	-0.0392168	-0.0104281	-0.0315548	-0.0231701	-0.0155333	0.0769611	-0.0487108	0.0243455	0.00647462	0.0131017	-0.0331789	0.0521975	-0.000813031	-0.102409	-0.034001	0.00128932	0.00793218	0.166843	0.01198	0.0743428	-0.0653125	0.0214953	-0.00507544	0.0581387	0.0213541	0.00398176	-0.025583	0.0658342	-0.0082737	0.0197756	-0.0422744	-0.0477249	0.00532107
891	691	-0.0570097	-0.0265082	0.0434303	-0.00484845	-0.0334574	-0.0536974	-0.0302284	0.0202801	0.131455	-0.0401155	0.0166095	-0.0139726	0.0495906	-0.0339028	0.0739418	0.0567331	-0.0912693	-0.0621877	0.013702	0.0390219	0.263131	-0.00946201	0.0701217	-0.0615158	0.0165467	-0.0492742	0.0501788	-0.0354391	0.0145136	-0.00779017	0.0216374	-0.0109583	0.0137209	0.0336777	-0.0297047	0.0489241
892	692	-0.0498791	0.0026478	0.0511048	0.0527061	-0.01754	-0.0484975	-0.0416602	0.0431409	-0.0318586	-0.0493107	0.0193708	-0.0509774	0.0397531	0.0334809	-0.00216575	0.0547646	-0.0525279	-0.0285966	0.0280595	0.0223369	0.206988	-0.008906	0.0294286	-0.0407899	-0.000249252	-0.0656192	0.0303168	0.0606708	-0.00304452	-0.0300507	-0.00514334	-0.0242123	-0.025488	0.0497344	-0.00102821	0.0114411
893	693	-0.0658053	0.0157005	0.0446752	0.0507341	0.00180309	-0.0510928	-0.0225006	0.0573247	-0.152866	0.0257678	0.0461084	-0.0566145	-0.056491	0.0551315	-0.0300408	0.0170498	-0.0425946	0.0307647	0.0510995	0.00921421	0.0645527	0.0160462	0.0464015	-0.0363649	-0.0122787	-0.0196871	0.0593046	-0.0261706	-0.00658089	-0.0264114	-0.0344877	-0.00252066	-0.0223866	-0.0331213	-0.00122263	-0.0483368
894	694	-0.0553389	0.0761664	-0.0124937	0.00638133	0.0260735	-0.0602829	0.0112506	0.0528437	-0.0942814	0.0605078	-0.00491621	0.045195	-0.107668	0.08167	0.0715424	0.000219047	0.00774449	0.0381019	0.0340428	0.0240709	0.0266147	0.0217034	-0.0108086	0.0121563	0.0165612	0.0231396	0.0774908	-0.20966	-0.00331547	0.0115052	-0.0802024	0.0152535	0.019194	-0.0693297	0.0219118	-0.0192394
895	695	-0.0301907	0.104414	-0.0755801	0.00524244	0.0365209	-0.0202569	0.0378652	0.0338108	0.0105113	0.00951744	-0.0693599	0.0525326	-0.0992714	0.131991	0.124174	-0.0313307	0.0339192	0.0259723	0.00427753	0.01029	0.00733648	0.0131962	-0.0787171	0.0448692	0.0599241	0.0114317	0.0151953	-0.106604	-0.0270133	-0.0081565	-0.0564279	0.0172438	-0.001581	0.0305246	0.0323748	0.0151072
896	696	-0.000461131	0.0531454	-0.00288887	-0.0179831	0.0124353	0.0304071	0.0327578	0.0132898	0.0266585	-0.0146311	-0.0593753	0.00337837	-0.0126408	0.0842252	0.0569581	-0.0378678	-0.00453014	-0.0205405	0.0339115	0.00899861	-0.0241192	0.0070414	0.0219241	0.0319465	0.0589914	0.0152144	-0.0109248	-0.00108879	-0.0181965	-0.0316158	-0.0121517	-0.000705878	-0.0252423	0.108416	0.0174341	0.0213159
897	697	0.00332379	0.00875778	-0.0255533	-0.025026	-0.0325525	0.0383823	0.0528554	0.0074138	0.00189599	0.0190636	-0.0238251	0.0223581	0.0587746	0.0829007	0.0485762	-0.0383456	0.0117221	-0.00915314	0.00903553	0.00047266	0.0226038	-0.0101705	0.105126	0.0225354	0.0313401	0.0564599	0.00263051	-0.0451077	0.0120729	-0.0271969	-0.0150178	-0.0150263	-0.0328356	0.0399198	0.011104	0.0332402
898	698	-0.035776	-0.015124	-0.0992941	0.00356702	-0.0484817	0.0241007	0.0850025	-0.0153172	0.0180829	0.0568488	-0.0256656	-0.0019154	0.0189894	0.104452	0.0787613	-0.0537662	0.0268348	0.0450315	-0.00016535	-0.0597736	0.0132115	-0.0455309	0.079514	0.0315903	0.0240052	0.0599321	-0.0197929	-0.00272265	-0.00590085	-0.055712	-0.0391816	-0.011928	-0.0307998	-0.0536721	0.012808	0.00366027
899	699	-0.025031	-0.0132899	-0.00978078	0.00595778	-0.0744309	-0.00146072	0.117332	-0.0380691	0.00999161	0.0905753	-0.0165994	-0.0133135	0.0503719	0.0249321	-0.00298417	-0.0543419	0.0176772	0.0537842	0.0442176	-0.0678519	-0.0685512	-0.0107488	0.0439107	0.0143652	0.0453155	0.00014594	-0.0180786	0.0227416	-0.0171424	-0.0753189	-0.0481408	0.0301541	0.0093905	-0.0857875	-0.00962706	-0.0126086

## Sheet: Figure_2A_SC1-Fpz
	time	sub-001	sub-002	sub-003	sub-004	sub-005	sub-006	sub-007	sub-008	sub-009	sub-010	sub-011	sub-012	sub-013	sub-014	sub-015	sub-016	sub-017	sub-018	sub-019	sub-020	sub-021	sub-022	sub-023	sub-024	sub-025	sub-026	sub-027	sub-028	sub-029	sub-030	sub-031	sub-032	sub-033	sub-034	sub-035	sub-036
0	-200	0	0	0	0	0	0	0.0103501	-0.0173851	0.171372	0.0181206	0.0905938	0.0484507	0.0682831	-0.1697	0.0594521	-0.0598422	-0.0237569	-0.463896	-0.118115	0.0776091	0.217603	0.152117	0.0398311	0.0471912	-0.0148744	0.0687236	0.031151	-0.15929	0.253643	0.152665	0.3463	-0.0960139	-0.167223	0.0442602	0.087346	-0.0368772
1	-199	0	0	0	0	0	0	0.0665811	-0.014324	0.0927534	0.0389368	0.011548	0.0863431	0.0267765	0.00455847	0.0282298	0.130733	-0.0748235	-0.202057	-0.102249	0.00674999	-0.0175618	0.217951	-0.0229118	-0.0240607	0.0506283	0.0537224	-0.0343798	-0.0326954	0.408684	0.0397897	0.241413	-0.158938	0.0102514	0.103555	0.0401806	-0.071615
2	-198	0	0	0	0	0	0	0.128867	0.0664857	0.00881382	0.0677361	-0.00127353	-0.125095	-0.0194702	0.272079	-0.00130975	0.0753797	0.110342	-0.0587658	0.00898952	-0.0398343	-0.172479	0.0264636	-0.0733017	-0.0664058	-0.0756285	-0.0584523	-0.0898441	0.0696618	0.176388	0.089555	0.285231	-0.108985	-0.0427822	0.197366	0.0674555	-0.00519019
3	-197	0	0	0	0	0	0	0.0773311	0.0790864	-0.0339216	0.115451	0.0142497	-0.0477232	0.023738	0.217294	0.0420069	-0.0749128	0.0217978	-0.117133	0.0402401	-0.0507851	-0.0796261	-0.0518165	-0.0311881	-0.133558	-0.138722	0.00823727	-0.0279811	-0.0258402	0.0545731	0.213369	0.254832	-0.125083	-0.086663	0.171425	0.0642937	0.070271
4	-196	0	0	0	0	0	0	0.0169632	0.000391272	0.0182445	0.123229	-0.0608556	0.0159479	0.111859	-0.00350205	0.0402805	-0.0781199	-0.103701	0.0749249	0.044285	-0.180816	-0.0134092	0.092985	-0.0338226	-0.119371	-0.0435248	0.0963549	0.0158744	0.0373243	0.0750214	-0.00241289	-0.0070545	-0.145543	0.105717	0.0525461	-0.0376666	0.0280136
5	-195	0	0	0	0	0	0	0.0198239	0.0110346	0.0743513	0.0831255	-0.119538	-0.0543535	0.045483	-0.118746	0.022367	0.0531564	-0.0307123	-0.0174064	-0.0155109	-0.187956	0.209608	-0.0557495	-0.036963	-0.0494163	0.0478532	0.0404602	0.0125964	0.220603	-0.21179	-0.184151	0.0717639	0.0815401	0.138786	-0.0204069	-0.034267	-0.00928601
6	-194	0	0	0	0	0	0	0.0283681	0.0201015	0.00594138	0.0863043	-0.0632082	-0.0858487	-0.056506	-0.183442	0.0743578	0.108223	-0.11538	0.00622888	-0.122222	0.0189508	0.400147	-0.0596406	-0.0147753	-0.0646554	0.0156994	-0.0168358	0.000937118	0.124075	-0.339855	-0.155835	0.162876	0.178524	0.0380158	-0.0463206	0.0247011	-0.0507575
7	-193	0	0	0	0	0	0	0.0569941	0.0337855	-0.0478842	0.0702616	0.021783	-0.146574	0.0600166	-0.181405	0.0469035	0.0495823	-0.0797667	0.108538	-0.0477373	0.0813718	0.127931	-0.0740836	0.0206691	-0.143594	-0.0311623	-0.0991224	0.0571017	-0.00534494	-0.187466	-0.0611216	-0.0201626	0.0958835	-0.0153378	-0.0249883	-0.0181059	-0.110328
8	-192	0	0	0	0	0	0	0.0247152	0.0393244	-0.0332615	0.0891296	0.0687081	-0.0665944	0.108228	0.0752628	0.0522427	0.0315968	0.0980566	-0.278515	0.002962	0.0629464	-0.158174	-0.29304	0.12636	-0.124969	-0.014692	-0.123383	0.150235	0.0773552	-0.210808	-0.0427769	-0.156507	0.119002	-0.0113634	0.0169282	0.0125623	0.00805732
9	-191	0	0	0	0	0	0	-0.0111697	-0.120752	0.0168788	0.13286	0.0753177	0.0538943	-0.102757	0.206399	0.139127	0.0949115	-0.0294674	-0.480815	-0.0703856	0.0614733	-0.0748845	0.0410181	0.136819	-0.0582718	-0.176526	-0.0888823	0.11526	0.0291491	-0.21485	0.0511236	-0.0532971	0.0991651	0.0743486	0.0332071	-0.011557	0.156885
10	-190	0	0	0	0	0	0	-0.0548346	-0.127997	7.40072e-05	-0.00644438	-0.0311121	0.110222	-0.183212	0.0213831	-0.105953	0.195564	-0.0307015	-0.379781	-0.0421875	-0.00867774	0.060508	0.474975	0.0895377	-0.0210871	-0.172243	-0.00457915	0.0215849	-0.0675195	0.121618	0.17481	0.00565068	0.0766658	0.0148552	0.110855	-0.0870845	0.137182
11	-189	0	0	0	0	0	0	-0.111162	-0.00304733	-0.086954	-0.146976	-0.10307	-0.0150147	-0.160427	0.00406455	-0.277249	0.138077	0.0811413	-0.352492	0.0772941	0.0693446	0.155141	0.204158	0.134526	0.0579049	0.16569	0.0879507	-0.0361039	0.0691313	0.280516	-0.0222679	-0.167331	0.110092	-0.12351	0.19251	0.0439262	0.103727
12	-188	0	0	0	0	0	0	-0.0979517	-0.0391818	-0.101296	-0.0329725	-0.0718833	-0.0929497	-0.120989	0.0571159	-0.0504764	-0.064634	-0.00921286	-0.417752	0.126037	0.0936308	0.139499	-0.204185	0.0826303	0.0729615	0.187282	0.0330472	-0.0490476	0.115516	0.0240556	-0.122473	-0.103	0.0858005	-0.049706	0.238981	0.0996807	0.0444229
13	-187	0	0	0	0	0	0	-0.0768849	-0.0222028	-0.0558776	0.167519	-0.0927034	0.0801207	0.0462494	-0.0634222	-0.066441	-0.0951667	0.0113391	-0.196406	0.0343229	0.0481333	0.135537	-0.124264	-0.0149181	0.0334541	0.0238462	-0.013752	0.00410701	0.0239816	0.0565815	-0.0594419	0.216737	-0.016903	0.0502949	0.344232	-0.0162835	-0.0140272
14	-186	0	0	0	0	0	0	-0.0824879	0.0454391	-0.0269556	0.112583	-0.0172007	0.002674	0.105086	-0.0767337	-0.114086	-0.0566499	-0.0204388	0.287074	0.00564777	0.155878	0.292969	0.159774	-0.0298447	0.0406676	0.0584263	0.0114101	-0.00487558	0.00575656	0.228288	-0.0100111	0.177496	-0.105076	-0.0202136	0.239073	-0.0838741	0.0256515
15	-185	0	0	0	0	0	0	-0.0494632	0.0191984	-0.0271886	-0.120912	0.0424951	-0.050459	0.0280494	0.0884276	0.0548909	-0.0381616	-0.132332	0.325165	0.00654652	0.0824493	0.135471	0.16526	-0.118822	0.0228325	0.0585686	-0.0236335	-0.0368154	0.00565493	0.0796264	0.132883	-0.168925	-0.105757	-0.069822	-0.094264	-0.0402056	0.03304
16	-184	0	0	0	0	0	0	0.0332956	-0.0358026	0.00745005	-0.177405	0.000895148	0.0787185	-0.0175354	0.143885	0.0533716	0.039474	-0.108018	0.452494	-0.136105	-0.0440071	-0.156046	0.00878953	-0.0956883	-0.0162908	-0.0390642	-0.0157668	-0.0191965	0.00886005	-0.0524352	0.0116454	-0.23174	-0.0786926	-0.0530041	-0.314704	0.0528459	0.0337357
17	-183	0	0	0	0	0	0	0.0369279	-0.0332837	0.0349786	-0.116526	0.132186	0.0326883	-0.0350455	-0.00192886	-0.0316535	-0.0190994	-0.0417916	0.807566	-0.137842	0.0570904	-0.230889	-0.056906	0.106838	-0.0160965	-0.089601	-0.00173465	-0.0590369	0.0296557	-0.0452241	-0.0742559	-0.327329	-0.0188741	-0.058148	-0.352156	0.0701893	0.052622
18	-182	0	0	0	0	0	0	0.00491728	0.0226446	-0.0835005	-0.152733	0.167376	0.022938	0.00353135	-0.0359293	-0.0847849	-0.0564147	-0.0373363	0.450291	0.0424873	0.111214	-0.148497	-0.0319474	0.133461	0.0542197	-0.0537481	-0.0838548	-0.015402	0.0673764	0.0182311	0.131763	-0.551466	-0.0242005	-0.0217187	-0.268375	0.0697605	-0.00949916
19	-181	0	0	0	0	0	0	0.0374234	0.0138122	-0.167542	-0.185251	0.0400818	0.0666526	-0.0129946	0.0747601	-0.0313973	-0.0548475	-0.101642	0.151768	0.0259358	-0.050126	-0.0053482	0.0605775	0.0684588	0.0702087	-0.0323871	-0.0131833	0.0835676	0.109713	0.0465254	0.137096	-0.261536	-0.138963	-0.0371364	-0.236545	0.0550002	-0.106831
20	-180	0	0	0	0	0	0	-0.00152746	-0.0179922	-0.11593	-0.0770603	0.0467687	0.0683516	-0.0504115	0.137855	0.0790106	-0.118745	-0.0290046	0.342336	-0.125759	-0.192389	-0.0679598	0.014642	0.0788835	-0.0462982	-0.0687058	0.0536916	0.0512292	0.031388	0.026177	-0.0116825	0.0109613	-0.124953	-0.0388001	-0.184807	-0.00037461	-0.073845
21	-179	0	0	0	0	0	0	-0.0548881	-0.0383713	-0.0652184	0.0469582	0.0452081	0.0196254	0.0800492	0.174392	0.0285335	0.0428538	0.105437	-0.0526607	-0.118538	-0.10753	0.0440982	-0.0307385	0.0484912	-0.0767549	-0.0300277	-0.044772	0.039761	-0.123184	-0.061054	-0.152279	-0.099566	0.0327267	0.0572531	-0.00996384	0.0334786	0.0173112
22	-178	0	0	0	0	0	0	0.058766	-0.0556292	0.041778	0.0676825	-0.0236835	0.0167978	0.051086	0.154866	-0.0240254	0.0679377	0.0966893	-0.506792	-0.0330825	0.0890379	0.163593	0.0473377	0.0255971	0.00524872	0.0915101	0.0621123	0.0476138	-0.0736029	-0.168307	-0.159814	-0.237366	0.140904	0.0858999	0.0217314	0.0671358	0.00120046
23	-177	0	0	0	0	0	0	0.116342	-0.0372572	0.0895637	0.0307598	-0.0362485	0.0609167	-0.0771596	0.141825	0.000900658	-0.164497	-0.0247711	-0.348688	-0.0189788	0.209782	-0.103285	-0.0673118	0.0165608	0.0552614	0.127345	0.0570452	-0.00558117	0.104945	-0.104112	-0.0444717	-0.206538	0.108572	0.124889	-0.0744379	0.00430486	0.0177291
24	-176	0	0	0	0	0	0	-0.00172961	-0.0117435	0.000393294	0.0208718	0.0239662	0.0821921	0.0375056	0.0596121	0.023035	-0.170726	-0.0558406	-0.307719	-0.0488422	0.0908769	-0.184666	-0.187181	-0.0730971	0.0792165	0.0764853	-0.187572	-0.0545611	0.00581977	-0.107551	-0.164387	0.0542595	-0.0128902	0.103052	-0.114838	-0.0375478	0.0354993
25	-175	0	0	0	0	0	0	-0.0145329	0.0728037	-0.0241322	0.0473797	0.0123507	0.119977	0.101839	-0.122263	0.0868465	-0.0586015	0.072702	-0.322735	0.00351023	-0.0398484	-0.195277	-0.0666678	-0.158403	0.041351	0.0437799	-0.182631	-0.0910368	-0.254734	-0.03865	-0.296414	0.0691866	-0.0777104	0.0647659	0.00033551	-0.0566076	-0.0146527
26	-174	0	0	0	0	0	0	0.0282501	0.0811795	0.0305758	0.0996103	-0.0559616	-0.0348616	0.0164425	-0.0957131	0.150569	-0.0144807	0.0751176	-0.166179	0.146135	0.0539902	-0.140839	0.0986643	-0.142615	-0.0339845	0.017953	-0.0907823	-0.0970668	-0.177854	0.129742	-0.130254	0.120832	-0.0979503	0.13072	0.206887	-0.022724	-0.0196076
27	-173	0	0	0	0	0	0	-0.0175593	-0.0196579	0.143933	0.236198	-0.0345137	-0.0948767	-0.0659939	0.0269137	0.125798	-0.0591346	0.0199168	-0.218006	0.164647	0.0946401	0.191905	-0.0552857	-0.0370404	-0.0449337	0.0421685	0.0133777	-0.0986732	0.054242	-0.0825225	0.0402103	0.377141	-0.0542276	0.0974778	0.286808	0.0299311	-0.0312018
28	-172	0	0	0	0	0	0	-0.0364121	-0.0018235	0.151221	0.195268	-0.0657786	0.0503996	-0.0482993	0.0184836	0.0852599	-0.0161679	0.0101455	-0.312468	0.0559122	-0.0569	0.234941	-0.24743	0.0779883	-0.0285865	0.0142662	0.12522	-0.0523073	0.010746	-0.263232	0.0330603	0.295105	0.0671427	0.0508672	0.285353	-0.0140714	-0.0531795
29	-171	0	0	0	0	0	0	-0.0194041	-0.0236709	-0.0184635	-0.0723399	-0.0941669	-0.0108431	-0.0406113	-0.0796887	0.105264	0.20972	-0.0446869	-0.0691887	0.0109144	-0.205549	0.0620354	-0.00641361	0.0499004	-0.0311165	-0.214463	0.0599718	0.0274123	-0.0257655	-0.0462145	-0.0249093	0.318727	0.0237067	-0.0403689	0.113735	-0.0156578	-0.0490839
30	-170	0	0	0	0	0	0	-0.0132895	-0.10919	-0.0900639	-0.124804	-0.0298827	-0.0883093	-0.0831798	-0.10351	0.00163249	0.319902	0.0123221	0.255674	0.00413509	-0.0699816	0.0762301	0.069263	-0.0916684	-0.0366585	-0.213531	0.00679052	0.0389832	0.0676912	0.136046	-0.0140452	0.373904	-0.0717163	-0.0775217	-0.120323	0.021535	-0.0507054
31	-169	0	0	0	0	0	0	-0.0130279	-0.0835674	-0.0510929	-0.0909764	0.00895542	-0.024727	0.0316278	0.034283	-0.124819	0.17518	0.0839005	0.316278	-0.0303147	0.153531	0.0601441	0.0141753	-0.112124	-0.0196675	0.0414224	0.00350039	0.0512279	-0.0861997	0.0273236	0.0986147	0.0286432	-0.0349306	0.0431248	-0.157162	0.0110035	-0.0401656
32	-168	0	0	0	0	0	0	-0.0315138	-0.0263776	0.0665428	-0.107433	0.0440246	0.063669	0.102787	0.110846	-0.109289	-0.0472477	0.0274177	0.459642	-0.0408333	0.0402968	-0.162786	0.0613467	-0.0565309	0.0245026	-0.0472086	0.0526211	0.0293513	-0.201665	-0.032256	0.186047	-0.153676	-0.0582601	0.0475384	-0.244605	0.00713603	0.000244066
33	-167	0	0	0	0	0	0	-0.0479426	0.0842186	0.10668	0.0788198	0.0237963	0.0238107	0.102623	0.131532	-0.127963	-0.0174398	0.0455199	0.624433	0.0179332	-0.205679	-0.208342	-0.141429	-0.0318629	0.0252131	-0.222995	0.164519	0.0196771	-0.0554315	0.0597901	0.215297	0.0767685	-0.0605459	0.0146099	-0.356123	0.0489849	0.0172957
34	-166	0	0	0	0	0	0	0.000977563	0.161244	-0.0264708	0.220102	0.0125334	-0.162848	0.0628761	0.136068	-0.106238	0.0503441	0.071347	0.239395	0.0910515	-0.213922	-0.021756	-0.0759608	0.0862316	0.0131501	-0.0879932	0.130514	0.0760654	-0.0441904	-0.00265156	0.125119	0.277829	-0.00677802	-0.0814743	-0.321617	0.0642017	0.000625945
35	-165	0	0	0	0	0	0	0.0315228	0.144786	0.00715513	0.132034	0.0665438	-0.192342	-0.123833	0.0177903	-0.160671	-0.0683843	-0.0477401	-0.220663	0.0351854	-0.0535421	-0.0478689	0.162575	0.115961	0.0335814	0.00587689	0.0940473	0.0059355	0.0375592	0.0381114	-0.0314418	0.0482601	-0.020308	-0.0751514	-0.216206	-0.0625184	0.018083
36	-164	0	0	0	0	0	0	0.0943778	0.160382	0.0917203	0.0763711	-0.01447	0.00395263	-0.0641281	-0.161068	-0.213168	-0.0256073	-0.0508461	-0.237741	-0.0276517	0.0108276	0.0532971	0.210397	-0.028109	-0.012868	0.0328783	0.115274	-0.103021	0.20311	0.198058	0.0552531	-0.230769	0.0666893	0.0650197	-0.119397	-0.0847695	0.0427418
37	-163	0	0	0	0	0	0	0.226302	0.111331	0.0960212	0.122345	-0.126069	0.123874	0.158705	-0.234098	0.016539	0.0686841	0.0108547	-0.213556	0.0461368	0.0497407	0.23894	0.314505	-0.0865437	-0.00692016	0.266774	-0.0316166	-0.0976199	0.161494	0.0940905	0.0607075	-0.155236	0.173129	-0.0516206	0.0789122	0.0193333	0.047543
38	-162	0	0	0	0	0	0	0.173731	0.0173939	0.105377	0.170289	-0.0527943	0.0536172	0.0154304	-0.0804452	0.0763679	-0.0183357	0.00870018	-0.0950797	0.0473053	0.204974	-0.0211347	0.269822	-0.043693	0.0414943	0.276586	-0.0772458	-0.0263823	0.215131	0.0916532	0.0424763	-0.0891769	0.140952	-0.0895132	0.302584	0.0100576	-0.00148668
39	-161	0	0	0	0	0	0	0.0445198	0.0547456	-0.0401988	0.0884536	0.0446901	-0.00793841	-0.208416	0.0347809	0.0189636	-0.073546	0.125706	0.240051	-0.0397166	0.128952	-0.0744229	-0.0609901	0.0635843	-0.0552764	0.122937	0.062294	0.0105163	0.116687	0.156888	0.340117	-0.0473554	0.0725487	-0.000695326	0.259803	0.0176564	-0.0799744
40	-160	0	0	0	0	0	0	0.00149912	0.107285	-0.1109	-0.0808119	0.0197202	-0.0533897	-0.0271027	-0.0377864	0.0791669	0.0302944	0.095938	0.0814396	-0.0507129	-0.165417	0.226105	-0.348423	0.0922921	-0.0716495	0.291063	0.0151947	-0.0113416	-0.246315	-0.0574263	0.283257	0.129312	-0.01893	0.0113397	0.230066	0.0239159	-0.00758288
41	-159	0	0	0	0	0	0	-0.0226556	0.0300172	-0.0572579	-0.0523067	-0.0187818	-0.00789114	0.164416	-0.0662293	0.0764585	0.052761	-0.116611	-0.387023	-0.0629165	-0.151712	0.185143	-0.0878859	-0.012836	0.0278636	0.196153	-0.0346204	0.0259728	-0.103659	-0.0601665	-0.010581	0.0942327	-0.0316427	0.0421799	0.146278	-0.0292982	0.0942298
42	-158	0	0	0	0	0	0	-0.0418018	-0.0630314	-0.130812	0.0687068	-0.0545965	0.120439	-0.0501723	-0.00389393	0.0964498	-0.0516469	-0.134058	-0.335549	-0.0634346	-0.0314288	0.0104907	0.0868326	-0.0144244	0.0388138	-0.0299052	0.015785	0.0378447	0.202499	0.0607055	0.0164225	-0.0870128	-0.00358314	-0.0715287	0.00197565	-0.0479408	0.0479851
43	-157	0	0	0	0	0	0	-0.101102	-0.0493782	-0.14268	0.0327791	-0.0665686	0.0702477	-0.124131	0.0211703	0.0403057	-0.0360915	-0.0530581	-0.253175	0.094088	-0.0290034	-0.0483204	-0.152665	0.0737885	-0.00745574	0.0981469	-0.0556233	-0.0344649	-0.0282771	-0.0154208	-0.0642192	-0.0701414	-0.0951495	-0.0881806	0.0731457	-0.0496635	0.0229775
44	-156	0	0	0	0	0	0	-0.101678	-0.0306431	-0.0966298	-0.0454325	-0.030421	-0.0438865	0.109093	-0.00164131	0.0431313	0.0109938	-0.00135872	-0.235361	0.0873331	0.0166192	-0.157595	-0.182167	0.110594	-0.0552638	0.0628565	-0.0341963	-0.0707444	-0.0988044	-0.00821518	-0.315356	0.0315085	-0.0949722	-0.00513993	-0.0102266	-0.0381573	0.0814455
45	-155	0	0	0	0	0	0	-0.0402854	-0.109537	-0.0453781	-0.0792387	-0.0645534	-0.0298668	0.0953063	-0.00923512	0.0922349	0.028819	0.0507773	0.140243	-0.12481	-0.00834045	-0.118632	-0.272933	0.0593278	-0.0197717	-0.0864315	-0.00927615	-0.0974346	0.120725	0.066596	-0.298565	0.0831455	0.0448686	-0.135573	-0.0862066	-0.0671821	0.0802585
46	-154	0	0	0	0	0	0	-0.0550048	-0.129056	0.0740368	-0.0425647	-0.0174512	0.0913071	0.00278089	-0.0595634	-0.0347906	-0.0620875	0.0053956	0.168685	-0.0608728	0.00536621	0.121967	-0.0855212	0.00217339	0.0813828	-0.0861593	-0.102547	-0.112213	0.0116555	0.0485487	0.0599251	-0.0285702	0.0891577	-0.155195	-0.0594103	-0.0866305	0.0253342
47	-153	0	0	0	0	0	0	-0.102748	-0.0825535	0.0837897	0.00799266	0.0945699	0.132588	0.0879701	-0.068161	0.0546486	-0.216947	-0.0578363	-0.0861917	-0.0673519	0.0158862	0.0768869	0.366566	0.00157403	0.10409	-0.142004	-0.0868876	-0.0399634	-0.207567	-0.0458527	0.406755	-0.127774	0.0325542	0.014567	-0.132602	-0.0471712	0.0498817
48	-152	0	0	0	0	0	0	-0.108165	-0.0780781	0.0657139	-0.0451664	0.0598228	0.0449119	0.153402	0.0399329	0.249145	-0.0869837	-0.0844721	0.00961968	-0.210174	-0.0295384	-0.272417	0.3593	0.00306796	0.0450646	-0.304883	-0.1186	0.0397697	-0.267879	-0.117257	0.322902	-0.0308739	-0.0575175	0.0263199	-0.0514279	-0.0689039	0.0756988
49	-151	0	0	0	0	0	0	-0.0916132	-0.0647609	0.0426407	-0.0864757	0.0451376	-0.0217024	0.0685306	0.123125	0.0634101	0.015188	-0.107542	0.0569756	-0.0478245	0.0255533	-0.224605	0.1336	-0.000960298	-0.0333902	-0.399858	-0.159175	0.0387657	-0.140142	-0.201363	-0.0348469	0.028469	-0.053394	-0.0997552	0.0471127	-0.0522304	0.0463688
50	-150	0	0	0	0	0	0	-0.115897	-0.0654017	-0.0139045	-0.081916	0.0603046	-0.0696575	-0.0990775	0.188988	-0.175929	-0.0775583	0.0199182	-0.301794	0.0631469	-0.0104073	0.0627311	0.00901378	-0.0435538	-0.0474739	-0.346235	-0.0544158	0.00891718	-0.0286849	-0.168243	-0.244785	0.081117	0.108795	-0.0644942	-0.0355837	0.0345678	0.0411384
51	-149	0	0	0	0	0	0	-0.112258	0.00315799	0.0576882	-0.0696259	0.0326594	-0.0992122	0.065827	0.150254	-0.0595073	-0.032681	0.0925754	-0.381129	0.0730558	0.00588482	0.0247352	0.162809	-0.0824859	-0.0109509	-0.15598	0.0475495	0.0453872	0.00409372	-0.0745323	-0.216783	0.0269081	0.110618	0.126664	-0.0911065	0.0545106	0.0227543
52	-148	0	0	0	0	0	0	0.0199575	0.062433	0.11678	0.00277326	0.0597835	-0.0537868	0.304337	0.000697345	-0.0117431	0.0542026	-0.0524989	0.0441864	0.128907	0.125862	0.0219395	0.229207	-0.0400586	-0.0604512	0.0719995	0.0880821	0.152837	0.197182	-0.123039	-0.185566	-0.0347006	0.0199027	0.220701	0.003346	0.0470672	0.00453209
53	-147	0	0	0	0	0	0	0.166478	-0.0222967	0.0614902	0.0488896	0.0617092	-0.0200125	0.0988563	-0.0584332	-0.154279	0.0365547	-0.0992831	0.0152509	0.0676991	0.104043	0.0635342	-0.0555134	-0.00999776	-0.0851662	0.0978352	0.0593282	0.166006	0.190654	-0.0667011	-0.19826	0.189726	0.12423	0.196363	0.0450791	0.044105	0.00285282
54	-146	0	0	0	0	0	0	0.15675	-0.0153026	-0.0125771	0.00765401	0.0201749	-0.0877628	-0.136686	-0.0634505	-0.057805	0.0357058	-0.0205307	-0.0603321	0.0231149	0.0488047	-0.0460572	-0.11389	-0.0281577	-0.0351888	-0.0137377	0.0174499	0.0596354	-0.0271701	-0.0130591	0.0961876	0.214737	0.127223	0.178804	0.105733	0.0632094	0.0269439
55	-145	0	0	0	0	0	0	0.096183	0.0139438	-0.0468301	-0.0393355	0.0300649	-0.0763684	-0.127298	-0.00201024	-0.0092085	0.108796	-0.000789082	0.0434675	0.00858771	-0.0930834	-0.0225509	0.0687964	-0.0264042	0.0213146	0.0287496	0.0947048	-0.0066887	0.00177836	0.0775855	0.207974	0.0219045	0.0181039	0.0816853	0.272544	0.100344	0.0404188
56	-144	0	0	0	0	0	0	0.120418	-0.0130148	-0.00714437	-0.06933	0.0120893	-0.00861845	-0.105928	0.0289049	-0.0580868	-0.00655186	0.0579572	-0.148082	-0.0334611	-0.118975	-0.0546509	0.088481	-0.0150582	0.0643959	0.265761	0.175365	0.00387558	0.0657188	0.213215	-0.122648	0.0684391	0.0109643	-0.102212	0.148337	0.114792	-0.0551697
57	-143	0	0	0	0	0	0	0.0414069	0.0965611	0.0662231	-0.0325286	-0.00664956	0.00280966	-0.137758	-0.0100906	0.0373472	-0.164225	0.143849	0.130938	-0.0207764	0.0372982	-0.10841	0.0990903	0.027171	-0.0404731	0.334819	0.0832302	0.0578167	-0.065116	0.0708779	-0.1324	0.19284	-0.00407175	-0.0880663	-0.0841018	0.0960154	-0.127106
58	-142	0	0	0	0	0	0	-0.0245466	0.116499	-0.00816345	0.0921354	0.0720776	0.0698229	0.00547077	0.138265	0.0450122	-0.0942854	0.0501853	0.215999	-0.0531781	-0.0744057	0.208478	0.00939594	0.0307504	-0.0825663	0.204081	0.0400151	0.0772512	-0.104087	-0.0391155	-0.133154	0.137986	0.00325238	0.0590768	-0.112689	0.0444653	-0.0770729
59	-141	0	0	0	0	0	0	0.099604	-0.00258096	-0.0644961	0.0604908	0.0780825	0.0731112	0.127689	0.178175	0.109711	0.0235903	-0.0290574	-0.0454132	-0.0977583	-0.0844747	0.35223	-0.214518	-0.00739833	0.00193683	0.24036	0.0694349	0.0773771	0.0941263	-0.0482497	-0.163683	-0.140193	0.0175432	0.111771	-0.121259	0.01391	-0.0224278
60	-140	0	0	0	0	0	0	0.0722695	0.0252484	0.115197	0.00959518	-0.00409606	0.0477496	-0.0227339	-0.0555645	0.109862	0.16704	-0.0068636	0.253704	-1.58817e-05	0.113948	-0.00484041	-0.128867	0.0851428	0.00107126	0.265349	0.013132	0.087676	0.257804	-0.0422493	0.132174	-0.324309	0.0141578	0.0321381	-0.0402	-0.0109416	-0.0124117
61	-139	0	0	0	0	0	0	-0.0152295	0.0434189	0.095568	0.115809	-0.0542766	0.0564109	-0.049622	-0.016188	-0.156594	0.179897	-0.00023664	0.303581	0.0500277	0.0213521	-0.239334	0.109621	0.121319	0.0244813	0.12569	0.000539629	0.021738	0.144444	0.0457259	0.0929705	-0.291819	0.0293415	-0.127407	0.0569298	-0.0297498	-0.00789276
62	-138	0	0	0	0	0	0	0.0529006	-0.0726019	-0.0852269	0.0671564	-0.125976	-0.0357294	-0.0057714	0.288126	-0.166583	0.0861888	0.0466383	0.281503	-0.00863077	0.00255107	-0.265719	0.220858	0.0456538	0.04262	0.0335511	0.0141279	0.0119659	-0.0227946	0.00835012	-0.043602	-0.260472	-0.0503502	-0.104524	-0.0195361	0.00443184	-0.00515781
63	-137	0	0	0	0	0	0	0.00607364	-0.105509	-0.142081	-0.0230847	-0.146794	-0.0353804	-0.0376884	0.242509	0.030148	0.0641261	0.0131	0.349384	-0.0045056	0.234217	-0.114523	0.0198673	0.0231215	-0.011253	-0.0424335	0.000579762	0.0688022	-0.0480732	0.0189256	0.019491	-0.216261	-0.0815113	0.0600696	-0.0852865	-0.00590982	-0.0171374
64	-136	0	0	0	0	0	0	-0.0845475	0.012285	-0.161089	-0.0258103	-0.0562595	0.0776721	0.0418658	-0.192548	0.00664515	0.0967605	0.0080796	0.0200717	-0.0591798	0.254508	0.255054	-0.343189	-0.0433819	-0.0731457	-0.1578	-0.0149013	-0.0320725	-0.155212	0.0106404	-0.0417867	-0.148317	-0.00618129	0.0845649	-0.0914753	-0.0516282	-0.032863
65	-135	0	0	0	0	0	0	-0.0248291	0.0638845	-0.0515055	-0.0215423	0.00977166	0.0562868	0.124301	-0.388454	-0.0554	0.172986	0.0831317	-0.0284875	-0.0209614	0.108653	0.291936	-0.387232	-0.069816	-0.0535845	-0.193369	-0.0582124	-0.147811	-0.196205	-0.13151	0.0568712	-0.0198757	-0.07957	-0.0950245	-0.11321	-0.00308058	-0.0797708
66	-134	0	0	0	0	0	0	0.0529305	0.0473683	0.0478708	0.00485997	0.010733	-0.0404187	0.0521805	-0.160983	0.0168299	-0.0135454	0.061957	-0.0235633	0.268907	0.0564238	0.0590919	-0.280266	-0.0348153	0.0327334	-0.185978	-0.0624554	-0.092446	0.0632082	0.0486864	0.127983	0.0359316	-0.146164	-0.245036	-0.19059	-0.00141948	-0.141607
67	-133	0	0	0	0	0	0	0.0284187	0.0909502	0.0955737	-0.0202755	0.0295848	-0.0353663	-0.110128	0.00966869	0.0178804	-0.16698	0.00921849	-0.243311	0.308532	-0.0190778	0.0289962	-0.1328	-0.0641902	0.00380379	-0.189795	-0.00521053	-0.0344787	0.208518	0.149515	-0.0807995	-0.0071003	-0.0229883	-0.0888172	-0.278674	-0.0762548	-0.139687
68	-132	0	0	0	0	0	0	-0.10459	-0.0573866	0.0616217	0.0271694	0.0441031	0.0030463	-0.0390647	-0.022451	-0.153106	-0.0251656	-0.0735685	-0.129428	0.109274	-0.0758978	0.0410084	0.00741299	-0.0654716	-0.0527695	-0.197595	0.00752743	-0.0708098	-0.0981335	0.0300941	-0.114146	-0.0112636	0.0371207	0.00334347	-0.167447	-0.0807697	-0.105402
69	-131	0	0	0	0	0	0	-0.166114	-0.156882	-0.158024	0.0491899	0.0163965	-0.0866073	0.0478724	-0.0593512	-0.144187	-0.101864	-0.0946378	-0.022307	0.0374864	-0.0655104	0.043054	0.115631	-0.0357408	-0.00801144	-0.280929	0.0153488	-0.0596824	-0.329072	0.225277	0.124155	0.0440397	-0.0932557	-0.173535	0.00700675	-0.155166	-0.0402869
70	-130	0	0	0	0	0	0	-0.044785	0.01641	-0.189639	-0.0786652	0.0163872	-0.194664	-0.0159556	-0.0377988	0.0533823	-0.168309	-0.0158818	-0.0248391	-0.0182157	-0.166323	0.187549	0.326628	-0.0485431	0.0745388	-0.162225	0.0402233	-0.0134508	-0.129671	0.135374	0.307198	0.158206	-0.226463	-0.159803	0.0637302	-0.169116	0.0698747
71	-129	0	0	0	0	0	0	-0.0220327	-0.0136043	-0.0437026	-0.110605	0.0331328	-0.167912	0.0177917	0.0497519	0.0520213	-0.139151	0.0231673	0.175565	-0.0679792	-0.170003	0.0914863	0.313186	0.00305817	0.0987264	0.102975	-0.00788295	-0.0594491	-0.0563374	-0.177078	0.201872	0.131885	-0.162041	0.0320213	0.0414033	0.0164816	0.103018
72	-128	0	0	0	0	0	0	-0.13356	-0.12502	0.0404634	-0.0455047	0.0108658	-0.0405799	-0.0792143	0.107269	0.125886	-0.168578	0.0319067	0.0442339	-0.0901562	-0.0416332	-0.243265	0.0700994	0.112375	0.0899337	0.028391	-0.0215574	-0.0617007	-0.0895283	0.0239835	0.0027174	0.25474	0.0102321	0.085915	-0.0798499	0.0629483	0.0839731
73	-127	0	0	0	0	0	0	-0.116039	-0.0861224	0.0788703	-0.00244282	-0.0204328	0.0691766	-0.0245542	0.156887	0.23945	0.00925973	0.0260415	-0.29557	-0.0911407	-0.012361	-0.127968	-0.0752403	0.145936	0.0974549	-0.127592	-0.0226939	0.00695536	0.046292	0.194701	0.00236921	0.351762	0.141983	0.0331739	-0.0562348	0.0498107	0.0543952
74	-126	0	0	0	0	0	0	-0.0219532	-0.0351164	0.00554763	-0.0169836	-0.0535116	0.0834527	0.111333	0.173108	0.0627817	-0.0194615	0.0146324	-0.241415	-0.0308035	-0.0249841	0.096668	-0.111534	0.149462	0.0227371	-0.110615	-0.0516259	-0.0393574	0.126548	0.0374889	-0.0159363	-0.1001	0.230714	-0.0267462	0.169653	0.123955	-0.00478024
75	-125	0	0	0	0	0	0	0.0988718	0.075866	0.00313817	-0.0506971	-0.084629	0.0948869	-0.0491273	-0.084548	0.00867014	-0.161157	-0.00839362	-0.278325	-0.0192069	-0.00835952	-0.15594	-0.203373	0.0561309	0.0108733	0.0439301	0.0192835	-0.0912443	0.0521907	-0.0409556	-0.03508	-0.261708	0.138807	-0.03167	0.198327	0.0583674	0.0447162
76	-124	0	0	0	0	0	0	0.15705	0.133993	0.0929787	0.00468387	-0.0687399	0.117676	-0.0527224	-0.313326	0.101739	-0.0340474	0.0288457	-0.443482	0.00322639	0.1032	-0.22939	-0.174492	-0.0665447	0.0574814	0.228367	0.00350264	-0.0279644	-0.0759859	-0.165325	0.00799644	0.0989902	-0.0922607	0.0380189	0.123452	-0.0301039	0.135568
77	-123	0	0	0	0	0	0	0.00887124	0.0697582	0.119502	0.0787508	-0.0407757	0.0634634	-0.0686946	-0.11437	0.0792114	0.0431306	0.0356865	-0.258642	0.0749096	0.134869	0.0291391	0.0940204	-0.0886751	-0.0232501	0.225936	-0.0778717	-0.00857235	0.209064	-0.276269	-0.18469	0.152609	-0.114605	0.109035	0.185726	0.0264225	0.150216
78	-122	0	0	0	0	0	0	-0.0666167	0.0493517	0.148822	0.14185	-0.0326578	0.0567274	-0.138422	0.147059	0.0130619	0.111741	-0.12688	-0.114169	0.0397413	-0.0430989	0.0700049	0.0907686	-0.106986	-0.0299028	0.231433	0.0218173	-0.0239282	0.493386	0.0217634	-0.103181	-0.0675961	0.0236664	0.128546	0.163512	0.0724803	0.144046
79	-121	0	0	0	0	0	0	0.0764749	0.0896871	0.161076	0.237456	0.00861263	0.107015	-0.0403537	0.147135	-0.0561847	0.128777	-0.0957525	-0.105156	0.0530821	-0.0667666	0.032973	0.0763229	-0.015493	-0.0141403	0.217739	0.043281	0.036772	0.133548	0.177473	0.264023	-0.0680243	0.063623	0.0889562	0.0535577	0.0123097	0.0854547
80	-120	0	0	0	0	0	0	0.144392	0.102043	0.235413	0.269416	-0.0082737	0.0424925	0.0471622	0.0410875	-0.0131004	0.110868	0.0669735	0.0760045	0.0896534	0.187165	-0.00548393	0.323744	-0.0114207	-0.109776	0.10091	-0.0440581	0.0367639	-0.0275676	-0.0987558	0.0647626	-0.0904415	0.0932417	0.100993	-0.0842494	-0.0258835	0.0262263
81	-119	0	0	0	0	0	0	0.0938918	0.055214	0.210278	0.174364	-0.143848	-0.00354619	0.102611	-0.0595835	0.0231256	0.167303	0.0135972	0.263832	-0.114032	0.240113	0.0833505	0.224658	-0.125122	-0.107339	0.0481613	-0.0144314	0.0178785	0.142595	-0.191087	-0.071698	-0.233432	0.0494144	0.141924	-0.185117	0.0263446	0.0116702
82	-118	0	0	0	0	0	0	0.113759	0.0304081	-0.062663	-0.0151566	-0.122238	0.0476412	-0.0269348	-0.0678453	-0.0827023	0.124225	0.0100974	0.3318	-0.260504	0.0121357	0.242926	-0.130239	-0.0658645	-0.041495	0.0345394	0.00727881	0.0643363	0.0660814	-0.136948	0.140503	0.00185246	-0.0605284	0.0403987	-0.141725	0.0433503	0.00402391
83	-117	0	0	0	0	0	0	0.0852764	0.0459547	-0.205706	-0.108147	0.0283348	0.0339003	-0.0704723	0.0710909	-0.0051508	0.146615	0.103157	0.175393	-0.13586	-0.0433154	-0.0571114	-0.189879	-0.0417724	-0.0139145	-0.0251235	-0.0115301	-0.0383387	-0.07909	-0.136051	-0.0684241	0.256803	0.0139438	-0.0385224	-0.13827	0.0127723	0.0338466
84	-116	0	0	0	0	0	0	-0.0260959	-0.00757697	-0.143696	0.0533476	0.0294158	-0.0242375	0.0917755	0.258008	0.112414	0.138723	0.075872	-0.037393	-0.0201466	-0.135898	-0.311365	-0.0729912	-0.0266833	0.014679	-0.122899	-0.00933895	-0.171763	-0.22471	-0.11184	-0.166729	0.32101	0.0764885	-0.0243618	-0.203129	0.00540174	0.0392734
85	-115	0	0	0	0	0	0	0.0118377	-0.0567447	-0.110713	0.162866	0.0728669	0.00657355	0.0893294	0.276055	0.0277975	-0.0267465	0.015996	-0.159066	-0.0882557	-0.212677	-0.0984957	-0.0950975	-0.0196637	-0.00933253	-0.189678	0.0184725	-0.137887	-0.221984	-0.12467	-0.00580685	0.360963	0.0654023	-0.0583329	-0.308472	-0.00800795	-0.00457725
86	-114	0	0	0	0	0	0	0.0758762	-0.0506488	-0.189478	0.0844167	0.132883	0.0513304	0.00366759	0.148621	0.112317	-0.0840843	-0.00501741	-0.323713	-0.187452	0.0134961	0.0841823	-0.0158652	-0.0950607	-0.0475454	-0.208953	-0.00983888	-0.0653462	-0.0874962	-0.119827	-0.0239719	0.168004	0.113653	-0.0465441	-0.386937	-0.0566515	-0.0260591
87	-113	0	0	0	0	0	0	0.0242059	-0.0906227	-0.225446	0.0401554	0.0594389	-0.0179483	0.00811824	0.207861	0.0972084	-0.0518931	-0.0450067	-0.367318	-0.142443	-0.0408318	0.0563216	0.00523165	0.0189198	-0.0384965	-0.11931	-0.013174	-0.000332085	-0.117205	-0.0118958	0.0950871	0.0595241	0.149924	0.0224717	-0.350932	-0.101443	-0.0368633
88	-112	0	0	0	0	0	0	-0.02844	-0.101005	-0.105277	-0.0449107	0.0609321	-0.021695	0.0737466	0.235889	-0.208041	-0.0961021	-0.050108	-0.302349	-0.0242155	-0.272187	0.0470591	-0.0566666	0.116133	-0.0346963	-0.190295	0.120283	0.0150919	-0.199059	0.0810258	0.120038	-0.00855718	0.156437	0.0573723	-0.216814	-0.0580687	0.00808769
89	-111	0	0	0	0	0	0	-0.114022	-0.0685518	0.00375668	-0.118327	0.0705637	0.0382393	-0.0226551	0.000558931	-0.252228	-0.143254	-0.084479	0.0316811	0.0365857	-0.188315	0.167058	0.084516	0.00405028	-0.0669501	-0.222985	0.0929955	0.0157721	-0.175012	0.094086	-0.00689248	-0.155855	0.0424266	0.0139671	-0.0206609	0.0186492	0.0967289
90	-110	0	0	0	0	0	0	-0.142419	-0.122819	0.0856186	-0.133215	0.0543886	-0.0306089	-0.181099	-0.166661	-0.14926	-0.0125356	-0.169507	0.48214	-0.00141957	0.00887596	0.217092	0.044493	-0.0151063	-0.0852375	0.122704	-0.0386441	0.105384	-0.0244145	0.109022	0.0610435	-0.108309	-0.125846	-0.112506	0.0557501	0.0305147	0.113179
91	-109	0	0	0	0	0	0	-0.0350487	-0.174764	0.127392	-0.187768	0.0502402	-0.0555996	-0.118638	-0.197125	-0.153332	0.0164394	-0.0514497	0.535612	-0.0184384	0.0859624	0.177769	0.0403296	0.115882	-0.0119414	0.164184	-0.0517871	0.192918	-0.0732011	0.0607429	0.0820391	-0.0919541	-0.170447	-0.197124	0.174049	0.0506426	0.0768066
92	-108	0	0	0	0	0	0	0.00779242	-0.131508	0.0608448	-0.18585	-0.0213833	-0.01806	0.0214975	-0.148772	-0.130832	-0.135756	0.0634052	0.289575	0.0853325	0.0628096	0.112526	0.157526	0.165609	-0.00509336	0.0802484	-0.0366674	0.20415	-0.134413	0.0285628	-0.0172123	-0.0695964	-0.103954	-0.16121	0.360932	0.0361893	-0.004634
93	-107	0	0	0	0	0	0	-0.00623501	-0.0371401	0.0336661	-0.139361	-0.0216818	-0.051228	0.108777	-0.0659226	-0.125575	-0.162651	0.0313843	-0.0593643	0.122985	0.125924	0.106162	0.129194	0.137611	-0.114819	0.150001	-0.0119487	0.139675	0.220243	0.0526794	0.0154549	-0.0879997	-0.0465818	-0.00204125	0.346015	-0.00957511	-0.0987032
94	-106	0	0	0	0	0	0	0.036473	0.0798205	0.160621	-0.0177649	-0.0022398	-0.0340892	0.120246	-0.0315159	-0.0602019	-0.231651	0.0753928	-0.118092	-0.0128132	0.203354	0.128908	0.281326	0.10364	-0.0711351	-0.03113	-0.0508013	0.0648914	0.371274	0.0604975	0.0382769	-0.317347	-0.056479	0.180141	0.253607	0.0478829	-0.134264
95	-105	0	0	0	0	0	0	0.00270585	0.0999278	0.252688	0.0959022	-0.0586608	-0.0245429	0.0862259	0.0150003	0.0529008	-0.201602	0.0591586	-0.0337549	-0.0530388	0.14099	-0.0287889	0.385809	-0.0563946	0.0991758	0.0420565	-0.0747372	0.0674651	0.175768	0.17519	-0.20609	-0.318171	-0.0632405	0.248858	0.140763	0.053904	-0.157079
96	-104	0	0	0	0	0	0	-0.127129	0.0435301	0.0842587	0.0913933	-0.0386713	-0.0641254	0.00883921	0.0285884	-0.0491011	0.00327484	0.0385272	0.0309194	0.0705665	0.045882	-0.0343584	0.0950723	-0.0843151	0.180061	0.241352	0.0150433	0.0869388	0.040729	0.294146	-0.26166	-0.204619	0.0245053	0.171356	0.0486277	0.00447933	-0.132366
97	-103	0	0	0	0	0	0	-0.148816	0.101339	-0.0636901	0.0830701	0.0516949	0.00616222	-0.0268512	-0.0162067	-0.0797994	0.0605678	0.0575891	0.337075	0.147073	-0.00847339	0.0384064	-0.126874	0.104884	0.145797	0.103416	0.0623329	0.0775882	-0.00124158	0.261213	-0.0387997	-0.104396	0.0783167	-0.000331667	0.0991135	0.0456571	-0.0853928
98	-102	0	0	0	0	0	0	-0.102525	0.175334	-0.0879882	0.0927758	0.0675965	0.0558163	0.055153	-0.0933107	0.117552	0.155503	0.00911469	0.201988	0.123443	-0.0302488	-0.0473239	-0.130124	0.0708538	0.0896408	0.175572	0.0413917	0.0952062	-0.0393927	0.0915392	-0.0150533	0.17524	-0.0746355	-0.00729783	0.185319	0.067468	-0.111288
99	-101	0	0	0	0	0	0	-0.108083	0.109763	-0.145761	0.0796222	0.00398791	0.0545573	0.067693	-0.080782	0.128145	0.273023	0.0540577	-0.118719	0.025431	-0.075058	0.0444497	-0.194772	0.0497698	0.0327334	0.299988	0.0447491	0.110519	-0.1037	-0.115244	0.0128263	0.186309	-0.098048	0.111153	0.176389	0.0514943	-0.0867922
100	-100	0	0	0	0	0	0	-0.0336003	0.0526743	-0.105827	0.076722	0.0019727	0.0594687	0.0360353	-0.0183209	0.0708195	0.229306	0.0793504	0.0139718	0.00435075	-0.220918	-0.0411065	-0.0793822	0.19215	-0.0317149	0.100764	0.0952534	0.0762096	0.00880679	-0.203939	0.0519192	0.00859344	0.0756822	0.0475831	0.055292	0.0396439	0.0220264
101	-99	0	0	0	0	0	0	0.0745064	0.132646	-0.10149	0.167469	0.0285081	-0.0797966	0.0809663	-0.146796	0.0725155	0.159397	0.0140117	-0.128544	0.073697	-0.259988	-0.33609	0.0321563	0.0214163	-0.0132472	-0.0314497	0.0937389	-0.0132847	0.000228728	-0.12376	0.0593197	-0.0817369	0.136	-0.103425	-0.0086289	0.0248265	0.102435
102	-98	0	0	0	0	0	0	0.0858403	0.183998	-0.186136	0.145	0.0349112	-0.127115	0.0840495	-0.156707	-0.00180923	0.170908	0.0124823	-0.1869	0.0814346	-0.00535641	-0.345715	-0.0678398	-0.175002	-0.00946218	-0.0147328	0.0182989	-0.133398	-0.274112	-0.0579172	0.264618	-0.209939	0.109029	-0.106709	0.0592395	0.0252058	0.0772521
103	-97	0	0	0	0	0	0	0.100334	0.0290813	-0.152049	-0.0198881	0.0678103	-0.0280009	-0.0621255	-0.0749155	0.0069054	0.232779	0.0358401	-0.03771	0.0236397	0.131368	-0.215677	-0.0830421	0.00379846	-0.0565069	-0.0618016	0.00417863	-0.161402	-0.266727	-0.156461	0.17079	-0.0872335	-0.00135421	0.099721	0.0862227	-0.0164992	-0.0193312
104	-96	0	0	0	0	0	0	0.0760574	-0.110304	0.0227549	-0.0607686	-0.0378	-0.00648974	-0.110882	-0.166407	0.0849787	0.136599	0.0634543	-0.509733	0.000839726	-0.0914854	-0.0794467	-0.273744	0.0768885	-0.0495982	-0.176672	-0.0588849	-0.147793	0.0779794	-0.200055	-0.131175	0.286498	-0.0462986	0.123635	0.00755468	-0.0918738	-0.020327
105	-95	0	0	0	0	0	0	-0.00198177	-0.0362779	0.0789477	-0.0472311	-0.12623	-0.000803586	0.0248456	-0.0681682	0.182992	-0.0668466	0.0529207	-0.603399	0.031637	-0.119045	-0.0735094	-0.457246	-0.148291	-0.0358135	-0.268492	-0.17317	-0.17066	0.272875	-0.0594469	-0.0325604	0.396431	0.0314955	-0.135633	-0.122262	-0.0626185	0.0200484
106	-94	0	0	0	0	0	0	0.0355812	0.0298075	-0.0556472	-0.0338885	-0.0349481	-0.0566535	-0.0027023	0.0493953	0.249188	-0.104313	-0.0185187	-0.106874	-0.0724036	0.0786398	-0.0808064	-0.316655	-0.219714	0.00894459	-0.261982	-0.0669344	-0.142756	0.158311	0.0894575	-0.00236807	0.193413	0.0368538	-0.112486	-0.196776	0.000754338	0.0145585
107	-93	0	0	0	0	0	0	0.129858	-0.0133105	0.00295364	-0.0308286	-0.0769091	-0.0710401	-0.114591	-0.0358785	0.150778	-0.0211284	-0.091386	-0.111123	-0.139299	-0.0266103	0.0652531	-0.208028	-0.115249	-0.00959024	-0.144945	0.0580386	-0.129246	0.137012	0.0822684	-0.118279	0.147919	-0.0104391	-0.00409062	-0.15814	-0.0190836	0.0540877
108	-92	0	0	0	0	0	0	0.140463	-0.0506865	0.10039	-0.131624	-0.118122	0.00716099	-0.0407655	-0.00704803	-0.0025617	-0.0252919	-0.133436	-0.0206108	-0.0350378	-0.0777973	0.112341	-0.0227998	-0.0912962	-0.0665879	-0.102908	0.0121568	-0.0943656	0.114447	0.0864727	0.00686281	0.0918921	-0.0947463	-0.133525	-0.121497	-0.0211083	0.0828435
109	-91	0	0	0	0	0	0	0.0974451	-0.0943563	0.0204709	-0.263077	-0.0130193	0.121401	0.0772305	0.0347606	-0.0212053	-0.146795	-0.0276089	0.536183	-0.0527917	0.119669	0.13618	0.216084	-0.13351	-0.0115639	-0.0988151	-0.0329405	0.00142266	-0.108562	0.192821	-0.039752	-0.123701	-0.123417	-0.0468243	-0.137977	-0.000784016	0.0523299
110	-90	0	0	0	0	0	0	0.0585945	-0.189305	0.0664649	-0.142281	-0.00902533	0.232704	0.0156547	-0.0118464	0.152396	-0.229281	0.0501165	0.534368	-0.0750775	0.210813	0.0494419	0.189307	-0.0962915	0.00108104	-0.000115192	-0.061426	-0.0317133	-0.163586	0.0932392	-0.157009	-0.101902	-0.075789	0.150495	-0.16339	0.0155507	0.077138
111	-89	0	0	0	0	0	0	0.0438085	-0.200581	0.178818	0.114462	-0.013567	0.0449362	-0.0727595	0.063194	0.193299	-0.24092	-0.0604507	0.000463903	-0.0484947	0.204631	-0.135366	0.159477	0.0579108	0.0197073	0.0282967	-0.0272883	-0.0654836	-0.0855154	-0.087397	0.0522739	0.0419813	-0.0357438	-0.0489647	-0.200153	0.0356816	0.109432
112	-88	0	0	0	0	0	0	0.0794027	-0.0939276	0.179399	0.0913764	-0.00796294	-0.18956	-0.0407242	0.230585	-0.0110198	-0.231221	-0.0715545	-0.108396	-0.167789	0.0801421	-0.0222783	0.161277	0.0606386	0.0699642	-0.032371	0.0148425	0.0138723	0.0372624	-0.0828174	0.1382	0.131413	0.0410377	-0.252247	-0.17222	0.0555151	0.0686439
113	-87	0	0	0	0	0	0	0.105252	0.00815786	0.0966498	0.0263806	-0.0441021	-0.0694361	-0.0850214	0.311142	-0.105563	-0.103764	-0.0418845	-0.0852236	-0.122623	0.0125826	-0.000770801	0.192534	0.0224714	0.0392011	-0.116342	0.00177248	-0.00546256	0.0783435	-0.00220887	-0.084463	0.0772232	0.0420826	-0.0325421	-0.00261625	0.0124992	0.069918
114	-86	0	0	0	0	0	0	0.0180655	0.0801734	-0.0772213	0.0868858	0.0579619	0.1158	-0.0937943	0.173335	-0.0980654	0.00338952	-0.0959643	-0.104299	0.104021	0.0974961	-0.142489	0.266763	0.203148	-0.0148717	-0.00729835	0.053195	-0.041535	-0.0764107	0.0757003	-0.1552	0.0762867	0.0140754	0.100579	0.102677	-0.120499	0.0991331
115	-85	0	0	0	0	0	0	-0.0532034	0.0869137	-0.11009	0.0911978	0.129009	0.0868307	0.0282734	-0.0347499	-0.124562	-0.064872	-0.0508358	0.118836	0.141471	0.141645	0.0294212	0.130616	0.249651	-0.0237762	0.19577	0.133795	-0.000678678	0.00452792	-0.00817264	0.0341095	0.14402	0.0153499	-0.015336	0.0328857	-0.0767139	0.0765006
116	-84	0	0	0	0	0	0	-0.0173796	0.0717725	0.103066	0.107111	0.0406321	0.0214909	0.0598811	-0.104051	-0.113374	-0.0795904	-0.0123099	0.0930654	0.204727	0.181575	0.126251	0.131834	0.022805	0.0367067	0.218661	0.15175	0.00975706	0.187879	-0.0536274	0.121795	-0.0502132	-0.0858017	0.0758002	0.0430928	0.0845194	0.008762
117	-83	0	0	0	0	0	0	-0.0731922	0.0576303	0.135804	0.136774	0.00382684	0.0386649	0.0470113	-0.149018	-0.0668153	0.025671	-0.0639475	0.0566528	0.185159	0.219645	0.0511486	0.20149	-0.130535	0.0382065	0.205326	0.0458104	0.0300392	0.0810056	0.0981467	0.100881	-0.086829	-0.0728624	0.189172	0.131501	0.0694911	-0.076518
118	-82	0	0	0	0	0	0	-0.203888	0.0972486	-0.0438555	0.128549	0.0234142	-0.0431546	0.0435739	0.00983594	-0.0642682	0.0778136	-0.0639624	0.0523831	-0.108881	0.174646	0.124728	0.186957	-0.0634216	0.0334329	0.0770717	-0.0291332	0.0534508	0.0324576	-0.0385648	0.0796875	0.105408	0.124215	0.0236444	0.092528	-0.00861621	-0.103098
119	-81	0	0	0	0	0	0	-0.160677	0.165685	-0.127842	0.0987939	0.0276945	-0.0957983	0.0456395	0.328645	-0.0471114	0.0158939	0.0105324	-0.247418	-0.136265	-0.037365	0.165092	0.387714	-0.0123064	0.0431466	0.0218447	0.0334504	0.0876563	0.194393	-0.250912	-0.0228704	0.151024	0.21639	-0.0631451	0.0826051	0.0224258	-0.0859927
120	-80	0	0	0	0	0	0	-0.00159119	0.12076	-0.106754	0.0998452	-0.0172751	0.0165332	0.0357152	0.220444	0.0156677	0.0135529	0.116564	-0.169259	0.0157496	-0.206148	0.145909	0.291555	-0.0343732	-0.00746708	0.119061	0.0205978	0.0955164	0.217306	-0.097942	-0.0355709	0.106653	0.167045	0.0428466	0.0793382	0.0826665	-0.0648269
121	-79	0	0	0	0	0	0	0.0685758	0.104176	-0.0264898	0.114695	-0.0284317	0.0548637	-0.173124	-0.0942141	-0.0131431	0.103417	0.150229	0.107931	-0.0323125	-0.171061	0.271646	-0.0658254	-0.0195843	-0.0141709	0.11098	0.00793404	0.0257407	-0.050415	0.106209	0.000761123	0.0130537	0.103877	0.0624373	-0.147212	0.0101037	-0.00194785
122	-78	0	0	0	0	0	0	0.0839003	0.0789349	0.0161659	-0.00972558	0.0568965	0.025006	-0.283885	-0.08296	-0.0743717	0.132258	0.037879	-0.0214307	-0.094462	-0.164176	0.430215	-0.304788	-0.0400215	-0.0257927	0.151905	0.0408853	0.0100573	-0.206714	0.154473	0.0268194	-0.322499	0.0409569	-0.0117631	-0.264628	-0.0828679	0.0478704
123	-77	0	0	0	0	0	0	0.0465777	0.0109677	-0.0249847	-0.0954182	0.0413632	0.0229606	-0.0972821	0.0729253	-0.0635753	0.111963	0.0143852	-0.2781	-0.0304299	-0.18741	0.157829	-0.516648	-0.0160055	-0.00812518	0.128147	-0.0390878	-0.0206168	-0.0199371	0.0963967	0.1228	-0.463933	-0.0110959	-0.115917	-0.144122	-0.101655	0.031969
124	-76	0	0	0	0	0	0	-0.0532599	0.0254688	-0.0425745	-0.00565711	0.0101587	0.0151753	0.00217891	0.0564603	-0.103735	-0.0283325	0.143433	-0.551106	0.0554099	-0.1266	-0.114862	-0.304481	-0.0175731	-0.00580121	-0.00558686	-0.0722402	-0.058946	-0.118927	-0.0634627	0.132836	0.00574029	-0.0535422	-0.154268	-0.0916375	-0.0859675	0.0309615
125	-75	0	0	0	0	0	0	-0.0530235	0.00489645	-0.030372	-0.115287	0.0775803	0.0188365	0.0546314	-0.104223	-0.183432	-0.0934226	0.134576	-0.493257	0.0227653	-0.0287506	0.10124	-0.0335802	-0.0759092	-0.0873907	-0.166669	-0.107415	-0.0375235	-0.321609	-0.146844	0.116069	0.143044	-0.122956	-0.0426089	-0.0630571	-0.0365674	0.00458319
126	-74	0	0	0	0	0	0	-0.0174471	-0.0816705	-0.0616353	-0.20203	0.0437172	-0.00801495	0.111975	-0.0555612	-0.0801912	0.054537	0.0360174	0.0038967	-0.0524936	-0.0245323	0.0760812	-0.0443262	0.0611633	-0.0694521	-0.309671	-0.166013	-0.0886076	-0.117297	-0.053481	0.0259688	-0.127326	-0.115614	0.0681578	-0.0223826	-0.0346757	-0.062787
127	-73	0	0	0	0	0	0	-0.0179238	-0.176073	-0.05376	-0.0274453	-0.0400263	-0.00970855	0.0538211	0.0845524	0.0892703	0.168741	-0.0209857	0.330954	-0.0636731	-0.100591	-0.14227	-0.000555168	0.163939	-0.00585076	-0.223516	-0.0525439	-0.113504	-0.108259	-0.101242	-0.0925122	-0.208937	-0.0611233	0.155029	-0.00802681	-0.0483526	-0.0170616
128	-72	0	0	0	0	0	0	0.0366696	-0.211306	-0.0180705	-0.111719	-0.0291856	0.0100609	0.0579134	-0.0928024	0.0512483	0.148929	-0.0594626	0.413673	0.0481097	-0.103375	-0.217674	-0.299863	0.0736348	-0.0258419	-0.182389	-0.0318232	-0.0791829	-0.207415	-0.22272	0.0284278	-0.274396	-0.096599	0.114073	-0.0476295	-0.0717596	0.044548
129	-71	0	0	0	0	0	0	0.064552	-0.17842	-0.0130342	-0.239797	-0.043643	-0.0250033	0.156318	-0.126124	-0.0401153	0.032148	-0.0143293	0.353599	0.156549	0.0335153	-0.304946	-0.575826	0.0303455	-0.0677407	-0.240449	-0.0414335	-0.0756988	-0.0814777	-0.161463	-0.00673755	-0.0720629	-0.0997327	-0.106317	-0.171155	-0.0616838	-0.00685296
130	-70	0	0	0	0	0	0	-0.00114878	-0.181252	0.00226244	-0.165877	-0.0723829	0.0162756	0.212337	0.0367191	-0.0241959	-0.0145799	-0.0100438	0.322684	0.0823521	0.121651	-0.206489	-0.318533	0.0464964	-0.0390865	-0.161799	0.0861433	-0.0159081	0.0043907	-0.119122	-0.0984466	0.192549	-0.0476737	-0.129458	-0.208443	-0.0363187	-0.0151925
131	-69	0	0	0	0	0	0	-0.0529094	-0.203953	-0.0269009	-0.066852	-0.0212905	-0.0338895	0.257058	-0.0199699	0.000521181	-0.0583551	-0.106708	0.126958	-0.0177268	-0.0053391	-0.101219	0.0406612	0.0943478	0.0150724	-0.103312	0.0759659	0.064285	0.00976825	-0.0484922	0.0771456	0.210286	0.0139187	-0.0206345	-0.106834	-0.0569561	0.0482973
132	-68	0	0	0	0	0	0	-0.0160647	-0.152875	0.0073588	0.148984	-0.0611093	-0.152052	0.221436	-0.0350061	0.0597541	-0.0092134	-0.140014	-0.334217	-0.0880004	-0.0833685	-0.0662639	0.411167	0.103728	0.048727	-0.119657	0.0590535	0.0621769	-0.00189099	0.15254	-0.11075	0.132961	0.112305	-0.0291117	0.0110663	0.046606	0.0731968
133	-67	0	0	0	0	0	0	-0.0303031	-0.0417295	0.0732077	0.09479	-0.100473	-0.012421	-0.00408087	-0.0225222	0.0868265	0.130658	-0.112701	-0.508817	-0.0630474	-0.0242	0.0731635	0.48988	0.0414515	0.112997	-0.0368738	0.098263	0.098376	0.0599265	0.124352	-0.31965	-0.0632579	0.134688	0.0143532	0.0138718	0.143764	0.0749041
134	-66	0	0	0	0	0	0	-0.10498	0.0298885	0.0813623	-0.105858	-0.0103433	0.105999	-0.0740624	0.0336859	-0.02574	0.0473041	-0.050832	-0.313	0.00420379	0.0139613	0.140038	0.262418	0.0355453	0.0744489	0.156743	0.02893	0.181051	-0.0299923	-0.0722651	0.0134883	-0.0147417	0.102114	0.0573859	-0.0429756	0.118365	0.0345303
135	-65	0	0	0	0	0	0	-0.0990183	0.0342553	0.0995459	0.0356507	-0.0289958	0.104062	-0.000106323	0.0921497	0.00369043	-0.00988639	-0.008498	0.139016	-0.0304624	0.0244298	0.0552461	0.267266	-0.00418872	-0.026159	0.195461	-0.041563	0.150233	-0.148808	0.0317212	0.161628	-0.0307503	0.0739417	-0.0252016	-0.0133619	0.0562342	-0.0556128
136	-64	0	0	0	0	0	0	-0.0569963	0.0215639	0.0179496	0.119672	-0.0668061	0.0894039	-0.0939596	-0.0640508	0.0513266	-0.0175198	0.00571652	0.150804	0.00453108	0.0452001	0.0167582	0.248842	-0.144106	0.0251745	0.235424	-0.0202861	0.112026	0.110186	0.207891	0.0454505	-0.299709	0.0235989	-0.0393593	0.0538409	0.000394377	-0.0649969
137	-63	0	0	0	0	0	0	-0.0296038	0.0493527	-0.0229259	0.132576	0.0106668	0.0239038	-0.134195	0.0500087	-0.112961	-0.0590727	0.110642	-0.0252781	0.0495125	0.045815	0.0492324	-0.0651719	-0.20001	0.0451801	0.45427	0.0615157	0.108336	0.325958	0.127248	0.10641	-0.102644	0.057992	0.128185	0.144122	0.0207761	-0.0261147
138	-62	0	0	0	0	0	0	0.00921723	0.131782	0.00994175	0.260039	0.0356765	0.0239937	-0.0384274	0.348877	-0.0901032	-0.025427	0.0677257	0.274239	0.0635618	0.0681981	-0.0550909	-0.301658	-0.0838567	-0.0254481	0.432658	0.0611557	0.0737448	0.27459	0.0295225	0.125213	0.304131	0.134949	0.211368	0.195097	0.0323984	-0.0540314
139	-61	0	0	0	0	0	0	0.00994635	0.202392	-0.0772366	0.194015	0.034318	-0.00228617	-0.0613894	0.197298	0.0833652	-0.0207142	-0.00043287	0.273988	0.0317031	0.132551	-0.0830765	-0.190946	0.0123756	-0.00604107	0.247628	-0.000987124	0.0886112	0.18504	0.0392357	0.0226644	0.424024	0.0556424	0.10857	0.169555	0.0478959	-0.0679018
140	-60	0	0	0	0	0	0	-0.0556872	0.198576	-0.125545	0.0700044	0.0702509	-0.0216865	-0.18383	-0.0893576	0.152676	-0.0859281	0.130271	0.235204	-0.041166	0.023661	0.00351505	0.148887	-0.0871786	0.0308518	0.212679	0.00378394	0.0761413	0.142843	-0.00474471	0.0156997	0.382658	-0.060702	0.124453	0.223962	0.08347	-0.0516815
141	-59	0	0	0	0	0	0	-0.00559453	0.146933	0.0180888	0.0759256	0.0662822	-0.00103748	-0.101297	-0.0376827	0.0952739	-0.191319	0.0166444	0.241196	0.0211321	-0.0450924	-0.00092591	0.336253	-0.126727	0.0286504	0.0876517	0.0225655	-0.0064695	0.171441	-0.00995018	0.0745636	0.296182	-0.109018	0.131985	0.239564	0.10075	-0.0594827
142	-58	0	0	0	0	0	0	0.110011	0.179828	0.188929	0.0356815	0.017998	-0.0745672	0.0774656	0.021029	-0.0232505	-0.0803002	-0.073197	-0.0990981	0.0410289	-0.0100812	-0.000778998	0.180388	0.0496142	0.0111017	-0.165587	0.0734588	-0.0830496	0.128296	0.00302321	0.0681283	0.13923	-0.104119	-0.108572	0.0933112	0.0762876	-0.0067481
143	-57	0	0	0	0	0	0	0.0936896	0.243233	0.0786626	-0.00811501	-0.0364385	-0.100171	0.100524	-0.137855	0.0933013	0.0393886	0.102961	-0.230714	-0.0198163	-0.235936	-0.0813207	-0.10665	0.115006	0.00974976	-0.25984	0.142184	-0.112115	0.128039	-0.0338927	-0.0816478	-0.0147402	-0.0019278	-0.249066	0.0808778	-0.0182454	0.0818104
144	-56	0	0	0	0	0	0	0.008653	0.0958285	-0.0706268	0.0570767	-0.0355849	-0.0406979	0.036252	-0.203615	0.198019	-0.0051146	0.0993794	-0.158152	-0.0700116	-0.308456	-0.111957	-0.283977	0.0262549	-0.0120079	-0.186485	0.0972329	-0.0459061	0.124925	0.094271	-0.182036	-0.17102	-0.0391203	-0.145129	0.15076	-0.0581572	0.0630476
145	-55	0	0	0	0	0	0	-0.0425979	-0.0531242	0.000881487	0.119171	-0.00686263	-0.0205945	0.0301306	-0.0984102	0.0886587	0.0978756	0.042748	-0.0722332	-0.0351508	-0.0547655	-0.0621329	-0.196708	-0.00584074	-0.0924824	-0.146886	-0.0415557	-0.0341813	-0.162054	0.00694442	-0.0319851	-0.351589	-0.0854494	-0.0023368	0.0242133	-0.0799191	0.0165223
146	-54	0	0	0	0	0	0	0.00196279	-0.0939415	-0.0154296	0.0678449	0.00103581	-0.0269847	0.0743714	-0.0141536	0.0750039	0.0271937	0.0233077	-0.197447	0.151606	0.0987235	-0.155058	0.208837	0.014901	-0.0608002	-0.242843	-0.127513	-0.108551	-0.462948	-0.160814	0.0559134	-0.242905	-0.036071	0.0436109	-0.0314224	-0.105586	0.0409715
147	-53	0	0	0	0	0	0	0.040928	-0.204055	-0.0688458	0.00427198	0.0544138	-0.0306299	-0.0356185	0.03052	0.0283454	-0.0847714	-0.0658851	-0.377565	0.128529	0.185204	-0.0584054	0.360944	0.0742669	0.0179193	-0.317883	-0.126862	-0.0861041	-0.430201	0.0193424	-0.111352	-0.0243386	-0.136514	-0.0610351	-0.0264702	-0.0461175	0.0903242
148	-52	0	0	0	0	0	0	0.0900087	-0.130128	-0.034738	-0.0117338	0.0624641	-0.0121633	-0.0213635	0.102773	-0.120284	0.0164972	-0.0701305	-0.0321995	0.0014394	0.219137	0.201291	-0.0517074	0.0294356	-0.0203833	-0.311493	-0.100142	-0.0821392	-0.130932	0.12596	-0.205355	-0.0802062	-0.0695386	-0.171427	-0.143593	-0.0435575	0.0887409
149	-51	0	0	0	0	0	0	0.121873	-0.0903728	0.0936883	-0.0749965	0.0207913	0.0179652	0.0758626	0.163752	-0.0972531	-0.0853021	-0.0578866	0.119507	-0.0127734	0.201991	0.0507726	-0.142723	-0.161244	-0.0770699	-0.374373	-0.0563969	-0.113504	0.00163917	0.153178	0.116884	-0.140934	0.0624278	-0.129684	-0.182055	-0.11158	-0.0294307
150	-50	0	0	0	0	0	0	-0.0036646	-0.265361	0.173587	-0.158869	0.0105153	-0.0514594	-0.0367933	0.183114	0.0833013	-0.0526255	-0.0950329	-0.0720207	-0.142869	0.179936	-0.126627	-0.0341971	-0.113779	-0.105607	-0.340811	-0.0141174	-0.0597485	-0.104822	0.0741372	0.248872	-0.0619444	-0.0110532	0.0329449	-0.152119	-0.0721655	-0.0747099
151	-49	0	0	0	0	0	0	-0.0477047	-0.188544	0.0166581	-0.162282	-0.0225613	-0.0409143	0.0722151	0.134459	0.101437	0.249842	-0.0902816	-0.0353914	-0.0988562	0.104115	0.147511	-0.192248	0.0940392	-0.07405	-0.171966	0.0596722	-0.00432662	-0.230289	-0.0401191	-0.166752	-0.09379	0.03393	0.0581319	-0.0555076	-0.0184067	0.0122617
152	-48	0	0	0	0	0	0	0.0507112	-0.0735053	-0.0334621	-0.054919	-0.0268172	0.186534	0.117071	0.119065	-0.0385587	0.172989	-0.144711	-0.283105	-0.00078004	0.0194943	0.285818	-0.0345249	0.099632	-0.000836039	-0.0448202	0.0478564	0.0757069	-0.253773	0.0471966	-0.094513	-0.0219479	0.083685	-0.0447269	-0.0170286	-0.0228079	0.0304538
153	-47	0	0	0	0	0	0	0.071564	-0.0472664	0.0238705	0.0305881	-0.0579896	0.148903	-0.0880886	0.128042	-0.092963	-0.0882789	-0.116561	-0.305348	-0.0771661	-0.0930274	0.241744	0.0510092	0.146324	-0.00766735	0.105933	-0.0811361	0.106201	0.0263166	-0.00894229	0.172521	0.21388	0.0204581	0.00799512	-0.0825961	0.0319764	-0.00482215
154	-46	0	0	0	0	0	0	-0.00499023	0.0728811	0.0447977	0.0471685	-0.0625859	-0.0929471	-0.0470599	-0.0513684	-0.126314	0.0447043	0.0357259	0.196979	0.0332354	-0.116222	0.0750788	0.0246149	0.177586	-0.00264703	0.285272	-0.0617272	0.0847882	0.21392	-0.155267	-0.0941319	0.178648	0.0382798	0.117531	-0.105679	0.0575522	-0.0364699
155	-45	0	0	0	0	0	0	-0.0373885	0.0647317	0.0703746	0.0638553	0.069573	-0.00499352	-0.0341537	-0.16469	-0.0695413	0.114631	0.108042	0.302114	0.0137719	-0.0611941	-0.236157	0.0930927	0.0137379	0.0941204	0.450527	-0.00277978	0.100323	0.163897	-0.053636	-0.0880217	0.0911971	-0.00247842	0.137666	-0.223768	0.0108828	-0.0170249
156	-44	0	0	0	0	0	0	0.0163704	0.0707808	0.0143833	-0.0412048	0.123247	0.115567	-0.0448953	-0.0228954	-0.00675382	-0.157857	0.155283	0.0894645	-0.102358	-0.0414007	-0.0857704	-0.0281793	0.0157129	0.10766	0.515597	0.0227267	0.0423356	0.262197	0.134976	0.175037	0.0327346	-0.10614	0.0774081	-0.281476	0.0119017	-0.000654149
157	-43	0	0	0	0	0	0	0.0462351	0.19137	0.0318829	-0.117759	0.0771672	0.0258295	0.063121	0.200906	-0.0915842	-0.1687	0.0228702	-0.0562099	0.071972	0.0354723	0.0974429	0.102089	0.0578767	-0.0137306	0.496341	0.0855048	0.0297488	0.256021	0.101504	0.176452	-0.161692	-0.102815	-0.00799055	-0.202536	0.0771699	-0.0505073
158	-42	0	0	0	0	0	0	0.015743	0.202336	0.0493785	-0.0511391	-0.0149928	-0.00984276	-0.0189415	0.30701	-0.0574503	-0.0388804	-0.0365503	0.0970643	0.13815	0.163831	0.169983	0.140074	-0.0693153	-0.0737181	0.443143	0.0421404	0.0599867	0.176738	0.0564767	0.117639	-0.131929	-0.0415836	-0.0672758	0.00353656	0.0952576	-0.00129694
159	-41	0	0	0	0	0	0	0.0362938	0.181355	-0.0610003	-0.050874	-0.113197	0.0153952	-0.057558	0.166923	-0.028619	-0.0947527	0.118015	0.184667	-0.0254788	0.148741	0.269288	-0.017876	-0.114905	0.00704284	0.277168	0.0234918	-0.00450586	0.254713	0.101141	0.0360092	0.0470025	0.0788804	-0.0809991	0.259456	0.0641746	0.0303778
160	-40	0	0	0	0	0	0	0.0709712	0.199152	-0.164685	-0.0107744	-0.0804915	0.0142473	0.00142574	-0.00631704	-0.0749376	-0.0664164	0.102678	-0.146837	-0.101137	-0.121721	-0.0921691	0.0277178	-0.0946507	0.0419968	0.16261	0.077559	-0.055336	0.197826	-0.0660204	-0.109234	0.171108	0.158384	0.00315566	0.170188	0.0906729	-0.0707583
[truncated: 739 more rows]

## Sheet: Figure_2A_SC6-AC
	time	sub-001	sub-002	sub-003	sub-004	sub-005	sub-006	sub-007	sub-008	sub-009	sub-010	sub-011	sub-012	sub-013	sub-014	sub-015	sub-016	sub-017	sub-018	sub-019	sub-020	sub-021	sub-022	sub-023	sub-024	sub-025	sub-026	sub-027	sub-028	sub-029	sub-030	sub-031	sub-032	sub-033	sub-034	sub-035	sub-036
[truncated: 900 more rows]

[truncated: 7 more sheets: Figure_2A_EPi-EPc, Figure_2A_axilla, Figure_2B_Cz, Figure_2B_S3-Fpz, Figure_2B_L1-AC, Figure_2B_L4-AC, Figure_2B_popliteal fossa]
