# Supplementary material for: A multichannel electrophysiological approach to noninvasively and precisely record human spinal cord activity
Source: PLoS Biol. 2024 Oct 31;22(10):e3002828. doi: 10.1371/journal.pbio.3002828 (PMC11527246; doi:10.1371/journal.pbio.3002828)
Supplement: S2 Data — Sheets Figure_3A and Figure_3E. Each sheet contains every participant’s ESG data, which together give rise to 1 grand-average trace reported in the figure. Each row reflects 1 time point, and each column represents the amplitude of 1 participant’s average evoked response, first for single-channel data and then for CCA data. Sheets Figure_3B and Figure_3F. Each sheet contains every participant’s ESG data, which together give rise to the grad-average isopotential plots. Each row corresponds to 1 channel, and each column corresponds to 1 participant. Sheets Figure_3C_sub-1-18, Figure_3C_sub-19-36, Sheets Figure_3G_sub-1-18, Figure_3G_sub-19-36. Each sheets contains every participant’s ESG data, which together give rise to 1 grand-average time-frequency plot. The rows correspond to frequencies, and the columns correspond to time points per participant. Please note that we had to create 2 sheets for each panel due to data-size limitations. Sheets Figure_3D and Figure_3H. Each sheet contains every participant’s ESG data, which together give rise to 1 grand-average trace reported in the figure. Each row reflects 1 time point, and each column represents the amplitude of 1 participant’s average evoked response (average over all channels that are part of the identified cluster), first for stimulation and then for resting-state data. The last column depicts time points of significant difference as established by the cluster-based permutation test. (XLSX) [file pbio.3002828.s007.xlsx]

## Sheet: Figure_3A
	time	sub-001_TH6-SC6	sub-002_TH6-SC6	sub-003_TH6-SC6	sub-004_TH6-SC6	sub-005_TH6-SC6	sub-006_TH6-SC6	sub-007_TH6-SC6	sub-008_TH6-SC6	sub-009_TH6-SC6	sub-010_TH6-SC6	sub-011_TH6-SC6	sub-012_TH6-SC6	sub-013_TH6-SC6	sub-014_TH6-SC6	sub-015_TH6-SC6	sub-016_TH6-SC6	sub-017_TH6-SC6	sub-018_TH6-SC6	sub-019_TH6-SC6	sub-020_TH6-SC6	sub-021_TH6-SC6	sub-022_TH6-SC6	sub-023_TH6-SC6	sub-024_TH6-SC6	sub-025_TH6-SC6	sub-026_TH6-SC6	sub-027_TH6-SC6	sub-028_TH6-SC6	sub-029_TH6-SC6	sub-030_TH6-SC6	sub-031_TH6-SC6	sub-032_TH6-SC6	sub-033_TH6-SC6	sub-034_TH6-SC6	sub-035_TH6-SC6	sub-036_TH6-SC6	sub-001_CCA	sub-002_CCA	sub-003_CCA	sub-004_CCA	sub-005_CCA	sub-006_CCA	sub-007_CCA	sub-008_CCA	sub-009_CCA	sub-010_CCA	sub-011_CCA	sub-012_CCA
0	-200	0.0203741	-0.00459169	-0.0119944	-0.00786092	0.00116869	-0.00091326	-0.00481272	-0.0115378	0.0486679	-0.00456112	-0.0163559	-0.0113605	0.00152975	0.0050825	0.0011916	-0.00761508	-0.0198865	-0.00121791	-0.0493141	0.0342236	-0.00869971	0.0365735	0.00612352	0.000919726	0.015844	-0.00395128	-0.0150462	-0.0259643	0.056539	0.0041865	0.00828605	0.0135292	0.0266281	0.00221767	0.0309526	0.0341204	-0.0227823	-0.0123167	-0.0139742	-0.0162239	0.00540338	0.0180142	0.0184711	0.00493166	-0.00835493	0.01311	0.0296278	0.0167693
1	-199	0.0149416	-0.00566892	-0.0104092	-0.0115494	0.024917	0.0228847	-0.0250844	0.0209636	0.0194234	-0.0417333	-0.00110445	-0.032256	-0.0179555	0.0171228	-0.0219347	-0.0019639	-0.0333266	-0.0166751	0.0074602	0.0512588	-0.00362923	0.0214108	0.00722705	-0.0149814	0.00124599	-0.00792696	-0.00452756	-0.0154283	0.0429065	0.0179812	-0.0184132	0.0393433	-0.00518648	0.00434476	0.0055513	0.0352515	-0.00959309	0.032149	-0.00439928	-0.02609	-0.00970786	0.0116112	0.0221008	0.0112407	0.0187977	-0.0296039	0.00183984	0.0174276
2	-198	0.00280342	-0.0364767	0.0020005	-0.00294663	0.029113	-0.00370739	-0.0287848	0.0150382	-0.00214904	-0.0385156	-0.000705189	-0.014429	-0.0113278	-0.0148952	-0.0183942	-0.0187561	-0.0177328	-0.0219596	0.0490199	0.0306944	0.0109959	-0.0270308	-0.00381068	-0.0358218	-0.015649	-0.0223147	0.00878373	-0.00409101	0.0173246	0.0143148	-0.0118979	0.0138027	-0.0372451	-8.2582e-05	-0.0198696	0.0218562	0.00743368	0.0168862	-0.0159344	-0.0145555	-0.00588047	-0.0182539	0.0116641	-0.0219268	0.0387593	-0.0134658	-0.0108957	0.00404945
3	-197	0.0138759	0.0140839	-0.00893146	-0.0163036	0.0335953	-0.0417852	-0.0116154	0.0161919	-0.0170568	0.00489192	-0.0121282	0.00515271	0.00115038	-0.0279872	0.0194052	-0.0196109	0.00149952	-0.0119356	0.045374	0.00708048	-0.017607	-0.0445325	0.0209716	0.00681188	-0.00369226	0.0135059	-0.00634779	0.0036677	-0.0198207	-0.00134963	-0.00907588	-0.0147656	-0.0331935	-0.00620732	0.0101859	-0.0207346	0.0188707	0.0148845	-0.00227013	0.0198296	0.00434972	-0.0156373	-0.0084885	-0.0224619	0.0216856	0.027985	0.00574698	0.018087
4	-196	0.0259786	0.0179066	0.00993034	-0.0345441	0.0227184	-0.015214	0.0110977	0.0121811	-0.0214244	0.0237407	-0.0405115	0.015534	0.000512958	-0.00421381	-0.000877727	0.0101923	-0.0100504	-0.0118299	0.0246182	-0.0173101	-0.0171551	-0.0119327	0.0155449	0.0370953	-0.00414589	0.0306131	-0.022901	0.0133382	-0.0144666	0.021806	0.00151742	-0.000833024	-0.0187188	-0.00203939	0.00366774	-0.0349684	0.0268248	0.0189007	0.0325617	-0.00240091	0.0328752	-0.0105134	-0.0354223	0.0235297	0.0242309	0.00874942	-0.0315715	0.00826883
5	-195	0.0275317	-0.0398537	0.0431126	-0.0014211	-0.000899764	0.00835026	-0.00669934	0.00833362	-0.0087761	0.0147656	-0.0425736	-0.00026886	0.0207554	0.00377852	-0.040047	0.0280919	-0.00654521	-0.00291883	0.0139095	-0.0344046	0.00890993	0.00417801	-0.0185341	0.000756982	-0.00813638	0.0348118	-0.0347138	0.00975013	-0.0147346	0.0122259	0.0318763	-0.00597458	-0.0182608	0.0151552	-0.0133252	-0.00924746	0.0296483	-0.0500734	0.0314507	-0.0210631	0.0428002	0.00533464	-0.0351672	0.0511016	0.0572924	-0.00552727	-0.0179837	-0.0391548
6	-194	0.00922795	-0.0210156	0.0163501	0.0268496	-0.0129236	-0.00978428	-0.00858263	-0.000343657	0.0104291	-0.00361404	-0.00886716	0.0010057	0.049899	0.0172819	-0.0287545	0.0318228	0.0119911	0.0164029	0.0160406	-0.0393674	0.00275374	0.000206653	-0.0134189	-0.0174307	0.00678663	0.0326146	-0.0151645	0.00486984	-0.0280005	-0.00853812	0.0374543	-0.0169466	0.0006438	0.00621781	0.0215326	0.0215093	0.0174315	-0.0396981	0.0090414	-0.0177962	0.00248708	-0.00880085	-0.014287	0.029498	0.0364173	-0.0025987	0.0385006	-0.0228361
7	-193	-0.0239047	-0.0204652	-0.0190287	0.02587	-0.0240849	-0.0267821	0.0163855	-0.0025769	0.00192547	-0.0198526	-0.017446	0.0262632	0.0338142	0.0434436	0.000789238	0.0311303	0.0155723	0.00130296	0.0336812	-0.0217897	-0.0146037	0.00230965	-0.00208403	-0.0226181	-0.011624	0.0153038	0.0234356	0.00407451	-0.0146751	0.0198712	-0.00370564	-0.0142264	0.0284931	-0.0115697	0.0200678	0.0231709	-0.0134002	0.0276903	0.0176358	-0.0148518	-0.0196067	-0.0274094	-0.0017985	-0.00201803	-0.00527922	-0.0231452	0.0230178	0.018099
8	-192	-0.0392019	-0.0326206	-0.00505768	-0.0155414	-0.044696	-0.0239913	0.0198493	0.0065573	-0.00992898	-0.0073775	-0.0366977	0.00238663	-0.00109889	0.0311694	-0.00210015	0.0125117	0.0127531	-0.013222	0.0331223	3.34768e-05	-0.0359694	-0.0101578	0.0104502	-0.023279	-0.0349784	0.00654373	0.0218135	0.0252893	-0.0200793	0.0178785	-0.0147408	0.00582606	0.0588872	-0.00480423	0.0231238	-0.00318209	-0.0146022	0.0116227	0.00184081	0.00756496	-0.00458237	-0.00383826	-0.0183568	0.00280899	-0.00947728	0.00233955	-0.0102646	0.0130886
9	-191	-0.0434343	0.0258115	0.00771704	-0.0263131	-0.0436683	-0.00449239	0.00950029	0.000604731	0.0002702	0.024351	-0.00564812	-0.02185	-0.00607451	-0.000530581	-0.0272374	0.0113859	0.00573253	-0.00339	0.00559849	-0.0211499	-0.0248192	0.00120196	0.0247035	0.0248094	-0.0114429	-0.0351574	-0.00126262	0.0189053	-0.019787	-0.00334027	0.028104	0.0513078	0.0713648	-0.0204849	0.0350855	0.00197797	-0.0283632	-0.029973	-0.0218396	0.0234905	0.00986651	-0.0171863	-0.0515744	0.0112742	-0.0217092	0.044369	-0.0100638	0.0138476
10	-190	-0.0158795	0.0432259	0.00582176	0.0178518	-0.0250756	0.0331128	-0.0206423	-0.00488004	-0.0180184	0.00600819	0.0175658	-0.00527632	0.00391522	-0.0193626	-0.00426418	0.0197487	0.0363786	0.00581862	-0.0110768	-0.028896	0.0510477	-0.00192195	0.0179104	0.0286662	0.0102407	-0.0601913	-0.0169276	-0.0337775	0.0116489	0.012111	0.0243495	0.036017	0.0314475	-0.029007	0.00997753	-0.00257903	-0.0360201	-0.0342852	-0.00309054	0.0168033	-0.0294028	-0.0176305	-0.0399229	-0.0270832	-0.0432464	0.0178653	-0.0137804	0.0273627
11	-189	0.0257343	-0.00474044	0.00919328	0.0174819	-0.0178128	0.0308425	-0.0290979	-0.0019651	-0.024416	-0.0492806	0.0230454	0.00515715	-0.00293496	-0.00748827	0.0305893	-0.019629	0.0463714	0.00894003	-0.030326	-0.0101252	0.0823783	-0.0422832	-0.0017327	-0.0101332	0.00310407	-0.0263181	-0.0142931	-0.048476	0.035393	0.00904232	-0.0107733	-0.00541481	0.00134718	-0.00253822	0.0200746	-0.042775	0.00230541	-0.0148497	0.0109088	0.00214545	-0.0497927	0.0162339	0.00544066	-0.0737054	-0.0415912	-0.0196139	-0.0226809	0.00197382
12	-188	0.00693289	-0.0272964	0.00405515	0.0189355	0.00140194	-0.0151122	0.00613676	0.0189861	0.00215877	-0.0498376	0.0282249	0.0143263	-0.00869628	0.0125475	0.0292768	-0.0343476	-0.00123338	-0.011486	-0.0460185	-0.0109084	0.0172606	-0.018801	-0.0184329	0.00125161	-0.00473541	-0.00607681	0.00537478	-0.00715444	0.0426686	-0.0172902	-0.0207421	0.00118082	0.0125958	-0.00119737	0.00878636	-0.0146437	0.00282406	0.00441137	0.0223461	0.00389671	-0.028882	-0.0103832	0.02539	-0.0509873	-0.0354052	-0.00966928	-0.00218548	-0.0161343
13	-187	-0.000556589	-0.0164822	-0.0094924	0.0241239	0.0139887	-0.0234807	0.0372403	0.0164227	0.0029943	-0.0202333	0.0160442	0.0303919	0.00832853	-0.00449783	0.0367902	-0.000491724	-0.0131692	-0.0180715	-0.0256493	0.000354153	-0.0117815	0.00772485	-0.0403665	-0.00137627	-0.0105736	-0.0171937	0.0169106	0.00815373	0.0227484	-0.00344949	-0.0413304	-0.0129209	0.0127802	0.0118218	-0.0215777	0.0229649	-0.00298726	-0.00394505	0.016013	-0.000237284	-0.0435241	-0.0162311	-0.00263544	0.00467282	-0.00923849	0.0148466	0.00467186	0.0187837
14	-186	0.0303958	0.0300906	-0.0364994	0.00345666	-0.00424075	-0.0147418	0.0471495	-0.0102277	0.0196411	0.00298027	0.0146361	0.0231869	0.00760031	-0.0133278	0.0181614	0.030963	-0.00417757	-0.00665268	0.00762617	0.00915475	0.0180936	-0.00186684	-0.0145895	-0.0114204	-0.00352135	0.00098786	0.0118983	-0.0153401	0.00478062	0.0240525	-0.0446055	-0.0313708	-0.0149462	0.0445844	-0.0292059	-0.00780602	0.0225444	-0.011415	-0.011418	-0.00484679	0.00611513	0.00464008	-0.0314479	0.00920733	0.0162389	0.0187301	0.00175804	0.0272383
15	-185	0.00264515	0.0558647	-0.0560519	0.00368571	-0.0147988	0.0122391	0.00590649	0.00389132	0.043878	0.0424221	0.0123769	0.00822458	0.00647417	-0.00043535	-0.0202908	0.0884289	-0.0175106	-0.012459	0.0114583	0.0124059	-0.0149478	0.0186305	0.0385185	0.00633962	0.000723693	0.0473282	0.0235574	0.0206322	0.00979339	0.0121782	-0.0125874	-0.0145834	-0.0409815	0.0359324	-0.0615005	-0.0288693	0.0312606	0.0175676	-0.0249058	0.00527395	0.0611581	0.010499	-0.00723968	0.0323773	0.0214492	0.0256874	0.0243549	0.0191619
16	-184	-0.0363726	0.0150444	-0.0263741	0.00710121	-0.00493905	0.0461086	-0.0250369	0.00971264	0.0198467	0.0580911	-0.00183471	0.00736311	0.0241362	-0.0127957	0.000400539	0.0819646	-0.0239876	-0.019615	-2.48222e-05	0.0330355	-0.0528055	0.0353646	0.0199278	-0.0138471	-0.0192229	0.0332455	0.0329318	0.0452469	0.00771373	-0.0158563	0.0133203	-0.00180554	-0.0325339	0.0199793	-0.045998	-0.014248	0.0244855	0.0235259	-0.0396103	-0.013015	0.0186296	0.0410315	0.0360992	0.0755033	0.0455834	0.0206309	0.0286177	0.0100301
17	-183	-0.0186749	-0.00720148	0.0161922	0.00596698	-0.0232954	0.0137387	-0.00117909	0.00815919	0.00477277	0.0399252	-0.000885589	-0.00191989	0.00136419	0.00256368	0.0377191	-0.00635453	-0.0110817	-0.0325657	0.00657164	0.0318846	0.0174194	0.0210387	0.00494305	-0.0240105	-0.0207275	0.00147132	0.0152285	-0.0255023	-0.00245028	-0.0286808	0.0212109	-0.00308555	-0.00497255	0.0174496	-0.0137525	0.00352681	0.00773477	0.0125438	-0.0126763	-0.0178924	-0.00214421	0.0318844	0.0486175	0.0363466	0.029704	-0.0184651	0.021865	-0.0417593
18	-182	0.014354	0.0163113	0.0229862	0.00337547	-0.0498757	0.00907308	0.0040351	0.00325822	-0.0115542	0.0197102	0.000994011	-0.0237848	-0.033173	0.0252538	0.0188521	-0.0486881	-0.0317561	-0.0444189	0.0220183	0.00858852	0.0216147	0.00390485	0.00870172	0.0116112	-0.00274429	-0.00183159	0.0242193	-0.0473725	-0.00534918	-0.0488144	0.0148344	-0.00495892	-0.00342164	0.0121005	-0.0256688	0.00163237	-0.00583738	0.0233737	0.0329705	0.0165401	-0.00818833	0.010959	0.0342345	-0.00223671	0.00658192	-0.0357785	0.0140086	-0.0602522
19	-181	0.0154615	0.0296743	0.0212059	0.00365177	-0.0324068	0.0477815	-0.00140351	-0.0353436	-0.0314729	0.00111139	0.00144049	-0.0401826	-0.0468962	-0.0107075	-0.016933	-0.0452895	-0.0662206	-0.0282223	0.0339894	-0.00208721	-0.0652555	-0.00629669	-0.0129066	0.0197332	0.0156368	-0.0238258	0.00723156	0.00136634	0.0123331	-0.0563041	0.0174509	-0.0039008	-0.0111206	0.00283128	-0.0172449	-0.00649742	-0.0109538	0.0110956	0.0182484	0.0193115	-0.0292214	0.0171525	0.0219782	-0.0229888	0.0148663	-0.0305359	-0.00508661	-0.0419678
20	-180	-0.0158487	0.00514423	0.0284085	-0.019575	-0.0146698	0.0134161	-0.0086695	-0.019528	0.00774571	-0.0143555	-0.00323277	-0.0396333	-0.0656581	-0.0247265	-0.0244103	-0.0114647	-0.0368643	-0.00546273	0.00381757	-0.0177906	-0.0245809	-0.0226457	-0.0187208	0.0152539	0.0374815	-0.00975373	-0.0397405	0.0254507	0.0154806	-0.00495539	0.0384072	-0.00527461	-0.00526052	-0.0136046	0.0033159	-0.0149305	-0.0282852	0.00244975	0.00438045	-0.00265978	-0.0278059	-0.00266284	0.0137488	-0.0505579	-0.018664	-0.0187547	-0.0163703	-0.026696
21	-179	-0.016454	-0.0204635	0.00341934	-0.0356538	0.0111612	-0.0177818	-0.00815372	0.0118066	0.0277499	-0.0157491	-0.0259361	-0.0339129	-0.0636807	-0.0199922	-0.00329667	0.00347338	0.00227694	0.00213665	-0.0321358	-0.0346115	0.0363913	-0.0171111	-0.00192351	0.0292242	0.0368628	0.0240887	-0.0176852	0.0324467	0.00640457	0.0326811	0.0282489	0.0156954	-0.00844779	-0.00596584	0.0207608	-0.0171802	-0.0432017	0.0214895	0.0287352	0.00303535	-0.00285603	-0.0225878	0.00783061	-0.043321	-0.025932	0.00353068	-0.0164619	0.00115106
22	-178	0.0048071	-0.0369014	-0.0283366	0.00274185	0.039704	-0.00038184	0.00564234	0.00239329	0.0010485	0.00399505	-0.0398321	-0.0134893	-0.0166858	-0.0167181	0.0280304	-0.0291995	0.0205344	0.0215553	-0.0126634	-0.00275915	0.0172843	0.00500371	0.0359533	0.0176975	0.023965	0.00538288	0.0150428	0.00724117	0.0150336	0.0188912	-0.0241609	0.0309261	-0.00873728	0.0182344	0.0258188	0.00768312	-0.0278671	0.0190009	0.0410034	0.0204893	0.00909057	-0.023175	0.00826607	-0.0394589	-0.0124276	0.0127713	-0.016291	0.0212526
23	-177	0.0038757	-0.0212707	-0.0100765	-0.0101171	0.0185501	-0.000790427	0.0138342	0.02353	0.00113037	0.0133959	-0.0147655	0.02395	0.0362686	0.00976618	0.00851896	-0.0298767	0.0271889	0.0332644	0.00491035	0.0265811	0.0154707	-0.00155204	0.019673	-0.0105605	0.0225977	-0.00560109	0.0116097	-0.018737	-0.0029617	-0.00352328	-0.0411201	-0.00412428	0.00124903	0.0101354	0.0251067	0.0249611	0.0113693	-0.00895896	0.0113436	0.0146257	-0.0164517	0.00415189	0.0183123	-0.0118337	-0.0155387	0.0170365	-0.00300138	0.0250797
24	-176	0.00371497	-0.00470863	0.0271579	-0.037754	0.0148394	0.0122473	0.0252061	0.00876576	-0.0144627	-0.00120771	0.0138978	0.02984	0.0431032	0.00528276	-0.00609974	0.00182545	0.0207538	0.0314795	0.00437866	0.0135589	0.020851	-0.0150663	-0.0359102	-0.00277005	0.029044	0.0178091	-0.0187105	-0.0151179	-0.0198131	-0.0207389	-0.0265624	-0.0147197	-0.000156234	-0.0192945	0.0067738	0.03081	0.018497	-0.0136362	-0.0226417	-0.00761966	0.00912737	0.0523026	0.0176695	0.00241083	0.00688195	0.0165872	0.027143	0.0233023
25	-175	0.0177131	-0.0494599	0.0295739	0.0116716	0.0297596	0.014643	0.0056335	-0.0417789	-0.0471075	-0.0153093	0.00924444	0.0202255	0.0315987	0.000985407	0.0253067	0.00979274	0.0197613	0.0578887	0.00480148	0.0046059	0.0141419	-0.0102237	-0.0198435	0.0239487	0.00802754	0.0232384	-0.0577173	-0.0367409	-0.0143948	-0.0120903	-0.0148726	0.00192227	-0.0032165	-0.0250568	-0.0416782	0.0185522	0.0157524	-0.0197261	-0.00864046	-0.00365652	0.059261	0.0612227	-0.0110313	-0.00118057	0.00869547	0.0150579	0.00649855	0.0315929
26	-174	0.0284129	-0.0139266	0.00218755	0.0446224	0.00214315	-0.0349878	-0.00893411	-0.0138046	-0.0310684	-0.00267629	0.0171788	0.017958	0.0360186	0.0155401	0.0193146	-0.0229029	0.0168432	0.0680772	0.000929482	-0.0127318	-0.00493301	0.0222667	0.00271267	0.0211956	-0.0167355	-0.00439358	-0.031391	-0.0247787	-0.0276111	0.0135891	0.00729288	-0.010157	0.00145936	0.00544279	-0.0118478	-0.00776064	0.0337569	-0.0369643	-0.00677347	0.00215238	0.0259769	0.0356619	-0.00939877	0.0319556	-0.00307897	0.0317762	-0.0343425	0.0219822
27	-173	-0.00531434	0.0367705	-0.00758126	0.0269308	-0.0187691	-0.0605473	-0.00340647	0.0225395	-0.00831625	0.0223934	0.0339979	0.00170474	0.0234057	0.0132983	0.000630754	-0.0440953	0.0103158	0.0293319	-0.0126821	-0.0204359	0.00474657	0.0441632	-0.0198469	-0.00623733	0.0236094	-0.0307532	0.000678902	0.0288412	-0.0463912	0.0288777	-0.00462507	-0.00402427	0.0021777	0.0105148	0.0525169	-0.00097477	-0.00231288	-0.00508744	-0.0404502	-0.0150744	-0.018338	0.0224884	-0.00653177	0.0283319	-0.00722103	0.0295087	-0.00775272	-0.0229043
28	-172	-0.0230441	0.00128586	-0.00720945	-0.00727949	-0.00282851	-0.0428455	-0.0162306	0.00934211	0.00436314	0.00668153	0.0209931	-0.0112254	-0.00350425	0.00332904	-0.0279392	-0.0276452	-0.0168725	-0.021945	-0.023898	-0.00389568	0.0252023	0.0226418	-0.0301698	-0.0389606	0.0322243	-0.0205962	-0.0132116	0.0425727	-0.0511945	0.010396	-0.0164654	0.0244997	-0.00990026	-0.0219859	0.0190453	0.0047922	-0.0301001	0.0122126	-0.0171696	-0.00767106	0.00233958	-0.004565	-0.0248346	0.0169776	-0.0133915	-0.0133535	0.0124575	-0.0407246
29	-171	0.00972473	0.00940267	-0.0239861	-0.0299559	0.0291602	-0.0191354	-0.0104275	-0.0165756	0.0264051	-0.0241621	0.00937836	0.00220555	-0.00918184	-0.0120628	-0.0491231	-0.0129251	-0.0235115	-0.0349947	-0.0289991	-0.0100081	-0.020843	0.00578766	-0.0178601	-0.0492591	-0.0106461	0.00538537	-0.0154342	0.027434	-0.0356141	-0.00446487	0.014261	0.0305164	-0.0174769	-0.0254638	-0.0252926	0.0100733	-7.16478e-05	0.00940503	-0.00356663	-0.0152879	0.0156863	-0.0377353	0.00441608	0.00597744	-0.00762097	-0.0571112	0.0142386	-0.00790328
30	-170	0.026736	0.00545924	-0.0227781	-0.0288081	0.0491492	0.00564922	-0.00243063	-0.0314973	0.0225756	-0.0367743	0.0122473	0.0170823	-0.00219744	0.00748776	-0.0143304	0.00327915	-0.00156113	0.00901064	-0.0338866	-0.0146852	-0.0409684	-0.0128485	-0.00785299	-0.0138178	-0.0156512	0.0213563	-0.00816101	0.0127435	-0.0209839	0.0267773	0.0236218	0.0141544	0.00422878	-0.0306249	0.00390695	0.0166218	0.00843072	0.0247881	-0.0469226	-0.0359006	-0.000700936	-0.0252267	0.0196832	-0.0119974	-0.00467866	-0.0602988	0.0321098	0.00827444
31	-169	0.0320935	-0.00926505	0.00801804	-0.0244669	0.0265857	0.0148665	-0.00128408	-0.0170314	-0.0174931	-0.0436824	0.0113424	0.010853	-0.00402318	0.0310693	-0.0133448	0.0115851	0.00215323	0.0324236	-0.00889158	-0.0191585	-0.00753961	-0.0319887	0.0095043	0.0169594	-0.0272406	0.0316523	0.0091434	0.0168418	-0.00688276	0.0154075	0.010787	-0.0141685	0.00629735	-0.05278	0.0357491	0.00298158	0.00550804	0.0132428	-0.00599321	-0.0158841	0.00936905	-0.0207576	-0.00270841	0.00302763	-0.0119916	-0.024835	0.00820391	-0.000870887
32	-168	0.000861238	0.010069	0.017497	-0.0237279	-0.00482428	0.0130599	0.0165446	-0.00763547	-0.0373262	-0.0259484	-0.0105396	-0.00158954	-0.0149798	0.00562139	-0.0372724	0.00724054	0.0115327	-0.00608546	0.0150891	-0.0310844	-0.00295404	-0.0157044	0.0398835	0.0225776	-0.0525397	0.020997	0.0214676	0.0205959	0.0131131	-0.014626	0.00380572	-0.0349761	-0.0336906	-0.025427	0.0229193	0.0270772	0.00354104	-0.00732815	0.0306416	-0.0176335	-0.0018424	-0.0338112	-0.0116734	0.00368089	-0.00969362	-0.015836	-0.0217347	0.0108054
33	-167	-0.0149998	0.00345289	0.0155652	-0.0175828	-0.00248694	0.0306825	0.0321287	0.00213081	-0.000652949	0.00058262	-0.0274673	-0.0253801	-0.0199436	0.00319377	-0.0327463	0.0206493	0.0119063	-0.0323221	0.0204068	0.000626823	0.00602689	-0.0131408	0.0252068	0.0158385	-0.066645	-0.0139653	0.0310697	-0.000407635	0.00620821	0.00837188	-0.00202502	-0.0315074	-0.0281729	0.0254866	0.00691236	0.0446902	0.000139571	-0.0309314	-0.00117601	-0.0231152	-0.0214694	-0.013203	-0.0042512	0.0027962	0.0117062	-0.0208966	-0.0240939	0.00374118
34	-166	0.0157964	0.0122888	0.0145002	0.00890958	-0.00316245	0.0320841	0.0314362	-0.00277374	0.0259958	0.0103915	-0.0105289	-0.0209462	-0.00571737	0.0190832	-0.011029	0.0255514	0.0099583	-0.0314492	0.0125436	0.0330532	0.0051415	-0.0189388	-0.00976347	-0.0032905	-0.0372322	-0.0403964	0.0293981	-0.0271351	0.00224767	-0.00654776	0.00188018	-0.0214709	0.0308879	0.0324794	0.0109421	-0.00248939	0.00261348	-0.0117622	0.0163881	0.00655343	-0.00549957	-0.0153758	0.00500424	-0.00989865	0.0138311	0.0111929	-0.0192836	-0.00954361
35	-165	-0.0177474	0.0237755	-0.0223155	0.0158423	-0.0151001	-0.0106205	-0.000412195	-0.0168591	0.0160113	0.0141451	-0.00543906	0.00656249	0.00960188	-0.0137357	0.0152675	0.012193	0.0153959	-0.0303974	-0.0228167	0.0241968	-0.0050877	-0.00562055	-0.00485309	0.0113422	0.0340073	-0.0195701	0.00170762	-0.0230613	0.0234755	-0.0234415	0.0182901	-0.00858078	0.0524006	0.00619007	0.00983	-0.0377242	-0.0111187	0.0486635	-6.49909e-05	0.00959145	-0.0175412	-0.0558389	-0.0258104	-0.00623092	0.00384383	0.01928	-0.00870454	-0.00456137
36	-164	-0.0471317	-0.00389724	-0.03191	0.0140833	-0.00449393	-0.0157848	-0.0156302	0.0170486	-0.00236705	0.00917653	-0.00646905	0.00781648	0.0128145	-0.0423482	-0.0059479	0.00682253	0.0183295	-0.00814089	-0.0170262	0.0122878	0.0133447	-0.0228684	-0.0157875	0.023962	0.0375006	0.0261778	0.0136125	-0.0103369	0.0394468	0.00414297	0.0281765	0.0110079	0.0159848	-0.00850109	0.0041956	-0.0254725	-0.0098818	0.0398976	-0.0162802	-0.00163525	-0.00485811	-0.0465579	-0.041551	0.0402061	0.0104083	0.0155068	-0.00159462	-0.00446184
37	-163	-0.0121627	-0.00184888	-0.00902493	0.0300606	-0.00304828	0.0132434	0.00999231	0.0260246	-0.00470485	0.00610259	0.0103477	0.0332334	0.0160569	-0.0323148	0.00154646	-0.00704546	0.022438	-0.00797742	0.0293	0.0214414	0.00760537	-0.0288162	-0.00402785	-0.00942574	0.00936917	0.0216025	0.0165808	-0.0388618	0.0377184	0.00305834	0.0264539	0.00653454	-0.00944854	-0.00540293	-0.000638343	-0.00333196	0.0331328	0.012895	0.0201362	0.00175234	0.0313034	-0.010891	-0.00313926	0.0210087	-0.00260425	0.0439104	0.00523304	0.0337588
38	-162	0.00647139	0.0123101	-0.00429478	0.00161854	-0.0139536	0.00628528	-0.000305808	0.00642342	0.00189833	0.0110139	0.0116334	0.0271137	0.0251297	-0.0288776	0.0482975	-0.0229414	0.013804	-0.0329161	0.0213185	0.0289539	0.011732	0.0174599	0.0359497	-0.0137229	0.0303398	-0.0147699	-0.00695729	-0.0420959	0.00522454	-0.00419077	0.012666	-0.00797801	-0.0124801	-0.0121325	-0.0138752	-0.0194193	0.0393222	0.00743548	0.00975989	-0.00517988	0.00704981	-0.0173124	0.0134461	-0.00724103	-0.0239127	0.0384118	0.00963491	0.04631
39	-161	0.00281586	-0.022385	-0.00207515	-0.0198575	-0.0115599	0.0111689	-0.0216882	0.0174365	-0.0211549	0.00325216	0.0163991	-0.0154087	0.0245682	-0.00904425	0.00763431	-0.0193992	0.0277349	-0.0140924	-0.0111274	0.00865655	0.0208728	0.0358142	0.0123853	-0.00121637	0.0120794	-0.013717	0.0205927	-0.016164	-0.0203937	0.0171412	-0.0177274	-0.00840276	-0.0158168	-0.00280461	-0.0255121	-0.0469279	0.0176079	-0.0198163	0.0200937	-0.0139065	0.0129476	-0.000132414	0.0126848	-0.00268661	-0.0218765	-0.0058226	0.0179933	-0.0202904
40	-160	-0.0119692	-0.0259506	-0.0092978	0.00679392	-0.00661415	0.0238769	-0.0225076	0.0294588	-0.0146159	-0.00815461	0.0307505	0.0039111	0.0062147	0.0159983	-0.0291001	-0.0227982	0.00795355	0.00481739	0.0122797	-0.016506	-0.0168499	0.0308674	0.00525534	-0.0256147	-0.0542473	-0.00472056	0.0296506	-0.00698849	-0.0139979	0.0472674	-0.0386667	-0.00543329	0.0147521	0.0328132	-0.0403153	-0.0103081	0.032467	-0.0228672	0.0312482	0.0114302	0.0258536	0.0361722	0.0108768	-0.0169683	-0.00118103	-0.0221218	0.0397765	-0.0424486
41	-159	-0.0042133	-0.0054581	0.013378	0.00645072	-0.000222576	0.0145678	-0.029954	0.0244621	0.0119591	-0.024627	0.0141865	0.0194062	-0.0196095	0.0111637	0.00681592	-0.030149	-0.039483	-0.00304929	0.0344963	-0.0286325	-0.0547507	0.0507721	0.0203244	-0.0382477	-0.0430283	-0.0291923	-0.0208795	0.0284111	-0.0169109	0.0145905	-0.035283	0.015435	0.0381172	0.0274511	-0.0203031	0.0153095	0.0129992	-0.0287426	-0.00784397	0.0443691	-0.0284516	0.0384295	-0.0055546	-0.00275675	0.0149986	-0.0111238	0.0603364	-0.00155467
42	-158	0.0205501	0.0112345	0.0290571	-0.0169666	-0.000936428	-0.00757324	-0.0148763	0.00670344	0.0141344	-0.0452116	-0.0069651	0.015531	-0.0505869	0.0178523	0.0258819	-0.00982067	-0.0178179	0.00263251	0.00724663	-0.0072785	-0.0511626	0.0210482	0.00667115	-0.0128182	0.00620163	-0.0328145	-0.0341729	0.0358977	0.00661538	-0.0334885	-0.0210744	0.0405815	0.0205233	0.017686	0.0169058	-0.00237688	-0.0293971	-0.0353935	-0.0172636	0.0307336	-0.0369175	0.0370738	-0.00445097	0.0140041	0.0119598	-0.0186676	0.0397358	0.0155232
43	-157	-0.00469747	0.0389884	0.00656377	-0.0169022	0.0106255	-0.0570522	-0.00576073	-0.00679581	0.0244947	-0.0302199	-0.0140438	0.0104304	-0.0534608	0.0113285	0.0193072	0.0282554	-0.0176461	0.0133518	0.00624626	0.0183236	0.0114811	-0.0341922	-0.00712611	0.0289831	-0.0269344	0.00333078	-0.00215156	0.015799	0.0499113	-0.00411851	-0.00519393	0.0471674	-0.00119556	0.0312923	0.00296601	0.0155968	-0.043241	-0.0172953	0.00147534	0.0130595	0.00380303	0.0146075	-0.00503161	0.0044407	0.00821042	-0.0258115	-0.0122468	-0.00462724
44	-156	-0.0256258	-0.00560333	0.0204115	0.00645909	0.0279125	-0.0397223	0.00178354	-0.00908024	0.0189662	-0.00148454	-0.0264515	-0.0261698	-0.0160968	0.000490482	0.0139682	0.0626519	-0.0315838	0.0245841	0.0258209	0.0104894	0.0317882	-0.0157209	-0.0307004	0.0533544	-0.0472197	0.00743166	0.021156	0.0244417	0.0373435	0.0149793	0.00426897	0.0428419	-0.0204446	0.00123344	-0.000327631	0.011245	-0.0291504	-0.0221799	0.0238151	0.00728042	0.0189825	0.0207197	-0.0313642	-0.00592338	0.0071189	-0.00637388	-0.0394718	-0.0295878
45	-155	-0.0072245	-0.0275071	0.014611	0.00798507	0.00292343	0.0378283	0.0195783	-0.0168143	0.0163236	0.0285634	-0.0146373	-0.0465423	0.0106359	-0.000164015	0.022918	0.0479705	0.00974026	0.0252323	-0.00213405	-0.00461615	-0.0202995	0.016171	-0.0272767	0.0406831	-0.00986626	-0.000707561	0.0239281	0.00122521	-0.00329892	0.00979104	0.00271144	0.0222615	-0.0146993	-0.0202066	0.000478731	-0.0126686	0.00388764	-0.00524895	0.0160484	-0.00214516	-0.00590332	0.0520769	-0.0415676	-0.0257564	0.00600754	0.012272	-0.0430575	-0.0277646
46	-154	-0.00720921	0.023547	-0.0164796	-0.0110672	-0.0291402	0.0359263	0.010923	-0.0178482	0.0215145	0.0798679	0.00127672	-0.0271776	0.0192542	-0.0328182	0.0251145	-0.0127099	0.0322036	0.0202356	-0.0238174	-0.0131885	-0.017913	0.00558568	-0.000508211	0.0172747	0.00564889	0.0220539	-0.0153689	-0.0198567	-0.0252077	-0.00720914	0.00304286	-0.00855905	0.0165763	-0.00596482	-0.00412123	-0.00915738	-0.0121897	0.0120787	-0.0177185	0.0185107	-0.0446367	0.00696364	-0.0198104	-0.0343159	0.00662092	0.030074	-0.0318974	-0.0129492
47	-153	-0.010416	0.0195671	-0.0106032	-0.00136412	-0.0281229	0.00980194	0.0203806	0.0151767	-0.00520796	0.0907891	-0.008217	0.00879837	0.0296879	-0.0423042	0.0061806	-0.024237	0.0112904	0.0256893	-0.00878044	0.00615511	0.0137413	-0.00760396	0.0327448	-0.0128231	0.0323704	0.00423163	-0.0311879	-0.0207344	-0.0146442	-0.0363797	0.0164076	-0.0293954	0.0314191	-0.00586907	0.0238221	-0.0160204	-0.0229265	-0.00386592	-0.0223147	0.0293578	-0.0227858	-0.0139758	-0.00128062	0.00469445	0.0100853	0.0498899	-0.0142779	0.000994862
48	-152	0.00511409	-0.00732876	-0.00696028	0.0178277	-0.0124671	0.0224252	0.0115583	0.0172295	-0.0244389	0.0378379	-0.0110087	-0.00339123	0.0268845	-0.0134269	-0.0137986	-0.00887001	-0.00902133	0.0211571	-0.0108199	0.000682412	0.0103672	-0.00651499	0.0377111	-0.0436295	0.0417254	-0.0320636	-0.00397688	-0.0323798	-0.00694837	-0.00856338	0.021313	-0.0337698	0.00935384	0.00290239	0.00772111	-0.000923378	-0.00467644	-0.022222	-0.0263724	0.0262019	0.00300992	0.0168887	0.00020251	0.0152923	0.00413415	0.0479845	-0.0197942	0.0249149
49	-151	-0.00878763	-0.016814	-0.0164913	0.0426511	0.00489241	0.0020413	-0.0183081	-0.0119789	-0.00408058	0.000149192	-0.0173339	-0.0489801	0.00720814	0.0255895	-0.0386882	-0.0282015	0.00355823	0.0183426	-0.0276525	-0.0232428	0.0128381	-0.0115345	-0.0114669	-0.0435631	0.0332864	-0.0150869	0.00200825	-0.00663947	-0.0095446	0.00365818	-0.0173801	-0.0228149	-0.0141486	0.00696853	-0.0295614	0.0200414	-0.0377895	-0.0122299	-0.0420515	0.0273681	-0.0195024	0.00817462	0.0121257	-0.0280323	0.0109595	0.0128095	-0.0267007	0.0381971
50	-150	-0.0312157	-0.0168417	-0.0190659	0.0719606	0.0143811	-0.0328398	0.00601217	0.00157488	0.00425092	0.0172886	-0.0145916	-0.0105386	-0.00696138	0.0525035	-0.0245318	-0.0169812	-0.00883651	0.0151964	-0.0293112	0.00372344	0.010402	-0.00564319	-0.0254647	-0.0317074	0.0480814	-0.0170058	0.0201533	0.0139054	-0.00115957	-0.0248274	-0.0501167	-0.0188949	-0.0128245	-0.00574396	-0.0189801	0.0075431	-0.0235535	0.0297262	-0.0294163	0.00769851	-0.0148911	-0.00364981	0.0261132	-0.0121912	0.0199076	-0.0094795	-0.00562717	0.0295375
51	-149	0.00139232	-0.0144821	0.00798298	0.0412378	0.0113538	-0.0382936	0.0058416	-0.00930745	0.000157064	0.0256551	0.0135074	0.0316817	-0.0097748	0.0484987	0.018361	0.0230877	-0.0448981	0.000807831	0.00376357	0.0213695	-0.00571018	-0.00952432	-0.0172971	-0.0135475	0.0162591	-0.022518	0.00764216	0.0128443	-0.0144955	-0.00390118	-0.0210866	-0.032683	0.00355624	-0.000759584	0.00718306	-0.00451975	0.0267549	0.0172122	-0.00303055	0.00487789	-0.00214082	-0.0182103	0.0151803	0.0104175	-0.0201844	0.0124617	0.00383612	0.0044096
52	-148	0.0237138	-0.00710086	0.0337671	-0.0251175	0.0220608	-0.0282712	-0.0340928	-0.0258766	0.0152178	-0.0170591	0.0333384	0.00738681	-0.0195251	0.0356242	0.0103987	0.0238266	-0.01669	-0.00659429	0.0431823	0.00740222	0.0100056	-0.0255278	-0.00793692	0.015255	-0.00332349	0.028495	-0.0501919	0.025453	0.00687249	0.00193528	-0.0084563	-0.0260737	0.00978283	-0.00203892	0.0105767	-0.00112371	-0.0295114	0.00820718	0.00752884	0.00770973	0.00344441	-0.0344972	0.00603112	0.00610218	0.00542833	-0.00102942	-0.00110948	-0.0188606
53	-147	0.0189295	0.0107065	0.00263565	-0.0373688	0.0364558	0.0112289	-0.0336152	-0.00690912	-0.0245714	-0.0459242	0.045078	0.0036102	-0.038013	-0.0156254	0.000491414	0.0224748	0.0244901	-0.00546834	0.0419957	-0.0161284	0.00241455	0.0100856	0.0308186	0.0138046	0.00329649	0.0139931	-0.0450267	0.0148207	0.0503517	-0.0158273	-0.00963882	0.00119705	-0.0375216	-0.0153018	-0.00578245	0.0160182	-0.0417731	0.00825359	0.0139952	-0.00451087	0.014839	-0.0301753	0.0165922	0.0226399	0.0597967	-0.0375646	0.0176874	-0.00716565
54	-146	0.0264587	-0.00994867	-0.00411314	-0.0111622	0.0262654	0.0171044	-0.000988268	-0.00869801	-0.0546457	-0.0438038	0.050072	0.000508646	-0.0358373	-0.0481489	0.0141258	0.0428311	0.0346075	-0.00481036	0.0137951	-0.00800831	-0.00420435	0.0275743	0.027464	0.000739107	-0.0146525	-0.0299144	0.00323743	0.00272961	0.0314192	0.00248869	0.0191537	0.0240956	-0.0595427	0.009399	-0.0014603	0.0448452	0.0248987	-0.0305021	0.0292852	-0.0338946	0.0212142	-0.0326443	0.0231869	-0.00182655	0.0147116	-0.0269186	0.0261823	0.0152435
55	-145	0.0238777	-0.00689991	0.0244308	-0.0120897	0.00775111	-0.0111298	0.0264352	0.0136412	-0.0139412	-0.0584469	0.0242954	0.00218775	-0.00542976	-0.00932517	0.0142702	0.0244495	0.036056	-0.0191578	-0.00579687	-0.000134748	0.0327304	0.00999116	-0.0228288	-0.0014639	0.0100426	0.0275606	0.0148977	0.0140798	0.016495	-0.00389988	0.02065	0.0430482	-0.0100319	0.0415773	-0.00658795	0.0483328	0.02897	0.00162786	0.0346074	-0.0739513	0.0577614	-0.0405131	0.0164967	-0.00887601	-0.0111135	-0.0247641	0.0072196	0.00331757
56	-144	0.0220513	0.0260598	0.0116506	-0.00705584	0.00204042	-0.015951	0.0141671	0.0377111	-0.00512427	-0.0625552	-0.0151682	0.0132782	0.0179606	0.0225475	0.00840944	0.00151007	0.00940076	-0.030947	-0.0126827	-0.0360303	0.0153674	0.00696816	-0.0210785	0.000852933	0.0199157	0.058713	-0.00776947	0.0240207	0.022849	-0.00545503	0.0251591	0.0483429	0.0118246	0.00913495	-0.0221921	-0.00879753	0.0424129	0.0300826	0.023647	-0.045044	0.0682234	-0.0412508	0.00419221	0.0221165	-0.0240816	-0.0325871	-0.0141092	-0.0329766
57	-143	0.00483302	0.00504737	0.0121135	0.0155103	0.0270988	-0.0355691	-0.0130308	0.0233867	-0.00177823	-0.0361792	-0.0324966	9.5029e-05	0.0176498	0.0560838	-0.007509	0.00523306	-0.0132812	-0.0231728	-0.0307662	-0.00529488	-0.00583402	-0.00749648	0.01544	0.0208026	0.00037917	0.0393671	-0.00750418	0.0120765	0.0085519	0.0227279	0.0286699	0.0332962	-0.00235898	-0.0276043	0.0114239	-0.0458698	0.0375676	0.0176994	0.0240921	0.00616879	0.0325418	-0.0169825	0.00310311	0.0231815	-0.0503861	-0.00462301	-0.0350805	-0.0513539
58	-142	0.00225447	0.0101881	0.00303781	-0.0150589	0.0337554	-0.00519222	-0.0265314	0.0229683	-0.000981627	-0.00449519	-0.038171	0.0175243	0.021908	0.0613174	-0.0111702	-0.0124627	-0.00869861	-0.0274001	-0.0293229	0.0422484	-0.0084784	-0.00449367	0.00574105	0.0221222	0.0122888	0.0554055	0.00274601	-0.0121932	-0.0044143	0.0224666	0.00435242	-0.00399525	-0.0132799	-0.0191029	0.0296627	-0.0248469	0.00873186	0.0300637	0.0320893	0.00598855	0.0012903	0.0110645	-0.00395488	0.0374412	-0.0426705	0.0174115	-0.0242061	-0.0239779
59	-141	0.00176651	0.0256323	-0.0401523	-0.0319708	0.00605251	0.0187083	-0.0435163	0.0199672	-0.0118869	0.0168623	-0.028598	0.0348644	0.0338492	0.0126543	-0.0141684	-0.00556642	-0.0214866	-0.0314033	0.00415977	0.0340476	-0.00581771	0.000877071	-0.0164922	-0.0155322	0.010405	0.0278816	-0.0042581	-0.0121394	-0.0171769	0.0148326	0.0114744	-0.0337326	0.000653354	-0.0185572	0.0122612	-0.00051266	0.0189169	0.00626143	0.0242496	0.00225211	-0.0209603	0.0152629	-0.0208192	0.0270002	-0.0315243	-0.0100985	0.0145394	0.0277821
60	-140	-0.0300339	-0.0196846	-0.0395878	0.018407	-0.00205492	-0.0288699	-0.0288703	0.00329198	0.0181987	0.0163189	-0.0103598	0.0208121	0.0371824	-0.0104076	-0.0174167	0.018908	-0.0421369	-0.0155823	0.014834	0.046488	0.0218511	-0.0103266	-0.0164947	-0.0252216	-0.00464906	-0.0297869	0.0191648	-0.0228905	-0.0355725	0.0220899	0.016475	-0.0429323	0.0192726	-0.00756881	0.0131553	0.021207	0.0150789	-0.0124853	0.00333575	0.00815135	-0.0182946	0.0195595	-0.00104652	-0.0236008	0.010137	-0.0289065	0.0242058	0.0584308
61	-139	-0.00465166	-0.0244467	-0.0139491	0.0395228	-0.0190506	-0.000884976	0.00626429	-0.00774069	0.0442822	0.0181317	-0.0297263	0.0113845	0.0373772	-0.0358333	0.0128187	0.00196585	-0.0304432	-0.0210021	0.0053633	0.0300842	-0.01452	-0.00621542	-0.00956404	0.0134017	-0.0196025	-0.020357	0.0171757	-0.0298996	-0.0356092	-0.00120234	0.00198769	-0.0541568	0.0109773	0.026877	0.00795367	0.00499883	0.00162349	0.00121136	-0.0109897	0.0342174	-0.00697607	0.00892132	0.0165782	-0.0229789	0.0338657	0.00201623	0.00870158	0.0529269
62	-138	0.00252495	0.0227243	0.0129201	0.0346124	-0.0356279	0.0372314	0.0416971	-0.0159741	0.00634996	0.0241104	-0.0479817	-0.0180808	0.012605	-0.0479402	0.0219722	-0.0107078	-0.0029917	-0.0185871	-0.00353854	-0.0299591	-0.0412861	0.00270981	-0.00146789	0.0190793	-0.0142494	0.00868457	-0.0162699	0.00361509	-0.0296728	-0.0338076	0.000442659	-0.0502938	0.00992874	0.0230765	0.00569661	-0.0335634	-0.0317041	0.00454882	-0.00527286	0.0417195	0.00974207	0.0116102	0.0174024	-0.000808647	-0.00937645	0.0180884	-0.00199943	0.0146054
63	-137	-0.0301106	0.0293335	0.0177971	0.0180163	-0.0490178	0.0163047	0.0551542	-0.0352803	-0.047614	0.0102672	-0.01663	-0.0447623	-0.0191911	-0.0145736	0.0032423	0.00143734	-0.0075733	0.00732418	-0.0243504	-0.046889	0.0120812	0.0083598	0.00549101	0.00807254	0.00966581	-0.00777187	-0.0179779	0.0132913	-0.0201094	0.00466166	0.00550772	-0.0272008	-0.00807161	-0.0166745	0.0196045	-0.020641	-0.0246692	0.00146156	-0.0205181	-0.0140549	-0.0095647	0.0447569	0.0282176	-0.0128684	-0.0482328	0.0123891	0.00935604	-0.0359044
64	-136	-0.009208	-0.0165718	0.00253163	-0.0223959	-0.0823807	0.0163066	-0.00661359	-0.0437955	-0.00848264	0.0169465	-0.000328136	-0.0259558	-0.0057913	-0.00525364	-0.0148951	-0.00399081	-0.0275777	0.00776985	-0.0353969	-0.0319906	0.0433027	-0.0182443	-0.00109832	0.0216903	-0.0145907	-0.0175047	-0.016949	5.23266e-05	0.0157304	0.0354278	0.00967107	0.0010449	-0.0206395	-0.0155573	0.0111039	-0.0114468	-0.00210297	-0.0118538	-0.0469172	-0.0439817	-0.0417551	0.025663	0.00703112	-0.0168573	-0.0428545	0.0112021	0.0275425	-0.0416574
65	-135	-0.0036538	-0.0446376	0.00742937	-0.0290147	-0.057649	-0.00149504	-0.0221914	-0.00436129	0.0632617	0.0327996	-0.0219226	0.00114239	0.00170198	-0.00768547	-0.0288231	-0.0264887	-0.016653	0.0291501	-0.0228814	-0.0140203	0.0104367	-0.0437053	-0.0137211	0.0112444	-0.036873	0.000509575	0.0219685	-0.0195387	0.0258997	0.0236615	-0.00325444	0.0186252	0.0275623	0.00323523	-0.0184454	-0.0295145	-0.0297605	-0.0106485	-0.0411116	-0.0377753	-0.0159075	-0.00405393	-0.0130123	0.0036557	-0.00827001	-0.00281125	0.0144413	-0.0114226
66	-134	-0.00102349	-0.00901526	0.00100647	-0.0322777	-0.015227	-0.022777	0.0253219	0.0103847	0.0570288	0.0138891	-0.00292603	-0.000613793	-0.0282457	-0.00742442	-0.0133617	-0.0344002	-0.0056461	0.0505931	-0.00575782	-0.00565072	-0.0361564	0.00451686	-0.00653675	-0.00197657	-0.00245567	-0.00435082	0.0527256	-0.0296662	-0.00153908	0.0229739	-0.0105007	0.0159078	0.0578451	-0.0174646	-0.0250336	0.00938964	0.00524649	0.00977712	-0.0466495	-0.0404379	-0.0166804	0.0116058	0.00868342	0.00600939	0.0247778	-0.00838363	-0.0039612	2.14063e-05
67	-133	0.0223985	0.0217944	-0.00334292	-0.0556624	-0.0192284	0.00264724	0.012105	-0.0218818	0.011775	0.0178661	0.0370091	-0.013907	-0.0263489	-0.00115409	-0.0182307	-0.0430047	-0.0170377	0.025919	0.0181033	-0.0125651	-0.0243696	0.0493183	-0.00614479	-0.00501347	0.00580431	-0.0253678	0.00286305	0.00425842	-0.00411727	-0.0102846	-0.0172781	0.00681173	0.03518	-0.00579233	-0.00112304	0.0263096	0.00614897	0.019013	-0.0428914	-0.0262921	-0.0338396	0.0101432	0.028952	-0.0118677	0.0312279	0.0209746	0.0167105	0.000681834
68	-132	0.0161357	0.000748543	0.0136475	-0.0565055	0.000834113	0.0335776	-0.00454503	-0.040798	-0.000624874	0.0205184	0.0259717	-0.00520798	-0.00134801	0.00173884	-0.0367185	-0.0178186	-0.0116944	0.0241945	0.0213277	-0.00721544	0.0366567	0.0285962	-0.00385645	-0.00560527	-0.0153112	-0.0167262	-0.0272617	0.0262776	0.00870862	-0.035913	-0.0358505	0.0133816	0.00760197	0.0184354	-0.00645183	-0.00449762	-0.0393258	0.00430792	0.0127875	-0.0218094	-0.0160252	-8.3224e-05	0.00268493	-0.0364561	0.0360005	0.0303352	0.033936	-0.00461933
69	-131	0.00245133	-0.0301018	0.00557828	-0.0402147	0.02082	0.048065	-0.00609431	-0.0200689	0.0122212	-0.00559412	0.0103999	0.015109	0.000294535	-0.0330342	-0.012427	0.0129221	0.0227599	0.0239436	0.0219936	0.000319925	0.0417002	-0.00336739	0.015697	0.00354016	-0.00975017	0.00204924	-0.0055652	0.0215268	-0.0041828	-0.0258992	-0.0282556	0.0481528	-0.00434397	-0.0123069	-0.024722	0.0141159	-0.00678301	-0.0158619	0.0455419	-0.0137636	0.00280988	-0.000205025	-0.0428418	-0.018633	0.0519942	0.008069	-0.00905645	-0.00646771
70	-130	0.00149913	-0.0238261	-0.008908	-0.0157028	0.0133535	0.0269536	-0.015015	0.0387656	0.0106289	0.00810241	0.0225307	0.00634479	0.00882772	-0.0342385	-0.0127098	-0.02468	0.0366484	0.00865238	0.0429442	0.01462	-0.0317935	-0.0173493	0.0210069	-0.00697828	-0.0199242	0.00334512	0.0103587	0.0316041	-0.0274214	-0.032669	-0.0105494	0.065309	-0.0135464	-0.0305111	0.0125349	0.00194849	-0.000153482	-0.0237661	0.0277458	0.0180587	0.0224124	-0.00443427	-0.0535574	0.0513915	0.0319614	0.00789624	-0.0307729	-0.0037437
71	-129	0.0167327	0.0100825	-0.00273993	0.0147065	0.012704	-0.00573742	-0.00336102	0.0334894	0.00619435	0.00781403	0.0274597	-0.00207773	0.0174888	0.00251758	-0.00841358	-0.0188078	0.0281488	0.00661347	0.0143843	0.0181727	-0.0520678	0.00150122	0.0126901	-0.00739076	-0.0385515	0.0199535	0.00914599	0.0255516	-0.0295776	-0.042716	-0.0018744	0.0459002	-0.0152642	-0.00856104	0.0169088	-0.0157169	0.0146724	-0.0291314	0.0196009	0.0186775	0.0279507	0.0194986	-0.0458728	0.0446356	-0.0113274	-0.00516185	0.0105837	-0.00183326
72	-128	0.0237092	0.022165	-0.0164312	0.0265512	-0.00690794	-0.00418845	0.0158028	-0.0134526	-0.010063	-0.0289505	0.0154994	0.00914148	0.0101318	0.00882786	0.0581348	0.0150118	0.0390396	-0.00789386	-0.0161383	-9.03551e-05	-0.0129398	0.033444	-0.0180753	0.00481091	-0.0192456	0.00142408	-0.00274515	-0.0156578	-0.023187	-0.0401254	0.00583926	0.0177463	0.00322301	0.00523787	-0.0294463	0.0114509	0.0566109	-0.00165337	0.00678396	0.0143055	0.0221333	0.0463795	-0.0166021	-0.0122849	-0.0267558	-0.0285197	-0.00627935	0.0127255
73	-127	0.0207215	0.0401351	-0.0212749	0.00208055	-0.0207519	-0.0053341	0.0235584	-0.000193882	-0.0240426	-0.0414246	-0.00642757	-0.0258201	0.00906495	-0.00376663	0.0768855	0.00803552	0.0233607	-0.0157358	-0.00398308	0.0285882	-0.0052187	0.0141539	-0.0299659	-0.0162516	0.0164743	-0.0495201	0.00328474	-0.0232641	-0.0170169	-0.0215341	-0.0010714	-0.0111933	0.00445691	0.00578129	-0.00463716	0.00828252	0.0443737	0.0414343	-0.019598	0.03594	0.00752069	0.0284585	0.00116331	-0.00799297	-0.00560296	-0.019604	-0.0616121	-0.00637531
74	-126	0.0124134	0.0302856	-0.0116845	-0.00979438	-0.0040248	-0.0173916	0.00697363	0.0161865	-0.0051213	-0.0358129	-0.0140788	-0.0313985	-0.0051935	-0.00892399	0.0277629	0.0143276	-0.0143365	-0.0211495	-0.0141692	0.0467365	0.0109346	-0.0116949	-0.00145622	-0.0360538	0.0381488	-0.03951	0.0176343	0.0202853	-0.0227572	-0.00399488	-0.00587322	-0.0195467	-0.0137045	0.0192347	0.019815	0.00802849	0.0190307	0.0306881	-0.0205559	0.0476589	-0.0161486	0.00355673	-0.00855183	0.0214115	0.0126389	-0.0122032	-0.0509593	-0.0163765
75	-125	-0.0126682	-0.0393613	-0.0382789	0.0127583	-0.00594182	-0.0234892	-0.00776615	0.0130328	0.0114493	-0.0260248	0.00576781	0.0421862	-0.0196721	-0.0132768	-0.00821161	0.00241682	-0.00477698	-0.0187431	-0.0048907	-0.0015628	0.0166478	0.00835675	0.0201548	-0.0365548	0.0352512	-0.0143781	-0.000482138	0.0281632	-0.0246355	-0.00413466	0.0245584	-0.0148588	-0.0238493	0.0127639	0.00863624	-0.00171839	-0.0138176	-0.0115715	-0.0252797	0.0281249	-0.0250369	-0.0175342	0.0172432	0.0102983	-0.00494161	-0.0175886	-0.000121368	0.0407283
76	-124	-0.00808147	-0.0283821	-0.00964658	0.00938083	-0.0121365	-0.0168597	-0.0171292	0.011626	-0.0211272	-0.0171744	0.0300604	0.0192659	-0.0107247	-0.0271216	-0.033094	0.00355318	0.00951529	-0.00628621	0.0246951	-0.018539	-0.0168414	0.0055169	0.0284697	-0.01496	0.038871	-0.0119999	0.0131444	-0.0129727	0.0216691	0.020846	0.0399803	-0.0162035	-0.0254684	-0.0102972	0.0280599	-0.0172582	-0.0169958	-0.0188325	-0.00794648	-0.00286697	-0.00963188	-0.0420389	0.0362673	-0.02282	-0.0173401	-0.015214	0.0417196	0.0447718
77	-123	-0.00974398	0.0299482	0.0524322	-0.0136159	-0.000986445	0.00237933	-0.0193918	0.00269018	-0.0452425	0.000888747	0.0244748	-0.0485759	-0.0213601	-0.00443372	-0.0408086	0.0295415	0.0114228	-0.0189226	0.0104426	4.23829e-05	-0.00248853	-0.0134814	-0.00819485	0.0107547	0.0283754	-0.00142391	0.0292191	-0.0421218	0.0353108	0.0387757	0.0175162	-0.0220904	-0.0113498	-0.00278517	0.00122631	-0.00297948	-0.0100345	0.0149859	0.0442117	-0.0065819	0.0206316	-0.0371135	0.0226813	-0.0226958	-0.00914519	-0.00363335	0.0369274	-0.0151868
78	-122	-0.0266156	0.0141214	0.0367972	-0.00291427	0.0285014	0.00239713	-0.00511392	-0.0171519	-0.0064459	0.020454	0.00121763	0.00150172	-0.0388604	0.035588	-0.00679834	0.0251564	0.0397015	-0.00821531	0.00534717	-0.0198856	0.022614	-0.0110699	-0.0305547	-0.00418404	-0.0163626	0.020813	-0.0062466	-0.0460467	0.00121126	0.0184681	0.00769934	-0.0405159	-0.0079394	0.0114611	-0.0388293	-0.00207045	-0.0145794	0.00599666	0.0249754	-0.00144638	0.00549195	-0.0137827	0.00560736	-0.0404428	-0.0083613	0.00580698	0.0193875	-0.00392439
79	-121	-0.00728652	-0.0153504	0.0108935	0.03201	0.0568302	0.0103536	0.00420759	-0.0108648	-0.0147514	0.0141422	0.00333619	0.0416449	-0.0371705	0.0440148	0.0177463	-0.0131485	0.0342754	0.00342622	-0.00394335	-0.046708	0.0135345	-0.0108994	0.0200551	0.000820833	-0.0375157	0.0315851	0.00239984	-0.027615	0.0052696	0.0335843	0.00130167	-0.0460309	-0.0316336	0.0206069	-0.0260481	0.00952266	0.00722545	-0.0238969	-0.0205897	-0.00370206	-0.0286959	-0.00235628	0.0108634	-0.0383976	-0.00869442	0.0195571	0.0178793	0.0358025
80	-120	-0.0322088	0.0118697	-0.0105361	0.0472639	0.0320442	0.0218458	0.0110211	0.00552196	-0.0445248	0.00934037	0.00149638	0.0254641	-0.0351969	0.0330246	0.0102032	-0.0517027	-0.00151875	-0.0151804	-0.0272679	-0.0373805	0.0169355	-0.0114311	0.0522502	0.0240673	-0.0255967	0.0214779	0.00736535	-0.00481796	0.011755	0.0473729	-0.0080098	-0.0176957	-0.0262108	0.00681253	-0.0153241	0.0232355	-0.0175849	-0.00231982	0.0247321	0.00318296	-0.0032899	-0.009133	0.0245977	0.010548	9.80792e-05	0.0356482	-0.00797846	0.00670792
81	-119	-0.0520249	0.0392944	-0.0164754	0.0383645	0.0366593	0.000179493	-0.00449967	-0.0137597	0.00428985	0.0128074	-0.00699449	0.0389972	-0.0164473	-0.0070676	0.00735795	-0.0208349	0.0172685	-0.00443602	0.010783	-0.016046	0.00997248	-0.02433	0.0402722	0.0294316	0.0017651	0.00460368	0.00515753	0.0157517	0.0270961	0.0175642	-0.0101016	0.0123318	0.00329707	-0.0265634	-0.0014453	0.0165181	-0.0306621	0.00477598	0.0563164	0.0159862	0.0119785	0.00237721	-0.0143838	0.00399844	0.0301396	0.0286819	-0.0157754	-0.0173764
82	-118	0.00686125	0.00121796	0.00470107	0.0295895	0.0676516	-0.00645122	0.00684066	-0.00268843	0.042226	0.00552485	0.00934167	0.0237518	0.00152556	-0.00661406	-0.00167604	0.0206206	0.016716	0.010039	0.0119853	0.00369512	0.0265916	-0.0322249	0.00268008	0.0467486	0.0128763	-0.009308	0.0286023	0.0272466	0.0553834	0.0213394	-0.0135645	0.0246775	0.000766646	-0.0197091	0.0172598	0.00678971	0.0100205	-0.000929758	-6.13314e-05	0.0184863	-0.00326432	0.0294593	-0.0251632	-0.0047902	0.0518527	0.000305711	-0.00149207	-0.0220603
83	-117	0.0241553	-0.0124593	0.00181518	0.0250417	0.0242204	-0.00798781	0.0406873	0.0147663	0.0125764	0.0172011	0.0145502	-0.0130011	0.0165104	0.0283537	-0.0148734	0.0249553	-0.0276253	0.00644863	-0.0442622	0.00750925	0.0401882	-0.0243371	-0.0065593	0.0375842	0.0233084	0.00332157	-0.0108962	0.00955061	0.0281862	0.0386132	0.00193607	0.0232023	-0.0101992	0.0068232	0.0215905	-0.00981797	0.0212623	-0.0190331	-0.019681	0.00184701	0.0145801	0.00229596	-0.0118678	0.0106262	0.00551121	-0.0181135	-0.0140739	-0.0387698
84	-116	0.0124811	0.000644827	0.0216466	0.0267521	-0.0155682	-0.0146742	-0.000849251	0.00138506	-0.0307098	0.0217852	0.0195362	0.00378928	0.0406801	0.0104175	0.0100397	0.0317523	-0.00940471	0.0200975	-0.0305044	0.00563985	0.00760484	-0.0221755	0.0110174	0.0145831	0.0393737	0.00260623	-0.031565	0.0179029	-0.0130201	0.0173338	0.0240518	0.00767639	0.00792335	0.00809624	0.00613596	0.0142378	0.0401192	-0.0383609	-0.000658739	0.0026742	0.0271358	-0.0351199	-0.0408629	-0.0043364	-0.0359986	-0.00708942	0.0023632	0.00182306
85	-115	0.00828745	-0.0218673	0.0312422	0.0216591	-0.0149407	0.00454671	-0.0254722	-0.000832366	-0.0380891	-0.0116309	0.0277384	0.000821912	0.0207397	0.0138473	0.0409722	0.0195189	-0.000530227	0.0189889	-0.00265505	0.0236625	-0.0163863	-0.0167688	-0.0258128	0.0020952	0.0136762	-0.014331	-0.0221737	0.0260651	-0.0244008	-0.0135336	-0.00194331	-0.00536024	0.0450776	0.000584316	-0.00891806	0.0197787	0.0272669	-0.011875	-0.0120382	0.00935196	0.00698643	-0.0433347	-0.0309608	-0.012909	-0.0184666	0.00424381	0.0404369	0.0260422
86	-114	-0.0243611	-0.0175494	0.0124096	-0.00823256	0.00768772	-0.0118827	0.012291	-0.0107079	-0.0222058	-0.0373867	-0.00393516	-0.0340975	0.000863567	0.043329	0.0213886	0.0127233	-0.0354728	-0.0122354	-0.00253579	0.0294966	-0.0543844	-0.0102177	-0.033233	-0.0210522	-0.00194644	0.0164241	-0.0329083	-0.0165014	-0.0147666	-0.0557944	-0.0277504	-0.00942669	0.0478354	0.0106765	0.0147111	-0.0145408	-0.0294179	0.000385596	-0.00328536	-0.00907855	-0.00391092	-0.0619875	-0.0207789	0.0137013	-0.0185949	-0.00643138	0.00599977	-0.0180398
87	-113	-0.015862	0.00391166	0.0236456	-0.0390523	0.0166362	-0.0367176	0.0274083	-0.014835	-0.00231901	-0.0240488	-0.0190274	-0.0173402	0.0336102	0.0190234	-0.0188824	0.0248166	-0.0217213	-0.00720406	0.0198866	0.0230609	-0.0540064	0.0149719	0.00531949	-0.0312509	0.00459235	0.0263512	-0.0136126	-0.0138962	0.00386938	-0.063575	-0.00730134	-0.0143293	0.00655677	0.0195717	0.0189664	0.0193904	-0.0272621	0.0229652	-0.00636518	-0.0345397	0.00893845	-0.0484705	-0.0107623	0.0166644	-0.0180738	-0.0122699	-0.0343939	-0.0111609
88	-112	0.0096111	0.0026737	0.0142746	-0.0329641	-0.0260231	0.00149313	0.0320972	-0.00359625	0.0112885	0.0202509	-0.00367525	-0.00405215	0.0477265	-0.0356212	-0.0215647	-0.000418653	-0.0121339	0.0088525	0.0244753	0.0187687	-0.0176029	0.0468378	-0.00315119	-0.0095199	-0.0123172	0.00942332	-0.0110874	0.00630164	0.0201597	-0.0247479	-0.01184	-0.0103156	-0.0134545	0.00528241	-0.0163854	0.0182866	-0.00150803	0.0347153	-0.0375951	-0.0535276	0.0224012	-0.00316425	0.033224	-0.0158723	0.00691554	-0.00400253	-0.0246041	0.00272762
89	-111	-0.0229037	-0.0228244	-0.0179481	0.00800787	-0.0253537	0.0287473	0.0277395	0.0149093	0.00507564	0.0368412	-0.0277816	-0.0181358	0.0207668	-0.0583245	-0.0112298	-0.0339159	-0.0298406	-0.0174542	-0.0147179	-0.00511307	-0.00750889	0.0393074	-0.0162965	0.0257337	-0.042995	0.0261393	-0.0134871	-0.0256837	0.0327612	-0.0306352	-0.0303949	0.0103047	-0.00374509	0.00586547	0.00475589	-0.0467149	-0.00468643	-0.00368192	-0.00857902	-0.0375757	0.0137916	0.0153001	0.0273599	0.00156702	-0.000905737	-0.00296128	-0.0237553	-0.027325
90	-110	-0.0288063	-0.0382213	-0.0359481	0.0226413	0.0169607	0.0149829	-0.0087017	0.0249653	0.00114405	0.0149361	-0.0527737	-0.0101973	-0.00284544	-0.0266118	-0.0238292	-0.0296475	-0.0331583	-0.0271847	-0.026307	-0.0217922	-0.000228502	0.014038	-0.00212475	0.00506121	-0.0366451	0.00735374	0.00572338	-0.031313	0.0101316	-0.0291929	-0.0202865	0.0347191	0.00207494	0.0175102	0.0403604	-0.047095	-0.0080712	-0.0151188	0.00223463	-0.0218669	0.00182445	0.0210578	0.0155883	0.0425451	-0.0200506	-0.00739053	-0.0120344	-0.0294483
91	-109	0.0109013	0.0113385	-0.0241646	0.00946064	0.0232973	0.00234049	-0.0431568	0.0178082	-0.00612237	-0.000535863	-0.0443622	-0.00380322	-0.017551	0.000265581	-0.0029905	-0.0370618	-0.0250209	0.0082076	0.00495361	-0.00989802	-0.0274392	0.00869937	0.00396321	-0.0529355	0.00742688	-0.0168325	0.0100833	-0.0142622	-0.01925	0.00879188	-0.0130505	0.0386235	-0.00775426	0.00240655	-0.00435129	-0.016534	-0.00356071	-0.0130196	-0.0384384	-0.00881894	0.00260471	0.0258381	0.023544	0.027971	-0.0175127	0.00202932	-0.00336368	-0.00775233
92	-108	-0.00911541	0.0473611	-0.00277081	0.00257556	0.0103227	0.0111662	-0.0450378	0.0248575	-0.00832845	-0.00698725	-0.039549	0.00517694	-0.0271687	-0.011726	0.0206544	-0.0487951	-0.00578354	0.0355202	0.00407511	-0.000481454	-0.0482616	0.02093	-0.00648578	-0.0501376	0.00302275	-0.00415233	0.0124657	-0.00560711	-0.0180193	0.025535	-0.0130329	0.0392864	-0.00680369	-0.0206916	-0.0497346	0.00088115	-0.0276744	-0.00247329	-0.0337832	0.0186866	-0.0123431	0.0311024	0.0147928	-0.00428484	-0.0108431	0.0196694	-0.00827811	0.0233503
93	-107	-0.013092	0.0178854	-0.0193151	-0.0228509	0.0147517	0.014489	-0.0202141	0.0215627	0.0229537	-0.0156126	-0.0423263	0.00854612	-0.00702787	-0.0106098	-0.0162329	-0.0114476	-0.0150946	0.0146588	-0.0037646	-0.00143268	-0.0110692	0.0316129	-0.0159433	-0.00994746	-0.0148962	-0.0141232	0.0126911	-0.00452026	-0.00820883	0.038351	-0.000959959	0.0509082	0.0162703	-0.0305109	-0.0472673	-0.00503486	-0.0240542	0.0205126	-0.0272352	0.0132256	-0.0158128	0.0503148	0.012724	0.00403274	-0.00369184	0.0129547	-0.00664505	0.0321831
94	-106	0.0360613	-0.00173031	-0.0254209	-0.0188736	0.0163099	-0.0278615	-0.0118365	0.00656254	0.0407134	-0.028827	-0.023584	-0.00790435	0.0217388	0.0247227	-0.0254665	0.00840045	-0.0162063	-0.0089962	0.00986993	-0.011264	0.030205	0.016651	-0.0150777	0.0132925	0.00444458	-0.00647097	-0.00168626	-0.00521511	0.0101865	0.0233316	0.0173521	0.0272815	0.0140083	-0.0233882	-0.0268426	-0.00481992	0.0382947	0.0232682	-0.00740123	0.0194898	-0.00260211	0.054923	0.00913421	0.0130521	0.0193094	-0.0129347	-0.0124994	0.0173729
95	-105	0.0218226	-0.00994299	-0.00556005	0.0135452	-0.0312358	-0.0510818	-0.0231417	0.0044167	0.0144692	-0.0289095	0.0223394	-0.00767059	0.0230829	0.033778	0.00494189	-0.0243826	0.024115	0.012066	0.0200511	-0.00531384	0.0299879	-0.00475581	0.00142555	0.0110797	-0.00124744	0.0147316	-0.0246527	0.0529182	0.0169627	0.0106539	0.0259887	-0.00775696	-0.00762871	-0.00518126	0.00424492	0.0383923	0.0389361	0.0264651	0.0354526	0.0345579	-0.0178841	0.0254417	0.0122433	-0.00493315	0.0337576	-0.0174665	0.0143762	0.0113755
96	-104	0.0188307	-0.0209045	-0.0023486	0.000576381	-0.054087	-0.024413	-0.00462949	-0.00495872	0.0170047	-0.00735494	0.0263779	-0.00890955	0.00995572	0.00277053	0.00305552	-0.00602664	0.0184785	0.0462179	0.0378215	0.0344174	0.0230048	0.0150194	0.0118659	-0.00191921	-0.0121631	-0.00472485	-0.0281778	0.072376	0.017018	0.0335873	0.0185727	-0.0256531	-0.00908027	0.00435154	0.0090763	0.0367749	0.00290345	0.0336111	0.0492641	0.0271611	-0.0218858	0.000792615	0.0256163	-0.0204038	0.0145773	-0.0111916	0.0388963	-0.0163691
97	-103	0.0398081	0.00515588	0.00415176	-0.015227	-0.0367828	0.00146497	0.0257114	-0.0120007	0.0460974	0.0186184	-0.0044881	-0.0184772	-0.0132637	-0.010323	0.00121174	0.0444469	0.00449756	0.0527909	0.0164796	0.0240784	0.0389288	0.00406006	0.00328543	0.00638475	-0.00151755	-0.027964	-0.0136421	0.00606708	0.0255356	0.00408818	0.0144484	-0.048666	0.0136191	0.00375263	-0.000164118	-0.00447439	-0.0093758	0.0234003	0.0616542	0.0240734	-0.0152897	-0.00180948	0.00514401	-0.02524	-0.00228273	-0.0116344	0.0146789	-0.0257236
98	-102	0.0410592	0.0328074	0.00737209	-0.0192825	-0.0479963	0.00792829	0.0447599	0.0078753	0.0185956	0.0239513	-0.0106661	-0.00870416	-0.0306295	-0.0122438	0.0152272	0.0457299	0.0308354	0.00873909	-0.01781	-0.00260411	0.029434	-0.0428388	0.0072774	0.0139462	-0.0104991	-0.0335098	-0.00280005	-0.018589	0.00127999	-0.029454	0.0267535	-0.0407801	0.0261943	0.0083745	0.0126645	-0.00607466	-0.0143265	0.000951034	0.048067	0.0230787	-0.0159377	-0.00729573	-0.0304196	0.00959047	0.00456882	-0.0061327	0.00123973	0.00584562
99	-101	0.0585533	-0.00326634	-0.00942224	-0.036754	-0.0412015	-0.0187788	0.0331801	0.0189317	0.00579624	0.0169152	-0.0127138	0.00228788	-0.0202092	-0.0131959	-0.00160969	0.0569383	0.0332011	-0.0355895	-0.0103329	0.0326914	0.0077037	-0.00907848	0.00690978	0.0157007	-0.00996485	-0.0232545	0.0170462	-0.00803295	-0.038115	-0.00114557	0.0243069	-0.0324833	0.00925195	0.00849172	0.0237632	-0.0144643	-0.00221158	-0.01079	0.0343659	0.00876598	-0.00225121	-0.0102576	-0.027826	0.0357636	0.0334424	0.00190405	0.0126226	0.0180218
100	-100	0.029279	-0.0397395	0.00972835	-0.0321263	-0.0182323	-0.0305416	0.00687692	-0.0121533	0.0243368	0.0208824	0.017416	0.0167161	-0.000548055	0.00712077	-0.00627004	0.0602302	0.0230946	-0.0315866	-0.00548785	0.0303396	0.0036736	0.0250848	-0.0168661	0.0261532	0.0194108	-0.0191347	0.0249747	0.00441916	-0.0378889	-0.00192797	0.015232	-0.0454489	0.00237488	0.00743758	0.0223524	-0.0161632	-0.0133931	-0.0165051	0.0112858	-0.0226996	-0.0130831	0.00295603	-0.00635541	0.00527231	0.0308579	0.0197598	0.020532	0.0268939
101	-99	-0.0134371	-0.00806332	0.0492791	-0.008203	-0.00701895	0.0255622	0.0108396	-0.0334391	-0.0177119	0.00778023	0.0568841	0.0405417	0.00240697	0.0171737	0.021139	0.0128621	0.0140286	-0.0406192	-0.000857853	-0.00989138	-0.0031748	0.000298482	-0.0156495	0.00757805	0.0373786	-0.0204852	-0.000650039	-0.00487101	-0.0180307	-0.00419632	0.00764366	-0.0114943	-0.00090836	0.0146619	0.0161175	0.0217252	-0.0167678	-0.0192329	-0.0440963	-0.0151774	-0.0261889	0.0208961	0.00350027	0.00178177	-0.0049119	0.0333372	0.0298269	0.0491791
102	-98	-0.0382445	0.00400322	0.0391269	-0.00347476	0.0136369	0.0699584	-0.0135691	-0.0240333	-0.0519637	-0.0234998	0.0334139	0.0327941	0.00539692	-0.00248438	-0.00348578	-0.0233024	0.00220908	-0.0451206	-0.000332995	-0.0409052	-0.00430188	-0.0129257	0.0229031	-0.0352374	0.041331	0.000985422	-0.0152174	-0.0118738	-0.0154141	0.0255107	-0.0143964	0.0257977	-0.00816007	0.0117717	-0.00918391	0.014665	0.00164366	-0.00238345	-0.0470824	-0.0190867	0.00136642	0.0151912	-0.00240146	0.0319604	-0.0203066	0.0155767	0.0250271	0.0354536
103	-97	-0.0429349	-0.00383152	-0.00183285	-0.0127735	0.0146586	0.0413454	-0.0396343	-0.0199403	-0.0209479	-0.0118188	0.0176582	0.00503472	0.0221173	-0.0189397	-0.0221561	-0.0317548	-0.0039022	-0.00899572	0.00386899	-0.0588909	0.00312438	-0.0206863	0.0127317	-0.0346656	0.0164642	0.015769	-0.00334661	0.0110925	-0.00728047	0.00983022	-0.0211267	0.020725	-0.000874065	0.00312904	-0.0185018	-0.0207833	-0.00150678	0.000568464	-0.0333537	-0.0535953	0.0185842	-0.021024	-0.000774109	0.0201424	-0.0330918	0.0179404	-0.00327464	-0.00546304
104	-96	-0.00510222	0.0142588	-0.0326177	-0.0210971	0.000140766	0.00523346	-0.00685071	-0.0318937	0.0303437	0.0290269	0.0409198	-0.0151542	0.0176744	-0.0172101	0.020444	-0.0368038	-0.00994945	-0.00633168	0.0218862	-0.0286626	0.00803383	-0.025538	-0.0237258	0.00923545	-0.0150305	0.0219839	0.0176007	-0.0225176	0.0138405	-0.0224764	-0.0031836	0.0072377	-0.0060499	-0.00771257	0.0235447	-0.0117562	0.020318	-0.015329	-0.0167871	-0.0191618	0.00678266	-0.0528846	0.0286639	-0.0267148	0.00218727	0.0287582	-0.00787529	-0.0275792
105	-95	-0.00336943	-0.00810599	-0.0345879	-0.00929454	0.0203788	0.00876886	0.00699895	-0.0464059	0.0429649	-0.000642804	0.0367105	-0.0318716	0.00878681	-0.00867106	0.0073617	-0.0194103	-0.0048153	-0.0106248	-0.00353824	0.000632866	0.00584549	-0.0376393	-0.000337957	-0.00343329	-0.00424253	0.0120534	0.0314149	-0.0383924	0.0172278	-0.0188788	0.00122686	-0.00541685	-0.0159785	0.00303924	0.0282765	0.0152458	0.0261187	-0.0147047	-0.00428728	0.0101501	0.0101654	-0.0618172	0.0232367	-0.0363803	0.025679	-0.0134127	-0.00455975	-0.0466309
106	-94	-0.00366801	-0.00775062	-0.0322424	0.00481835	0.0374317	0.00892773	-0.0346601	-0.0296859	-0.00567333	-0.0424961	0.0107135	-0.00415463	0.00406253	-0.00304283	-0.0273423	0.0421065	-0.0107399	0.00971858	-0.0342999	0.000618691	-0.0075755	-0.0352252	-0.000609764	-0.047941	-0.0091901	-0.00861115	0.0174975	0.0106025	0.0303035	0.00553552	-0.00355307	-0.0212798	0.000447669	0.0194317	0.00313392	-0.00337531	-0.0258747	-0.0111325	-0.0212526	0.000260481	0.0240565	-0.0456188	-0.0106874	-0.0029387	-0.0276855	-0.0385176	-0.0234453	-0.0571314
107	-93	0.016272	0.024807	-0.0196938	-0.0192414	0.00652716	-0.0257457	-0.0544553	0.0154521	-0.0469635	-0.0147332	-0.00245874	0.025687	-0.022897	-0.00570926	0.0165539	0.0521523	-0.0219969	0.00417493	-0.0180739	-0.00975281	-0.00790475	-0.0016572	-0.022671	-0.0145075	-0.0239166	0.0105306	0.0193056	0.0197773	0.0387438	-0.00570204	0.00839233	-0.0594704	0.0190817	-0.0124082	0.0202663	-0.0510178	-0.0359639	-0.0172622	0.00957071	0.01644	-0.00234655	-0.0336984	-0.00489134	0.00418107	-0.0364304	-0.0220886	-0.0182136	-0.0419387
108	-92	-0.00626993	0.0155347	0.0208271	-0.00980798	-0.000861739	-0.0311289	-0.0225144	0.0372695	-0.0367045	-0.0229212	-0.0117782	0.00639704	-0.0482375	0.00544261	0.030467	0.00115587	-0.022676	0.015825	0.00599692	-0.00309506	-0.00736521	0.0115718	0.00953966	0.0465116	-0.000863884	0.0343161	0.0188846	0.00635002	-0.00819799	-0.0364061	-0.0262919	-0.0656567	0.0172628	-0.0344557	0.0108802	-0.016496	-0.00946237	-0.0130373	0.038157	0.0247338	-0.0238077	-0.019034	-0.000817326	-0.012568	-0.0263192	-0.0293302	-0.00609019	-0.022088
109	-91	-0.0109847	0.00784907	0.0197527	0.0343303	0.025253	-0.0201133	-0.00762164	0.0114785	-0.0016104	-0.0284418	-0.0258653	0.0139428	-0.0554991	0.0177987	-0.00973003	0.00770088	-0.0166235	0.038234	0.00645533	0.0126385	-0.0310282	0.0243958	0.0351426	0.0507476	-0.00437407	0.0340589	-0.0204399	-0.00955627	-0.0489969	-0.0162684	-0.0472512	-0.000590245	0.00302867	-0.0258962	-0.0170998	0.0361627	0.00483399	-0.00673384	0.0177806	0.002834	-0.00536057	0.0258676	-0.0118058	-0.0250624	-0.0189625	-0.0342066	-0.0330514	-0.00107217
110	-90	0.00174086	-0.00353043	-0.00499632	0.0223297	0.0128175	-0.0395158	-0.0193974	0.0152421	0.0107314	0.0194231	-0.0381745	0.0266067	-0.0191081	-5.19962e-05	0.006959	-0.00486171	0.0095111	-0.00179804	-0.0103947	0.00103899	-0.0275596	0.0307413	0.01278	0.0164246	-0.019459	0.00489257	-0.0190657	-0.0129569	-0.0552792	0.00373121	0.0177407	0.0423851	-0.0271566	-0.00737626	-0.0191593	0.00137685	0.0222135	-0.00961983	0.0104745	-0.0082173	-0.00153538	0.0427273	-0.0118286	-0.0250218	0.0328478	0.00769466	-0.0462094	0.015197
111	-89	-0.0206147	-0.00221931	-0.00834924	0.015325	-0.00974568	0.000140779	-0.00663965	0.052149	0.00293405	0.0241946	-0.041206	0.00441135	0.02531	-0.00252288	0.0334935	-0.0677587	0.0208362	-0.0286964	-0.00583696	0.00487835	0.00908435	0.0132285	-0.0205244	0.0123349	5.97511e-05	-0.0420429	0.000250102	0.00313452	-0.0352083	-0.00350191	0.0221784	0.05295	-0.0540344	0.0136133	-0.00499647	-0.0305013	0.0156912	0.0118229	-0.0017083	0.0084749	0.00147556	0.0454723	-0.00851197	-0.00144319	0.0529311	0.0470793	-0.0172257	0.0271599
112	-88	-0.0352352	-0.0117755	-0.00822329	0.0508182	-0.00442547	0.0295237	0.0266225	0.0167409	-0.00097971	0.0222332	-0.0196995	-0.0227251	0.0208992	0.020289	0.0205469	-0.0500067	0.0199607	0.00851727	0.0123041	0.00871713	0.0328104	0.00881418	-0.0154121	0.0298144	0.00878912	-0.0272069	-0.00595063	0.0081738	-0.00181734	-0.0164397	0.00252839	0.0567193	-0.0551892	-0.00382839	0.00836078	-0.0113107	-0.00295334	0.00979347	0.00346266	0.0147976	0.00742257	0.0447166	-0.00352123	-0.0110066	0.0290025	0.0440835	0.00540583	0.0185956
113	-87	-0.0404464	-0.0424017	0.0115045	0.048206	-0.0126084	-0.008856	0.0292185	-0.00549167	-0.0286603	0.00829178	0.0111095	-0.0449721	0.0260194	0.0210133	0.015082	-0.00940792	0.0277591	0.0227804	0.0176592	-0.00676173	0.0319936	-0.00275742	0.00252164	0.0184136	0.00236773	0.0293202	0.0141445	0.0175808	-0.00756627	-0.0181065	0.0196477	0.0312805	-0.0333574	-0.00710692	-0.00655691	0.0240348	-0.0217074	-0.00499419	0.0368548	0.0148588	0.0214952	0.013053	-0.0148192	-0.0157171	0.0130283	0.0267016	0.0188321	-0.00907854
114	-86	-0.030626	0.0108671	0.0205845	0.0145401	-0.0277638	0.0104682	0.00510571	0.0112726	-0.0464641	-0.0207848	0.0185819	-0.0220212	0.0414092	-0.0110053	0.00554377	-0.0273395	0.0161124	0.0168039	0.0120038	-0.00581335	0.0156323	-0.00690674	-0.00992521	0.00326335	-0.00332219	0.0268438	0.0316098	-0.00562729	-0.014315	0.0245124	-0.0123109	0.0136879	-0.00172991	0.00949893	0.00283146	0.0292578	-0.0230766	0.0291458	0.000183431	0.025379	0.0518704	0.0145576	-0.0165743	0.00840265	-0.000208511	0.00541067	0.0390856	-0.00581021
115	-85	0.00499266	0.0489191	0.000393305	-0.0277063	-0.010915	0.0375162	-0.0018017	-0.0195959	-0.0204523	0.000327831	0.00613462	-0.000867675	0.0104423	-0.043473	-0.0212948	-0.0217541	-0.00870527	0.0313312	0.00129196	-0.00711248	0.0079742	0.0202898	-0.0232538	-0.0110689	-0.0114788	-0.00934206	0.00308501	-0.0143252	-0.0123528	0.060454	-0.00896124	0.0137091	0.0164344	-0.00123576	0.00895928	-0.000383691	0.0212931	0.0138843	-0.0394069	-0.00319159	0.0338772	0.0200131	-0.00927381	-0.0136023	-0.0163337	-0.00651083	0.0486428	0.0105466
116	-84	0.0175124	-0.00353594	-0.0091356	-0.0528466	0.00528079	0.0208445	0.0322342	-0.0237034	0.00723643	0.0114062	-0.0109585	-0.0119289	-0.0171904	-0.0123329	-0.0356957	0.0203647	-0.0145397	0.0249452	-0.000869177	0.0102073	0.0060592	0.0185879	0.00964673	-0.0195847	-0.00193707	-0.00360841	-0.0378028	0.0390107	-0.0228422	0.0355775	0.02267	0.0129129	0.0246079	-0.00202392	-0.0296468	-0.0259196	0.0367855	-0.0304546	-0.0171657	-0.0394101	0.0078987	-0.00028195	-0.0194328	-0.0171144	-0.0059965	0.00313151	0.0265555	0.00735327
117	-83	0.0122473	-0.0127326	0.00647707	0.0157937	0.00850269	0.00492708	0.0485633	-0.00185909	0.0395317	0.0019885	-0.0210362	0.0150176	0.0112382	0.030156	-0.0229273	0.0322613	0.0033214	0.00860059	-0.00574224	0.0387968	-0.0148894	-0.00548003	0.0711337	0.010019	0.00665488	0.0244087	-0.0391691	0.0451077	-0.00779978	-0.0245964	-0.00248891	0.0162101	0.0222115	0.00541782	-0.0317752	-0.0307973	0.00898813	-0.0288509	-0.016437	-0.0162692	0.0194489	0.0139781	-0.00100176	0.00829235	0.000644299	0.00265816	0.000657652	0.0132626
118	-82	0.00620254	0.014846	0.0272827	0.0700003	0.00822328	0.00610648	0.00916956	0.0225338	0.0384377	0.0103543	-0.0272389	0.0176759	0.0268919	0.00399803	-0.00607868	0.0134876	0.00273395	0.00737961	0.00194377	0.0169395	-0.0380019	0.00866896	0.0609283	0.0279502	-0.00523871	0.0395539	-0.0159988	0.00138671	0.00871872	-0.0414001	-0.0290978	0.0172301	0.0267095	0.00232014	-0.0139943	0.00794011	-0.00231862	-0.0141636	-0.00749838	0.0116943	0.00485062	0.0374408	0.0173451	0.0273862	-0.0292645	-0.0121766	0.00472063	0.0338055
119	-81	-0.00459188	0.00275701	0.024616	0.0233553	0.00331198	0.0464681	0.0198344	0.0466316	-0.0252513	0.0297578	-0.0348811	-0.0227414	-0.00543031	0.000357873	-0.0135664	0.00126124	0.00469888	-0.0146747	0.0121586	-0.0122743	-0.0333416	0.0223747	-0.00977786	-0.0158545	0.015657	0.0379395	-0.0046831	-0.0278019	0.0178094	2.58232e-05	-0.0303266	0.00213157	0.0411417	-0.0172442	-0.0139516	0.0424529	-0.00271497	0.0140789	-0.00287573	0.00983421	-0.0189882	0.0285132	0.00648034	0.0549309	-0.0349773	-0.0290072	-0.0134177	0.0376847
120	-80	-0.0160363	-0.0125462	0.0141632	-0.00685092	0.0230661	0.0406903	0.0254648	0.00467999	-0.0289987	0.0280371	-0.0273807	0.000268268	-0.0317078	0.0293228	-0.01186	-0.00100179	0.0242664	-0.0446449	0.000540088	-0.0150365	-0.0198521	-0.0178591	-0.0290062	-0.0409043	0.0403747	-0.0029386	0.0275779	-0.0209848	0.0281148	0.0100671	-0.0082079	-0.00732377	0.0365237	-0.0292172	-0.00467116	0.0282578	-0.0182118	0.0181236	-0.0138739	0.000802956	-0.0126317	-0.00237683	0.00931816	0.048595	-0.0243252	-0.0467539	-0.0466268	0.0310498
121	-79	-0.00843272	-0.0147974	-0.0116174	-0.00168475	0.0285384	-0.0357363	-0.0056795	-0.0278993	0.0314008	-0.00179959	-0.00772474	0.0202982	-0.0481108	0.0253685	0.012703	-0.0226769	0.0106756	-0.0591562	-0.0124167	-0.021432	-0.00675473	-0.0354304	-0.0160747	-0.0182711	0.00864825	-0.0615393	0.0604922	-0.000663439	0.0157783	-0.00809532	-0.00948983	0.0124076	0.0333097	-0.00250056	0.00876411	0.0101111	-0.0289529	-0.0116046	-0.00280631	-0.00248786	-0.010637	-0.029002	0.00743363	0.0331916	-0.0296941	-0.0406522	-0.0397341	0.0106411
122	-78	0.0125868	-0.00493262	-0.0497832	-0.00511788	0.0142484	-0.0428036	0.0353909	0.00109796	0.0455776	0.0050007	0.014657	-0.00826351	-0.0199608	0.0153029	0.00814122	-0.0203737	-0.011484	-0.0605012	-0.0280615	-0.00302691	0.0147343	-0.00960675	-0.0305238	-0.0263492	-0.0139778	-0.0613494	0.0423995	-0.0161894	0.028231	-0.00951908	-0.0226578	0.00828796	0.0112442	0.0210007	0.0202237	-0.0016806	0.00623471	-0.00134723	-0.00818298	0.00381645	-0.0211434	-0.0458842	-0.00122627	0.0331898	-0.00595714	-0.0117005	-0.0154315	-0.010337
123	-77	0.0187507	0.0127648	-0.0264907	-0.0109213	0.0144718	-9.97022e-05	0.0282383	-0.0109554	0.0304455	0.0207781	0.043084	0.00388628	0.0393154	0.00769102	-0.0180125	0.0318109	-0.040607	-0.0418223	-0.0222915	0.025948	0.0110262	-0.021627	-0.0192113	-0.0207832	0.00135312	-0.0175571	0.00244063	-0.0371474	0.0675743	-0.0129767	0.00653422	-0.0201727	-0.030977	0.024446	0.0172092	0.0152037	0.0480534	0.043919	0.0134494	-0.00850263	-0.029771	-0.0511404	0.0130256	-0.00611973	0.0356121	0.0166311	0.0195182	0.00793339
124	-76	0.0330275	-0.0173375	0.0157051	-0.0187227	-0.00998671	-0.0135324	-0.0448383	-0.0346182	0.0108364	-0.00571687	0.0609716	0.0116453	0.02419	0.021211	-0.0256433	0.0364398	-0.0475155	-0.0426612	-0.00182208	0.0231579	-0.0133545	0.00178171	0.0208594	0.00672665	0.0111769	0.0108803	-0.0224097	-0.0328184	0.0553257	0.0197716	0.0272128	-0.0118741	-0.0373196	-2.45903e-05	0.0154123	0.0385271	0.0341622	0.0348315	0.0392198	-0.0314723	-0.0268819	-0.0380325	0.0157548	-0.0404818	0.0453356	0.0301925	0.0322958	0.00688741
125	-75	0.0295436	-0.0344516	-0.000647179	-0.0192686	-0.0214136	-0.0251722	-0.059287	0.00373789	-0.0105157	-0.015918	0.0602919	-0.00732238	-0.00761973	0.0378771	-0.0150292	-0.00930523	-0.0019048	-0.030283	0.0158539	0.0273374	-0.00575265	0.0437058	0.017277	-0.0179966	-0.00235103	0.0097997	-0.0313916	-0.0109256	0.00846244	0.0624234	0.0382333	0.00522458	-0.0325157	-0.0327154	0.0240807	0.00558461	0.0111824	-0.00745621	0.0109859	-0.0288992	-0.0149904	-0.0315012	-0.0074599	-0.0134207	0.0127557	0.00597596	0.00819925	-0.0255989
126	-74	0.0111103	0.0187296	-0.0174826	0.00616232	0.007337	-0.00173241	-0.026079	0.0192534	-0.0103309	-0.0150289	0.0395095	-0.00499212	0.00349907	0.0208934	-0.01224	-0.0407712	0.00699576	0.0221405	0.0290981	0.0267329	0.0234758	-0.00196944	-0.0163855	-0.0266153	-0.0218558	-0.000618448	-0.0265913	0.0169545	-0.0202315	0.0253671	0.0362022	-0.0183889	-0.0380029	-0.00907095	-0.0164047	-0.00966018	0.0122301	-0.00677195	-0.0173599	-0.000947698	-0.0109093	-0.0229409	0.00625777	-0.00636086	-0.0240756	-0.0311429	0.0041641	-0.0344024
127	-73	0.0116029	0.0451922	0.00522239	0.021294	0.0301867	0.00445224	0.0322859	0.0054522	-0.00911315	-0.0257529	0.0083395	-0.00244984	-0.00965183	-0.0113071	0.00213934	-0.0166245	-0.0143141	0.0373947	0.00865687	-0.00855054	0.0269384	-0.0400731	-0.0348027	0.0109592	-0.0175091	0.021108	-0.00748323	0.0230944	-0.0346324	-0.00619898	0.0261736	-0.0550994	-0.0175738	0.020752	-0.0586129	0.00265278	-0.00568736	-0.0123667	-0.00728744	0.0169517	0.00486372	-0.00685266	0.026069	-0.0180057	-0.0237789	-0.0191933	-0.0083261	-0.0274133
128	-72	0.00283607	0.0210117	0.0203822	-0.00393869	0.00587369	0.0042349	0.0362313	0.00166794	-0.0309797	-0.000969661	-0.00203918	0.000620523	-0.0364879	-0.0522646	0.0428524	0.0233642	-0.0220539	0.0441172	-0.0193733	-0.0219381	0.0206692	-0.0359336	-0.0141156	0.0365282	-0.00909092	0.0225078	-0.00556215	0.0205675	-0.0353572	0.0117293	0.0311248	-0.067351	0.00651071	0.0242341	-0.0188582	-0.0196176	-0.0222061	-0.0366406	0.0131985	0.011204	0.0335987	-0.00393483	-0.0121702	-0.00856302	-0.00197666	0.0253654	-0.0370946	-0.0204813
129	-71	0.0125458	-0.0204491	0.00186643	-0.0376584	-0.0319975	0.0125216	-0.0240779	-0.0239679	-0.0319646	0.00888604	-0.00786087	0.0213375	-0.0242959	-0.0761295	0.013469	-0.00615343	-0.0307078	0.0532043	-0.0293726	0.000207705	0.0176182	-0.0111099	0.012864	0.0367656	-0.0218777	-0.0208886	-0.0204231	0.0120374	-0.0124819	0.00221469	0.0112674	-0.0633234	-0.00249526	0.0442868	0.0306573	-0.037683	-0.0139362	-0.0246955	-0.00985097	0.0107861	0.0201886	0.00599852	-0.0317928	-0.0136246	0.0185886	0.0354912	-0.0323142	-0.0118819
130	-70	0.0139572	-0.0252529	-0.00233706	-0.0707372	-0.00703549	-0.00244982	-0.0348328	-0.0231395	0.0131428	-0.0208245	-0.0294902	0.0295043	0.0112411	-0.077767	-0.0368137	-0.023745	-0.00991127	0.0360465	-0.0116225	-0.000816039	-0.00545768	0.0285742	0.00298367	0.00611989	-0.0188044	-0.0385043	-0.0123724	-0.0299238	0.0160077	-0.00482081	-0.00662807	-0.0268009	0.00610398	0.0397399	0.0296296	-0.0299255	-0.000209371	0.00205037	-0.00172356	0.00443311	-0.00208771	0.015487	-0.00909292	-0.0184856	0.0221299	0.0146876	-0.0220513	-0.00967624
131	-69	-0.00600569	0.0115555	0.00494974	-0.055362	-0.00315743	-0.0224038	-0.00901647	0.0172598	0.0171474	-0.0187543	-0.03222	-0.0202645	0.0253616	-0.0465185	0.0056091	-0.0233964	0.0137486	0.0254717	0.00115971	-0.0160341	-0.0107745	0.0232339	0.00951309	-0.0120195	0.0184865	-0.0228459	-0.00228154	-0.0333642	0.0284914	0.00312825	-0.00795274	0.0203598	0.0208075	0.00142635	0.00959589	-0.0280601	0.00930459	0.00722249	0.0433388	0.005141	0.0244882	0.0117457	0.00187602	-0.0257327	0.00554043	0.00204283	5.35599e-05	-0.0307797
132	-68	0.00350937	-0.00340056	-0.0184525	0.00208679	-0.0200623	-0.00521246	-0.0123995	0.0255617	-0.00657232	-0.00685091	-0.00953265	-0.0432155	0.0190728	0.0141463	0.0337916	0.00663606	0.00640093	0.0143423	-0.0213823	-0.0145172	0.0128856	4.00959e-05	0.030303	-0.00236749	0.0257615	-0.0167407	-0.000152439	0.017985	0.034346	-0.0143806	-0.0138461	0.0236779	-0.0014031	-0.0107093	-0.00946774	-0.0438066	0.000178814	0.0151673	0.0134397	0.0283253	0.0167869	0.0203356	-0.0125676	-0.0101781	-0.0113088	0.0114571	0.0388423	-0.0163293
133	-67	-0.00390046	-0.0174982	-0.020854	0.0199304	0.00169593	0.00290989	-0.0248976	-0.0131238	0.0271404	-0.0214375	0.00493586	0.00825105	0.0123177	0.0219895	0.0221289	0.0945957	0.0183724	0.0147566	-0.0200409	0.00433803	0.00385054	0.0149642	0.00365936	-0.00905581	0.000697248	-0.00675065	0.0216779	0.0107014	0.0361457	-0.0434932	-0.025195	0.0165791	0.000997199	-0.0015434	-0.00570415	-0.028372	-0.0113736	0.0320872	-0.0358666	0.0237845	-0.00708984	0.021419	-0.027398	0.00861449	0.00334833	0.0110194	0.0432075	0.0359074
134	-66	-0.00278869	0.00108801	0.0214917	0.0292512	-0.0264109	-0.0184832	-0.0163158	-0.0522389	0.0326671	-0.0227126	0.0119951	0.00707668	0.0132779	0.00900054	0.0214758	0.0636915	0.0309299	0.0277157	-0.00412603	0.0377533	-0.0240427	0.0146191	-0.030813	-0.0092953	0.00731434	0.035211	0.0196006	-0.0222352	0.0194928	-0.0511623	-0.0282405	0.0234666	0.0203633	-0.00921119	0.0152679	0.0193328	-0.00911275	0.016155	-0.0391112	7.82564e-06	0.0120732	-0.00114919	-0.000451157	-0.0264733	0.0352794	-0.0093493	0.0356434	0.045257
135	-65	0.0293456	0.00413296	0.0614764	0.0371014	-0.0444381	-0.0115389	0.000956733	-0.0360792	0.00278235	0.000392517	0.0190063	-0.0215183	0.0117777	0.0216067	0.00287259	-0.0214443	0.0319187	0.0212316	0.000614552	0.0343489	-0.0205819	-0.0156885	-0.0290132	-0.000625483	0.017497	0.0208276	-0.0223495	-0.00101783	-0.011269	-0.0216603	-0.0183747	0.0274373	0.0304924	-0.0115055	0.0149538	0.0457612	-0.000270703	0.00941171	-0.00509613	-0.0133205	0.00261647	0.00190486	0.0132215	-0.0323167	0.0316191	-0.00313287	0.0350854	0.0340063
136	-64	0.0182347	0.0340655	0.0531135	0.0255263	-0.00135665	0.00703703	0.00652863	0.0122814	0.0327099	0.0124799	0.00574972	0.00415074	-0.00348542	0.0098452	-0.000298407	-0.0157896	0.0390764	0.00052253	0.0148878	0.00361576	-0.0171391	0.012704	0.00261648	-0.0115044	0.0187294	-0.0127229	-0.0279539	0.0226526	-0.0320196	0.0205362	-0.0213334	0.0152801	0.0434231	0.00946042	0.0273078	0.0545017	0.00618351	0.0176034	0.0236372	-0.00419351	-0.00932215	0.0166706	-0.00275645	0.00383715	0.0345423	-1.44044e-05	0.0181798	0.00685919
137	-63	-0.00999575	0.046663	0.0168909	0.0151678	-0.00102264	-0.00362688	0.0100347	0.0399143	0.0419813	0.0197241	-0.0116537	0.0192123	0.00167956	0.004086	-0.0152806	-0.0120587	0.0205239	-0.00687856	0.0205833	-0.0271675	-0.0202809	0.0317655	0.0241676	-0.0110197	0.0247896	0.0208196	0.00565033	0.0298455	-0.0375523	0.0178002	-0.0228828	0.0036387	0.0262327	-0.00125851	0.0503151	0.0526918	0.00275511	0.00296134	-0.000247265	0.0116892	-0.0118786	0.000761127	0.0115231	0.038775	0.0287676	0.00298433	-0.00321008	-0.0204017
138	-62	-0.025146	0.0187362	-0.000723793	-0.0205938	-0.0199207	-0.0210506	0.0241372	0.0289045	-0.011658	0.0111168	0.00524706	0.00791619	0.0113299	0.0115889	-0.0364806	-0.0421152	-0.00386209	0.0108663	0.0178354	-0.0496426	-0.00400856	-0.00305815	0.00247656	0.0113645	-0.00242388	0.0113638	0.00559087	0.0442448	-0.0397287	-0.0267746	-0.017449	0.0168062	0.00373902	-0.0219239	0.0220913	0.0142101	-0.00914862	0.0176809	-0.0129325	-0.000499903	-0.0326508	-0.000475669	0.0221955	0.0340003	-0.0311787	0.0173895	0.00591859	-0.0110298
139	-61	-0.0420583	0.00634556	-0.0293748	-0.0441548	0.00536663	-0.0115969	0.0193806	-0.00836742	-0.0336538	-0.00608873	0.0114382	-0.000683614	0.00193761	0.00071419	-0.00732919	-0.0276049	-0.0188238	0.0115756	0.0194202	-0.0334482	0.00403188	-0.00195963	0.006679	0.0105977	-0.0156068	-0.0174594	-0.0450579	0.0674877	-0.0234477	-0.0220618	-0.00726053	0.0221995	-0.00746219	-0.010493	-0.0170675	-0.0320801	-0.0248141	0.00706801	-0.0108229	-0.01621	-0.0302068	0.00524351	0.0196058	-0.00144245	-0.0435903	-0.00731619	0.0114089	-0.00908777
140	-60	-0.0422229	-0.00761491	-0.0551852	-0.02013	0.0258273	0.0370191	0.0073997	-0.0105734	-0.0311705	0.0203374	-0.0275017	0.00704945	0.002438	0.00360003	-0.00410519	0.027624	-0.00948785	-0.0188333	0.028396	-0.0145098	-0.000181002	-0.0120483	0.0347204	-0.00014067	0.000723124	-0.0115585	-0.061963	0.0605239	-0.00331051	-0.000708879	0.00357909	0.0140695	-0.0119969	-0.0190069	-0.0114975	-0.0195416	-0.0266994	-0.0371376	-0.0178303	-0.0209082	-0.0133094	0.00390992	0.0192166	0.0153099	-0.0100427	-0.00244785	-0.0277419	-0.00922235
141	-59	-0.0355774	-0.00965451	-0.0496265	0.00671118	0.0221528	0.0632612	0.0238134	-0.00204511	-0.0431054	0.0417297	-0.0461477	0.0251844	0.000563955	0.0307048	0.00824161	0.0241041	0.00594781	-0.0307994	0.0380352	-0.0101109	0.00404298	-0.0272098	0.00554404	0.0103301	-0.0339187	-0.0136532	0.00200512	-0.00256989	0.00269062	-0.00919074	0.00541089	0.0165326	-0.0190827	-0.0248911	-0.000235059	-0.00214748	-0.0190749	-0.0170796	0.0079485	-0.00330174	0.00191105	0.00873079	0.0118065	0.0192181	-0.00295678	0.0286305	-0.0445604	-0.00753563
142	-58	-0.0250361	-0.0210456	-0.0291772	0.0266128	0.0173644	0.0259828	0.00299942	-0.00818366	-0.0427378	0.0104234	-0.0366091	0.0162343	0.000488512	0.0485732	0.0470824	0.00909869	-0.018464	-0.00883945	0.0345744	-0.0360976	0.0202694	-0.00808391	-0.0200031	-0.00505483	-0.0500782	0.00775584	0.0431162	-0.0286616	0.0117623	0.0152964	0.000954888	0.0128843	-0.0475982	-0.00156751	-0.0250318	-0.0133841	-0.0128537	-0.0141688	0.0166565	0.00715237	0.0132883	-0.0114885	0.00552949	0.00249633	-0.00829561	-0.0195273	-0.0384388	-0.00735118
143	-57	0.000533035	-0.0313348	-2.122e-05	0.034247	-0.00567238	-0.0102041	-0.0365145	0.00772854	-0.0256871	-0.035121	-0.0261793	-0.00613839	-0.00972007	0.0193013	0.0175719	0.0201268	-0.0128407	0.00148009	0.0196099	-0.0549985	0.0262323	-0.00366193	0.00187694	-0.0148197	-0.0128264	0.0146615	0.0170545	-0.0146761	0.00323461	0.0381229	0.00111537	0.00157227	-0.0333226	0.014899	-0.0517816	-0.00658975	0.00138755	-0.0424086	0.0102758	-0.0125937	0.00602469	-0.0234378	-0.0180472	2.05215e-05	-0.023778	-0.0642955	-0.0421196	0.00240485
144	-56	0.00788763	0.00630598	0.0229783	0.0278788	-0.0208115	-0.0392108	-0.0138814	0.0108644	-0.00469392	-0.0308384	0.00223153	-0.00802391	-0.0467775	-0.0322443	-0.021738	-0.00872081	0.0106138	-0.0176634	-0.00635398	-0.0344196	0.00134436	0.0105517	-0.00535663	0.0140061	-0.00991978	6.81846e-05	0.0236574	-0.0426836	0.00197331	0.0338861	0.0274082	0.00634624	-0.00389455	0.0223289	-0.0471877	-0.00857526	-0.000301328	-0.00788929	0.0145272	-0.0148016	-0.00613579	-0.0273311	-0.0258129	-0.0156963	-0.0446984	-0.0224263	-0.0226386	-0.0124438
145	-55	-0.00395738	-0.0222099	0.0251197	0.00298013	0.00462849	-0.0455724	0.00158914	0.0112709	-0.00974709	-0.00846975	0.0370914	-0.00875205	-0.040029	-0.0351196	-0.0162598	-0.00441567	-0.0280516	-0.0111528	-0.024047	-0.0176679	-0.0189284	0.0233861	-0.0120896	0.0164335	0.0226048	0.00561331	0.0554549	-0.0574645	0.0132637	0.0180444	0.0377056	0.00333149	-0.0138869	0.00268279	-0.0412837	-0.0175341	-0.0243787	-0.00528412	-0.0186596	-0.0184295	-0.0121376	-0.0105707	0.00125263	-0.00628838	-0.0446906	-0.00778127	0.00896259	-0.018626
146	-54	-0.0163404	-0.0531423	-0.00258853	-0.021984	0.0210042	0.0087315	-0.021975	0.0139442	-0.034578	-0.00906985	0.0497043	-0.0146547	0.00519755	0.000255518	0.000441231	0.00362865	-0.0464789	0.00938721	-0.031649	0.0327523	-0.00383678	-0.00174021	-0.000295798	0.00998099	0.0555429	-0.0114	0.0249242	-0.042278	-0.0183935	0.000732509	0.0262908	-0.0250785	-0.0289994	-0.0136363	-0.0436812	-0.00554035	-0.0234388	-0.0151637	-0.0317679	-0.011021	-0.018324	0.0341053	0.0109279	-0.00477687	-0.0125526	-0.0279078	0.0174622	0.00647675
147	-53	-0.035241	-0.00754628	-0.0113318	-0.00450152	0.00320174	0.0279367	-0.0313618	-0.0051122	-0.0210867	0.0182655	0.028326	0.0115269	0.016193	0.0082587	-0.00989012	-0.0344125	0.015305	-0.01436	-0.0346556	0.0625619	0.0120386	-0.0238856	-0.0287231	-0.0013623	0.000480283	-0.0131072	7.8514e-05	-0.0428113	-0.0430399	-0.00121525	0.0186944	-0.0327705	-0.0430956	0.00222959	-0.014734	0.0108212	-0.00628522	0.0401314	0.0105595	0.0121233	0.00134202	0.0214413	0.0107872	-0.00446434	0.0126234	-0.0064816	-0.0131717	0.0168823
148	-52	-0.0244184	-0.0205463	0.0225334	0.00592049	-0.00351232	-0.00596024	-0.0226605	-0.0127556	0.0056129	0.0165765	0.0123149	0.0228179	-0.000446374	0.014031	-0.0180937	-0.0123899	0.0596192	-0.0305492	-0.0175671	0.0340135	0.00774114	-0.0330815	-0.0100756	-0.0154295	0.000263383	0.0143683	0.02155	-0.0394857	-0.0242968	0.00552432	0.00369873	-0.0137759	-0.0174242	-0.0185353	0.019562	0.0149288	0.00333617	0.0212843	0.032283	0.0127022	0.0216152	0.00546772	0.00484973	0.0107838	0.0114488	-0.00383201	-0.0234733	0.00634857
149	-51	0.0122363	-0.0317786	0.0229581	0.00235854	-0.00276708	-0.0239032	-0.0137101	-0.00381509	0.0155658	-0.0131372	0.0178084	-0.0227693	-0.0187635	0.0286519	0.00388569	-0.00143494	0.0391596	-0.0158254	-0.0234278	0.0295934	0.00685154	-0.0295589	0.0390368	0.0169464	0.0371074	0.0178733	0.00605184	-0.0178319	-0.000516351	0.0177812	-0.0016229	-0.00952541	0.0216568	-0.0445141	0.0151515	0.021222	0.0298608	-0.00601256	0.0153295	0.0100534	0.00417207	0.0200225	-0.00869533	-0.0064274	0.00953056	-0.00803132	0.0113193	-0.00792385
150	-50	0.0243096	0.0184664	-0.00940795	0.00915119	-0.0141895	-0.0199138	0.0175432	0.00228232	0.0216795	-0.000736931	-0.00768974	-0.0452438	-0.0188475	-0.00754467	-0.0128951	-0.023087	0.0145982	-0.0195621	-0.0450903	0.0428775	-0.00924922	0.00890383	0.0338109	0.0227208	-0.00653774	0.0166828	-0.0153805	0.00823084	0.0158321	-0.00151325	-0.0234902	-0.0183108	0.034325	-0.0148879	0.00439511	0.0325552	0.0427184	0.0278842	-0.0100909	0.0100856	0.00264246	0.0170316	-0.0112815	-0.0215125	0.00648743	0.0153179	0.0103166	-0.0126745
151	-49	0.0324316	0.0409328	-0.00896401	0.00040974	0.00613438	-0.0171175	0.0563738	0.00498142	0.00684466	0.0108882	-0.0363069	-0.0106461	0.00296058	-0.0443811	-0.0324504	0.0103413	0.000646128	-0.0287432	-0.0177453	0.0473795	-0.0161239	0.033686	0.018985	-0.0120664	-0.03726	0.0123622	0.0097746	0.016638	0.0226838	-0.0328782	-0.037413	-0.0101933	0.0521955	-0.00277648	0.00750187	0.00172683	0.0426661	0.0181413	-0.00290162	0.0164107	0.0137365	0.0138509	-0.0137883	-0.00462103	0.00903249	0.0223985	0.000375449	-0.00656782
152	-48	0.0410341	-0.00123761	-0.0117014	-0.000416067	0.0404101	-0.0114947	0.0305048	0.0333775	0.0075015	0.0102146	-0.0301157	0.0156356	0.0153596	-0.0353017	0.0044047	0.00840255	-0.0175243	-0.0269812	0.00353754	0.0358046	0.0144604	0.00695577	-0.0170473	-0.019189	-0.02856	0.0272975	0.01905	0.00127037	0.00610256	-0.0418711	0.00109589	0.000224611	0.034281	-0.00919975	0.027741	-0.0373976	0.0506597	-0.00112272	0.0134685	0.0128871	0.0121744	0.00319734	-0.0112834	0.0391029	0.0118348	0.0335356	0.0306915	0.00586354
153	-47	0.0247929	-0.0243912	-0.0329913	0.0067448	0.0295862	0.0358047	-0.00234315	0.02825	0.0399858	0.0187473	-0.0238995	-0.0186677	0.0177052	-0.0149593	0.0383009	-0.01666	-0.0394077	-0.0332994	0.00203952	0.00606281	0.0138914	0.001144	-0.0230884	-0.0147299	-0.00995741	0.043887	-0.000976597	0.00234146	-0.0223836	-0.0253679	0.0306637	-0.00528185	0.00278959	0.0158136	0.0372628	-0.00739153	0.0205082	-0.00275088	-0.0432101	0.0193565	0.0163207	-0.00137313	-0.0174359	0.0369528	0.016833	0.0565456	0.0359146	0.020159
154	-46	0.00390279	0.0398594	-0.011136	0.0126404	0.00365346	0.0461597	0.0147683	-0.00745438	0.0476835	0.0378608	-0.0162369	-0.0270486	0.0224857	0.00968181	0.0422125	0.00698543	-0.0353572	-0.0344588	0.0342682	-0.022538	-0.00381495	0.0255662	0.0123616	-0.00472567	0.0313919	0.00232315	-0.0130583	0.0422607	-0.00662606	-0.00797537	0.0346945	-0.0108837	0.0221889	0.0419045	0.0124311	0.0218446	-0.0116209	0.0163863	-0.0599236	0.0274634	0.0201144	0.0118002	-0.0305596	-0.00404089	0.0468789	0.0524242	0.0097356	0.0348153
155	-45	0.00722425	0.036672	0.016334	0.0134878	0.0127138	0.0081324	0.0113924	0.0346448	0.0305103	0.0297492	-0.00932689	0.0212665	0.0221871	0.0121629	0.0237536	0.0339619	0.0140488	-0.0126515	0.0458949	-0.0234957	-0.00782458	0.026125	-0.0075142	0.00233576	0.0405053	-0.0284157	-0.0117168	0.0476036	0.020343	-0.0181843	0.00831034	-0.0227668	0.027625	0.0543394	0.0234603	0.00586784	-0.00455152	-0.0111539	0.0252966	-0.000189198	0.0202322	0.0174867	-0.00229279	0.0211221	0.0434403	0.0269678	-0.00780313	0.0426474
156	-44	0.0284123	-0.0177616	0.01143	-0.00176564	0.0119688	0.01107	-0.022883	0.0316569	0.0135144	-0.000280916	-0.0126921	0.0174201	0.00719402	-0.0159627	-0.012194	0.033879	0.0317126	0.00674455	0.0317671	-0.0156503	-0.00187001	0.0271041	-0.0247773	0.0109618	0.0101796	-0.0193024	0.00655418	0.0255928	0.000610053	0.0152239	-0.0342518	-0.0105388	-0.0141992	0.0375577	0.0595126	0.0118497	0.0158731	-0.045161	0.0484207	-0.00141474	0.00178425	-0.0037469	0.0344085	0.0279908	-0.00362371	0.0217046	-0.0039012	0.0162721
157	-43	0.0226861	0.0354429	0.012739	-0.0182446	-0.0214095	-0.00314557	-0.0272166	-0.0404907	0.0146148	-0.00215722	-0.0038754	0.0137109	-0.0214097	-0.00929601	-0.0259212	-0.00596177	0.0115108	0.0175831	0.0367142	-0.0137101	0.0285104	0.0178855	-0.00321358	0.0152716	-0.00517057	-0.0112225	0.00768504	0.0262093	-0.00478267	0.0435652	-0.0327801	0.0294979	-0.016247	0.0141999	0.0291393	-0.00166736	0.0213613	0.029269	0.0144116	-0.000696931	-0.00781533	-0.0368021	0.0322345	-0.0227451	-0.0165385	0.0348846	0.018954	-0.0122596
158	-42	0.00549182	0.0322608	0.0118696	-0.0234474	-0.0210928	-0.0264411	0.00857724	-0.0466022	0.0277658	-0.0020413	0.00901306	0.0295949	-0.0271329	0.0317322	-0.0216009	-0.0212233	-0.00468399	0.030785	0.0278009	0.00644588	0.0210658	-0.00292132	-8.2782e-05	0.00480069	-0.00972524	-0.00964472	-0.00861638	-0.00471044	0.0207751	0.015199	-0.0169721	0.0248401	0.0256215	0.0143664	-0.0206112	-0.030969	0.0146749	0.0260831	0.0114643	-0.0231279	0.00074578	-0.0412847	0.0184138	-0.0537885	-0.00155306	0.0127046	0.0204764	0.0128129
159	-41	0.0122608	-0.0162363	-0.00166341	-0.0137424	-0.00485122	-0.0202826	0.0148788	-0.0288256	0.00392381	-0.02601	0.0121062	-0.0137906	0.0050561	0.0367366	-0.0329451	0.00453865	-0.0257663	0.0593234	0.0068707	0.0166367	-0.00501933	-0.0187532	0.0015664	0.0211675	-0.0100657	-0.0263966	-0.00129818	-0.0123675	0.0263469	0.0106739	-0.00874874	0.00920705	0.00666581	-0.000811566	-0.0341219	-0.0192878	0.0116806	-0.0398676	0.016224	-0.0366248	-0.0273003	-0.0342694	0.00379981	-0.0419232	0.0138643	-0.0460679	0.0225964	0.0151052
160	-40	-0.00032147	0.0627312	-0.00869324	-0.0143531	-0.000345117	-0.0174292	-0.00460738	0.00527711	-0.0188177	-0.0427471	0.0236066	-0.0293663	0.0327428	0.0185885	-0.0198108	-8.81113e-05	-0.0127461	0.0858101	-0.0027904	0.00412399	-0.00267156	-0.0495881	0.0139046	0.0137481	-0.0203676	-0.0243684	0.0109452	0.00823375	0.00896269	0.0235924	-0.00694373	0.0306848	-0.0457916	-0.0148203	-0.03349	-0.0194793	-0.0206245	-0.00299708	0.0118739	-0.0510583	-0.0289311	-0.0213372	0.00305769	0.0157026	0.00334027	-0.0684826	0.0375769	-0.0357719
161	-39	-0.0175921	0.0527244	-0.0114916	-0.0168188	0.0110799	0.0177379	0.00355455	0.0229218	-0.0168521	-0.029963	0.035269	0.00136909	0.034682	-0.000461118	0.00748874	-0.0184709	0.00561404	0.0644101	0.00541693	-0.0220099	-0.0253549	-0.0257018	0.0213242	-0.0095078	-0.038732	0.0133339	-0.0044227	-0.0125486	-0.00631028	0.0225036	-0.0145908	0.0341189	-0.026459	-0.0237223	0.00463241	-0.00798842	-0.035016	0.00730777	0.00989447	-0.0307445	0.0257665	-0.0195989	0.0132763	0.0343118	-0.0277297	-0.0474995	0.0113782	-0.0448173
162	-38	-0.000725965	-0.0482594	-0.0125282	-0.0153453	0.00709291	0.0360435	-8.95786e-05	-0.010868	-0.0194279	-0.0224652	0.0214956	0.00848475	0.0226302	-0.0137513	0.0105096	-0.0165727	-0.0068756	0.0392294	-0.0161136	-0.0333101	-0.0404702	0.0256095	0.0007669	-0.00575645	-0.001024	0.0211366	-0.0275847	-0.0144927	0.000652405	-0.0121099	-0.00514482	0.0218451	0.0203322	-0.0435573	0.0152461	-0.000884442	-0.0154292	-0.0291836	0.00594879	-0.0101408	0.0453872	-0.0403077	-0.00790951	0.0127374	-0.0253034	-0.0294878	-0.0243555	-0.0331025
163	-37	0.00065539	-0.0261643	-0.000398045	-0.0171838	-0.0091938	0.0026869	-0.0143272	-0.018339	0.000899967	-0.0269911	0.00617629	0.0160553	-0.00154055	-0.00260419	0.0273025	0.00833651	-0.01279	0.028689	-0.0777489	-0.0133325	-0.00898829	0.0277475	-0.0204287	-0.0287228	0.0201396	-0.0147166	0.00547404	-0.0156003	0.0145625	-0.0191726	-0.0127051	0.0281326	0.00574529	-0.0523559	-0.0466154	-0.0353635	-0.0211313	-0.0274846	-0.00498616	-0.0225709	0.00740134	-0.0127588	-0.0230404	-0.00507257	-0.0108343	-0.0171743	-0.0431957	-0.0221406
164	-36	-0.0140735	-0.0145806	0.0352777	-0.000986853	-0.0269095	-0.0036375	0.00417595	-0.0139004	-0.00957938	-0.0131746	0.00611858	0.0234787	-0.0228844	-0.0116302	0.0318278	-0.00986952	-0.00893927	0.0137194	-0.0724333	-0.0202778	-0.00134729	0.00668929	-0.000407504	-0.00769564	-0.0250718	-0.0388242	0.0252247	-0.00610921	0.0143937	0.0405343	-0.0226203	0.0282287	-0.0131424	-0.0399339	-0.0296885	-0.0134757	-0.027031	-0.0192864	0.000389855	-0.0130803	-0.0466926	0.0164694	-0.00945963	-0.0268376	0.00161022	-0.017748	-0.061327	0.00868283
165	-35	-0.015079	-0.0490093	0.0565699	0.00656481	-0.0409555	0.00521236	0.0344503	-0.00993053	-0.0341169	0.00101916	0.00363901	0.0201696	-0.0263812	-0.019979	0.00702042	-0.0555002	0.0121448	0.00260214	-0.0126931	-0.02333	-0.0358886	-0.0408336	-0.0249981	0.0337226	-0.0350861	-0.0192282	-0.0254973	0.0329288	0.0088627	0.0416641	-0.00332833	0.0214447	0.0122597	0.00192891	0.0368483	0.0259709	-0.0339956	-0.0170023	-0.00143458	-0.000614928	-0.0526758	0.00348282	-0.00602651	-0.00275572	-0.00719821	-0.0169784	-0.0447518	0.00391856
166	-34	-0.0168082	-0.0363116	0.00356371	0.0111316	-0.0328629	-0.005065	0.0424367	0.00992064	-0.0250059	-0.013139	-0.00210912	0.0185106	-0.0175632	0.0170264	0.00813332	-0.024385	0.0185114	-0.0141711	0.0193172	0.0249514	-0.022375	-0.0400692	-0.0584628	-0.00839109	-0.0281461	0.00889534	-0.0310222	-0.0033512	-0.0019082	-0.0144273	-0.00077659	-0.0121417	0.00637471	0.0125108	0.0082774	0.0125391	-0.0385747	-0.00597837	-0.0232462	0.00572321	-0.0368277	0.0156443	0.0165808	0.0151742	-0.0575205	-0.000895165	0.00749956	-0.0253925
167	-33	-0.00724763	-0.0221801	-0.0328169	0.0156	0.000785517	-0.0238633	0.0332472	0.0148785	-0.0424417	-0.0129725	-0.0147513	-0.00849924	0.00122926	0.0371694	0.0212924	0.00810722	-0.0054726	-0.00602542	0.00155241	0.0457885	0.0232398	-0.00484892	-0.00773705	-0.0423339	-0.00699863	0.00130181	-0.0209373	-0.0443317	-0.00841199	-0.0229029	0.0143183	-0.066942	-0.0112211	0.00888147	-0.0322346	0.00369308	-0.0168777	0.00785608	-0.0120494	0.0185708	-0.0370373	0.0288202	0.0395485	-0.00521949	-0.0695079	0.00694532	0.0410841	-0.0388655
168	-32	-0.003111	-0.00775833	0.00596927	-0.0168483	0.0195765	-0.0255557	0.0156163	-0.00961657	-0.0347667	0.0315541	-0.0413686	-0.049983	0.00344624	0.0235725	0.0180442	0.0229194	-0.0119716	-0.00616963	-0.037597	0.01799	0.0362939	-0.0406012	0.0428223	-0.0374235	0.0387483	-0.00699472	-0.0399902	-0.00563896	0.00348822	-0.0247033	0.0436691	-0.0467288	0.00287071	0.030252	-0.0214053	0.0228556	0.00156952	0.00704932	0.00237853	0.0223919	-0.00870362	0.0152926	0.00516742	-0.0244755	-0.029516	0.0185557	0.0180105	-0.0215634
169	-31	-0.013672	0.00344869	-0.0204619	-0.0258284	0.00267782	-0.0121388	-0.0381034	-0.0439466	0.00853307	0.0511901	-0.0573321	-0.0311335	-0.00395885	0.0109585	-0.0073704	0.0611663	-0.0117	-0.0249738	-0.0224348	-0.0133373	0.0448774	-0.0468827	0.0406821	-0.0313251	0.0259765	0.00628871	-0.0253012	0.0222575	-0.000234325	-0.0396743	0.0396575	0.00194935	0.00309396	-0.00776698	0.000636826	0.0552458	-0.0104802	0.0140069	-0.0337461	0.0366836	0.00898974	0.00203653	-0.0230456	-0.0368701	0.00986865	0.0309561	-0.0180724	0.0219756
170	-30	-0.00420357	0.0158864	-0.0655025	0.00269066	-0.0071283	0.000734334	-0.0614811	-0.0355848	0.0429155	0.024775	-0.0341339	0.0265301	0.00823227	-0.00785466	-0.0205228	0.069556	-0.0076175	-0.0164119	-0.00374328	-0.0364313	0.00707847	0.0175923	0.00260256	-0.00745186	0.00379016	0.00692197	-0.0124686	0.0128679	-0.0313427	-0.0166714	0.0259189	-0.0114508	-0.010471	-0.0287606	0.0131827	0.0211535	-0.0162755	0.0479165	-0.046633	0.0396231	0.00105137	0.022119	-0.00960594	-0.00669763	0.0529717	0.0118819	-0.00742294	0.0300755
171	-29	-0.00713486	0.0228547	-0.010367	-0.0037357	0.00312585	0.0171985	-0.010235	-0.00714248	0.0408473	0.00592373	-0.00903377	0.0517811	0.00140955	-0.0315194	0.00585519	0.0437286	0.0145672	-0.0417799	-0.00438914	-0.0143087	-0.0369133	0.0388303	0.00320132	0.0279541	0.02414	0.00722445	-0.018814	-0.00487525	-0.0451696	0.0031042	0.0119804	-0.0351926	-0.0249409	0.00266427	0.00682563	-0.0478252	-0.00356443	0.0602523	0.005612	0.0142721	0.0089927	0.0388725	-0.00643814	0.00197046	0.0586686	-0.00984123	-0.00443776	0.0221076
172	-28	-0.0134865	-0.0331269	0.0320504	-0.00144325	0.0218164	-0.00342234	0.00363436	-0.0128135	-0.00730542	0.0201182	-0.00385113	0.0248466	-0.0103019	-0.03664	0.000808204	-0.0121417	0.0171367	-0.0648431	0.0283365	0.0224424	-0.0105352	0.0111081	0.0198576	0.0482654	0.036702	0.00481073	-0.00893551	-0.00554477	-0.0316769	-0.00433708	0.00594872	-0.0443901	-0.0196505	0.00286688	0.00961693	-0.0206071	0.0018292	0.023179	0.0284807	-0.00280509	0.0264407	0.000469789	-0.0263345	-0.029092	0.0163407	-0.00839002	-0.0113983	0.0349302
173	-27	0.0154512	-0.0469049	0.0150726	0.0448236	0.0146104	-0.0230618	-0.00746618	-0.0134182	-0.00752952	0.0148497	0.0283357	-0.0390968	-0.00804745	-0.0394608	-0.0301841	-0.0308011	-0.00830216	-0.0359771	0.0371331	0.0172266	-0.0218475	0.0109544	-0.0284709	0.032918	0.0257764	-0.00926302	0.0183954	0.000145589	-0.0196131	-0.019988	0.00388207	-0.037226	7.01858e-05	0.0188199	0.0165466	0.012028	0.0344241	-0.0181903	-0.00419433	-0.00236461	0.0377757	-0.0117558	-0.0178255	-0.0188446	0.00758883	-0.000471028	0.01289	0.0325457
174	-26	0.0185043	0.0189064	-0.00246864	0.0622644	0.00122287	0.00228009	0.00620953	0.000380757	0.0281636	0.00420808	0.0565637	-0.0438617	-0.0209523	-0.039096	-0.0252415	-0.0197901	-0.0134985	-0.0211917	0.0439845	0.0133951	-0.0395093	0.0326756	-0.0210496	0.00766005	0.00712587	0.00151345	0.026381	-0.00722215	-0.0211641	-0.0253813	0.00103761	-0.00435717	0.00163658	0.023604	0.00778687	0.00105161	0.0536648	-0.0273333	0.00437083	0.00764232	0.037078	0.0129166	0.0216401	-0.000131275	0.0214295	0.0176634	-0.00924935	0.0266304
175	-25	0.000802846	0.0219519	0.0125044	0.0474893	0.0231496	0.0155662	-0.00954659	0.0197377	0.0434582	0.0434556	0.0536019	-9.96933e-05	-0.00301628	-0.00276135	0.00261203	-0.047713	-0.00112669	-0.0118705	0.05928	0.0106609	0.0258069	0.02986	0.0303021	-0.00775272	0.0146359	0.0191201	0.0127245	0.00595611	-0.00857637	-0.0145188	0.00697534	0.0160419	-0.0121955	0.0156337	0.00274599	0.00133744	0.037977	-0.00227735	0.0392253	0.0300135	0.0232796	0.0246113	0.010353	0.014811	0.0283946	0.0147004	-0.0382766	0.0344629
176	-24	-0.000399697	-0.000416785	0.0260245	0.0423441	0.0241585	0.00799652	-0.0330428	0.0608381	0.0235623	0.0280699	0.05781	0.000170028	0.0320385	0.0192335	-0.00457915	-0.0421674	0.0116749	-0.00828319	0.0223985	-0.0196944	0.0517067	0.0479511	0.0103567	-0.0186882	0.028481	0.00537685	0.00672074	-0.00791513	0.0284936	-0.0139907	-0.0148391	0.00307329	-0.0284305	0.0305736	0.00507924	-0.0255991	0.0235256	0.018855	0.00902791	0.0546616	0.00741566	0.0289637	-0.0216879	0.0535962	0.0272157	-0.00321874	0.00281764	0.0341726
177	-23	0.0026338	0.0263851	-0.0104747	0.0154206	0.0101512	0.00554063	-0.00283047	0.0623133	-0.00719267	-0.0112119	0.0451968	-0.0170452	0.0198633	0.00848885	-0.0481805	-0.0312042	0.0368972	-0.00658134	-0.00754442	-0.0421688	0.0175299	0.0679577	-0.00961034	-0.00737182	0.0109229	-0.00673899	0.0117823	-0.0268977	0.05475	0.0150172	-0.0253166	0.0044881	-0.0158351	0.0166668	-0.00422278	-0.0264757	-0.00178783	-0.021058	-0.00900984	0.0241216	0.015582	0.00574651	-0.0015072	0.0670531	0.0134332	0.0142623	0.0321128	0.00753044
178	-22	0.0180884	0.0344922	-0.00625029	-0.021298	0.0020643	0.0274618	0.0385527	0.0350585	0.0104213	0.00663956	0.0205764	-0.0176339	-0.00998306	0.00934848	-0.0207637	-0.0159061	0.0272516	0.016268	-0.000903518	-0.0226194	0.0134636	-0.00282516	-0.000289667	0.010244	-0.0154879	0.00625125	0.0350981	0.0213423	0.0605449	0.0386491	-0.00963546	0.0358751	0.0196005	0.0131731	-0.0264335	0.0116487	-0.0120463	-0.0472957	0.0126768	-0.0214459	-0.00189383	-0.0214696	0.0148718	0.0328791	0.0118947	0.025115	0.0426298	-0.00829762
179	-21	0.0166601	0.026132	0.0200704	-0.0113885	-0.00218186	0.0350547	0.00495592	0.04882	0.00321119	-0.00111421	-0.00869365	0.00028358	-0.0170042	-0.00155231	0.0439903	0.0410061	-0.00523004	0.031129	0.0168195	0.0126302	0.0125245	-0.0452142	0.00400342	-0.00411123	-0.0212463	0.000289993	0.0302264	0.0269181	0.0350035	-0.0133691	-0.0166748	0.0290127	0.0563579	0.0242559	-0.011391	0.0205394	-0.0017381	-0.0114801	0.000810869	-0.00832139	-0.0158247	-0.0213298	-0.020968	0.0114519	-0.00697242	0.00467519	0.053389	0.00411045
180	-20	0.0116188	0.0135337	-0.00970048	-0.0117375	0.0131338	0.0189956	-0.0241559	0.0494542	-0.0168829	-0.00200918	-0.0457539	0.00226405	0.00228184	-0.0056977	0.0355651	0.0391357	-0.000459077	0.0302366	0.017823	0.0177779	-0.00256519	0.0125172	0.000753804	-0.00139964	-0.0198184	-0.000795453	0.0116486	0.0120428	0.00935103	-0.0307974	-0.0101086	0.00904348	0.0564926	0.0189905	0.0106509	0.0257306	0.0275193	0.00801412	-0.000418362	-0.00119983	0.0244325	-0.0207338	-0.0404071	0.0163411	-0.0128004	-0.0130669	0.0456373	-0.00776017
181	-19	0.00168888	-0.00716426	-0.0129098	-0.0398673	-0.00630716	0.0303271	0.00693022	0.0208259	-0.00418764	-0.00487839	-0.0367708	-0.0042003	0.00727888	0.0311444	0.0160129	0.0305822	0.00860044	-0.00362231	-0.0161706	0.008953	0.0214304	0.0301339	-0.00224918	0.0284129	-0.0383566	0.0268051	0.0267779	0.0420257	0.0198647	0.0196491	-0.0118462	0.0309827	0.00588759	0.0190976	-0.00584178	0.0276456	0.0220194	0.00270586	-0.000504108	-0.00587014	-0.00402979	-0.0266529	-0.00592744	0.0157458	-0.00873157	-0.00936242	0.0345943	-0.0203182
182	-18	-0.0182754	0.0301395	-0.00220356	-0.0262303	-0.0276695	0.0221016	0.00834926	0.00245009	-0.0257035	-0.0587803	-0.0331133	0.022277	-0.0191568	0.042357	0.0140353	0.033183	-0.000464829	-0.0293633	-0.0194875	0.0195877	0.0452736	0.00194118	0.00611453	0.0091495	-0.0252464	0.0134834	0.0278363	0.0194277	0.00702234	0.0326925	-0.0257162	0.044753	-0.0235185	-0.00698682	0.0336894	-0.0119216	-0.0285814	-0.0082804	-0.0176664	-0.00771632	-0.0467996	-0.0221682	0.0162888	0.00641952	-0.0496966	-0.0112862	-0.0139685	-0.0222212
183	-17	0.00665705	0.0393375	-0.0250804	0.00753544	0.00108908	-0.00218152	0.00169072	-0.00488726	-0.0382341	-0.0760535	-0.049293	0.0339374	-0.0130855	0.0120187	-0.0149489	-0.00638454	-0.00414794	-0.0103209	-0.00332706	0.0362575	-0.00971161	-0.0169199	0.00693371	-0.0209884	0.0197661	-0.00639001	0.0311031	-0.00259006	-0.0114296	0.0250864	0.000867911	0.0267091	-0.0319241	-0.0400755	0.0668676	-0.0680095	-0.0231982	-0.011982	-0.00608379	-0.0248128	-0.014437	-0.0157377	0.0149267	-0.00167768	-0.0450788	-0.0311558	-0.0459613	-0.023806
184	-16	0.0166004	-0.0203013	-0.0209956	0.00874527	-0.00376624	-0.0091764	0.00539807	0.00106336	-0.026715	-0.0522342	-0.0275941	0.0125575	0.0127673	0.00324854	-0.00974893	-0.00478066	0.00485041	-0.00455024	-0.0303037	0.0214123	-0.0287192	-0.0169431	0.00673095	-0.0348419	0.0205378	0.0191415	0.0143506	0.0184147	-0.0154282	0.00394444	0.0180029	0.0108566	-0.0343947	-0.0324344	-0.010839	-0.047575	-0.0173906	-0.0163396	0.0121379	-0.0205216	-0.0102488	-0.0200699	0.00779076	-0.00204095	-0.0203345	-0.030159	-0.03956	-0.012609
185	-15	0.00395956	-0.0162428	0.014602	-0.015184	-0.0365679	-0.0110312	-0.0128491	-0.0193483	-0.00441824	-0.0248589	-0.0210707	-0.0103178	-0.010853	0.0130569	0.025978	-0.0133228	0.00456432	0.00652296	-0.0486547	-0.0158877	0.0219867	0.0027146	0.0101556	-0.0393253	-0.0243288	0.0110099	-0.0424434	0.0175996	-0.0367725	-0.0191659	0.00246107	0.0163269	-0.00870457	-0.0359111	-0.0392276	0.00728225	-0.0463013	-0.0273764	0.0237997	-0.0206869	-0.0273702	-0.0415386	0.0239174	-0.0300755	-0.0202189	-0.0235496	-0.0669774	-0.0353588
186	-14	-0.00893835	-0.000975424	0.00144599	-0.00786683	-0.0268634	0.00950378	-0.00337886	-0.0483637	0.0526214	-0.00719254	-0.0112786	-0.0212474	-0.0326284	0.0122214	0.00111041	-0.0395101	-0.00576564	0.0256237	-0.0312321	-0.0224258	0.00156007	0.00163798	-0.0105373	0.00118622	-0.0502629	-0.0300291	-0.0395085	-0.00154318	-0.0268456	0.0207898	-0.027129	0.00478415	0.0182227	-0.0447771	0.00586269	0.0117051	-0.0277963	-0.00446206	0.0126723	-0.0323189	-0.0248014	-0.0474916	0.0504994	-0.0482522	0.00581235	-0.0295952	-0.0475711	-0.0576513
187	-13	-0.0344118	-0.00706977	-0.0312172	0.0163602	0.0013535	-0.00720164	0.0057445	-0.0300014	0.0466989	-0.00250026	0.0234771	-0.0210322	-0.003799	0.00505214	-0.0185872	-0.0237695	-0.0119004	0.00437854	-0.00830845	-0.0197798	-0.0352419	-0.0245511	-0.0150347	0.0293899	-0.0155335	-0.021041	-0.0156069	-0.0313819	-0.0107233	0.0196938	-0.0422881	-0.014698	0.0326673	-0.0106735	-0.00576046	0.0101907	0.00442368	0.0331432	-0.0252936	-0.0263797	-0.0166979	-0.012184	0.0160208	-0.0414058	0.0057862	-0.0178486	-0.00393637	-0.0271333
188	-12	-0.0168984	0.00942307	0.00528721	0.000191302	0.0120357	-0.0335209	-0.024165	-0.0181664	-0.0209785	0.0341934	0.028731	-0.00950506	0.0273653	-0.0159701	-4.2314e-05	-0.0120228	-0.0215688	0.000662737	0.0138792	-0.0271162	-0.0228274	-0.059828	0.00060321	0.0344478	0.0302918	-0.00141763	-0.0239548	-0.0435759	-0.0160399	-0.0256716	-0.00969202	-0.0018611	0.035571	0.00251138	-0.0338674	-0.0235895	0.00763289	0.0332841	-0.0376336	-0.024917	0.00861862	0.0149118	-0.00548492	-0.0562492	-0.00231749	0.015903	-0.00285858	0.00335403
189	-11	-0.0249939	-0.0194594	0.0224151	-0.0133912	-0.00850254	-0.0091439	-0.00137329	-0.0239297	-0.031965	0.0446809	0.0190392	0.00694681	0.0358751	-0.0302154	-0.0136324	0.0187936	-0.0207181	0.0346923	0.0198317	0.00148567	0.00220948	-0.0412414	-0.0187245	0.0291052	0.0451911	0.00276468	-0.000749907	-0.0522591	-0.0115019	-0.00603404	0.0148997	-0.00305921	0.0197209	-0.00859898	-0.0237389	-0.0387131	-0.0195168	0.00849421	-0.0316764	-0.0168383	0.0250952	0.0366696	0.00159965	-0.0180122	0.0154015	0.0227424	0.00549382	-0.000538361
190	-10	-0.050477	-0.0323652	-0.00467975	-0.00827899	-0.0110142	0.00521392	0.0360036	-0.00784168	-0.0175331	-4.81397e-05	0.0142672	0.00791869	0.0270587	-0.0173777	0.000269461	0.0202998	-0.030481	0.0387708	0.00627652	0.0214093	0.0174422	0.013797	-0.00527903	0.00384137	0.0104345	0.0211411	0.0208036	-0.0682909	-0.0189578	0.0093957	-0.00137266	-0.0188269	-0.0123872	0.0109138	0.0085579	0.0186178	-0.0469484	0.0142404	-0.0286307	0.00510807	0.0288015	0.0645373	-0.0275805	0.037687	0.0263858	0.00595641	0.00901474	-0.00157275
191	-9	-0.0129083	0.00838795	0.004146	-0.00800438	0.0206792	0.00148908	-0.0111385	-0.00291137	-0.0311461	-0.00258536	0.0343949	-0.00266343	0.000314015	-0.0160181	0.0411003	0.00386715	-0.0412891	0.0191695	-0.000458303	0.0182869	-0.00248223	0.00680093	0.03278	0.0120201	-0.0294075	0.011499	0.00336062	-0.0482698	-0.0186861	0.00573156	-0.0103178	-0.0111961	-0.0381174	0.0292272	0.0213144	0.071846	-0.00821025	0.0131858	-0.0112061	0.0155878	0.0344242	0.063085	-0.0463423	0.0386897	0.0196596	0.0220007	0.0437892	-0.00243664
192	-8	0.00126273	-0.000884359	0.00347544	-0.00939496	0.0177483	-0.0101613	-0.0511927	-0.0351904	-0.0294427	0.00908013	0.0508465	-0.0131668	-0.0219635	-0.00171279	0.0258628	0.0278653	-0.00312715	0.00197417	0.00611086	0.0255837	-0.0219583	-0.00825498	0.0102634	0.00884212	-0.00426739	-0.00871164	-0.00643203	-0.00627919	-0.00153504	0.0233153	0.0267777	0.0102135	-0.0204207	0.0150369	0.00841628	0.0841885	0.0360509	-0.0280431	0.0264383	0.0225435	0.00770666	0.044615	-0.0460005	0.00666722	0.00402291	0.0393452	0.0570234	-0.0132868
193	-7	0.0115527	-0.0137239	-0.00986754	-0.0189506	0.00424907	0.00265723	-0.0266474	-0.0523083	-0.0118282	-0.0232631	0.0267413	0.016197	-0.00910273	0.035973	0.00576451	0.00785173	0.0233515	-0.0111148	0.0215086	-0.00322885	-0.0354191	-0.0138641	-0.00673995	-0.0148954	0.00538325	-0.0244937	0.00752367	0.0329348	0.0118439	0.033161	0.0565053	0.00534648	0.022224	-0.0072863	0.00834819	0.0426289	0.0449924	-0.00379625	0.0582521	0.0266312	-0.0112373	0.0237115	-0.0263554	-0.0382681	0.0111574	0.0287428	-0.000539533	0.00270901
194	-6	0.0483632	0.00589904	-0.0070667	-0.0188516	0.00277949	0.01819	0.00795191	-0.0159246	-0.0201775	-0.0425004	0.0197826	0.0481228	0.0041469	0.0190241	-0.0124974	-0.0118705	0.0131673	-0.0168922	0.0222462	-0.0407623	-0.0375304	-0.026836	-0.00725047	0.00256014	-0.0279258	-0.0519807	0.0155776	0.017	0.018405	0.0305473	0.0378983	-0.0360061	0.0338802	-0.000860478	0.00159907	0.0353605	0.0609092	0.0465857	0.0281142	-0.00317319	0.0192613	0.00138593	0.00945933	-0.0114434	-0.00570802	0.0109422	0.00474351	0.0221288
195	-5	0.0328326	-0.0195858	-0.00443695	-0.00650627	0.00976234	-0.00267905	0.00837069	-0.00190448	-0.010357	-0.0223324	0.01847	0.0250393	-0.0111038	-0.0249554	-0.0507543	-0.00264094	-0.0106618	-0.0323322	-0.0171163	-0.055104	-0.0244729	-0.0243957	-0.0125829	0.0178616	-0.017315	-0.0187356	0.00047668	-0.0146092	0.00338168	0.0112324	0.0451068	-0.0468067	0.042217	0.000587674	-0.0158486	0.0557649	0.0504415	0.0047519	-0.0279109	-0.0193225	0.0346138	-0.00404549	0.0228143	0.0338244	-0.0437357	0.0155266	0.028349	0.0338199
196	-4	-0.011545	-0.0503823	0.0246835	0.00286691	0.0200532	-0.0158762	-0.00949044	-0.0377757	0.0184674	-0.00783754	-0.0137382	0.0231926	-0.00433367	-0.0326441	-0.050278	-0.0100291	-0.0305982	-0.0400471	-0.0367878	-0.0448248	-0.0275622	-0.0329206	0.00970916	0.00793418	0.0178117	0.0352422	-0.00568141	0.00158827	-0.00500902	-0.0060255	0.059932	-0.0299572	0.0571837	-0.0116633	-0.014531	0.0395906	0.0236784	-0.0201271	-0.0469639	0.0144285	0.00146394	0.00913091	0.0360272	0.0264609	-0.0176827	0.0484209	-0.00806623	-0.00461594
197	-3	-0.0318088	-0.0385285	0.067643	-0.00531592	-0.00354146	-0.0212392	0.0112596	-0.0463872	0.00818871	-0.0168834	-0.0296486	0.0371802	0.00385482	-0.0042012	-0.0346327	-0.0100844	0.00160092	-0.0302499	-0.0187203	0.00104212	-0.021246	-0.0285118	0.0233662	-0.0105073	0.0110311	0.0265115	0.00430592	-0.0104649	0.0122738	-0.00105179	0.0440932	-0.0363852	0.024436	0.0193779	0.00629331	0.0505215	0.0264001	0.0112534	-0.0505015	0.0155498	-0.00752365	0.00844194	0.0606792	0.0365412	0.0390801	0.0499847	-0.0125781	-0.0575306
198	-2	-0.025755	-0.0398922	0.0735297	-0.0405194	-0.00309814	-0.00536489	0.0286491	-0.0281564	-0.00860888	-0.0282104	-0.0145996	0.0405492	-0.0189049	0.0368693	-0.0288482	-0.0279477	0.0165006	-0.0230313	-0.0214389	0.000793433	-0.0303484	-0.0349505	0.0245459	-0.0279778	-0.00203673	0.0122413	0.0086685	-0.00153925	0.0281683	-0.00168769	0.0335803	-0.0364978	-0.021436	0.0577636	0.0358	0.0610197	0.0258331	0.00910577	-0.0315892	-0.00415562	0.0474407	-0.00691034	0.0534858	0.0462008	0.062055	0.0363428	-0.00617977	-0.0376938
199	-1	-0.0226258	-0.0468317	0.0510016	-0.0555093	0.0163182	-0.0126308	0.0165565	-0.0263741	-0.0172043	-0.0282406	-0.00935959	0.0505353	-0.0189823	0.040381	-0.0141555	-0.0522699	-0.00792534	-0.0130072	-0.0224716	-0.0328572	-0.047041	-0.0513899	0.0283734	-0.0380183	0.00468222	0.0102025	0.00451024	0.0381418	0.0197079	-0.00750354	0.0170751	-0.0172226	-0.0425869	0.0497297	0.0443245	0.0495038	-0.00549929	0.0280572	-0.00443175	0.00341967	0.0550665	0.0080933	0.0165142	0.0200441	0.0478022	0.0408903	-0.0475599	-0.0440866
200	0	-0.0286099	-0.0263404	0.0311005	-0.0311115	-0.00686244	-0.0697129	0.0122243	-0.0267127	-0.0131468	-0.0111674	-0.029566	0.0155942	-0.00058775	0.0223012	-0.00958049	-0.0392826	0.00182605	-0.000522574	-0.00637168	-0.0178763	-0.0257344	-0.0117821	0.00980258	-0.0476536	-0.00017814	3.28161e-05	-0.0121737	0.0256982	0.00388821	-0.0110206	0.000654115	-0.00568043	-0.0548563	0.0158797	0.0258121	0.0286052	-0.0239414	0.0580053	-4.67573e-05	0.0035406	-0.00260993	0.0190584	-0.0115276	-0.00830313	0.0143984	0.00587977	-0.0705907	-0.0499884
201	1	-0.0176917	-0.0107773	0.00874403	-0.00811563	-0.0260497	-0.0954819	0.000780523	-0.0175128	0.0136164	0.0183639	-0.047163	-0.0370321	0.0129107	0.0163169	-0.0131721	-0.0051449	0.00961962	0.0116267	-0.00175588	0.0162493	-0.00431618	0.0353482	-0.0255114	-0.0461529	0.00115504	-0.00760065	-0.0322146	0.0156742	0.0104	-0.0152994	-0.00246643	-0.00456531	-0.0612346	-0.0173054	0.00866889	-0.0216776	-0.0295458	0.0352675	0.0055417	0.0016199	-0.0267817	0.00693723	-0.026565	-0.0281699	-0.0125175	-0.0589026	-0.0377005	-0.00201275
202	2	-0.00463758	-0.00635831	-0.0239693	0.0104847	-0.0318599	-0.0985733	-0.0163569	-0.00307579	0.0439874	0.0759575	-0.0637475	-0.0801493	0.0302661	0.00251349	-0.0118397	0.0288322	0.0274339	0.0399195	-0.000108402	0.0636678	0.0149067	0.07482	-0.0575307	-0.0344313	0.00885395	-0.0168152	-0.0548985	-0.000569598	0.0161265	-0.016356	-0.00263886	-0.00178387	-0.0675055	-0.0528998	-0.00397514	-0.0781267	-0.0379425	0.00831103	0.013424	0.020054	-0.0260183	0.00518558	-0.0385049	-0.0529437	-0.0359608	-0.121281	0.0182794	0.0552247
203	3	0.0208313	0.00948075	-0.0498971	0.0311132	-0.0455991	-0.0906186	-0.0232792	0.0287825	0.0603284	0.117356	-0.0685789	-0.146214	0.0402798	-0.0175052	-0.00913951	0.0594187	0.0549837	0.0641369	0.00643269	0.11713	0.041326	0.108743	-0.0668712	-0.0209625	0.0131078	-0.0213041	-0.0637726	-0.00329023	0.0249325	-0.0261715	-0.0143009	0.00783094	-0.0594444	-0.068437	-0.0126207	-0.136316	-0.0272555	-0.0137754	0.027535	0.0368014	-0.0189802	-0.00968077	-0.045131	-0.0687918	-0.0394468	-0.138525	0.0585152	0.108144
204	4	0.0650438	0.0678499	-0.0712178	0.042168	-0.0529785	-0.0706589	-0.0224711	0.063549	0.0335898	0.091728	-0.033012	-0.136237	0.0228513	-0.0326899	-0.00230045	0.0534824	0.0338271	0.0417892	0.012114	0.105335	0.0740852	0.0724087	-0.0832055	-0.0121018	0.0238545	-0.0243589	-0.0398205	0.0103126	0.026877	-0.0336597	-0.0444008	0.0173509	-0.0202016	-0.0364582	-0.0393648	-0.192709	0.0032835	-0.0175172	0.0270106	0.0318754	0.00515026	0.00239148	-0.0430572	-0.0678666	-0.0033698	-0.0514746	0.0633603	0.123718
205	5	0.0544443	0.110771	-0.0850262	0.0478814	-0.0540452	-0.0559765	-0.0191966	0.0528185	-0.00873467	0.0558328	-0.015534	-0.0369355	-0.0254051	-0.0567766	0.0179039	0.000414778	0.000357646	0.0159488	0.0232621	0.0266312	0.088765	0.00104308	-0.0933613	-0.00482582	0.0111989	-0.0295633	-0.0363503	-0.0293429	-0.0201013	-0.0434953	-0.101327	0.0346949	0.00662793	-0.00887055	-0.0817988	-0.240404	0.0280718	0.00377463	0.0159952	0.0214091	0.0334719	-0.00889748	-0.0441789	-0.0646658	0.0099588	0.0493294	0.0514855	0.0969126
206	6	-0.00185829	0.0396745	-0.0670514	0.0222162	-0.0605936	-0.0475779	0.00680186	-0.0203563	-0.0232872	0.00908326	-0.0241482	-0.0121337	-0.0490904	-0.0657268	0.0480304	-0.0257691	-0.0307354	0.0206362	0.0317482	-0.0341294	0.0620091	-0.0542262	-0.0652948	0.0178696	-0.0139346	-0.0341615	-0.0554867	-0.0426886	-0.0586359	-0.0489324	-0.168528	0.0483293	-0.00211749	-0.00423818	-0.0714762	-0.263725	-0.0120039	0.0369733	0.0438381	0.0225773	0.080692	0.00924072	-0.0216728	-0.0359818	0.0684399	0.0982487	0.0421858	0.0738138
207	7	-0.022054	-0.00115995	-0.0440007	-0.0284901	-0.0238162	-0.00267949	0.0236117	-0.0622334	0.0148261	0.0185525	-0.00913222	-0.00375832	-0.00679432	-0.0292497	0.0698642	-0.0337664	0.0338942	0.0250739	0.0160438	-0.0439046	0.0679225	-0.0594287	-0.0208042	0.0330971	-1.02515e-06	-0.0185147	-0.0483273	-0.0469613	-0.056188	-0.0408592	-0.183738	0.0248811	0.00596558	-0.00924291	-0.0312906	-0.122061	0.0265573	0.0570496	0.0537724	0.0692109	0.0758905	0.00229455	0.0186687	0.0128078	0.0796611	0.0689621	0.0154922	0.0921313
208	8	-0.0104192	0.132665	-0.0171275	0.0311672	0.168112	0.32204	-0.00441077	0.0567879	0.137714	0.152838	-0.00846035	0.103341	0.0677289	0.0430241	0.0626069	-0.0403173	0.265005	0.0279296	0.0254057	0.00687422	0.132489	0.123727	0.161267	0.0677325	0.0311303	0.0831433	0.0132704	-0.0160397	-0.0333557	-0.0370581	0.0341844	-0.00500921	0.042754	-0.0189069	0.000407214	0.339953	0.0596764	0.0143359	0.0312512	0.0342016	-0.0203056	-0.114819	0.0201494	0.00859548	-0.00930911	0.0929298	-0.00135722	-0.00724246
209	9	0.0927003	0.245509	0.0582296	0.222436	0.374895	0.701757	0.00806108	0.314402	0.255534	0.19559	0.000348776	0.26431	0.0998162	0.119716	0.0418988	0.0209779	0.391653	0.0140339	0.0770412	0.151891	0.139858	0.441737	0.363886	0.144132	0.0518975	0.21489	0.19506	0.158505	0.0149644	0.0689743	0.482448	-0.000940256	0.1059	0.028959	0.0465685	0.709966	-0.0216322	0.0465471	0.00882009	0.000114548	0.0347275	0.284143	0.0292891	0.129804	0.219393	0.289306	-0.0138743	0.131518
210	10	0.310787	0.158255	0.125018	0.259673	0.257464	0.417376	0.0805309	0.446883	0.177065	0.0154902	0.0975153	0.30911	0.0179573	0.0794075	0.0305407	0.127643	0.149825	-0.0114228	0.0733274	0.188024	-0.00404523	0.43687	0.270709	0.137965	0.0860227	0.193784	0.33014	0.324445	0.0674618	0.207789	0.489708	0.0334257	0.18061	0.0769377	0.116769	0.319753	0.292548	0.155724	0.103981	0.188485	0.123632	0.587877	0.101252	0.469287	0.370314	0.190071	-0.0150078	0.543234
211	11	0.326416	-0.0139625	0.107694	0.0257173	-0.0742317	-0.225731	0.147293	0.208892	-0.0681769	-0.199614	0.209541	0.0637061	-0.0934358	-0.0486329	0.0180431	0.165131	-0.284536	-0.0195271	0.00987707	-0.0577843	-0.170927	-0.0568658	-0.0116952	0.00932752	0.068078	0.00928776	0.173531	0.310641	0.0804202	0.140713	-0.08871	0.0725045	0.144525	0.0296699	0.16072	-0.372036	0.516856	0.0796025	0.333994	0.124233	-0.133758	-0.151555	0.224936	0.445637	-0.0754235	-0.265245	0.184062	0.222068
212	12	-0.00168225	-0.159003	0.0348868	-0.178995	-0.229935	-0.438741	0.103581	-0.14016	-0.249936	-0.255974	0.175592	-0.191093	-0.0931689	-0.0844782	0.00427991	0.0401757	-0.521215	-0.0366695	-0.0396359	-0.321896	-0.19679	-0.46816	-0.193993	-0.108293	-0.0560249	-0.151462	-0.0540229	0.0690981	0.0237636	-0.0162853	-0.460694	0.0740627	-0.0193967	-0.0192518	0.0746043	-0.530357	-0.0709388	-0.203766	0.275721	-0.260278	-0.432967	-0.749544	0.240555	-0.0764493	-0.502426	-0.487305	0.334977	-0.426638
213	13	-0.318076	-0.255786	-0.0491812	-0.212208	-0.176306	-0.317909	-0.0553391	-0.274499	-0.274253	-0.180845	0.00358978	-0.244639	-0.0444729	-0.0716128	-0.0175781	-0.115915	-0.435152	-0.0481642	-0.0691371	-0.356238	-0.132599	-0.465057	-0.207982	-0.122868	-0.149814	-0.198772	-0.139092	-0.233839	-0.0520729	-0.0966188	-0.433934	0.0299448	-0.147796	-0.0323708	-0.048152	-0.339106	-0.619561	-0.464165	-0.10206	-0.414768	-0.415744	-0.652958	0.00668122	-0.447877	-0.54463	-0.39561	0.0448293	-0.578566
214	14	-0.402765	-0.216852	-0.124758	-0.175306	-0.0821688	-0.149222	-0.141042	-0.270012	-0.179433	-0.0906939	-0.136961	-0.227901	-0.0241894	-0.0729643	-0.044649	-0.132206	-0.194261	-0.025102	-0.077036	-0.182186	-0.0483501	-0.294089	-0.153089	-0.0839338	-0.128485	-0.179997	-0.159507	-0.346596	-0.0910374	-0.14475	-0.268814	-0.0358377	-0.172692	-0.053103	-0.104939	-0.145962	-0.632818	-0.454106	-0.356273	-0.344422	-0.235652	-0.398855	-0.252226	-0.446836	-0.345733	-0.189161	-0.373362	-0.53267
215	15	-0.289825	-0.0869472	-0.143893	-0.0928661	-0.032037	-0.0216771	-0.130146	-0.17106	-0.0754908	-0.0114534	-0.163529	-0.117303	0.00129171	-0.0325535	-0.0410565	-0.079441	0.0159185	-0.0125392	-0.0584514	0.0193398	0.0267292	-0.120303	-0.0776563	-0.0585646	-0.0757787	-0.0948613	-0.10616	-0.262603	-0.09156	-0.127043	-0.0536014	-0.0800917	-0.123725	-0.0431876	-0.148645	0.00254307	-0.397302	-0.200121	-0.398532	-0.173786	-0.0503399	-0.0857953	-0.304213	-0.260409	-0.103723	0.00775019	-0.557397	-0.300118
216	16	-0.0737665	-0.00546486	-0.0842993	-0.0148667	-0.014564	0.0223397	-0.0850029	-0.0633787	-0.0340327	0.0346327	-0.106652	-0.0200549	0.010425	0.0264103	-0.0086228	-0.0229793	0.1095	-0.00621731	-0.0316911	0.102648	0.0337529	0.019859	-0.0169865	0.00129844	-0.0219964	0.0111479	-0.0341655	-0.0950061	-0.0575196	-0.0199126	0.0999227	-0.071637	-0.047491	-0.0167428	-0.115968	0.0772001	-0.0782161	0.0226249	-0.302267	-0.00389505	0.0998069	0.137162	-0.190619	-0.0946539	0.050041	0.0928272	-0.453107	-0.0295476
217	17	0.0684301	0.0444463	-0.0114431	0.0266002	0.0139174	0.0578684	-0.00870173	-0.0474618	0.0102344	0.0318016	-0.023275	0.00753304	0.00910179	0.0257123	0.00783086	0.0337834	0.1119	0.00803185	-0.0044497	0.129777	0.032546	0.101669	0.00776557	0.083408	0.0394441	0.0382002	-0.0216763	0.0100498	-0.0227008	0.041359	0.130764	-0.0530635	-0.00723103	0.00732255	-0.0487337	0.113491	0.106609	0.121713	-0.130337	0.0838019	0.172787	0.252466	-0.0446458	-0.022004	0.167718	0.116894	-0.174425	0.0611836
218	18	0.0886458	0.050465	0.026501	0.0681931	0.0310255	0.0709077	0.0206598	-0.0321409	0.0459007	0.015487	0.0317118	0.0615766	0.00905573	-0.00538178	0.00740251	0.044229	0.0817325	-0.00343169	0.0320009	0.108867	0.0695437	0.0805152	0.00241302	0.0839319	0.0452269	0.0231956	-0.013663	0.0288727	0.00794756	0.0135849	0.095171	-0.027205	0.0293728	0.00530124	-0.0373089	0.105263	0.151622	0.133586	0.00110735	0.145003	0.181189	0.28192	0.0452495	0.0326805	0.202334	0.116971	0.0603157	0.113371
219	19	0.0690496	0.0178008	0.0283614	0.0757333	0.00442262	0.0429537	0.0162969	0.00226876	0.0153148	0.00803105	0.0428912	0.0614097	-0.0262429	0.0150204	0.00190877	0.00746974	0.0398397	-0.0183867	0.0459157	0.0506137	0.0398371	0.0309044	-0.0148766	0.0306305	-0.00759519	0.0330854	0.00562217	0.0340607	0.0397094	0.0118675	0.082077	0.0353103	0.0588785	-0.0555254	-0.00621368	0.0895731	0.169426	0.0998632	0.0547993	0.13175	0.167228	0.220888	0.0625065	0.0608535	0.161681	0.0887509	0.167381	0.128413
220	20	0.0670468	0.0148119	0.00838894	0.0336766	-0.0239525	0.0227083	0.0362477	0.039833	-0.0128842	0.0120842	0.0415743	0.0167882	-0.023903	0.0419819	-0.011976	-0.0226749	0.0400781	-0.0237131	0.0101934	0.0441891	0.00297664	0.0425504	0.0391971	0.00176478	-0.0322812	0.0593054	0.0120627	0.021787	0.0278589	-0.000583253	0.0441191	0.0591141	0.0383982	-0.063346	0.0374805	0.111882	0.172318	0.0993614	0.0662076	0.105955	0.110198	0.144929	0.0437647	0.066357	0.0933396	0.0828664	0.168509	0.0975338
221	21	0.0603164	0.0162044	0.0208616	0.00535033	-0.0203251	0.0158696	0.0481308	0.0543137	0.0063229	0.00822015	0.0408322	0.0139785	0.0313584	0.0244809	0.00156664	-0.0165762	0.064014	-0.0195735	-0.0177196	0.0535316	0.0306737	0.0752517	0.0794836	0.00438953	-0.00219123	0.0750821	0.0143694	0.013278	-0.000291307	-0.0421653	0.00206961	0.00613048	0.0292614	-0.0192274	0.0603545	0.129614	0.145309	0.0999467	0.0549855	0.11086	0.0609811	0.086171	0.0361019	0.0841749	0.0386111	0.096252	0.145835	0.0608995
222	22	0.0107808	0.0333298	0.0551357	0.00962454	-0.00592709	0.0080423	0.0261447	0.0366093	0.0282847	0.0145747	0.0205993	0.0302691	0.049409	0.00679222	0.014859	0.00608734	0.0304636	-0.0150348	-0.0179975	0.0418618	0.0123006	0.0946179	0.0480197	0.0132763	0.0233679	0.0587588	0.0368995	0.00416694	0.0132508	0.00503987	0.0350986	-0.0411446	0.0421903	-0.0031859	0.0573808	0.114219	0.102626	0.0914457	0.0495719	0.0747549	0.0576816	0.0367967	-0.0109392	0.096176	0.0446429	0.092008	0.126153	0.0552533
223	23	-0.0156647	0.0206387	0.0654776	0.00234423	0.00373222	0.0282179	-0.000931482	0.0616671	0.0520616	0.0328346	0.0174651	0.0214957	0.0278314	0.0217678	0.00379365	0.0207321	0.0110747	-0.0324748	-0.000847062	0.00881043	-0.020189	0.0270132	0.0420016	-0.000408342	0.021828	0.027526	0.031585	0.0160094	0.0193727	0.0493886	0.0468091	-0.0417385	0.0508908	0.057183	0.0284026	0.0713528	0.0455387	0.0944204	0.0710609	0.0524964	0.0514861	0.00738049	-0.0458272	0.0707242	0.0228515	0.0738908	0.0873387	0.0482038
224	24	0.00611745	-0.0292713	0.0746178	-0.0146902	-0.00246226	0.0656017	0.00234449	0.100801	0.0843836	0.0181476	0.0307542	0.00951727	-0.00333993	0.0215153	0.0116553	0.0266749	0.0208645	-0.025998	0.0250718	-0.0243261	-0.0212212	-0.0276991	0.0422505	-0.0133737	0.0121262	-0.00127323	-0.00644296	0.049363	0.00763966	0.0232812	0.0361843	-0.0271511	0.039291	0.117808	0.0342582	0.0469981	0.0387686	0.0526404	0.074326	0.0540329	0.039461	0.057252	0.00649431	0.0467513	0.00246637	0.0545847	0.065728	0.0266157
225	25	0.0145073	-0.00961989	0.0441979	-0.0158639	0.00666948	0.0426775	0.000147062	0.0765232	0.0961942	-0.00536623	0.0162142	0.0141421	-0.00740117	-0.0087381	-0.00348632	0.00266393	0.00231387	-0.00812017	0.0128026	-0.0249744	-0.010739	0.0134867	0.0131468	-0.0202972	-0.00419403	-0.0285027	-0.00419049	0.0404373	0.0153014	0.0074834	0.0545383	-0.0145588	0.00937747	0.116884	0.0725937	0.0331618	0.0795259	0.0274701	0.0549429	0.0310747	0.0286302	0.0768404	0.0224458	0.0452021	0.0485377	0.0358272	0.0636077	0.00866944
226	26	0.0116147	0.00740406	-0.0144911	-0.0195904	0.0238092	0.0207929	-0.0093552	0.0345356	0.0841905	-0.00491395	-0.00112091	0.00310906	-0.00220235	-0.00438155	-0.0321237	-0.0315993	0.0143302	-0.0094101	-0.00785682	-0.0197281	-0.00182467	0.0267942	-0.00665543	-0.0261298	0.00982299	-0.0303885	-0.00162842	0.0243368	0.00558074	0.00554037	0.0353528	-0.00771568	0.0153808	0.119682	0.0612453	0.000628728	0.0220385	0.039234	0.0488294	0.00578654	0.0341009	0.0490327	0.00979055	0.0478398	0.0571536	0.0202204	0.0352841	-0.0266417
227	27	0.0260936	0.00776103	0.00360278	-0.0112139	0.00959426	0.0278912	0.0384476	0.0116524	0.0489174	-0.00222185	-0.00570799	0.00607049	-0.00718896	0.0173083	-0.0170763	-0.0319154	0.0613836	-0.00564871	0.00295859	0.00323376	-0.0389636	0.0191806	0.00429498	-0.00283989	0.0369043	-0.00382766	-0.0161286	-0.00265426	-0.0127962	0.014849	-0.00307209	-0.0032747	0.0300172	0.104406	0.00664028	-0.0192945	0.00848845	0.0398674	0.0396123	-0.0109024	0.027268	0.0559082	0.0220411	0.058877	0.0237274	0.0165452	0.025154	-0.0372086
228	28	0.0430856	0.0398547	0.035352	-0.00471508	0.00936923	-0.0112609	0.0691771	-0.0317471	0.00446646	-0.00705005	-0.00485746	0.0534399	0.0202367	0.00721051	-0.00632094	-0.0419129	0.0860341	-0.0100401	0.0171572	0.020859	-0.0595786	0.0458972	0.00279654	0.00159554	0.0307387	0.00637246	-0.00456082	-0.025474	0.0106138	0.0208369	-0.00387998	-0.00391874	0.00640242	0.0418071	-0.020575	-0.0322957	0.0667699	0.0336647	-0.00128557	-0.00502132	0.0207116	0.0314631	-0.00808539	0.0515477	0.0109321	0.00489427	0.0477963	2.03092e-05
229	29	0.0340673	0.0224739	0.0220739	-0.0240527	-0.00548279	-0.030426	-0.00170332	-0.0773968	-0.00210023	0.00816565	0.00645704	0.0752667	0.0343119	-0.00399202	-0.0118959	-0.0409999	0.0598455	-0.00185768	0.0245792	0.0150925	-0.0388054	0.0486061	-0.0202911	-0.0196481	0.0251582	-0.0202142	0.0041072	-0.00517023	0.044693	0.0138299	0.00171265	0.00467867	-0.0358631	-0.0214314	-0.0333197	-0.0167739	0.0336728	0.0252401	-0.0195338	-0.00393132	0.0279417	0.00994518	-0.0251048	0.0468386	0.0161449	0.0052744	0.0368126	0.0279443
230	30	0.0129825	0.0015345	0.00809368	-0.0203539	-0.0286933	-0.00451632	-0.0498478	-0.0986558	-0.00546055	0.0261111	0.0182973	0.0349559	0.0206639	0.0139383	-0.0126027	-0.0199028	0.0145851	0.0173949	0.0261475	0.0266217	-0.0285402	-0.00106735	-0.0168488	-0.0251563	0.0220574	-0.0281125	0.011589	-0.00822338	0.0410678	0.0107352	0.00187957	0.0463712	-0.0667354	-0.0451608	-0.0117933	0.00693172	0.0114885	0.0424963	0.0147531	-0.0233574	-0.00124388	0.00915305	0.0196604	0.0407582	0.0345457	0.0155641	0.0460431	0.0142555
231	31	-0.00466773	0.0140559	-0.0249393	-0.022754	-0.0149971	-0.0152068	-0.00959728	-0.0912366	-0.0405339	0.0212487	0.00657573	0.00775892	0.0191935	0.0433054	-0.0128905	-0.047598	0.00838494	0.0234862	0.0123154	0.00333344	-0.00404824	-0.0250339	-0.0189254	-0.0345482	0.0271248	0.00177738	0.0120081	-0.0173082	0.0379945	0.0201322	0.0022196	0.0624801	-0.0951656	-0.033497	0.0148478	-0.0201024	0.00161996	0.0208003	0.0260646	-0.00980758	-0.0149241	-0.0149535	0.033651	0.00768761	0.0286193	-0.00698482	0.0543884	0.0253908
232	32	-0.0329186	0.00470082	-0.0430833	-0.0231697	-0.0243178	-0.0329026	0.0194187	-0.0592121	-0.0270001	0.0103813	-0.00834273	0.00450316	0.0104155	0.0644482	-0.010588	-0.0449094	0.00616085	0.0324401	0.00912904	-0.0164939	0.0398895	-0.0148908	-0.0418017	-0.0283	0.0320074	0.0288601	-0.0108815	-0.00425441	0.0423359	0.0282375	-0.00861663	0.0295453	-0.117611	-0.0170548	-0.0249929	-0.0297115	-0.0342673	-0.0120854	0.0150711	0.0151572	0.00203538	-0.0169632	0.0159375	-0.00851445	-0.00552972	-0.0248826	0.0251805	0.0361751
233	33	-0.0517955	-0.0109113	-0.00926908	0.0168526	-0.0167267	-0.0304055	0.0153386	-0.029945	-0.00549464	0.000798505	0.00203075	-0.011765	0.0164636	0.0584855	0.00671357	0.0394196	-0.00111928	0.0314369	0.0425322	0.00813227	0.0539734	-0.00779221	-0.0296818	0.00252021	0.00684295	0.0441365	0.00610716	0.0100452	0.00784076	0.0289121	0.00440018	0.00971159	-0.0910762	-0.0204765	-0.0210018	-0.0134234	-0.0361341	-0.0124018	0.0347038	0.00916507	0.0176942	-0.0088249	0.0336702	-0.000849734	-0.0172839	-0.0299786	0.0215908	0.00648066
234	34	-0.0500832	-0.0172324	0.00960758	0.0196768	0.018455	-0.0360243	-0.00416482	0.0166679	-0.00741128	0.0204571	-0.00142256	-0.00119825	0.0346304	0.0312295	0.0352473	0.093721	0.0149014	0.0336335	0.0498841	-0.00409907	0.0588927	-0.012957	0.00214715	0.0161812	-0.00355199	0.0320673	0.0233381	0.0359218	0.0037063	0.050004	0.0301599	0.0174255	-0.065	-0.0450917	0.0101317	-0.0266861	-0.0333265	-0.0615476	0.0317301	-0.0130951	0.00297628	-0.0224643	0.039743	-0.00351878	0.00735582	-0.0242789	-0.00121695	0.0436395
235	35	-0.0264647	-0.0145784	0.00256647	0.0172601	0.0101848	-0.0183031	-0.0446535	0.0576611	0.04037	0.0266801	-0.0367984	0.00619658	0.0138271	0.0186627	0.0351365	0.094162	-0.00691227	0.054241	0.0131818	-0.0212318	0.0618971	-0.00643046	0.00701835	0.0151708	-0.00147853	0.00554915	-0.0179882	0.0237026	0.0488122	0.0461873	0.0208532	0.0241384	-0.0383341	-0.0461487	0.000150082	-0.049036	-0.0473485	-0.0671603	0.00479794	-0.0170156	-0.0491404	-0.0360024	0.0132435	-0.0181165	0.00277129	-0.0181079	-0.0372694	0.0852748
236	36	-0.00983945	-0.00121752	0.00825416	0.0383278	0.00108247	-0.00137684	-0.0499831	0.0477232	0.0248579	-0.00551296	-0.051281	-0.0183134	-0.0128942	0.00260092	0.0171156	0.0935503	-0.0393482	0.0756119	-0.017021	-0.0375373	0.0304954	0.0342773	-0.0135327	0.0189384	-0.014838	-0.00523857	-0.00839703	-0.0144443	0.0424015	-0.00484076	0.00946482	0.00837722	0.0349715	-0.0125355	0.0167022	-0.0399873	-0.0600307	-0.0100684	0.0210748	0.00892108	-0.0521565	-0.0435382	-0.00269911	-0.0154467	-0.0526186	-0.0417093	-0.0459925	0.0299587
237	37	-0.0240223	0.0261916	0.00530889	0.0209445	0.0171242	-0.00132652	-0.0116442	0.0229966	-0.0462237	0.0168118	-0.0279116	-0.0157734	-0.0138122	-0.0154821	0.00543427	0.0598131	-0.0233069	0.0838932	-0.0439501	-0.0449236	0.0339989	0.0319059	0.0169556	0.0174413	-0.00645315	0.00882114	0.0416848	0.0171614	-0.000743848	-0.00806004	-0.0112354	-0.00657133	0.0853384	0.00724748	0.011234	-0.0126469	-0.0455238	0.00356248	0.00314514	0.00989661	-0.0280736	-0.0365473	-0.0026904	-0.0220185	-0.0511742	-0.0437142	-0.0524567	-0.00850343
238	38	-0.0140294	0.018061	-0.016621	0.0104103	0.0126262	0.00100007	-0.00252079	0.015684	-0.0383074	0.0353422	-0.00702546	-0.02159	-0.0084602	-0.0110513	0.0159585	0.00249684	-0.0333148	0.0728863	-0.0547665	0.0072496	0.0461843	0.0111718	0.0697908	0.0064631	0.0150062	0.047683	0.0372645	0.0608458	-0.024103	0.0356146	-0.0340069	0.00343492	0.0973821	-0.00140676	-0.00382087	-0.0126752	-0.026033	-0.00257698	-0.0403369	-0.0138261	-0.0496703	-0.0404331	0.00830774	-0.0447367	-0.0127842	-0.0230412	-0.0311674	0.0103888
239	39	0.0213782	-0.018979	-0.042446	0.0176122	0.00957758	-0.016284	-0.0123464	0.0105039	-0.0226787	0.000180577	0.014653	-0.0365433	-0.0191898	-0.0351246	0.0293421	-0.0381677	-0.0635286	0.0560554	-0.0567454	0.025625	0.00612411	-0.00164817	0.0110419	-0.00606339	-0.000763706	0.032285	0.0370593	0.046356	-0.0341886	0.0098122	-0.0175698	0.00455074	0.10685	0.00226334	0.00499936	-0.0318917	-0.0278672	-0.00925198	-0.0184998	-0.0149471	-0.0647562	-0.0593003	0.0106619	-0.0451877	-0.0285725	-0.0124749	-0.000885358	0.0126999
240	40	0.0452018	-0.0172727	-0.0464957	0.0153089	0.0385836	-0.0273071	0.00810764	-0.0297768	-0.012241	0.00218972	0.0303363	-0.0032137	-0.045431	-0.0804164	-0.0155129	-0.0837661	-0.0556794	0.0443727	-0.0742433	-0.0067687	-0.0373759	-0.0288534	-0.0321194	0.00553871	-0.0200852	-0.0491509	0.0227435	0.0136656	-0.0319044	-0.0522233	-0.0148957	-0.00524946	0.118477	0.0080576	-0.000740458	-0.043786	-0.0237516	-0.027335	-0.0110918	-0.0201266	-0.0499099	-0.0357762	0.0132576	-0.0372716	-0.0284576	-0.00690495	-0.0279943	0.00178522
241	41	0.0453089	-0.0120778	-0.0258243	0.0131841	0.038198	-0.0372133	0.0163019	-0.0797369	0.0127914	-0.00513692	0.0199001	0.0197389	-0.0453577	-0.0894797	-0.0537319	-0.100968	-0.0349337	0.0357644	-0.0736107	-0.00388237	-0.0671295	-0.0153184	0.0170747	0.0421795	-0.0115645	-0.0706215	-0.0183989	-0.0437867	-0.038256	-0.0495398	-0.00953688	-0.00483809	0.124048	-0.0339043	0.0118583	-0.0203444	-0.00913753	-0.0458683	-0.0309549	-0.010834	-0.0461764	-0.00836934	0.0259023	-0.0385914	-0.0159354	-0.0148138	-0.0567768	0.00769391
242	42	0.0217001	-0.00766078	-0.0286838	0.00230751	0.0258293	-0.0495333	-0.0084202	-0.0947347	-0.00671482	-0.040286	0.0256156	0.0182972	-0.0352153	-0.0788206	-0.0311471	-0.0829202	-0.0484304	0.00830159	-0.0482593	0.0129273	-0.0696017	-0.0141555	0.00200674	0.0475103	-0.010391	-0.0331271	-0.0056543	-0.0654939	-0.0520788	-0.0378149	0.00543359	-0.0106537	0.0941463	-0.0551684	0.00860055	0.023813	-0.00611697	-0.0482081	-0.0291065	0.00102251	-0.0341231	-0.0162338	0.0200418	-0.0462508	-0.0322208	-0.00107863	-0.0258402	0.0221814
243	43	-0.000863146	-0.0010064	-0.027754	0.0152549	0.0403872	-0.0399646	-0.00677158	-0.0830734	-0.0251603	-0.030881	0.035659	-0.000651534	-0.0284399	-0.0545084	-0.00304012	-0.0550416	-0.0761713	-0.0273175	-0.0149513	-0.014079	-0.0642486	-0.0320467	-0.0331293	0.0105306	-0.0128978	-0.0267916	0.00754859	-0.00335475	-0.0327926	-0.0567695	-0.0294086	-0.00628529	0.0219008	-0.0365671	-0.0171708	0.0387525	-0.00696461	-0.0121704	-0.0264289	-0.0286322	0.00159088	-0.0311831	0.0230657	-0.0321371	2.66454e-05	0.0183495	-0.00601421	0.0140569
244	44	-0.00172675	-0.00778986	-0.00947565	0.0366462	0.0242882	-0.0208342	-0.00454245	-0.0564081	-0.00457173	-0.0290668	0.0178949	-0.0195974	-0.00270853	-0.047095	-0.00335072	0.0203653	-0.0474084	-0.0527413	0.0142771	-0.0369154	-0.0397867	-0.0209154	-0.0167712	-0.026674	-0.014035	-0.0219863	-0.00141175	0.0376038	-0.016053	-0.0526716	-0.0261877	0.00927295	-0.0434371	-0.0366498	-0.0102554	0.0297018	0.00234161	0.013792	-0.0202028	-0.0347235	0.0191862	-0.0518535	0.0501021	-0.0264315	0.0366277	-0.0223035	-0.00672952	-0.0311649
245	45	0.00374729	-0.0239999	-0.00867977	0.0123968	-0.000834599	-0.00237608	-0.0163881	-0.032827	-0.0103362	-0.0736688	0.00845292	-0.000327382	0.0108504	-0.0778451	-0.0319963	0.10655	-0.0139519	-0.0857937	0.00682904	-0.0185165	-0.00218573	-0.039344	0.00297053	-0.0317238	-0.0362632	-0.0192063	0.00727606	0.0252707	-0.030929	-0.0375539	0.0161368	-0.0121068	-0.0631027	-0.0201461	-0.00990559	0.030616	-0.00554591	-0.00528866	-0.0303895	-0.033845	-0.00951961	-0.054082	0.0300737	-0.0528555	0.0125354	-0.0625367	0.0128928	-0.0564767
246	46	-0.0172772	-0.0353207	0.000171241	-0.00863303	0.000208266	0.00237709	0.0130347	-0.00656296	-0.035419	-0.0857023	-0.00756163	-0.0200961	0.00899848	-0.0412932	-0.0427693	0.125188	0.00170956	-0.106353	-0.0084915	-0.0195515	0.00541421	-0.0642692	0.0100407	-0.0161519	-0.0605704	-0.0438104	0.00909387	-0.00123503	-0.0232434	-0.0410602	-0.00201133	-0.0497241	-0.0739024	-0.00629242	-0.0416342	0.0533496	-0.0245092	-0.00735367	-0.0356125	-0.044063	-0.0310543	-0.0330886	-0.0279638	-0.0715975	0.00011336	-0.0452939	-0.00231883	-0.0351259
247	47	-0.0306255	-0.00224121	0.00577212	0.0106376	0.0242842	0.0196447	0.0247903	0.0426685	-0.0142342	-0.0470098	-0.0596009	-0.0493127	0.00665475	0.0504247	-0.0223999	0.117405	0.0371743	-0.107835	0.0296051	-0.0347132	0.0262166	-0.0498656	-0.00951179	-0.00777582	-0.0455255	-0.027409	-0.00429763	-0.0192936	0.00805813	-0.0364468	-0.0194374	-0.0465124	-0.0797942	0.00506956	-0.0537346	0.0441136	-0.0198803	-0.0173468	0.0192604	-0.0384272	0.0172718	-0.0244592	-0.0297491	-0.0696222	0.0165648	-0.0231621	-0.0401941	-0.0259584
248	48	-0.00748557	0.00824636	0.0160726	0.0332451	0.0387596	0.0498222	0.000273753	0.114204	0.00114661	-0.0220376	-0.0824241	-0.0382278	-0.0005189	0.0984146	0.00246469	0.127552	0.0364172	-0.107664	0.058231	-0.0298876	0.0102231	-0.00728695	-0.00274802	-0.0117364	-0.0209284	0.00896875	-0.013501	-0.00753434	0.0224461	-0.009881	-0.0136416	-0.0185474	-0.054905	0.0308646	-0.0369628	-0.00807585	-0.00297846	-0.00990329	0.0338248	-0.0239705	0.055152	-0.00184284	-0.00654496	-0.00222675	0.00801964	-0.0201792	-0.0260995	-0.0367114
249	49	0.0107866	-0.0042995	0.0603358	0.0229869	-0.00281087	0.0290535	-0.0185891	0.148361	-0.0240046	0.0134447	-0.0514331	-0.0260198	-0.0153318	0.106836	0.0298047	0.10277	0.0289233	-0.0922949	0.0354336	0.000716444	-0.023549	0.0514485	0.0158324	-0.0197441	-0.00444361	0.012291	-0.0164708	0.0121368	0.00747302	0.0168214	0.0140415	-0.00212379	-0.0293504	-0.0108726	-0.011211	-0.0266688	0.0234906	0.0532405	-0.0263987	0.0296186	0.0425241	0.0338288	-0.0310407	0.0545279	-0.0280139	0.0210477	-0.000112788	-0.027837
250	50	0.0205159	0.0135087	0.0761939	-0.0128869	-0.0345546	-0.00141983	-0.0265535	0.103957	-0.0442485	0.0552658	-0.0327916	0.0150046	-0.0222929	0.0711418	0.046285	0.0756147	0.0538098	-0.0809182	0.0131793	0.0249205	0.0213127	0.0483288	-0.0124029	-0.0119349	0.0331174	0.0195233	-0.0497758	0.00755105	-0.00906117	0.0194396	0.0370327	0.00627841	-0.0098044	-0.0705169	0.013736	-0.00183389	0.0391645	0.057397	-0.0362573	0.0450161	0.0332	0.0347712	-0.0527076	0.038477	-0.0499221	0.0795864	0.00068302	-0.00563728
251	51	0.0234506	0.00650913	0.0188554	-0.0305379	-0.0317545	0.0354397	-0.0102403	0.0684071	-0.0395941	0.0331647	-0.0378459	0.0332962	-0.0208345	0.0287281	0.0452882	0.0838287	0.0530557	-0.0754101	-0.00028786	0.0261882	0.0374277	0.0208111	-0.00588532	-0.00591655	0.0317434	0.0146774	-0.0909508	-0.00217838	0.0115992	0.0118753	-0.0126761	0.00201472	0.00255661	-0.0588825	0.00304396	0.00725164	0.0303539	0.0168931	-0.0265035	0.0189504	0.0184918	0.035937	-0.0358272	0.0426549	-0.0456244	0.0519506	0.0110024	0.00671359
252	52	-0.00608846	0.0119652	-0.0293063	-0.031445	-0.0268694	0.056864	-0.0113773	0.0578712	0.0189724	0.00709679	-0.0331134	0.00178025	-0.0324724	0.00537514	0.00451176	0.0437431	0.0262842	-0.0277179	-0.0118918	0.0557572	0.0133414	0.0391787	0.0170056	-0.00442044	-0.0106207	0.0127576	-0.0818764	-0.00159771	0.0263626	0.0196123	-0.0278416	-0.00779763	0.0107064	-0.0236969	-0.00465131	0.00151224	0.0390241	-0.00929648	-0.0274876	0.0354138	0.00822251	0.0467265	-0.0352185	0.0590188	-0.0191336	0.0191399	0.0210557	0.00447607
253	53	-0.0267607	0.0349783	-0.0088473	-0.0374829	-0.0145678	0.0211496	-0.0091167	0.0198346	0.0489143	0.015885	-0.0193107	0.0015881	-0.0220166	0.00209079	-0.0298681	-0.0350375	0.0218316	0.0111689	-0.0372241	0.0595262	0.0290741	0.0253221	-0.00252052	-0.0177891	-0.0140644	0.0556414	-0.0501858	-0.017311	0.0105893	0.0490971	0.00385759	-0.00243346	0.0276728	0.00390347	0.0101599	0.0121661	0.0271841	0.00457243	0.0362997	0.0271324	0.00556739	0.0436658	-0.0447644	0.0604584	0.00310781	0.0273162	0.0218416	0.00298812
254	54	-0.0133833	0.0299867	-0.0102533	-0.032328	-0.0138961	0.0149735	0.0232635	-0.00912141	0.000947455	0.00896528	-0.0128528	0.0342309	0.00413909	0.0324474	-0.00200748	-0.109684	0.0322382	-0.00132582	-0.0246864	0.0286572	0.025786	-0.000558322	-0.000103281	-0.0395706	0.0139947	0.0619754	-0.0279941	-0.0307214	-0.0109011	0.0691213	0.0128585	0.0026375	0.00187801	0.026707	-0.0152062	0.00982776	-0.0031982	0.0436005	0.0823538	0.00515656	0.00833439	0.0277318	-0.0292216	0.0408742	0.00868116	-0.0124583	0.0360843	0.0125065
255	55	-0.00545032	0.0171007	-0.0529442	-0.0118681	-0.0221916	0.0273218	0.0166796	-0.0153875	0.00426098	0.0206962	-0.00298312	0.0514696	0.0148033	0.0321515	0.00213153	-0.148116	0.0271729	0.0150433	0.033351	0.0311854	-0.00228836	-0.00769894	0.0296657	0.00250737	0.0361934	0.0165169	-0.0151237	-0.0327243	-0.0273546	0.0570745	0.0186468	-0.00576156	-0.0301558	0.0314499	-0.0224536	-0.0085199	0.00220642	0.0164471	0.0226176	0.0229883	0.00874629	0.0107763	-0.0250464	0.01023	0.0256743	-0.0230768	0.0404244	0.0148186
256	56	0.00192928	-0.021013	-0.04224	-0.00935712	-0.0288274	0.00704165	-0.000758669	-0.0192463	0.0363697	0.0601873	0.0179412	0.0410422	0.0336846	0.00688403	-0.00223393	-0.112704	0.0274668	0.0584131	0.0273792	0.0293329	0.00503394	-5.69285e-05	0.0300281	0.0222588	0.0302843	-0.012703	-0.00322458	-0.0390855	-0.0109802	0.0545976	0.0097069	-0.0122846	0.00218139	0.0377518	0.0380955	-0.0342898	0.0137729	-0.0127611	-0.0376727	0.0342303	-0.0102583	0.0149937	-0.0107159	-0.00163966	0.0257532	-0.0013104	0.0191544	0.00491848
257	57	0.0217494	-0.0243029	0.0194709	-0.00981595	-0.0270708	-0.0105106	0.0393744	-0.00734839	0.04217	0.0591679	0.0165588	0.0357114	0.038791	-0.0129866	0.0174123	-0.10255	0.0256507	0.0636814	0.00314955	0.0278313	0.0303464	0.0223383	-0.0219256	-0.00685562	0.0117777	-0.0186881	0.0199058	-0.00867863	-0.0139982	0.0263841	0.0153643	0.00547283	0.0283339	0.045072	0.0589723	-0.0510396	0.0308315	-3.59995e-06	-0.00282677	0.0189799	0.00562266	0.00451819	0.0284163	0.000877082	0.0194459	-0.0114391	-0.00801959	0.0101706
258	58	0.0290225	0.0115674	0.0392419	0.0105974	-0.00421964	0.020689	0.0792724	0.0115867	0.0645034	0.0354952	0.0125413	0.031319	0.0285781	-0.0289372	0.00846927	-0.120675	0.00186914	0.0512277	0.000342272	0.0218046	0.0175552	0.0154512	-0.0434411	0.0200519	0.0185276	-0.025959	0.0375369	0.0121967	-0.0540853	-0.0315464	0.0208418	0.031417	0.0108539	0.0274994	0.0301034	-0.0279097	0.0132403	-0.00229974	0.0333963	0.00433519	0.0350817	0.0187279	0.0122379	0.00629327	0.0303999	0.00388641	-0.0301603	0.0092065
259	59	0.0157706	-0.00113223	0.00891022	-0.016806	0.0202513	0.0560963	0.0637222	0.0132586	0.05052	0.0287844	0.0316484	-0.0162993	0.037574	-0.0422916	0.00501247	-0.106066	-0.0180302	0.0568468	-0.0130613	-0.0226407	-0.0248907	0.000743733	0.0168984	0.0335512	0.0258168	-0.0475051	0.0388438	-0.0222168	-0.0459583	-0.0376547	-0.00995475	0.0317449	-0.0301334	0.0127467	0.017072	-0.00555734	-0.0234269	0.00135195	0.0223712	0.000655194	0.0307653	0.0573921	-0.0269238	-0.0133867	0.0191201	0.0233728	-0.0362735	-0.0355364
260	60	0.0177379	0.00622643	-0.0122353	-0.0433495	0.0280378	0.0350813	0.0232682	0.0254968	0.0178496	0.0366084	0.0385028	-0.0545265	0.0438666	-0.072723	-0.00801722	-0.124245	-0.0204086	0.0601327	0.0259293	-0.0410189	-0.0570373	-0.0227845	0.0346799	0.0202741	0.00230024	-0.0397933	0.0338975	-0.0316841	-0.0181827	-0.0313825	-0.0335558	0.00587125	-0.0444959	0.0212623	0.00685866	0.00965182	-0.0230239	0.00541721	0.0371603	-0.011512	0.0166459	0.0265831	-0.00474568	-0.0198615	0.0162227	0.00600009	-0.0289333	-0.0557217
261	61	0.0230121	0.0314637	-0.0208615	-0.0119502	0.0168649	-0.00502531	-0.0319372	0.0380972	-0.000875868	0.0325537	0.0430293	-0.0467964	0.0396885	-0.058171	-0.0328008	-0.122495	-0.0225137	0.039712	0.0645459	-0.0134253	-0.0389618	-0.0397441	-0.00514363	0.0226696	-0.0170307	0.00226022	0.0293683	-0.0275849	0.00019828	-0.0377969	-0.0279613	-0.00636863	-0.00819922	0.0401428	0.0131829	0.00319601	-0.0255589	-0.016759	0.0305189	-0.0250142	0.00636689	-0.00242459	0.0168776	-0.0166267	0.0211066	-0.0047937	-0.0218143	-0.0355434
262	62	-0.0076638	-0.00407664	-0.01055	-0.0376939	-0.0111235	-0.0206541	-0.0623152	0.0134739	-0.039964	-0.00899581	0.052581	-0.0463971	0.0219948	-0.0192403	-0.0238	-0.0571274	-0.0500251	0.0227383	0.0487663	-0.00563894	-0.00128333	-0.0365808	-0.00321456	0.0224451	0.0070825	0.013322	0.0229455	-0.0358788	0.0459565	-0.0383908	-0.0238718	0.0104389	-0.00955279	0.0543109	0.0189289	-0.0325886	-0.000973359	-0.048403	-0.00422062	-0.017277	-0.0111102	-0.0133356	-0.0131149	-0.0151435	-0.00408655	0.0226641	-0.0299303	-0.0263167
263	63	-0.0222016	-0.0206507	0.0114353	-0.0524377	-0.0217678	-0.0251763	-0.0449573	5.12974e-05	-0.0339191	-0.0222027	0.0573563	-0.0469814	-0.0151182	-0.0276675	-0.000304699	-0.0286718	-0.0499038	0.031534	0.0518788	-0.0260512	-0.0379138	-0.0259869	-0.00531169	0.0546181	0.0454766	-0.00417951	0.0136723	-0.00807875	0.070117	-0.0341798	-0.022849	-0.00532785	-0.0199984	0.0454885	0.019102	-0.0287837	0.00594611	-0.0645017	-0.00862858	-0.00117702	-0.0401382	-0.0459942	-0.0362175	0.0345435	-0.0205685	0.036169	-0.0219648	0.00194776
264	64	-0.00089349	-0.00208608	0.0307128	0.016482	-0.0159385	-0.026584	-0.0325454	-0.0154373	-0.00408298	-0.0120974	0.0557224	-0.00743213	-0.0383146	-0.0434162	0.000821585	-0.0388271	0.00106859	0.0450191	0.0558922	-0.0189201	-0.0598971	-0.0023448	-0.0268711	0.0730208	0.0305016	0.00926364	0.0245341	0.0356547	0.0395678	-0.0180993	-0.00560888	-0.0284203	0.0243721	-0.00380351	0.026283	0.00262206	-0.00952078	-0.042637	-0.012808	-0.00101461	-0.0324965	-0.02601	-0.0207875	0.0506701	-0.0114576	0.00527823	0.0102773	0.0174387
265	65	0.00833998	-0.0157125	0.0418999	0.0303856	-0.0370415	-0.0311013	-0.0236158	-0.0572458	-0.0300436	-0.0513267	0.0370187	0.0325906	-0.0499752	-0.0412406	-0.0198425	-0.0205327	0.00936313	0.0360707	0.0475665	-0.0171333	-0.0020908	-0.0094006	0.00544886	0.0170927	-0.0155115	0.030871	0.0494605	0.0336244	0.0183963	-0.0326684	-0.0124178	-0.0158658	0.0398157	-0.0446826	-0.00363409	0.0137771	0.0174973	-0.0260477	-0.0383074	-0.00350522	-0.0271358	0.0176622	0.0019511	0.01082	-0.00877921	-0.0155674	0.00528303	0.00481604
266	66	0.0027174	-0.0168171	0.0265594	0.00805567	-0.0447822	-0.0529272	-0.0203439	-0.0604844	-0.0356163	-0.0853715	0.0254875	0.00455189	-0.0350167	-0.00510386	0.00650566	0.0177092	-0.0147058	0.0250302	0.0515906	-0.0544211	0.00573406	-0.00521774	0.0295907	-0.0343011	-0.0114088	0.0171668	0.048232	-0.0106758	0.0236656	-0.0564767	0.00178999	-0.0168011	0.00416777	-0.0111032	-0.0139558	0.0107253	0.0131298	-0.0389471	-0.0552911	-0.00637846	-0.0314075	0.0160594	0.0166427	-3.72461e-05	-0.0204026	-0.0215876	-0.00307535	0.0190515
267	67	-0.0136452	-0.00481611	0.00681853	0.0185426	-0.02257	-0.0596378	-0.0203481	-0.0453445	-0.00751833	-0.0543007	0.0211299	-0.012886	0.0145366	0.0505129	0.0479227	0.023675	-0.0175659	0.0437448	0.0382985	-0.0439477	-0.0127886	-0.00125697	-0.0133321	-0.0371053	0.0106626	0.0138645	0.0196128	-0.0105962	0.0079708	-0.0112743	0.0388549	-0.00917594	-0.00734867	0.0238987	0.000607677	0.018845	-0.00579112	-0.000798379	-0.0391952	-0.0134896	0.0131745	-0.00997378	0.0453557	0.0106655	-0.00599469	-0.0214481	0.0134722	0.0279172
268	68	-0.0385261	-0.0261592	0.0150916	0.0170098	-0.00273284	-0.0413541	0.00985359	-0.0457363	-0.0100359	-0.00833181	0.00596721	0.0158572	0.0242135	0.0747448	0.0412958	0.0274561	-0.00446614	0.0440149	-0.00613108	0.00054052	0.00861605	-0.0202634	-0.0212449	-0.0520402	-0.000767047	0.0110442	-0.00139668	0.0200452	-0.0168386	0.0530065	0.00278497	0.0144828	-0.00627462	0.0135893	-0.02804	0.0127958	-0.0352234	0.0400266	-0.0254191	-0.00743302	0.0137519	-0.0341171	0.0692029	0.0107494	-0.00447622	-0.0195999	0.0113019	0.0107549
269	69	-0.045303	-0.0266252	0.0276918	0.00593266	0.020392	-0.0131834	0.033723	-0.0451109	0.00478076	-0.0139571	-0.0100518	-0.00445544	0.00560785	0.0683521	0.0197871	0.0650967	0.0398513	0.00778624	-0.0583075	0.00975029	0.0151275	0.0201646	0.0061656	-0.0601731	-0.0226506	0.00277425	0.0204268	0.0232212	-0.0118242	0.058088	-0.0291269	0.0314394	-0.0169665	-0.0032077	-0.0250508	-0.000432898	-0.0379052	-0.00227128	-0.0136789	-0.0131881	-0.0089637	-0.0237218	0.0572702	-0.00117462	-0.0312171	-0.0306857	-0.00250665	-0.00740378
270	70	-0.0231346	0.00742886	-0.021258	0.0063478	0.0169984	0.00914367	0.0335004	-0.0299094	0.023593	-0.0291641	-0.0107032	-0.0218254	-0.00199782	0.0416256	-0.0103503	0.0555926	0.0395784	0.00135461	-0.066594	0.0213741	-0.000491436	0.0223968	-0.00875493	-0.0219289	-0.0310732	0.0327622	0.0435842	0.0342294	0.00921095	0.0550136	-0.0281065	0.0472215	0.0278997	-0.01214	0.0105245	0.00686217	0.0370834	-0.0193012	-0.0136895	-0.0177633	0.0167549	0.00880123	0.0269098	-0.000438846	0.00307698	-0.0130146	-0.0133504	0.00409181
271	71	0.00283922	0.0439823	-0.0318896	0.0137281	0.0041411	0.00456608	0.0331354	-0.00449046	0.0218521	-0.0173949	-0.011861	-0.000922708	-0.0176919	0.0233507	-0.021845	0.00898863	-0.0143143	0.00159296	-0.044688	0.0426597	-0.00961626	-0.0227312	0.000197089	0.0121199	-0.014049	0.0245963	0.0203462	0.0343826	0.00424167	0.061793	-0.0146368	0.0405038	0.074312	0.00380231	-0.000648458	-0.0054018	0.0381403	0.0197642	0.00467492	0.000602533	0.0165318	0.00246357	-0.00405997	-0.00197423	0.0300213	0.00564534	-0.0132471	0.0340343
272	72	0.000195985	0.0661612	0.029582	0.0078811	0.00575121	0.026187	0.01106	-0.0136912	0.0382064	-0.0116419	-0.0284884	0.0117512	-0.014432	0.0390341	-0.0155063	0.00103849	-0.0255785	-0.0132954	-0.0353121	0.0323944	0.0322497	-0.0046976	0.00686774	0.00773299	-0.00661746	-0.0141514	0.00158216	0.0236578	-0.00539607	0.0357289	0.0292336	0.0233181	0.0526255	0.00176385	0.00336234	-0.000652448	-0.0208008	0.0429094	0.0600197	0.00660514	-0.00444938	-0.00873387	0.00412285	-0.0350577	0.0101517	-0.0101643	-0.00415308	0.0319719
273	73	-0.0195992	0.0427174	0.0043056	0.00209075	-0.00370227	0.0289502	0.000626646	-0.0167244	0.0112531	0.00296262	-0.0319836	0.010867	-0.004945	0.028417	-0.0114681	0.00916046	-0.0350647	-0.0188605	-0.0415792	-0.00293631	0.0586262	0.0255393	-0.0328105	0.00655399	-0.0150086	-0.0040359	-0.00481224	0.0307308	0.00838462	-0.0100354	0.0217917	0.0138387	0.0343653	-0.0191256	0.0201214	-0.00624883	-0.0317601	0.0386316	0.0484616	0.010112	-0.00317047	0.00768302	0.0647377	-0.0262472	0.00814455	0.00773091	0.00746914	0.014933
274	74	-0.0311437	0.00243169	-0.0241463	0.0134652	0.00263703	-0.0241931	0.0245435	-0.00120797	-0.0216722	0.0251651	-0.0317947	-0.0113254	-0.00830778	-0.00915446	0.0127161	0.0425903	-0.0445481	-0.0362623	-0.0726953	-0.0281193	0.0219782	0.046635	-0.00379784	0.046855	-0.0155253	-0.00557352	-0.0119758	0.0180575	0.0025203	-0.0257645	0.0113278	0.00748282	0.0288387	-0.00158146	-0.00103474	-0.0337049	-0.0218951	0.0108459	0.0252793	0.00515663	0.00485049	-0.00826901	0.0730483	0.00245242	-0.00104361	0.0323863	0.0182613	-0.0123528
275	75	-0.0266732	-0.0146701	-0.0216083	0.00202621	0.0150597	-0.0273025	-0.00281922	-0.0168959	-0.00819457	0.0307296	-0.0245058	-0.00550237	-0.0111726	-0.0310311	0.0295013	0.102132	-0.00600687	-0.032848	-0.0864894	-0.0182722	0.015097	0.049658	0.0351845	0.0515025	-0.0318504	-0.0210385	-0.00277873	-0.0178293	0.00350606	0.00294845	0.0343052	-0.000635773	0.00875186	0.00835222	-0.00619319	-0.000478244	-0.000798933	0.0111217	0.00691435	-0.0167254	-0.0234232	-0.0421689	0.0164103	-0.0255167	0.00110855	0.012078	0.0191882	-0.0291528
276	76	-0.01185	-0.0141471	-0.0555691	-0.00268717	0.0199808	0.000594631	-0.0407438	0.00541727	-0.00445514	0.0374879	-0.00100361	0.0250217	-0.0207432	-0.0457151	0.0302065	0.12714	0.0349565	-0.0310584	-0.0762988	0.0140786	-0.00757452	0.036178	0.0164207	-0.00598341	-0.0218361	-0.0142773	-0.0207963	-0.0394442	0.0326507	0.00646603	0.0311468	-0.0108763	-0.0206894	-0.0211172	-0.0270042	0.020907	0.018386	0.0194958	-0.0228067	-0.00371814	-0.0602528	-0.0291024	0.00544607	-0.00848183	0.00399672	0.0081718	0.0208923	0.0159448
277	77	0.00331851	-0.0121693	-0.0264726	0.0117339	0.0310686	0.0169179	-0.0244709	0.0346514	0.00692475	0.0442634	0.0141922	0.0220055	0.00311127	-0.022233	0.0134627	0.115513	0.0249186	-0.0545938	-0.0600411	0.0163659	-0.0229927	0.0203478	0.0145799	-0.0439996	0.010907	-0.016932	-0.0570981	-0.0308003	0.00986052	-0.0216517	0.0331365	-0.0139801	-0.0358129	-0.0320693	-0.0384826	0.0208041	0.0203683	-0.00014898	0.0194161	0.0332026	-0.037046	-0.00413148	0.00404921	0.00936954	-0.00889885	0.0123057	0.0208528	0.0360092
278	78	0.0260128	-0.0121526	0.0097132	0.00841699	0.0255349	0.0303704	-0.0212154	0.0178174	-0.00284536	0.0275209	0.0189142	0.011427	0.0350952	-0.0150391	-0.0232462	0.11394	0.00578484	-0.0482694	0.00256466	-0.00280611	0.019274	-0.0268475	-0.0101513	-0.0309123	-0.00966486	-0.0175659	-0.0586924	-0.0156833	-0.0292059	-0.0347273	0.00678557	-0.0166077	-0.0282927	-0.0149523	0.00757163	0.0234404	0.0115073	0.0243482	0.0382042	0.0449285	-0.01053	-0.00188248	-0.019622	-0.0305537	0.00797513	-0.012676	0.0060785	-0.0145778
279	79	0.0391235	-0.0131654	0.0102985	0.0258983	0.0268341	0.0270569	-0.0328402	0.0272161	-0.0222868	0.00118335	0.0127367	0.00658595	0.0236996	-0.0178382	-0.0382168	0.128612	0.0252247	-0.0414088	0.0373458	-0.0094508	-0.00143655	-0.0395808	-0.0326061	-0.00567329	-0.00639847	-0.00107268	-0.0542331	0.00172247	-0.00108325	-0.0157835	-0.0168337	-0.0292084	-0.01972	-0.0127918	0.00255733	0.000679362	0.0155921	0.0465529	0.00537284	0.0233764	0.00524184	-0.000135235	-0.0184716	0.00790862	0.0124929	-0.0142005	-0.00508532	-0.0414149
280	80	0.0452947	-0.0127089	0.0241298	0.0354775	0.0455087	0.0242651	-0.0278399	0.022966	-0.00157201	-0.0120798	0.00781387	0.00193538	0.0114102	0.0291983	-0.029957	0.129713	0.0160717	-0.030626	0.00535131	-0.01744	-0.012058	0.00948912	-0.0144479	-0.0230027	0.0389388	0.0137376	-0.0404635	0.0247997	0.0121638	-0.00161448	0.0142923	-0.0337052	-0.00778522	-0.00579798	-0.0264204	0.00290518	0.0280088	0.024465	-0.00677593	-0.00610521	0.0328272	-0.00867696	-0.0220548	0.0355893	-0.0137796	0.00862279	0.0100081	-0.0368468
281	81	0.0403212	0.0124716	0.0175799	0.0117391	0.028199	0.0179435	-0.0200323	-0.00739579	-0.00324988	-0.0157681	-0.00737009	0.0048051	0.0118415	0.0216752	-0.00511524	0.117	-0.00945387	-0.0202315	0.0185384	0.0103686	0.0342629	0.0151859	-0.00679592	-0.0399932	0.0359155	0.021346	-0.00278483	0.0107058	-0.0203777	-0.0378648	-0.00307871	-0.0269418	-0.0128332	0.0129543	-0.0198678	0.0136025	0.00563776	0.0129612	-0.00727184	-0.0143243	0.0120792	-0.00384545	-0.0291353	-0.00520916	-0.0335619	0.00578819	0.00951217	-0.0282233
282	82	0.000153317	0.0116824	0.0228097	-0.00759388	-0.0122712	0.000219507	-0.0182666	-0.00811175	-0.0304878	-0.0192193	-0.0294831	-0.0291657	0.0129812	0.0047858	0.0151778	0.0899247	-0.0137794	-0.0312834	0.049737	0.0402586	0.0104411	-0.0142332	0.00771777	-0.0167324	0.0218902	0.00710795	0.00446179	-0.00863777	-0.0229055	-0.0511702	-0.0336112	-0.0322461	-0.0291219	0.00224477	-0.0160487	0.012147	-0.00688407	-0.00742632	0.00677871	-0.0147892	-0.0180336	0.0251006	-0.0384355	0.00610512	-0.038243	-0.0072218	-0.0136569	-0.00598253
283	83	-0.0211804	-0.0164708	0.00973478	-0.0262228	-0.0228214	-0.00948123	-0.0055774	-0.00393035	-0.0244529	-0.0122241	-0.0289274	-0.0689562	0.000928146	0.0214283	0.0157703	0.0285444	-0.0109008	-0.0145985	0.0358419	-0.0050212	-0.0129136	0.011103	0.0233112	-0.0016666	0.00709908	-0.019661	0.00299777	-0.00131447	-0.0260974	-0.0280994	-0.0167482	-0.0214294	-0.0305243	-0.0220708	-0.023478	-0.00614101	0.00366262	-0.0153965	0.00671312	-0.0106235	-0.00389217	0.0192847	-0.0701073	0.0199189	-0.0135098	0.0150617	0.0111998	-0.00438067
284	84	0.00487252	0.00363566	-0.0413249	-0.0160012	-0.0210773	-0.00961335	0.0127254	-0.00355389	0.0126597	0.0100897	-0.0214276	-0.021048	-0.0199892	0.0108819	0.0154553	-0.0449382	-0.00636179	-0.00270389	0.0298082	-0.0420367	0.0110897	0.0248969	0.0194568	-0.00815045	-0.0121783	-0.017667	0.0243072	0.00747834	-0.0530709	0.00622718	-0.0221867	0.0198256	-0.0354875	-0.0222586	-0.0410008	-0.0217456	0.01462	-0.0206371	-0.020691	-0.0081862	0.00408993	-0.0153696	-0.0860022	0.00819837	0.0124777	0.0347337	0.0388171	-0.0195156
285	85	0.0230882	0.0091419	-0.0313192	0.0044685	-0.0231689	2.69832e-05	0.0122715	-0.0090825	0.010226	0.0209945	-0.0276529	0.0341731	-0.0185349	0.00661415	-0.00704327	-0.0911516	-0.0249965	-0.0134863	0.0297347	-0.0415929	0.00862139	-0.00424746	-0.000760767	-0.00749151	-0.00945326	-0.00937934	0.0152268	0.0435655	-0.0552282	0.0435765	-0.0192364	0.0497465	-0.0238781	-0.00268774	-0.0159093	0.00770152	0.0106677	-0.0494151	-0.0306249	-0.0176929	-0.00874459	-0.0244873	-0.0717305	-0.00351807	0.00326379	-0.00123931	0.0178773	-0.0048994
286	86	-0.0175385	-0.00871245	0.017502	-0.0134632	-0.0164505	0.0193514	0.0181308	-0.0238861	-0.00026301	0.0196255	-0.0415403	0.0172249	-0.00167617	-0.03089	-0.0134526	-0.119527	-0.00960838	-0.00254098	0.0053619	-0.026197	-0.0149071	-0.0144254	-0.00252294	0.0125969	-0.0197132	0.000184899	-0.0263913	0.039736	-0.0203976	0.029757	-0.00513808	0.0464764	-0.0126989	-0.00969532	0.0281806	-0.00741677	-0.0679037	-0.0301739	-0.0170868	-0.0149643	-0.00639618	-0.0134328	-0.0468012	-0.0238312	0.00443271	-0.0340447	-0.00155433	0.023783
287	87	-0.0513258	-0.00874264	0.0121752	-0.0234734	-0.0120163	0.00822473	0.0187103	-0.00752099	0.025962	0.0116409	-0.040263	0.000231236	0.0149412	-0.0561467	0.0116922	-0.11881	0.0193091	0.0176076	0.00400484	0.00720403	-0.0231905	-0.0223268	0.011955	0.0253605	-0.030436	0.00529592	-0.0515302	-0.00420628	0.0255438	0.0329392	-0.0173848	0.0209096	-0.0382879	-0.0344923	0.0295316	-0.0317115	-0.0721147	-0.0163316	-0.0249808	-0.00295318	0.0199387	0.0026943	-0.0232835	-0.00793167	0.0147268	-0.0257234	-0.0173567	0.0337328
288	88	-0.0259511	-0.0251763	-0.0260134	0.00268408	-0.00113132	-0.0295571	0.00239774	0.0206797	0.0061632	0.00453546	-0.037016	0.00939215	0.0177299	-0.00412002	0.00900483	-0.0708135	-0.00691609	0.0227921	0.0339157	-0.000889133	0.00890069	-0.019949	-0.0204881	0.0167811	-0.0197417	-0.0216521	-0.0427254	0.00261357	0.0532114	0.052611	-9.08006e-05	0.000154695	-0.0276914	-0.0276992	0.0307345	0.0142609	0.0216913	-0.0443507	-0.0403227	0.00228543	0.0377311	0.0187308	-0.0199373	-0.0085218	0.00456375	-0.00181336	-0.0397703	0.0190382
289	89	-0.00478922	-0.033882	-0.0197337	0.0162811	0.0219428	-0.0231224	0.0158063	0.00538068	-0.0102246	0.00610516	-0.0333895	0.0122277	0.00863373	0.0361118	-0.010359	-0.0559992	-0.0319129	0.0239368	0.012449	0.00335584	0.0273334	-0.0213141	-0.0581307	0.0193652	-0.00919979	-0.013813	-0.0169572	-0.00133175	0.0489231	0.020054	0.0319141	-0.0184513	0.0131166	0.000860459	0.0234917	0.0224307	0.00208951	-0.0361364	-0.0330853	-0.00865602	0.0390238	0.024231	-0.0218551	-0.0460102	0.00830229	0.0128628	-0.0506417	-0.000671319
290	90	0.0165108	-0.0219242	0.000675403	-0.0118406	0.0193786	0.0137856	0.0344338	-0.00642554	0.0283513	-0.00882193	-0.0139433	8.3084e-05	0.00272829	0.0281794	-0.0340933	-0.116475	-0.00985044	0.036718	-0.0221066	0.0460175	0.0254815	-0.0221884	-0.026236	0.0295142	-0.00391908	0.00276066	0.0231989	0.00601606	0.016723	0.00578951	0.0305381	-0.0342678	0.00517085	0.040267	0.00230091	-0.00267463	-0.0365436	-0.00548431	-0.0301408	-0.00768671	0.0447313	0.0487962	0.0135284	-0.0271091	0.00852829	-0.00117606	-0.0351162	-0.00256584
291	91	0.0301913	-0.0067403	-0.0148833	-0.0369469	-0.0179617	0.0182766	0.0381319	0.00267846	0.0418849	-0.0255628	0.000419434	-0.00478176	0.0019078	-0.00470137	-0.024191	-0.164428	0.0304125	0.0488864	-0.00746842	0.0534879	0.0258199	0.0085378	0.0235975	0.00772768	0.00679765	-0.0207076	0.0484103	0.0277716	0.00981028	-0.00391498	0.00981875	-0.0213024	-0.00266265	0.0650849	0.0207612	-0.00166807	-0.00406175	0.022764	-0.00183541	0.0101599	0.0498286	0.0446315	0.0576262	0.00558541	0.00589847	-0.0167318	-0.0109075	0.0144153
292	92	0.0219791	-0.0123878	-0.0232524	-0.0141041	-0.0406422	-0.0115782	0.0426446	-0.0127335	0.0150398	-0.0422856	0.0166528	0.00947543	0.00135438	-0.0156727	0.0107254	-0.13241	0.0284641	0.045155	0.00224018	0.0457819	0.00158708	-0.00490598	0.0015376	-0.0211631	0.00593221	-0.0204702	0.0364589	0.00480871	0.0379356	0.00102875	0.00244841	0.00675709	0.0258069	0.0385884	0.0514597	0.0153564	0.00363441	0.026961	0.0439829	0.0162066	0.0354763	-0.00118455	0.0609301	0.0115769	0.0146736	-0.023896	-0.000124326	0.043417
293	93	0.0192358	-0.00368642	-0.0102289	0.0150061	-0.0228435	-0.0336144	0.0222097	-0.0217103	-0.0208933	-0.0436282	0.0352245	0.0375608	-0.0142439	-0.00999732	-0.00798564	-0.0628764	0.0106024	0.0271698	-0.00671622	0.0283553	-0.0156305	-0.0125811	-0.00234421	-0.0156348	0.00105571	0.00249815	0.0482716	-0.00500796	0.0388743	0.0254715	0.0103842	0.0146953	0.0487919	0.00342523	0.0274833	0.00810473	0.00187532	0.022232	0.0430189	0.0209182	-0.0125895	-0.00721116	0.0407308	0.0170627	0.00441534	-0.0127697	0.00498171	0.0395951
294	94	0.0137134	0.0541483	0.00750322	0.0107647	0.00800139	-0.00115344	0.000195959	-0.00646972	-0.0285646	0.00158599	0.0394501	0.0407435	-0.0282804	-0.021999	-0.0318309	-0.0399033	0.00797911	0.00287088	-0.0273054	-0.0158656	-0.0251679	0.0251928	0.0400139	0.013106	0.00348156	0.0250917	0.0459216	-0.0113283	0.0332243	-0.0273179	0.00195085	0.00697052	0.0638985	0.0175534	-0.0163714	-0.0234148	0.0251316	0.0442674	0.0159996	0.00899997	-0.0343816	2.31651e-05	0.0358054	0.0112235	-0.000391949	0.0208216	0.0236105	-0.000841964
295	95	0.0286814	0.0343665	0.0250782	0.0154627	0.00857954	0.031611	0.00019148	0.0136882	-0.00872181	0.0066243	0.0370591	0.00798719	-0.0200662	-0.0128531	-0.0120517	-0.0395638	0.0109991	-0.0196655	-0.0212885	-0.0422549	-0.0237587	0.0110216	0.0163811	0.0287589	-0.000763595	0.0111206	-0.00515089	-0.019387	0.0366939	-0.0399912	0.00110473	0.0111356	0.0531358	0.0169281	-0.012237	-0.00105798	0.0325873	0.0156525	0.00875698	0.00328566	-0.0211344	0.00215688	0.0472646	0.002676	0.0140198	0.0154635	0.0544603	-0.023963
296	96	0.035772	-0.0281238	0.0122808	0.0269427	-0.0146509	0.02169	-0.000963713	0.0297615	-0.00123349	-0.0153179	0.0360841	0.00252823	-0.00763527	0.00906535	0.0180876	0.00888785	0.0229692	-0.030302	-0.00138361	-0.0195651	-0.0239662	-0.00139429	-0.00495393	0.00866117	0.0269163	-0.042205	-0.00197927	-0.0264227	-0.000202846	0.00374817	0.0171124	0.00479634	-0.00477445	-0.0318217	-0.00709581	0.013276	0.017603	-0.0340799	0.0157606	-0.00179319	-0.028384	0.010089	0.0224449	-0.00372662	0.0232048	0.00210204	0.0494913	-0.0205843
297	97	0.0148099	0.00204589	-0.00471882	0.0166396	0.00338676	0.0171955	-0.00509415	0.0371871	-0.00558707	0.00834889	0.042568	0.00371744	-0.00649475	0.00815924	0.00769944	0.0493698	0.00696278	-0.023615	-0.00767799	-0.00468332	-0.025864	0.0132198	0.00157642	-0.0181071	0.0319853	-0.0362764	0.0277062	-0.0461808	-0.033797	-0.0112555	0.00194454	-0.0268207	-0.036837	-0.0267224	-0.0321292	-0.0034755	0.0189083	-0.00166029	0.00918872	-0.0247375	-0.00530081	0.0163686	-0.0147863	0.0277772	0.0177471	0.0220026	0.0349889	0.000534256
298	98	-0.00867919	0.00908024	0.0248286	-0.00121918	0.0398956	0.00158638	-0.0168481	0.0498369	-0.011692	0.0136596	0.0415955	-0.0152178	-0.00467055	-0.00551578	-0.0231575	0.0660212	0.00240286	-0.0158698	0.012054	0.00862145	-0.00170566	0.0124443	0.00669717	-0.0312778	-0.00643328	0.0325719	-0.00109823	-0.0244196	-0.0347981	-0.0213574	-0.0343296	-0.0486768	-0.0160891	0.0012668	-0.0387586	-0.00298178	0.00252709	0.0279283	0.0185142	-0.0138068	0.0198163	0.00519281	0.000894857	0.0555721	-0.00734193	0.0185282	0.025129	0.0111195
299	99	-0.0490375	-0.0225339	0.0370671	-0.0102058	0.0326823	-0.00312484	-0.0212547	0.0366369	-0.00835713	0.0154963	0.0220699	-0.0205944	-0.00199115	-0.0101257	0.00861494	0.0755969	0.015604	-0.0158886	0.0203547	0.0370974	-0.0164942	0.0131375	0.0133183	-0.0285623	0.00443953	0.0632871	-0.0347793	0.00751185	-0.0669125	-0.0193633	-0.0536591	-0.0512201	-0.0109249	-0.0156903	-0.00556385	-0.0142136	-0.0272861	0.0227238	0.0259	-0.00583881	0.000957247	-0.026697	0.0110539	0.00576947	-0.0235259	0.0123804	-0.00860965	-0.0143044
300	100	-0.0527935	0.0153522	0.0188428	0.0157277	0.00584165	-0.016496	-0.0019376	0.000622112	0.00529121	0.0294806	0.00145859	0.0116151	-0.0178541	0.0221879	0.0541778	0.0549852	-0.0132359	-0.0107109	0.0127284	-0.00435525	-0.0191477	-0.00362053	-0.01048	-0.0211314	0.0177847	0.0552588	-0.0168332	-0.00136844	-0.083555	0.00391906	-0.0324884	-0.0300841	-0.00844453	-0.0221459	0.0223376	-0.000928778	-0.0248212	0.0358154	0.00820112	-0.0010164	-0.014601	-0.0284213	-0.000814014	-0.0184808	-3.56382e-05	0.0202359	-0.0291316	-0.0458542
301	101	-0.00567488	0.0503104	0.00976209	0.0144235	-0.0198337	-0.0676543	0.0113575	-0.00961977	0.000340088	0.0133172	-0.0101097	0.0442696	-0.0255117	0.0420208	0.0571534	0.0856403	-0.00967994	-0.0107684	0.0198225	-0.0413833	0.0360368	-0.0249669	0.00597063	-0.0242802	0.0129756	0.0514741	0.0117139	-0.0277386	-0.0393764	0.012026	0.0254616	-0.000663297	0.0127666	-0.0220934	0.0110808	0.00383809	-0.00342455	0.00906464	0.0206747	0.0179302	-0.0144879	-0.0262233	0.0057022	-0.00290112	-0.00159634	-0.000815909	-0.0389954	-0.0430945
302	102	0.0198421	0.0263709	-0.0192725	-0.0432532	-0.0274297	-0.0295721	0.0080192	-0.0163546	-0.0014955	-0.00367919	-0.00545976	0.00286921	-0.00537269	0.00776823	0.0373864	0.114215	0.00778362	-0.0259536	0.0108634	-0.022919	0.0288105	-0.0200635	0.027127	-0.00208293	0.0270335	0.0197459	-0.0014195	-0.0373193	-0.0221711	-0.0271615	0.051705	0.00831284	-0.00222646	-0.0199407	0.00918114	-0.0182185	0.0162545	-0.0298696	0.0140351	0.00383474	-0.0118457	-0.0358521	-0.000526634	-0.0134013	-0.0151802	-0.0219982	-0.0250007	-0.017688
303	103	0.00455021	0.0104646	-0.00960468	-0.0523022	-0.00985725	0.025491	-0.0160408	-0.000188136	0.0100286	-0.0220637	-0.000930288	-0.0335412	0.00430416	-0.000899641	0.012863	0.056787	-0.0151224	-0.0258401	0.0168408	-0.0246931	-0.000692644	0.00468506	0.0106986	0.0144373	0.0188827	-0.0214072	-0.00669868	0.000231005	-0.0174711	0.000627879	0.0367029	0.0185898	-0.0219389	0.00627323	0.0111392	0.00625397	-0.00192437	-0.0227151	-0.0174808	-0.00326538	-0.0155345	-0.0279537	-0.0116261	-0.0186082	0.0194289	-0.0142232	-0.00278421	-0.0138864
304	104	-0.0184253	0.0330443	0.0470712	-0.014016	-0.00366726	0.0069784	-0.0466193	0.0168393	-0.00769331	-0.0199465	-0.0118275	-0.0104788	-0.00652762	0.0088135	0.0163883	0.0221708	-0.000687324	-0.000772112	0.00203498	-0.0126632	0.0201408	0.00362685	0.0141603	0.00516063	0.00264247	-0.0181142	0.0168763	0.0299854	0.0153443	0.0117198	0.0189355	0.0300141	0.00661812	0.0191833	0.00375555	0.0119529	-0.00245345	-0.0194932	-0.0183859	0.00689094	0.00542658	-0.02797	-0.00294679	-0.0270357	0.0177672	-0.0119451	-0.00573628	-0.00607675
305	105	-0.00411983	0.0114886	0.0264865	0.0018607	-0.0181964	0.00720146	-0.0372107	-0.0227494	-0.0247581	0.0262114	-0.0127793	-0.00645518	0.0083579	-0.0133302	0.0214365	0.00767112	0.00314568	0.0136838	-0.0180069	0.0171153	0.0101723	-0.0116257	-0.0268267	0.0139053	0.00833992	0.0042174	0.00680831	0.0221659	0.0106221	-0.0224993	-0.00838857	0.0290276	0.0240107	0.00242639	-0.00221596	-0.00212689	0.0293827	-0.0359713	-0.018269	-0.00202165	0.00533629	-0.0224663	-0.00561777	-0.0189671	0.0083402	-0.020557	-0.00696979	0.031757
306	106	0.0217929	-0.0549376	-0.0366592	-0.00436357	-0.0483031	0.00184943	-0.0130824	-0.0462129	-0.0056786	0.0503611	-0.00282669	-0.0197394	0.0433088	-0.0204497	-0.0148338	-0.0235174	-0.015265	0.0121902	0.00405377	0.0247335	-0.0276083	0.00349854	-0.032564	0.0215112	0.00969487	0.00870844	-0.0288325	0.0130022	0.00603023	-0.00113729	-0.0186435	0.0262724	0.0130819	-0.00668766	-0.00469148	0.0382973	0.0199343	-0.0329962	-0.0234814	-0.00553017	-0.0332131	0.00926465	-0.0148362	0.014265	0.0182755	-0.0129314	-0.0129106	0.0304988
307	107	-0.000407109	-0.0466773	-0.0245722	-0.00219759	-0.0560644	-0.0170151	0.00614421	-0.0190876	0.00614589	0.025493	-0.0123695	-0.0120746	0.0420747	-0.0281545	-0.0499258	-0.0210805	-0.00368751	0.0396337	-0.00523795	0.00644657	-0.0349145	-0.00906362	0.0332685	0.0334461	-0.00620418	-0.00350733	-0.0513196	-0.0207039	0.0456481	-0.0188849	-0.000499449	0.0192241	0.00115903	0.0133867	0.0169784	0.0224158	0.00867138	-0.0130569	-0.0241228	-0.0064745	-0.0141972	0.0348552	-0.00135996	0.0176045	-0.0157198	-0.0109126	-0.0104311	0.00472456
308	108	-0.0301663	-0.000416958	-0.00769364	0.0138061	-0.0111279	-0.00709301	0.0350124	0.0082874	-0.000363324	-0.00541766	-0.0354954	0.0159449	0.0221725	-0.0432004	-0.0292588	-0.00839171	-0.0108672	0.0655808	-0.0277838	-0.0132568	0.000547311	-0.0165416	0.00530359	0.0340325	-0.0185298	-0.0264347	-0.0319498	-0.0245921	0.0545444	-0.0297756	0.00608902	0.0096121	-0.0122452	0.0301239	0.017766	-0.0305243	-0.0231888	-0.0185678	-0.000408242	-0.0201088	0.00938179	0.0254664	0.0106655	-0.00465237	-0.0191819	-0.0046809	-0.0161782	0.0247672
309	109	-0.014491	-0.00551846	-0.0345392	0.0215065	0.0294256	0.0137433	0.0253121	-0.0103063	0.00977467	-0.0197375	-0.0220195	0.0318477	0.0203243	-0.0240286	-0.0143411	-0.0174176	-0.00697965	0.0387218	-0.0387225	-0.0161887	0.0252416	0.0295205	-0.0244208	0.0138295	-0.00985396	-0.014838	-0.00363043	0.016688	0.0235934	0.020854	0.00157496	-0.0106583	-0.00595244	0.0397229	-0.00220855	-0.0018646	-0.0481041	-0.0157879	-0.00532725	-0.00197199	-0.0109507	0.0217223	-0.00840023	-0.0249719	-0.00240642	0.0293106	-0.0226985	0.0276159
310	110	0.00493973	-0.00988174	-0.0138399	0.0174715	0.0417803	0.00418358	-0.0158799	-0.0156599	0.0140812	-0.0348849	0.00498728	-0.0121321	0.0194792	-0.00724258	-0.0285903	-0.0271613	0.00790809	0.0247378	-0.0280092	-0.0145639	-0.00479216	0.0198413	-0.00418811	0.0139533	-0.00536095	0.0155118	-0.0108125	0.00546464	-0.00981601	0.0162219	0.0135071	-0.0210093	-0.00908324	0.0394766	-0.00186457	0.0152916	-0.0149085	0.00720326	-0.0384654	0.0360344	-0.00227624	0.0364102	-0.0431144	-0.00846738	-0.018913	0.0347857	0.00457984	-0.0143851
311	111	0.00717325	0.00872742	0.0224125	0.00844318	0.0484219	-0.0276168	-0.027844	0.0172659	-0.00988243	-0.0275602	0.0029695	-0.0391537	0.00606328	0.0195321	-0.00542154	-0.0250127	0.00240431	0.0335457	0.0329736	0.00722353	-0.0141943	-0.0401268	-0.0169964	0.00550175	-0.0140966	-0.0146362	0.00462432	-0.0268378	-0.0317383	0.00962477	0.00588759	0.00204677	-0.0176921	0.0130292	0.00604427	0.0144119	-0.0194499	0.0114803	0.00307431	0.0305629	0.009714	0.0221565	-0.0320827	0.0174635	-0.0266792	0.0134193	0.0127649	-0.0158785
312	112	-0.00131191	0.00415419	0.0230048	0.00381791	0.0443863	-0.0195992	-0.0162055	0.01261	-0.0105898	0.0196641	0.0123424	0.0139049	-0.0038306	0.0600072	-0.00655591	-0.00914172	0.0241206	0.0163813	0.0570653	0.0141672	0.00133963	-0.0373419	0.00252619	-0.00866164	-0.00528413	-0.0304521	0.0114757	-0.0291203	-0.0213903	0.0384852	-0.0292319	0.0129843	0.00384643	0.00428312	-0.0121648	0.0302862	-0.00659474	0.011633	0.026466	0.0153547	-0.00161159	0.00227337	0.0113773	-0.00303879	-0.024174	0.0130383	0.0108773	0.0227275
313	113	-0.00591909	0.00633779	0.0186884	0.0128312	0.00852432	0.00195375	-0.00568389	0.019134	0.0229774	0.0319795	0.0140402	0.0094356	-0.0299327	0.0441055	-0.0423381	-0.0270178	0.0424042	-0.0116384	0.0237238	-0.00812629	-0.00168426	0.00457645	0.0156685	-0.0230824	0.0121637	-0.0155034	-0.00515923	0.000545778	-0.000406598	0.0335912	-0.0353827	0.0137266	-0.00378076	-0.0190441	-0.0266202	0.00639695	0.0253597	0.0241333	0.00141849	0.0221835	-0.0165705	0.00576138	0.00505946	-0.00523056	0.000845393	0.0124054	0.0183565	0.0194488
314	114	0.0336191	0.00220347	0.0153549	0.0266511	-0.0375024	0.0167203	-0.0206971	0.0237325	0.0410404	-0.00774757	-0.00603883	-0.0368493	-0.0732942	0.0132795	-0.0216903	-0.0718401	0.0129897	-0.0304254	0.0135992	0.00616547	-0.0135975	0.0236392	0.00374926	-0.0404591	0.00740314	-0.0259599	0.0285911	0.0333382	-0.00170821	-0.00989856	-0.0393269	0.029615	-0.025892	-0.0461949	-0.00623583	-0.0180848	0.00909545	0.0510541	0.020483	0.00867696	-0.0331582	0.0258875	-0.00529652	0.0250043	0.0205935	-0.00448139	0.00630945	-0.00473089
315	115	0.0558878	-0.0201161	0.0124667	0.0230479	-0.0303259	0.0480806	-0.0155751	-5.26049e-05	0.0234528	-0.0172441	-0.00100946	-0.0268242	-0.0528325	-0.00643092	0.0145543	-0.0343484	-0.02396	-0.0190823	0.0050917	0.0194922	-0.0204078	0.0142241	-0.00505982	-0.0145287	-0.0126729	-0.0202989	0.0344754	0.0167991	0.00212075	-0.0274959	-0.0382853	0.0390455	-0.00734683	-0.00693582	-0.0144941	-0.0178222	0.0258219	0.051963	0.0331718	-0.0130834	-0.00948596	0.0252861	0.00878345	0.0330938	-0.00222427	-0.0094467	-0.0115281	-0.000781549
316	116	0.0275614	0.00751739	-0.0133836	0.0138791	-0.00679246	0.057944	0.0204335	0.00809049	-0.00457178	-0.00217393	0.00128401	-0.0182999	-0.00332973	-0.0231008	0.0106052	0.0120717	-0.0277819	0.0046813	-0.0339286	-0.00680977	0.0185804	-0.00780559	-0.0314537	0.00672448	-0.0342119	-0.0244726	-0.00800686	0.00221585	0.0313287	0.018203	-0.00777611	0.0510316	0.028775	0.00663374	-0.0166997	-0.0265637	0.0421651	0.00936519	0.0126152	-0.00107502	0.0115553	0.00748712	0.00728808	0.0385333	0.00680624	-0.0141905	-0.0214963	0.00640024
317	117	0.00572821	0.0128494	-0.0376299	0.00425761	-0.00907916	0.0399315	-0.0107285	0.0188898	-0.00603185	-0.0165685	-0.0236011	0.0110169	0.00327207	0.00981706	0.0150167	-0.0109087	-0.00903685	0.0179688	-0.0252536	-0.00345542	0.0408129	0.0103367	-0.0135074	-0.00330247	-0.0481858	-0.0243266	-0.00714507	0.00759012	0.0350428	0.0192604	-0.0133288	0.0544861	0.0405807	-0.0140705	0.00350782	-0.0298144	0.0330629	0.00402452	-0.00951017	0.0131423	-0.00287518	0.0134683	0.0128169	0.0310361	0.0195683	-0.0204291	-0.0173627	0.0201699
318	118	-0.0134665	-0.00936086	-0.0234006	-0.012123	0.00673547	0.0246633	-0.0197663	0.0232959	-0.00506379	-0.0273234	-0.0374291	0.0116544	0.0125719	0.0365535	0.0334456	-0.0134264	-0.0073789	0.0255355	0.0128382	0.0214861	-0.00300444	0.0345516	0.011938	-0.00199456	-0.0252951	0.00507082	0.0244455	0.011106	0.00495155	-0.0196383	-0.0240172	0.026632	0.00456617	-0.0189755	0.00967856	-0.000706606	0.0238576	0.0268719	-0.020641	-0.00208205	0.0104902	-0.00293782	0.0118959	0.021643	-0.0266443	0.00106183	-0.000811448	0.019441
319	119	-0.0266625	0.00169082	-0.0122881	-0.00936944	0.0379506	0.0147715	0.0300509	0.00359125	-0.00966914	-0.00516303	-0.0267868	-0.0293871	0.0276318	0.00656052	0.0128643	0.00136127	-0.0157474	0.0108163	0.00721079	0.0136133	-0.0198187	-0.00327048	0.0182242	0.0076145	0.00107931	0.0228259	0.0503662	0.036149	-0.0139296	0.0121545	0.0244272	-0.021047	-0.0243913	-0.0316093	0.0314336	-0.00261562	0.00854095	-0.015175	-0.0281055	-0.0181082	0.00918681	-0.0262361	0.0171017	0.0282151	-0.015726	0.00408423	0.0241271	0.00627977
320	120	-0.031355	-0.0259668	-0.0115014	-0.0104098	0.0627252	-0.00509399	0.0214435	-0.0273493	0.000205355	0.00954549	-0.0169187	0.0186191	0.0445944	-0.0233993	-0.00176324	0.0413462	-0.00521241	-0.0155478	0.000973592	-0.000735428	0.0124976	-0.00894594	0.00946055	0.0191792	-0.0184149	0.0398063	0.0452262	0.0362107	-0.0256386	0.0454377	0.0402434	-0.0615303	-0.0155167	-0.0266667	0.0329537	-0.036584	0.00223624	-0.0405411	-0.00266499	-0.0252449	-0.0104116	-0.0195145	0.0455218	-0.00234083	0.0319985	-0.00141952	0.0432261	0.0122265
321	121	-0.0390509	-0.0405898	-0.0123647	-0.0116432	0.0550375	-0.0233288	0.00989675	-0.010045	-0.00383691	-0.0119725	-0.0188116	0.0471127	0.0526883	-0.0129659	0.00769498	0.0745145	0.0131667	-0.0277233	-0.00348506	0.0066831	0.0235774	0.027578	-0.0355595	0.0130272	-0.0154622	0.040001	-0.00660465	-0.0115821	-0.0180221	0.0143898	-0.000844793	-0.0459195	0.00564202	-0.00978732	0.00646872	-0.00796883	-0.0139878	-0.0240017	0.0261238	-0.0296775	0.0245047	-0.0335948	0.03185	-0.0354831	-0.00136305	0.0132225	0.0356394	-0.0191109
322	122	-0.0271306	0.00747805	-0.0246102	-0.0070241	0.0198459	-0.0159084	0.00266061	-0.00354927	0.0116421	-0.018115	-0.0152192	-0.000828641	0.013141	-0.00492855	-0.00130216	0.0219187	0.00782251	-0.0293965	-0.0137955	0.00509887	-0.00383953	0.0117597	-0.017282	0.00616949	0.0233387	0.0283957	-0.0360865	-0.0330688	0.00121095	-0.0145324	0.0150041	-0.0208682	0.0151577	0.0264465	-0.0161685	0.0256575	-0.0188773	-0.0253434	-0.0188609	-0.0210897	0.0510594	-0.0487385	-0.00951313	-0.0392127	-0.0216958	-0.00512482	0.0245041	-0.0442275
323	123	-0.000979536	0.0190472	-0.0200377	-0.0298859	0.00314503	-0.0270621	-0.00594375	-0.0309803	0.0169222	0.00886687	0.00462872	-0.0128076	-0.020862	-0.0299368	0.00439752	-0.0152533	-0.0260967	-0.0430027	-0.0112513	-0.0111542	-0.0031878	0.00024523	0.0227363	-0.00106883	0.0257635	0.033488	0.00277793	-0.0045105	-0.00173746	0.00761559	0.0280412	-0.0245805	0.00287337	0.0558201	-0.0270742	0.00797357	-0.017163	0.0205073	-0.0287825	-0.00336003	0.0336177	-0.0318694	-0.00690889	-0.0405803	-0.0116231	-0.0305878	0.00515323	-0.0127555
324	124	0.00368439	0.00976536	0.0146307	-0.0368413	-0.0052748	-0.0465849	0.0319981	-0.0333475	-0.0356989	0.0226309	0.026426	-0.0128117	-0.0295411	-0.0208862	0.0218345	0.00677355	-0.0304534	-0.0602101	-0.0177844	-0.00478234	0.0176509	0.0018429	0.0203596	-0.0148747	0.00633894	0.0132735	0.0111997	0.00736687	0.013029	0.0333491	-0.0159467	-0.0119859	0.00614808	0.0143689	-0.0277939	-0.0152312	-0.0326799	0.0222108	0.0078776	0.0170272	0.0160163	-0.0172032	0.017974	-0.0377514	-0.0359338	-0.0387381	-0.0148734	0.000545925
325	125	-0.00524055	0.0238918	0.0493666	-0.0301688	-0.00790721	-0.0161019	0.0324235	-0.00999307	-0.061318	0.0208428	0.0363632	-0.0236715	-0.0479834	0.0150716	0.0205309	0.0371685	-0.00814349	-0.0455864	-0.0293717	-0.00370181	0.00874531	-0.0122084	0.00226442	0.0128605	-0.00430087	-0.0283963	-0.0115798	0.0151654	0.0292461	0.00739371	-0.00816387	-0.0168066	0.00260676	-0.0251351	-0.00316112	-0.0420802	-0.0344997	-0.0268367	0.0138855	0.0162111	-0.0251476	-0.0182653	0.00782328	-0.0303941	-0.0447896	-0.0402923	-0.00638183	-0.00353614
326	126	0.00647679	-1.21109e-05	0.0196104	-0.0328087	-0.0154224	0.0051496	-0.000599515	0.0064189	-0.0486693	0.00630791	0.0487241	-0.0139395	-0.0291495	0.0170817	-0.00796032	0.0409755	-0.013733	-0.0191242	-0.0255367	0.00341589	-0.0288778	-0.00049313	-0.0366785	0.0109919	-0.0129728	-0.0358055	0.0233136	0.0321433	0.0153498	-0.0248992	0.00820858	-0.0365705	-0.0254716	-0.0130312	0.0420431	-0.0520898	-0.0190135	0.00516498	0.027005	-0.0081551	-0.0414094	-0.0278038	-0.0091185	-0.00707863	-0.0277027	-0.0210254	-0.00841908	-0.0111468
327	127	-0.00648607	0.000917864	-0.0254623	-0.00843431	-0.035913	-0.0226954	0.00791995	-0.00347735	-0.00599263	-0.00267158	0.0711386	0.011793	0.0199524	0.00295356	-0.0270371	0.00935769	-0.0183299	-0.0224067	-0.0126533	0.0348045	-0.0595512	0.0175386	-0.00684076	-0.0199315	-0.020745	-0.0272485	0.0281261	-0.00115701	0.0245153	-0.0253014	0.0115379	-0.0355978	-0.0225118	0.00538209	0.024592	-0.0156076	-0.0194501	0.0422991	0.0145436	-0.00489268	-0.00926919	-0.0144515	-0.00309073	-0.00478147	0.00349452	-0.00190345	-0.0121259	-0.023392
328	128	-0.0300844	0.0314995	0.0132278	0.0261611	-0.0310178	-0.0403062	-0.00938848	-0.0196241	0.0274233	-0.00572706	0.0736142	0.00391367	0.0212019	-0.00310241	-0.00697894	-0.00856662	0.00439069	-0.0302857	-0.00426117	0.0169109	-0.0124122	0.0227695	0.0413038	0.00196436	0.00515219	-0.0311807	-0.0223266	-0.0115498	0.0339778	-0.0183271	0.0357351	-0.0245893	0.0122374	0.0171137	-0.0225919	0.0322754	-0.0208589	0.0328988	-0.0105985	0.0123824	0.00139854	0.01406	-0.004104	-0.0144247	0.0237897	0.00012788	-0.00743493	-0.0261002
329	129	-0.00175052	0.000814213	0.019487	0.0277142	-0.0181303	-0.0252857	-0.0560436	-0.0188218	0.00961983	-0.0136196	0.0427278	-0.0133258	0.0170961	0.00525607	-0.0132621	-0.0468003	0.0235081	-0.0106243	0.0105086	0.000323714	0.0319589	-0.00471351	0.0318645	0.00119008	0.0420436	-0.0154134	-0.0492634	0.00696775	0.00553432	-0.0104284	0.0148528	-0.0145132	0.0324978	0.00203625	-0.0335978	0.0458938	0.0105525	-0.00105202	-0.0172575	0.00372741	0.0153069	0.0137431	-0.0124996	0.00975724	0.0262411	-0.00913766	-0.0174708	-0.0300052
330	130	0.00729208	-0.029823	-0.0249968	-0.0016397	-0.0235661	-0.0018152	-0.0178343	-0.0238763	0.00204646	-0.00228806	0.0039006	0.0168037	0.0319159	0.00216542	-0.0215988	-0.0696546	0.00489694	0.00893813	0.0322106	0.00169697	0.0104326	-0.0324482	0.00239431	-0.0221067	0.0193574	0.016099	-0.0308126	-0.00266035	-0.0175886	-0.0140032	-0.00461697	-0.0245658	0.025526	-0.0308645	-0.040945	0.037074	0.0180074	-0.0337162	-0.0185671	-0.00793748	0.0100783	0.0272979	-0.00402283	0.00871473	0.0275173	-0.00218596	-0.0156373	-0.034233
331	131	0.00773399	-0.0289005	-0.00542804	-0.00929911	-0.0332528	0.0177815	0.0425729	-0.0223789	-0.00477981	0.00791798	-0.0171126	0.0102386	0.0160753	-0.0190754	0.00713187	-0.0111076	-0.0238686	0.0144391	0.0448462	-0.030225	0.0112925	-0.0162015	-0.0367322	-0.019899	0.00439264	0.0224235	0.0236395	-0.000862019	-0.0103673	-0.0196817	-0.000808688	-0.0166209	0.0336395	-0.0270525	-0.0337645	0.0299207	0.012836	-0.0332339	0.00751691	-0.0179107	-0.00403111	0.0303701	0.00983567	0.0132808	0.0165479	0.0194425	-0.0201593	-0.0319491
332	132	0.0311657	0.0276587	0.0238006	0.0102353	-0.020819	0.028905	0.0139863	-0.00693495	0.00370067	0.0176902	-0.0128978	-0.0329225	0.00440947	-0.0345547	0.0236899	0.0117576	-0.0225481	0.0240248	0.0350328	-0.00924951	0.0182177	-0.0154786	0.00652963	-0.0117283	0.0257279	0.0233723	0.0304421	-0.0261136	0.0131752	-0.0155995	-0.00522932	0.0128082	0.053527	-0.0219154	-0.00874571	0.00684954	0.0199731	-0.00195793	0.0208487	-0.0246136	0.0391166	0.00771968	-0.00763292	0.0267581	0.0370178	0.0280661	-0.0373847	-0.000134736
333	133	0.0317425	0.0500925	0.0113361	-0.000897583	0.0115996	0.0243793	-0.0254837	-0.00427833	0.0236678	0.00925007	-0.00577649	-0.00617265	0.00176426	-0.0273804	0.0166849	-0.0162092	0.00942007	0.0380816	0.0087267	0.0163457	-0.010695	-0.0212333	0.0466713	0.00492024	0.0261652	0.0211958	-0.00603018	-0.0446391	0.0246998	-0.0277621	0.00550457	0.0149135	0.0459021	-0.0320193	0.00578488	0.00164476	0.00455308	0.00325807	-0.00686146	-9.59503e-05	0.0526323	0.018855	-0.0301945	-0.0160427	0.0465762	0.0362592	-0.0216304	0.0393712
334	134	0.0265025	-0.0124382	-0.0117854	-0.0212116	0.0140649	-0.00377069	-0.010683	0.0213835	-0.00482809	-0.00722834	-0.0105233	0.0243072	-0.0127282	0.00685369	-0.0169431	-0.00769692	0.0358419	0.0451313	-0.00310445	-0.0143613	-0.0195552	0.000374097	-0.0174925	0.00765232	0.0304379	-0.00730762	-0.010432	-0.0211689	0.00968652	-0.0395826	0.00429504	0.0108828	0.010468	0.00314109	0.025066	0.0267962	0.00639499	-0.025527	-0.0284452	0.0218882	0.02179	-0.00250993	-0.0241152	-0.0148187	-0.015941	0.0385354	-0.00949128	0.0391042
335	135	0.00269098	-0.000428173	0.00488053	-0.00346257	-0.00051717	0.00308068	0.00782357	0.0550684	-0.00746931	0.024768	-0.0136629	0.0188145	-0.0260677	0.0138351	-0.0295285	0.00720057	0.0198306	0.0510431	0.000764275	-0.0167669	0.00934134	0.0304114	-0.0416501	0.000629749	0.0216629	-0.00195265	-0.00947965	-0.0117001	-0.0198336	-0.0320179	-0.00458272	0.00933397	-0.0441408	0.0467381	0.0473035	0.00625118	0.00207257	-0.00212222	-0.010082	0.00615278	0.0139088	-0.0146274	-0.0123915	0.0316933	-0.0407562	0.0286789	-0.0144538	0.0250109
336	136	-0.00497387	0.00327469	0.0363468	0.0252692	0.0156464	0.0446918	0.0135002	0.0494601	0.0275782	0.0299098	-0.0198911	0.0312069	-0.0341812	0.000489346	0.00420178	0.00668394	0.00904123	0.0548105	-0.00152527	-0.025154	0.0132275	0.0426773	-0.0160977	0.000295962	-0.0102482	0.0266309	-0.0207012	-0.00203573	-0.0268045	-0.0193819	0.00340159	0.0108433	-0.0664704	0.0505154	0.0188046	-0.0307074	-0.0100949	-0.0078038	0.023573	-0.0100555	0.0258869	0.0255622	-0.00947298	0.0323829	0.00559949	0.0219167	0.0308039	0.042571
337	137	0.00880859	-0.0403608	0.0304547	0.038894	0.0298835	0.0255637	0.0257188	0.0257085	0.0345273	0.00801864	-0.0230621	0.00281158	-0.0104382	-0.00026347	0.0229376	-0.0090707	0.0194841	0.0283508	-0.00925504	-0.0436152	-0.00944433	-0.00300215	-0.00715832	0.00083896	-0.00662964	0.0127745	-0.0178742	0.00227307	-0.00958734	-0.0250926	0.0157113	0.0219191	-0.0421363	0.0252576	-0.0101887	-0.0283257	0.0122617	-0.0535515	0.0303414	-0.00524732	0.0404919	0.014617	-0.0211771	0.0120194	0.034331	0.0204183	0.0609391	0.0459383
338	138	-0.019942	0.00356625	0.0287461	0.036174	0.00270197	0.00312116	0.0127176	-0.00687542	0.046145	0.00317818	-0.0167598	-0.020821	0.0121991	-0.0128573	0.0248216	-0.0244488	0.0353217	-0.0132999	0.00178742	-0.0223617	-0.00556734	-0.0476668	-0.000689826	0.00498978	0.0175898	-0.00997857	0.00201127	0.00888253	-0.0199422	-0.0230838	0.00829926	0.028864	-0.0258668	-0.019151	0.00833169	-0.00161551	0.0127926	-0.0180086	0.0263585	0.0190484	0.0120344	-0.0010681	-0.0175966	-0.00408731	0.0467916	0.0150722	0.0109936	0.0131361
339	139	-0.0387775	0.044326	0.024935	0.0267404	-0.0287439	0.00383637	-0.0141277	-0.0119683	0.0456611	-0.0080432	-0.0161193	0.000849408	0.0123275	-0.00621826	0.0121371	0.00530385	0.0529863	-0.0223806	0.0231508	-0.000735202	0.0107237	-0.0131306	0.0154486	0.00167826	0.00544304	-0.0168872	0.00907552	0.0181827	-0.0438095	0.0375859	-0.0134387	0.0596804	-0.0250066	-0.0160697	0.0113802	0.0313951	-0.00816428	0.00778634	0.0212709	0.0327406	-0.0330505	0.0111942	0.0036606	-0.0120749	0.0424372	0.00437426	-0.00645923	0.00994864
340	140	-0.0191261	0.0216086	-0.0256538	0.0162999	-0.0243591	-0.0120425	-0.0126416	0.0173086	-0.00747805	-0.00667466	-0.0023791	-0.00834598	0.0114861	0.0181183	-0.0175851	0.00495153	0.0317354	-0.00586758	0.0266331	-0.00422506	-0.00669325	0.0108338	0.0295513	-0.0105812	-0.0250337	-0.00258124	-0.0243767	0.0056522	-0.0300197	0.0707391	-0.00962598	0.0816798	-0.0221551	0.0325917	0.0240103	0.0119408	-0.0102821	-0.0100043	-0.0264975	0.00794886	-0.0361943	0.019459	0.00478508	-0.0150382	-0.0194085	0.000525607	0.0308852	0.00140287
341	141	0.00806295	0.0238018	-0.0592594	-0.000964857	-0.0104945	-0.0110474	-0.00171759	0.0134251	-0.0196451	-0.0298368	-0.00280867	0.0101904	0.00315221	0.0134166	-0.0269832	-0.0275258	0.00166555	-0.00370353	-0.000381924	-0.00840728	-0.00957599	-0.0274907	0.00639791	-0.00708307	-0.0257374	-0.00345846	-0.0495802	0.00472416	-0.00621073	0.0273676	-0.003786	0.0423126	-0.0183489	0.035704	0.0233306	-0.000510228	-0.000954061	-0.00502027	-0.0578552	-0.00717604	-0.039566	0.0297992	0.0149367	-0.00729455	-0.053289	-0.0121073	0.0442391	-0.0158577
342	142	0.0108989	0.00203907	-0.0274553	-0.011195	0.000629061	-0.0282648	0.0255695	0.0012795	0.0158095	-0.0475038	-0.0361118	0.0522726	0.0108866	0.00623614	-0.0297053	-0.00622835	0.021983	0.00368538	-0.0457345	0.0235961	0.0155621	-0.0298394	-0.00801978	0.0214084	-0.00265585	-0.0406534	-0.0218853	0.0106423	-0.0147869	0.0150648	-0.0160695	-0.00573214	-0.0206241	0.00560994	-0.0208371	0.0397535	0.000995738	0.00109895	-0.0181763	0.00107527	-0.0373752	0.00971119	0.0437362	-0.00113633	-0.0216075	-0.0265489	0.025142	-0.00244448
343	143	-0.0048997	-0.0509097	-0.0125871	-0.0105987	0.00130183	-0.0276563	0.0304013	0.0338761	-0.0150651	-0.0233528	-0.0404394	0.0404905	-0.000744017	0.0187597	-0.0267182	0.02029	0.0449731	0.0108164	-0.0445377	0.0372456	0.00287949	-0.00228588	-0.00855296	0.017306	0.00779379	-0.0206706	0.00511255	-0.00517542	-0.00597177	0.038443	-0.0205947	-0.0353519	-0.0174149	-0.0242589	-0.00942841	0.00654845	-0.0288106	0.0136407	0.00994706	0.00304778	-0.0313784	-0.00332872	0.0470094	-0.00394273	-0.0130753	-0.0108693	-0.0164853	-0.00647904
344	144	0.00596843	-0.00855558	-0.0119778	-0.00520322	-0.0306028	0.0197513	-0.0273188	0.0374819	-0.0393013	-0.0103652	-0.0305589	-0.00691239	-0.0280486	0.0207573	0.00270163	0.0216218	0.00969688	-0.0194737	-0.007039	0.0224173	0.00690787	0.0130313	-0.0339294	-0.013581	-0.0111015	0.0281203	0.00800229	-0.00477453	0.0420941	0.0397185	-0.0228048	-0.0474338	-0.015185	-0.0462098	0.0181583	-0.0447677	-0.0477667	0.0325757	0.00682531	0.000111893	-0.0698884	0.0126913	0.0119722	0.0147448	-0.00644326	0.00830484	-0.0303187	-0.0202091
345	145	0.0130225	0.0338272	-0.00490965	0.00466977	-0.0311861	0.0112186	-0.034507	-0.0151445	-0.00725192	-0.000781635	-0.0308169	-0.0368159	0.000629344	0.0140259	0.0301503	0.00630671	-0.0446911	-0.0216809	-0.00460762	0.0513568	0.0119433	0.0237124	-0.0145514	0.00436919	-0.0296573	0.00715796	-0.000164348	0.011611	0.0490838	0.0140221	-0.0297622	-0.0345335	-0.0107622	-0.0325461	-0.0171793	-0.0199334	-0.00239452	0.0410493	-0.00759344	-0.0134381	-0.0645296	-0.0055954	-0.0255525	0.019375	0.0145667	0.00110499	-0.0160638	-0.0249512
346	146	-0.00422078	-0.00539374	-0.0309499	-0.00476274	0.00925871	-0.0300721	0.00175606	-0.0282388	-0.00734366	-0.00224721	-0.0220335	-0.0101737	0.0166028	0.00106037	0.0275383	-0.00838649	-0.0805511	-7.46399e-05	0.00432593	0.0433847	-0.0191041	-0.0028311	0.0293628	0.0285638	-0.0273347	-0.0249691	-0.0203211	0.00686674	0.00293762	-0.0252701	-0.011355	-0.0107825	0.0276407	-0.011339	-0.0308187	0.00014354	0.0333907	0.0366944	-0.0110304	-0.0268486	-0.0167756	-0.0321029	-0.0276087	0.00272081	0.00468467	-0.0158625	-0.0244121	-0.0316477
347	147	-0.0120168	-0.0207846	-0.0140234	-0.0369597	0.0278714	-0.00971175	-0.0103043	-0.0150153	-0.0202468	-0.00373156	-0.0108722	0.00684891	-0.0268127	-0.00454642	0.00872964	-0.0148368	-0.0610815	0.00399725	0.0309383	-0.0307187	-0.0200377	-0.0229671	0.0224404	0.00762462	-0.0332904	-0.0155693	-0.0208004	-0.00181009	-0.0293086	-0.0229024	0.0180335	0.0100471	0.0583884	-0.00371508	4.01757e-05	-0.0160728	0.0123938	0.0129843	0.0271462	-0.0204293	-0.0296619	-0.0175063	-0.010772	0.0130199	-0.000781126	-0.0269984	-0.0248062	-0.0432848
348	148	-0.000431047	-0.0180536	0.0215755	-0.0452743	0.0317345	0.016461	-0.0222004	-0.00935632	-0.0384711	0.014839	0.00895087	-0.0195267	-0.0353689	0.0261026	0.00213014	-0.0271978	-0.0122688	0.0156508	0.00178951	-0.0344627	-0.0128493	-0.00668907	-0.0209898	-0.0209976	-0.0489324	0.011348	-0.00192507	-0.0135493	-0.0292076	-0.0033337	0.0123371	0.00230597	0.0560027	0.00828997	0.00136538	-0.00713285	0.00507804	0.00797466	0.0306721	-0.0256428	-0.0327054	-0.0152863	-0.0125717	0.0161168	0.0041042	-0.019809	-0.020372	-0.0350265
349	149	0.0177067	-0.0143889	0.0119169	-0.0356155	0.0284297	-0.00191789	-0.0216169	0.0210501	-0.0392264	0.0352865	0.0195281	-0.0145723	0.00041193	0.0261667	-0.0215148	-0.00109888	-0.0271406	0.00532016	-0.0288662	0.0270768	0.0118777	0.015619	-0.0301451	-0.0327841	-0.0393187	0.0345853	0.0144564	-0.0250861	-0.0132219	0.0109723	0.0207116	-0.0151821	0.0365477	0.0173831	0.00250227	0.0393902	0.0321342	0.0184347	0.000606467	-0.0265125	0.0181677	-0.0322893	-0.0109852	0.0120492	-0.0244138	0.0075165	-0.0117543	-0.011017
350	150	0.0127008	-0.00318425	0.0204257	-0.0289561	0.036821	0.00257175	-0.0132032	0.010555	-0.016461	0.0357213	0.0187599	0.0227355	-0.00145371	-0.00100869	-0.0393435	0.0617703	-0.0304733	-0.00619342	-0.0194003	0.0395937	0.0303571	0.0460363	0.028966	-0.0235265	-0.0139876	0.0339079	0.0311072	-0.0276353	0.00760798	0.0233323	0.0356752	-0.00620724	0.013098	0.0328874	0.0171096	0.0234391	0.0436018	0.00368776	0.00759755	0.0159515	0.0680522	-0.0107911	0.0142443	0.00892764	-0.056231	0.00481914	0.0244768	0.00234765
351	151	-0.0146385	-0.00776944	0.0333902	0.0149633	0.0341725	0.0126676	0.000237837	-0.0406722	-0.02406	0.0109337	0.0261471	0.0329173	-0.00971167	0.00209557	-0.023927	0.0694826	-0.00218946	-0.00544179	-0.0314789	0.0126783	-0.00201971	0.0431628	0.0493462	-0.00558086	-0.00378834	0.0180472	0.0314443	-0.00766779	0.00109604	-0.00521982	0.00732392	0.0130777	0.011941	0.0433308	0.00648891	-0.0250959	0.00946646	-0.0055863	-0.0136492	0.0352705	0.0708622	0.000606894	0.00575671	-0.0167253	-0.0524931	-0.0222771	0.0473142	0.0334544
352	152	-0.0280309	-0.0168363	0.0253618	0.0445287	-0.015431	-0.00447204	-0.0124744	-0.0493461	0.00619169	-0.0024828	0.0204103	0.0019529	0.00754527	-0.00718003	-0.0248788	0.015084	-0.0160857	-0.00830956	-0.0284503	-0.0144246	-0.0110605	0.0162464	0.0223261	-0.00287976	0.0196203	-0.00599615	0.0188053	0.026678	-0.0141281	0.00106252	-0.00341134	0.0251085	0.00875673	0.0244314	-0.00244107	-0.0217508	-0.0195263	-0.0112059	-0.0503722	0.0297719	0.0163504	-0.0101305	-0.027764	-0.0263655	-0.0250336	-0.0130341	0.020551	0.0212838
353	153	-0.0169033	-0.0179562	0.0184237	0.0100676	-0.0140418	-0.00248347	-0.0192257	-0.0267739	0.0347063	-0.00671219	0.020946	-0.0157972	0.00670083	-0.0273418	-0.00280078	0.0248839	-0.0327091	0.0143827	0.00400175	-0.0247421	0.00379474	0.00111096	-0.00428775	0.00605123	0.0488618	-0.0320431	0.0278104	0.029425	-0.0123105	0.0127338	0.00556826	0.0235485	-0.0128474	0.0153006	0.0134004	-0.0223825	-0.0073435	-0.0166196	-0.0142003	0.0270699	-0.0161347	-0.00566326	-0.0297941	-0.0347025	0.0149054	0.00892933	-0.0147048	-0.00744123
354	154	0.0154294	-0.00776603	-0.00312496	-0.00451874	0.0413614	0.033417	-0.00148988	-0.0150346	0.00236923	0.0142937	0.0303695	-0.00788107	0.00832537	-0.033168	0.0349624	0.0578478	-0.0263547	0.0232321	0.0188268	-0.0151699	0.0167028	-0.0207409	-0.0291351	0.0371588	0.0420244	-0.033324	0.0308017	0.0187084	-0.0234089	-0.0013936	0.00795319	-0.00296809	-0.0205794	0.0091735	0.025531	-0.00768919	0.00605454	0.000964378	0.0300913	0.00863383	-0.00366514	-0.0148208	-0.0196028	-0.026491	0.0337618	0.0141262	-0.00974545	0.0203585
355	155	0.0305719	0.00681974	-0.0356904	0.0236193	0.0295073	0.0419861	0.0168651	-0.0146611	0.0159534	0.0306563	0.0187392	-0.0256618	0.0174647	-0.020277	0.0379646	0.0209144	0.00641371	0.013382	0.0333144	-0.0441871	0.0160911	-0.0115053	0.0160437	0.0419593	0.0436326	-0.0132526	0.0049447	0.0135608	-0.0210937	0.0223284	0.0182813	-0.0319297	-0.00881589	-0.0140631	-0.00358715	0.0195051	0.0145192	-0.00620962	0.0181588	0.0192345	-0.010398	-0.00741016	-0.0054901	0.00304043	0.0406381	0.00354188	-0.00915312	0.0327989
356	156	0.0033736	0.0399913	-0.0215557	0.0468343	-0.00579347	-0.00801503	0.0260551	0.0117737	0.0426643	-0.00755644	0.0129299	-0.0419468	0.00262183	-0.0193764	0.0231973	0.0125572	0.022809	0.0128553	0.0345992	-0.0647416	-0.0186033	0.00489518	0.0245298	0.0124257	0.0352401	0.00736092	0.00655748	0.0202366	-0.010254	-0.00993123	0.0216914	-0.00801175	-0.0144149	-0.0267711	-0.0351827	0.00900378	0.00979724	-0.0276076	-0.0147874	0.0292359	-0.0192834	0.0133389	0.00795382	0.00231467	0.0525054	-0.0179498	-0.00447241	0.0323537
357	157	0.00118337	0.0454174	0.0131165	0.0417263	0.00730835	-0.0151285	0.0143527	0.0406316	0.0204723	-0.0258799	0.00327996	0.00142558	-0.0103916	-0.0487268	0.0128334	0.00517383	0.0100285	-0.0154325	0.00672802	-0.0356518	-0.0309939	-0.00435913	-0.0440024	-0.00367188	-0.0049217	-0.00274351	0.0378819	0.0175159	-0.0042891	-0.0254897	-0.00481013	0.0181154	-0.00609892	-0.0435499	-0.0324581	-0.00267522	-0.00562667	-1.11928e-05	-0.0143736	0.0112474	-0.00781798	0.0164383	-0.00500129	0.00529806	0.0460846	-0.0221157	0.0121466	0.0212995
358	158	0.0109938	0.00478144	-0.00735927	0.0115568	0.0108569	-0.00101484	-0.00510634	0.0440498	0.022474	-0.0223781	-0.00959196	0.0279553	0.0084185	-0.0319184	0.02016	-0.030628	0.0221636	-0.0424172	-0.0130682	-0.0131793	0.00449234	0.0192908	-0.0323954	-0.0156201	-0.00236222	-0.0126022	0.0305084	-0.00942164	0.0128868	0.0204507	-0.0504829	-0.0189805	0.0442901	-0.0417117	-0.0181449	-0.0260348	-0.0168659	0.0263726	0.00631323	-0.0118391	-0.008467	0.00224055	-0.0198739	0.0072589	0.0449439	-0.00587868	-0.00712671	0.0147717
359	159	-0.00761199	0.000416351	-0.0306018	-0.00779359	0.00226238	-0.0288989	0.0162118	0.0324071	0.0281719	-0.0331698	0.0108464	-0.0337345	0.0358698	0.00173235	0.00494776	-0.0163079	0.0262904	-0.03116	-0.00358025	0.0312796	0.046414	0.0238761	0.00671534	-0.02941	0.010919	0.0102357	-0.00624138	-0.0101379	0.0104065	-0.00299044	-0.0536906	-0.0460361	0.0538229	-0.0116177	-0.00533453	-0.0215241	-0.0290666	-0.00531042	-0.0172309	-0.0311083	0.0118452	-0.0182536	-0.000545249	-0.00292689	0.00935445	-0.00231094	0.000660791	0.00125932
360	160	0.0182529	-0.0120437	-0.0280669	-0.0140626	-0.00752842	-0.0288259	0.0426313	-0.0180465	-0.0149023	-0.0347494	0.0184522	-0.0360993	0.0278841	0.00457172	-0.00201461	-0.0312194	0.0054048	-0.0320691	0.0150548	0.0510092	0.0386029	0.00661667	0.0168634	-0.00552955	-0.00705075	0.0151527	-0.00577291	0.00409435	0.00966498	-0.00921836	-0.0253958	-0.0404759	0.0179201	-0.00913475	0.0026952	0.00877181	-0.0249862	-0.0168209	-0.0373641	-0.0108135	0.0159542	0.00383227	0.0357288	-0.01121	-0.0478024	-0.0195508	0.027249	-0.0215347
361	161	0.0472213	-0.0401702	-0.0126567	-0.0235553	-0.044272	-0.00769151	0.0381064	-0.0401015	-0.0371291	-0.0170782	-0.00181575	0.0325268	-0.0122147	0.0382897	0.0222902	-0.0842707	0.0170024	-0.041841	4.64721e-05	0.00429744	-0.0158397	0.0234405	0.031693	0.0243587	0.00124933	0.0171376	0.00324764	0.027427	0.029361	0.0357017	-0.0214529	-0.0158928	-0.0196983	-0.00813623	0.00267285	-0.020095	-0.00290393	0.00556323	0.0133762	-0.00677869	-0.0169844	0.0169805	0.055203	0.00608198	-0.0543306	-0.01081	0.00202566	0.0236578
362	162	0.0233834	-0.0264508	0.0243451	-0.0183729	-0.0284344	0.00845516	0.034386	-0.00964056	-0.020628	0.021202	-0.00945781	0.0387993	-0.0233515	0.0630034	0.0121835	-0.0721641	0.0542873	-0.0189974	-0.0364665	0.0115951	-0.0387403	-0.00776054	0.00322424	0.00684882	0.036494	0.00837852	-0.00476764	0.0266882	0.0452482	0.0345095	-0.0220407	0.0353036	-0.0403785	0.00333413	-0.0142202	-0.0108877	0.0304552	-0.00938538	0.0563171	-0.0203291	0.0137944	0.0122697	0.0375875	0.0331185	-0.0591773	0.0176274	-0.0175716	0.0430295
363	163	-0.00205122	-0.0187231	0.0243304	-0.00714536	0.0328436	0.0151587	0.011883	-0.022421	-0.00565594	0.0397193	0.00192953	0.0340398	0.00601694	0.046952	-0.0126819	-0.0537924	0.0424762	0.00585514	-0.0317945	0.0412605	-0.0258175	-0.048651	-0.0294524	-0.00473531	0.0260407	-0.0211622	-0.00340055	-0.0304825	0.0563208	0.0194745	-0.0055177	0.0486979	-0.0220614	0.00118643	-0.0206301	0.0388062	0.0189681	-0.0124218	0.0337495	0.00875779	0.0382833	0.0315825	0.00525717	0.0149775	-0.0409766	0.0269792	0.00979408	0.024223
364	164	-0.0348754	-0.0182232	0.00171534	-0.00463158	0.0245019	0.0142423	-0.0219464	-0.0400072	0.0272192	0.0253311	0.000414064	0.0156386	0.0113554	0.0410475	-0.0180259	-0.0603353	0.009575	0.0148411	0.00897514	0.00494509	-0.00620132	-0.0413035	-0.00904263	0.0112126	0.00530136	-0.0113325	-0.0087985	-0.0378682	0.0499273	0.0266402	0.0138649	0.0290249	-0.012911	0.00124983	-0.00132074	0.0371837	-0.0255451	-0.00702348	0.009811	0.0062762	0.0185721	0.0211277	0.00879612	-0.00164861	0.00630715	0.0333673	0.0222405	0.0150005
365	165	-0.0458484	0.0108054	-0.000974812	-0.0029342	-0.000394928	0.0165072	-0.0328168	-0.00430301	0.0269336	0.0197785	-0.0296385	-0.0287373	-0.0051199	0.0233661	-0.0100556	-0.00996726	0.0236261	0.0310975	0.0227225	-0.00851162	0.0183837	-0.0338864	-0.00370376	-0.00692864	0.0176709	0.000524264	-0.0210605	-0.0186774	0.0188564	-0.0116655	0.00751609	0.0283418	-0.0195486	-0.000409087	-5.84693e-05	0.0101793	-0.0308256	-0.0252057	0.00149479	-0.0316228	0.0341081	0.0120091	0.0166833	-6.20693e-05	0.00511685	0.0375967	-0.00613968	-0.0171719
366	166	-0.0344764	0.0203499	-0.0156899	-0.0123179	-0.00886787	0.00742152	-0.0252343	0.0222432	-0.000440441	0.0103045	-0.0273368	-0.0272237	-0.0067898	-0.00905141	0.0099962	0.0255607	0.0152552	0.0368862	0.0239101	-0.0108184	0.0132713	0.00134176	-0.0281877	-0.0250791	-0.00942755	-0.0176097	-0.0394372	-0.0145883	-0.00171279	-0.0658876	-0.00757874	0.0289065	-0.00753573	0.00663595	-0.0208666	-0.0149321	-0.0389818	-0.0223821	-0.000238274	-0.0282274	0.0437146	0.0195213	0.000453983	0.00409906	0.00276948	0.0237288	-0.0164082	-0.0359025
367	167	-0.0361638	-0.0152067	-0.018526	-0.00393276	-0.0420771	0.0041765	-0.0118558	0.0110148	0.0316097	-0.0130486	-0.0041965	0.00451951	-0.0187438	-0.0093741	0.0194508	0.0139327	-0.0283023	0.0244711	0.0520997	-0.0328012	-0.00861652	0.0104225	-0.00554913	-0.00956813	-0.0230597	-0.0202181	-0.0315121	0.0173688	-0.00646101	-0.0561148	-0.0012607	0.00979179	-0.00385643	0.0174524	-0.0157721	0.00349825	-0.0254603	-0.0366749	0.00414597	0.00361982	0.0287915	-0.00502235	0.00436602	-0.00850123	0.0278701	-0.00131648	0.00197385	-0.0560494
368	168	-0.0229672	0.0102167	0.00640138	0.0172823	-0.0329722	-0.0112483	0.00262707	-0.00910499	0.00924324	0.00216432	-0.00159081	0.0128679	-0.0405466	0.00310354	-0.00328619	0.0249814	-0.0105289	0.0178932	0.0406995	-0.00574026	0.00563613	-0.0146304	0.0235367	0.0049662	-0.0071364	0.00920661	-0.0102864	-0.00774995	-0.0150928	-0.0399464	0.0130208	-0.0209409	-0.0148968	0.0218312	0.00145885	0.00501086	0.00310932	-0.0334195	-0.0198807	0.0245688	0.022921	-0.0335187	0.0119762	-0.0378731	0.0153953	-0.000490557	0.0236835	-0.0513961
369	169	-0.00836164	0.0357822	0.0106284	-0.0054072	-0.0172811	-0.0410071	0.0118086	-0.00490498	-0.0486283	0.0144532	0.0047994	-0.00514607	-0.0229549	-0.0220287	-0.028707	0.0121053	0.013201	0.0107733	-0.0132804	-0.0208622	0.0288471	0.00915018	-0.0141719	0.00671666	-0.0389556	0.0180091	-0.0300189	-0.0571345	-0.0161732	-0.037703	0.0338836	-0.0378836	-0.0219017	0.0179878	0.00545784	-0.016747	-0.0117891	0.0319552	-0.0314488	0.0117298	0.0132587	-0.0529654	-0.000554537	-0.0322965	-0.0161415	0.00098988	0.01737	-0.0137726
370	170	0.023462	-0.00888931	0.00360448	-0.00519252	-0.0393137	-0.0243215	-0.000255234	0.0254673	-0.019666	-0.0180238	0.00153272	-0.00572533	0.0417431	-0.0562341	-0.0288826	0.0230229	-0.0150691	-0.00345949	-0.0261699	-0.0465035	0.0223342	0.00615295	-0.0257922	-0.00385007	-0.0431433	-0.00875854	-0.030877	-0.0352668	-0.0222577	-0.029386	0.0227592	-0.0387488	-0.0155011	0.00188985	0.0246447	-0.00708924	0.0124196	0.0501172	-0.0189071	-0.00799244	-0.0105148	-0.0401178	-0.00544493	-0.00427457	-0.00132221	-0.0313573	-0.0323097	0.00180681
371	171	0.0508876	0.00817313	0.0149462	0.00857957	-0.0133818	0.0176198	-0.00382081	0.032958	-0.0116099	-0.00383429	0.00294185	-0.0124585	0.0620968	-0.0470709	-0.00484805	0.0663364	-0.00689757	-0.0162019	-0.0124525	0.0198936	-0.015046	-0.0159033	0.0109245	-0.000256506	-0.0321535	-0.00175836	-0.0108359	0.00215557	-0.0314818	-0.017404	0.00624364	-0.0206065	0.0050552	0.001813	0.0337468	-0.0148223	0.0502092	0.0259931	-0.0196711	-0.0115716	-0.0167076	0.00516908	-0.00312371	0.0150901	0.0285713	-0.0311175	-0.0351997	-0.00303676
372	172	0.0201632	-0.00116967	0.0202349	-0.0368279	0.00741582	0.0475109	0.0161051	0.0282679	-0.013987	0.0275026	0.0222905	-0.0332585	0.023772	-0.0193841	0.0257787	0.0345697	0.00317551	-0.0121355	-0.00260172	0.023	-0.0549519	0.0040119	0.00437414	0.0144047	-0.0617558	0.0383203	0.00719606	0.0158983	-0.0250527	-0.00167854	0.0267861	-0.00683109	0.0147076	-0.0179549	0.0379737	0.0185253	0.0374344	0.00172099	0.00878034	-0.0276655	-0.0287375	0.0231856	7.1131e-05	-0.000339748	0.0361517	-0.00887522	-0.00223571	-0.0140736
373	173	-0.0151882	-0.0341877	0.0213596	-0.0335056	-0.00563672	0.0411825	0.00922709	0.0215175	0.0143462	0.00690609	0.0316421	-0.0149927	0.0189706	-0.00904761	0.0216369	0.00463632	-0.0401358	-0.00800817	-0.00557963	-0.0115913	-0.0389015	-0.0118436	-0.0163958	0.00833458	-0.0502926	0.0543832	0.0129626	0.013059	-0.0200436	-0.0344382	0.00399436	-0.0404985	0.0136493	-0.0370856	0.0632444	0.0455758	0.0208355	-0.0239661	0.0365184	-0.024569	-0.0650849	0.0240203	0.00827719	-0.00542329	0.0350255	0.00389636	-0.0150624	0.0216605
374	174	-0.025032	0.0136274	0.0198456	-0.00409755	0.0120094	-0.0191508	-0.023016	-0.0220002	0.0145997	-0.00923957	0.0264495	0.00594984	-0.00191299	-0.0123957	0.009155	0.0111823	-0.0508809	-0.0239595	-0.0230272	0.0288211	-0.00965448	-0.0296754	0.00798	-0.00783532	-0.000621801	0.0279494	-0.00683625	0.0156731	-0.0240267	-0.0565142	-0.00658758	-0.0484497	0.0133351	0.000529333	0.0513219	-0.00364824	-0.00212814	0.0179736	0.0114968	0.00721352	-0.0620702	0.00395931	0.00416177	0.0168664	0.00590815	0.0222346	-0.0118472	0.0420261
375	175	-0.0111657	0.0150619	-0.00209935	-0.0246892	0.0074844	-0.0330088	-0.0104205	-0.0274681	-0.000911188	-0.00170666	-0.000129117	0.00140664	-0.0575841	0.0121729	0.00336661	-0.00291581	-0.0176915	-0.0103821	-0.0184369	0.0300791	-0.0122354	0.00267939	0.0383541	-0.00627765	0.0270288	0.00593655	0.0179777	0.0395353	-0.0414439	0.00572847	0.0161765	-0.0121919	-0.00129319	0.0245917	-0.0125972	-0.0117017	-0.00177638	0.0480463	0.00363808	0.0125585	-0.0234888	-0.0301	-0.0142782	0.00279346	-0.00331288	0.0162097	-0.00128243	-0.00575716
376	176	0.00990466	0.0143204	-0.0187818	-0.0215099	-0.0122421	-0.00114852	0.00434377	0.0211842	-0.0150036	-0.00267989	-0.0325667	0.0110107	-0.0618227	0.045594	-0.0267833	0.0155025	0.0055343	0.0224373	-0.00285894	0.00700893	-0.000246026	0.0077495	0.0186684	-0.00110639	0.0315172	-0.000305544	0.0468931	0.0371979	-0.0546016	0.0371015	0.0012837	-0.0172852	-0.0287086	0.0334948	-0.0731236	-0.00695597	0.0110468	0.0259394	0.0176426	0.0112667	0.00830639	-0.0204623	-0.0255843	0.016406	0.0253542	0.00293911	-0.0235833	-0.0119059
377	177	0.0166393	0.0435145	-0.0259679	-0.0236989	-0.000882752	-0.0201713	-0.0295812	0.0391329	-0.0100378	-0.0401635	-0.0337069	0.0282731	-0.0401189	0.024036	-0.0246019	0.0327728	0.0189286	0.0141055	-0.0158667	0.0409205	0.00975158	-0.00355879	-0.0105706	-0.0122409	0.0247274	-0.0130029	0.0265061	0.00516075	-0.0181656	0.0154185	0.0329351	-0.0117782	-0.0492735	0.0421212	-0.0562922	-0.0159489	-0.0107997	0.0200639	0.00169338	0.0157277	0.0166097	0.0201722	-0.0386206	0.0566841	-0.00166702	0.00932246	-0.0093365	-0.000647019
378	178	0.0158303	0.0180913	-0.0318907	-0.0305803	0.00328941	-0.0283942	-0.0149286	0.0295559	-0.00287883	-0.054255	-0.0155064	0.0265774	-0.0110521	-0.00668055	0.0129823	-0.00790174	0.0201812	-0.00746814	-0.0251902	0.0425051	0.0160612	0.0167793	-0.00339698	-0.01206	0.0260231	0.00759348	0.019566	0.0120589	0.0458973	0.00756179	0.0604724	0.031286	-0.019001	0.0194199	0.00630377	0.00991086	-0.00890026	-0.0101847	-0.0156104	0.00697645	0.0195868	0.0430381	-0.0385567	0.03442	-0.0346805	0.0198096	0.0253382	-0.0136902
379	179	0.0134995	0.000429117	-0.0100158	0.00756471	-0.0147522	-0.0193933	-0.00186342	0.015993	-0.00559066	-0.0103976	-0.0170198	0.0171672	0.0275672	-0.0231118	0.013161	-0.0280388	0.00457026	-0.0169019	0.00771607	0.00843394	0.0120204	0.0289804	0.0167231	0.00597778	0.0240104	0.00811648	0.0251526	0.024709	0.0654029	0.00480987	0.028143	0.0398005	0.0260667	0.00126459	0.0307605	0.0240522	0.000705132	-0.00801437	-0.0145127	0.0163493	0.0376021	0.0291819	-0.0168864	0.0062819	-0.0186285	-0.00322882	0.0286736	0.00150899
380	180	0.0345926	-0.00938186	0.0277468	0.0491238	-0.0326208	-0.0219405	-0.0461411	-0.00100677	-0.016176	0.0289567	-0.0109335	0.0160852	0.0397035	-0.0209106	-0.00826275	-0.0269035	-0.0154162	-0.0252717	0.0336683	-0.00175651	-0.0355302	0.00534176	0.00669705	0.0177246	0.00982046	-0.018855	0.01128	-0.00698856	0.0477916	0.0232439	0.00969239	0.027673	0.0100929	-0.0169965	0.0480703	0.00430311	-8.12599e-05	0.0066811	-0.00594221	0.0301161	0.0293469	0.0186381	-0.0125803	0.0190888	-0.00903711	-0.037322	0.0314141	-0.00861844
381	181	0.030673	-0.0194483	0.0207836	0.0649	-0.00409857	0.018672	-0.0349868	-0.0301625	-0.00372563	0.0293786	0.0272158	0.0057275	0.0241166	0.0126977	-0.0181704	-0.0177085	-0.0486566	-0.0158888	0.0154532	-0.0225063	-0.0232028	-0.0171165	-0.0200518	0.00450378	0.00352311	-0.00656156	0.00778887	-0.0254875	0.033614	0.0241653	-0.0346839	0.0156432	0.00144035	-0.025195	0.036615	-0.0269551	-0.00166605	-0.0151059	0.00278554	0.017117	0.000765864	0.0128756	-0.00799828	0.00319092	0.0117074	-0.0196611	0.0233738	-0.0305477
382	182	-0.021596	-0.0180558	-0.021026	0.037009	0.0429736	0.0324059	-0.00330814	-0.0474678	0.0294064	-0.0144903	0.0459698	-0.017092	0.000518587	0.0056842	-0.0201343	0.0254757	-0.0613853	-3.61431e-05	-0.0160991	-0.0207984	0.0303336	0.00344245	0.00236856	-0.0189883	-0.0107917	-0.0327347	0.00810408	-0.0185792	-0.00343297	0.00737729	-0.0460442	0.0213751	0.0162084	-0.00114038	-0.0099898	-0.020487	-0.0160959	-0.00993805	-0.00470589	-0.00471655	-0.00162865	-0.0142784	0.00593559	-0.0386146	0.0197344	-0.00035261	-0.00589636	0.00796954
383	183	-0.0392159	-0.0129765	0.00220617	0.00259212	0.0346736	-0.00925893	0.0123799	-0.0405671	0.00371489	-0.0100737	0.0221225	0.000145719	0.0041106	0.00444604	-0.00679126	0.0338247	-0.0197395	0.00424704	-0.0382658	-0.0108954	0.0147454	0.0333616	0.0167629	-0.0288018	-0.00311826	-0.0504328	-0.0196348	-0.0166669	-0.0309444	0.0351111	0.000925033	0.0432542	0.011718	-0.000231286	-0.0149144	-0.00318602	0.00245783	-0.00836859	-0.0228375	-0.0155043	0.00147928	-0.0247693	0.0189454	-0.0363514	-0.0158771	0.00190063	-0.0254948	0.0107203
384	184	-0.0214898	0.0187011	0.0529446	0.0235423	0.0166974	-0.00342247	0.0383581	-0.0425974	-0.00977065	0.00624841	-0.0102139	0.0128314	0.0179196	0.0584144	-0.00454956	-0.00561681	0.0121302	0.0068504	-0.0429893	-0.028081	0.0319115	0.0302764	-0.0112455	-0.0288287	0.0251871	0.00805365	-0.0212742	-0.0176556	0.00111158	0.0476441	0.00374458	0.0455628	0.0205173	0.00261451	0.00512309	-0.0142656	0.0155228	0.00760199	-0.014598	-0.0128816	-0.0115551	-0.0305699	0.0275051	-0.0278519	-0.00849979	0.003604	-0.0471073	-0.0187774
385	185	-0.0100918	0.00536331	0.00857095	0.0351344	0.0240927	0.00941898	0.0255356	-0.0135902	0.024046	-0.0396279	-0.0198764	-0.0146448	0.00359735	0.0460585	-0.0216479	-0.0350049	0.00482429	0.0117132	-0.0132254	-0.0229792	0.0587513	0.0181121	0.00478762	-0.00130672	0.00446801	0.0194242	-0.00438855	-0.0298044	0.0266238	0.0343011	-0.00470925	0.0513864	0.0250712	0.0070094	0.0197811	-0.00552692	0.0137193	-0.0269479	-0.0147485	-0.0174195	-0.0150592	-0.0434118	0.0249551	-0.0221797	0.0151062	-0.0185021	-0.043387	0.00663356
386	186	-0.0120879	-0.00700776	-0.0349799	0.00288592	0.019073	-0.0142715	-0.00530559	0.0198205	0.025875	-0.0250159	-0.0192065	0.00470623	-0.00363781	-0.0198756	-0.0128771	-0.035299	0.0205992	0.0223743	0.0327187	-0.0132902	0.00623698	0.0132661	0.0108303	0.0291444	-0.00925041	-0.0108402	-0.0220084	-0.0233155	0.0200976	0.0351683	-0.0268879	0.0351478	0.0367246	-0.0414308	0.020553	0.00721197	0.00942251	-0.0677094	-0.0385699	-0.013563	-0.0213869	-0.0278561	0.0339043	-0.0038577	-0.0147009	-0.018512	-0.0141314	0.00682452
387	187	-0.00687317	0.0335109	0.00131486	0.0120937	0.0171897	0.00802043	-0.0156478	-0.00321374	0.0122436	-0.00332912	-0.0125883	0.00272222	-0.00293687	-0.0230199	-0.00402088	-0.0356469	0.0485299	0.0182465	0.0412172	0.00213079	-0.00476884	-0.00147361	-0.0454163	0.0104661	0.0144338	-0.00619265	-0.0281208	0.00876704	0.0106293	0.0144163	-0.0430889	-0.00315668	0.0546161	-0.0550078	0.00563704	0.0248522	-0.0220175	0.00885524	-0.0128882	0.0101502	-0.0370279	-0.0053468	0.0148803	-0.012289	-0.0142364	0.00748832	0.00739015	-0.0178327
388	188	0.00499076	0.00873852	0.00843869	0.0215455	0.0119914	0.0309176	-0.00604334	-0.00587988	0.00711037	-0.00793869	0.0048335	-0.0516194	-0.0139176	0.00198898	-0.00736292	-0.0532174	0.0273941	0.0218601	0.0174715	0.0133269	0.0238643	-0.0191539	-0.0205611	-0.00566282	0.0289879	-0.0023212	-0.000500793	0.0124482	-0.000461307	-0.000317941	-0.0111511	-0.00586748	0.0222919	-0.0232707	-0.0144555	0.0386938	-0.0235508	0.0123773	0.0134083	0.0262799	-0.0275316	0.00540192	-0.0108283	-0.00848271	0.0255889	0.0122428	0.0203354	-0.0105392
389	189	0.00572269	-0.0243465	0.00245729	-0.000260136	-0.0135256	0.00582649	0.0149005	0.0244339	-0.00835007	0.0107884	0.00452586	-0.035727	-0.000745908	-0.0150374	0.00773064	-0.0497775	0.0155366	0.0311438	0.0070231	0.0100541	0.00973086	-0.0103555	0.0514294	0.00344355	0.0244192	-0.0172391	-0.00071233	0.00651603	-0.0140344	0.0234426	-0.0276342	-0.00227278	-0.011713	-0.0202153	-0.00932855	-0.00260096	-0.0137246	-0.0264692	0.0197068	0.0302272	-0.0177547	0.0161469	0.00987163	0.00254822	0.0164799	-0.00337562	-0.000691563	-0.00142882
390	190	0.0300161	0.00579687	0.0133254	0.00884041	-0.00697858	-0.00262336	0.0279421	0.0444628	-0.0367965	-0.00296074	0.00188688	-0.00629067	0.0138455	-0.0546156	0.028345	-0.0300448	0.0258068	-0.00403559	0.0216664	0.00730231	-0.0100046	0.0112728	0.0198988	0.0177646	0.00627231	-0.0182222	-0.0273171	0.0152038	-0.0195215	0.0314895	-0.0525478	-0.000681211	-0.026103	-0.0108089	0.00603	-0.0367109	0.00532364	0.0093062	0.0426936	0.0224623	-0.0124726	0.0145373	-0.00167586	0.0014613	-0.0284395	-0.0226562	-0.00785005	0.00379096
391	191	0.032084	0.00758174	-0.0177222	0.00425095	0.00612893	-0.00793467	0.0301195	0.0387485	-0.0393723	0.0244042	0.00538752	-0.0150424	0.00293989	-0.0500261	0.0437551	-0.00229932	0.018153	-0.0197732	0.0369019	-0.00698069	-0.0119027	0.0282229	-0.000506203	0.057521	-0.00405457	-0.0162898	-0.00272994	0.0131986	-0.000718133	0.01691	-0.000681383	-0.00616755	-0.0323844	0.0168223	-0.044603	-0.0308018	0.0393277	0.0131504	0.0307822	0.00267721	0.0219686	0.0089789	-0.0142967	0.00191339	-0.0312271	-0.0146946	0.0138619	0.00242525
392	192	-0.00252981	-0.0168594	-0.021096	-0.00609449	-0.00232086	-0.0129597	0.0161118	-0.0169042	-0.0218757	0.0671493	-0.00842009	0.0065328	0.0116882	-0.00564539	0.0163955	0.0447038	0.0444323	0.00326701	0.027179	-0.00764943	-0.0154254	0.0390586	0.0031436	0.0615563	-0.0159958	-0.0192174	0.0305059	0.00644666	-0.00599704	-0.0106894	0.0232703	-0.0143389	0.000332349	0.0132984	-0.0801244	-0.0101338	0.0355094	0.0217457	0.0340998	-0.0112896	0.0518107	0.00902715	0.00494404	-0.0132835	-0.0225216	0.0155529	0.0354934	0.0122465
393	193	0.0077012	-0.0110949	-0.00110777	0.0115906	0.00214018	0.000479871	0.0060753	-0.0454076	-0.000132717	0.0418051	-0.0107445	0.0255498	0.0219459	0.00856774	-0.0249139	0.0768153	0.0487677	0.0157704	0.00113976	-0.0261896	-0.0213604	0.00533546	-0.028256	0.0116162	-0.00893025	-0.00214332	0.0291801	0.00764423	-0.0260867	-0.0371508	-0.00934058	-0.00215821	0.0177462	-0.016981	-0.0472044	0.0120978	0.00924458	0.0477542	0.0514099	0.00827471	0.0369718	-0.00623901	-0.020837	-0.0082737	-0.0522884	0.0291643	0.0463037	0.0381463
394	194	0.00620041	-0.000806047	-0.0221398	0.0127632	-0.018967	-0.00171967	-0.00517612	-0.00972653	0.024725	0.0174491	-0.0041036	0.0205986	0.0055622	0.0183246	-0.00830405	0.0622075	-0.0128645	0.0190542	0.000479213	-0.0272508	-0.00730272	-0.0501543	0.00968903	-0.0197321	-0.0112076	0.00829244	0.0300403	0.0048514	-0.0139139	-0.0444744	-0.0153113	-0.0238418	-0.013874	-0.00308995	-0.0234187	0.0118747	-0.0236949	0.0176706	0.00866114	0.0148049	-0.00169376	-0.00457142	-0.0277682	0.0103243	-0.0306771	0.0163921	0.0196123	0.0339312
395	195	-0.0333729	-0.00409297	-0.0260815	-0.0169876	-0.031733	-0.0108513	-0.00835943	0.00269706	0.0125826	0.00543371	-0.019331	0.0187375	-0.0104366	0.0514286	0.0124259	0.0166784	-0.0320681	0.0141759	0.0088018	0.0277772	0.0012166	-0.0524416	0.0430742	-0.020644	-0.0375486	0.00606793	0.0180885	0.00271485	-0.00934633	-0.0713177	-0.00595447	-0.0503201	-0.0399722	0.0263371	-0.0154821	0.0209303	-0.0411876	-0.0108921	-0.0149772	-0.0186876	-0.0173456	0.0134393	0.00094596	0.0298365	0.00203842	-0.00947418	0.00622879	0.0138283
396	196	-0.027126	-0.0165259	-0.020984	-0.0536025	0.0104683	0.0056356	0.0219209	0.00549272	-0.00805754	0.00336451	-0.0230143	0.000982194	-0.0237217	0.0613522	0.0189121	0.00283964	-0.012937	0.0021939	-0.0216758	0.0271384	-0.0217536	-0.0028943	0.0123778	-0.0110478	0.00551478	0.00204815	-0.00493522	-0.00613241	0.00915389	-0.0677574	0.0107697	-0.039747	-0.0324409	0.00683971	-0.00595485	0.0249654	-0.0371508	-0.000531096	0.00380355	-0.033059	-0.00142268	0.00728477	-0.00725394	0.0445032	-0.0137672	-0.0128413	0.0126804	0.0176567
397	197	0.00617436	-0.02385	-0.0128856	-0.0614438	0.0164563	0.0368973	-0.00155604	0.0213525	-0.00545947	-0.0149495	-0.0139475	-0.004469	-0.0313684	0.0356169	0.0334074	0.0175251	-0.0224558	-0.0210435	-0.0171887	0.00169101	-0.0208676	0.0242966	0.00121253	-0.0051804	0.0363499	-0.00353321	-0.026699	-0.0368178	0.0335667	-0.00850986	0.0322095	-0.0306877	-0.0107347	-0.0141795	0.0212467	0.00997234	-0.00858802	-0.0121587	0.00121178	-0.0456922	0.0193825	0.0083981	-0.0172546	0.0134049	0.0265954	-0.00677943	0.0142484	0.0119799
398	198	0.00148109	-0.023875	0.0258228	-0.0518455	-0.00930128	0.028397	-0.0356659	-0.00156239	0.00184725	-0.0597787	-0.0131231	0.00901718	-0.0294632	0.00686836	0.0184144	0.0338692	-0.0200151	-0.0296303	0.0261015	0.0186579	0.0132134	-0.00688208	-0.00541758	-0.0130157	-0.00511841	-0.000857447	-0.0313034	-0.0182257	0.0152494	0.0295864	0.0358723	-0.0256739	-0.0111265	-0.0136057	0.0119158	0.0088256	-0.000318282	-0.0124102	-0.0224397	-0.050248	0.0330648	0.00200131	-0.000516253	-0.038293	0.0583986	-0.0215765	0.00432677	-0.0104171
399	199	-0.024122	-0.00811749	0.0437126	-0.0426474	-0.00607358	-0.0168898	0.00897149	-0.0109053	0.0205008	-0.0391082	0.0052504	0.0110346	-0.0306996	0.00253376	-0.00780225	0.06005	0.00473869	-0.0139726	0.0110453	0.0227015	0.0199894	-0.0135617	-0.0280831	-0.0235546	-0.0163486	0.00199744	-0.0196246	0.0333819	-0.012344	0.0220613	0.034143	-0.0304412	-0.0310959	0.000294752	-0.015946	0.0110795	-0.0255647	0.0264231	-0.039983	-0.015346	0.0266389	-0.0102499	0.0127569	-0.0414716	0.0176914	-0.0155709	-0.00873517	-0.0118073
400	200	-0.0254159	0.0311776	0.0346049	-0.0206018	-0.0119496	-0.0131446	0.00284854	0.00410827	0.0293122	0.0130796	0.0149086	0.0239639	-0.0211911	-0.0235319	-0.0173539	0.0375115	-0.00432621	-0.00295516	-0.0216566	0.0199995	0.00863537	0.0212613	-0.0612918	-0.00955945	-0.0150472	0.0329822	-0.0204533	0.0168673	-0.0235993	-0.0207239	0.0159541	-0.029172	-0.0177029	0.0310593	0.00613525	0.014907	0.00149887	0.0285886	-0.0333024	0.0112004	0.00911667	-0.00116847	-0.0109608	0.00894517	0.0052047	0.00568665	-0.00572844	-0.00803721
401	201	-0.005734	0.00669098	0.0311117	0.00930691	-0.0186277	0.0117886	-0.0333951	-0.00540088	-0.00580865	0.0274149	0.00369923	0.00931592	0.00827438	-0.054495	-0.0261773	-0.00432001	-0.0229723	0.0107025	-0.0284776	0.0231127	-0.00974881	0.00733475	-0.0591906	0.000902146	-0.0378617	0.0497458	-0.00973801	0.00759096	-0.00975372	-0.033442	0.00852264	-0.0171797	0.0265494	0.0504702	0.00365501	-0.00543911	0.0166001	-0.00084214	-0.0177716	0.0234611	-0.0024095	-0.000111651	-0.0332541	0.0116211	0.0167155	0.0128183	-0.0321603	-0.00757411
402	202	0.0265302	-0.0130154	0.0124408	0.0204229	0.00152758	-0.0106263	0.00521272	0.00604951	-0.0300449	0.0409401	0.0111473	-0.0232069	0.0115625	-0.0294688	-0.0424917	-0.00851938	-0.0160372	0.0175065	-0.0270636	0.000229214	-0.0279361	-0.0344094	-0.000856638	0.00483302	-0.0478713	0.0201043	0.00858278	0.0278563	0.00564417	-0.00553872	0.0030215	-0.0109689	0.0316583	0.0453056	0.00420591	-0.00885289	-0.00542442	-0.00115514	-0.00285218	0.0250039	-0.0399323	0.00622236	-0.00921123	0.0105358	0.000294027	0.00970754	-0.0357437	0.000244552
403	203	0.0439073	0.0201994	0.000216423	0.0139768	0.0190127	0.000314956	0.0186837	-0.00374203	-0.0071984	0.0369868	0.01874	-0.00373871	-0.0121878	-0.0201699	-0.0107977	-0.0228064	-0.0265902	-0.0126935	-0.00950316	-0.0248323	-0.0175512	-0.0490663	0.0150261	0.00425348	-0.0193258	0.0249809	-0.00360374	0.0185453	0.00207535	-0.00380917	-0.024797	0.00230304	0.020655	0.0458048	0.0159439	-0.00843488	0.00277045	-0.00142797	0.023633	0.00321279	-0.060611	0.0186521	0.0197771	0.0529792	-0.0101828	-0.0127031	-0.000173317	0.0085463
404	204	0.0193733	-0.00653701	0.0137753	0.0152195	0.0229367	0.0318512	0.012019	-0.0425975	0.0112643	0.00212586	0.0153115	-0.00230702	-0.0116529	-0.0179674	0.052105	-0.0397741	-0.0424833	-0.0424329	-0.0182696	-0.022539	-0.00635408	-0.0533249	0.0121154	-0.027582	0.0246065	0.00990855	-0.00779848	0.0266676	-0.0150329	-0.0094669	-0.0278527	0.0019344	0.0354596	0.0300753	-0.012049	-0.049616	0.0115832	-0.0259885	0.027741	-0.0205845	-0.0262839	0.0343584	0.0380931	0.0325669	-0.00951104	-0.0165024	1.92037e-05	0.00776361
405	205	-0.00215066	0.010513	-0.0113491	0.0218379	0.0207775	0.00801682	0.0269272	-0.0144213	0.012352	-0.00516364	0.0182448	-0.010981	-0.00224653	0.0131131	0.0122653	-0.0410913	-0.0170202	-0.0103839	-0.0451679	-0.0258517	0.00653404	-0.0196099	0.0320914	-0.0202429	0.0269836	-0.0281459	0.00756197	0.0100491	-0.0227285	0.00885817	-0.0167578	-0.0042046	0.030743	-0.0135361	-0.0142128	-0.022728	0.0262173	-0.012134	-0.00353461	-0.0251312	-0.00724213	0.0254312	0.0405469	0.00168071	-0.00336072	0.0256492	-0.00405048	0.00609955
406	206	-0.0101118	0.0456989	-0.0427181	0.0289752	0.0188654	-0.00218785	0.000574836	0.0143733	-0.0043011	0.00178213	0.0142079	0.0173752	0.00905708	0.000251403	-0.048471	-0.0293	0.0064792	0.0294675	-0.00250396	-0.0340537	0.00563567	0.0285045	0.000121777	-0.0142219	0.0277897	0.00865276	-0.0128625	-0.0192356	0.0086719	0.0182952	-0.0125809	0.0198351	0.00475422	-0.0282287	0.0163088	0.00249356	0.0281734	0.00361307	0.0039205	-0.00554189	0.00737394	-0.0173572	0.021676	-0.00629661	0.0237045	0.0648419	0.00123787	0.0108427
407	207	-0.0117425	-0.010325	-0.0205704	0.0134425	0.0315719	-0.00407312	-0.00992566	0.00712535	-0.00788534	-0.0233934	0.000750936	0.00557883	0.0216954	-0.0079534	-0.0294301	-0.0095802	-0.00807593	0.0294761	0.032616	-0.0426846	-0.0155619	0.0234976	-0.017946	-0.0374761	0.0363446	0.0104859	-0.0383132	-0.00679581	0.0234617	0.0099934	-0.0243875	0.0538935	-0.00815526	-0.0244004	0.0578264	-0.0209442	-0.0148068	-0.0233603	0.0421682	0.0128729	0.0286228	-0.0272077	0.0118578	-0.0264711	0.0198646	0.0403517	0.00503125	-0.0124231
408	208	0.0116293	-0.0327203	-0.00773134	-0.00777999	0.0387857	-0.0241415	0.00570321	0.0268511	0.0166784	-0.0278176	-0.000707487	-0.0136295	0.0130492	0.0306825	-0.00505105	-0.00391735	-0.00486852	0.0143487	-0.0102829	-0.0574514	-0.0241201	0.00288195	0.0101232	-0.00879575	-0.0056733	-0.0315881	-0.00914216	-0.043189	0.0057949	0.0140637	-0.00523529	0.0649985	-0.00059239	-0.0153582	0.0606865	-0.0159139	-0.0233051	-0.039021	0.0180221	0.0106365	0.0113635	-0.0164434	0.00768294	-0.0298254	-0.00478438	-0.0137108	-0.00609281	-0.0181025
409	209	0.00653131	-0.00616531	-0.0301047	0.00570373	0.00575961	-0.0159133	-0.0272725	0.0216571	0.0177674	-0.00181224	0.00724974	-0.00329805	0.0163102	0.0463479	0.0198814	-0.0203663	0.0251385	-0.0167105	-0.0281995	-0.00621077	-0.00407257	-0.0223405	0.00133374	0.00358086	-0.0185447	-0.0042003	0.0399329	-0.0616959	0.0041852	0.0324197	0.0618142	0.0582608	-0.00285543	-0.00513033	0.0223643	-0.0344846	0.0138072	-0.0226937	-0.037004	0.00110201	-0.0125995	-0.00515129	-0.0156345	-0.0314041	-0.0112678	-0.00387231	-0.0250331	0.0261533
410	210	-0.0231475	0.00748542	-0.0336565	0.0164261	-0.0195885	-0.00361407	-0.0585288	-0.0127823	0.0106313	-0.00639368	-0.00376387	-0.012409	0.0213966	0.0148513	0.0242865	-0.0414601	0.0293321	-0.0185635	-0.0053566	0.060218	0.0299696	-0.0293242	-0.0120542	-0.000693493	0.00952363	0.00685164	0.03468	-0.0104507	0.0114938	0.0344512	0.05965	0.0553098	-0.0321223	-0.0166386	0.0193075	-0.0199137	0.0197884	0.0155333	-0.0473984	0.0150407	-0.0149886	0.0159141	-0.0407992	-0.0290972	-0.0121322	0.0166938	-0.00660935	0.010819
411	211	-0.0059313	-0.00383249	-0.0290336	0.0163507	-0.024108	0.00629363	-0.0439096	0.00300141	0.0041185	-0.0190394	-0.007282	-0.016256	0.00964182	-0.0365549	0.00978974	-0.0324784	0.015251	-0.0232037	0.0023723	0.0399352	-0.00479345	-0.00819706	-0.00426112	0.0081382	0.000404987	-0.0163104	0.0184976	-0.0270732	0.0248942	-0.00734449	0.00929723	0.031502	-0.0475383	-0.0225291	-0.00883814	0.0219608	0.0167469	0.00632591	-0.0452292	0.0497292	-0.00390222	0.0274259	-0.0181114	-0.00480097	0.00905465	-0.0182004	0.0200128	-0.0290051
412	212	0.0110832	0.000198695	-0.0243837	0.0128054	-0.043638	0.0148917	-0.0272825	0.0342239	0.000773969	-0.00745078	0.0183091	-0.00523609	0.0234852	-0.0423557	0.0175009	0.00477519	0.0101625	-0.0446214	0.00279849	0.0127596	-0.020006	0.0144434	2.87432e-05	-0.00558512	-0.0157324	-0.0159187	0.0362222	-0.0468177	0.0386039	-0.0331781	-0.0190868	-0.0132782	-0.0411384	-0.00476584	-0.0401975	0.0155125	0.0246179	-0.0256278	-0.0258233	0.0441484	0.00733447	0.00562219	0.0103394	0.0260983	0.0206078	-0.0209953	0.0164709	-0.0258572
413	213	-0.00326329	0.0405712	0.0245711	-0.00326953	-0.0323095	-0.00878447	-0.0191928	0.0247719	0.0152353	-0.00349589	0.0116024	-0.0159849	0.0296757	-0.0202438	0.0166002	0.0228325	0.0113986	-0.0169719	-0.00377924	0.0110886	0.038551	0.0570724	0.0331108	-0.0075049	0.00234202	-0.0168542	0.0107275	-0.00457952	0.0219893	0.00196579	-0.0453276	-0.0293067	-0.0268305	0.00811829	-0.00139869	0.0365322	0.00838562	-0.00270572	0.0326287	0.00783305	0.00817324	-0.0266525	-0.000782723	0.0293106	0.0122095	0.0048531	-0.0117665	-0.0446281
414	214	-0.00347645	0.0360943	0.0435699	0.0132214	0.0029343	-0.0343549	0.021773	-0.0128699	0.0148411	-0.0105081	-0.0139913	-0.0143099	0.00314212	-0.0051586	0.00696164	-0.00434118	-0.000727473	-0.00928665	-0.0145086	0.00835629	0.0258339	0.0463557	0.0599015	-0.00643795	0.0373473	0.00986098	-0.0189664	-0.00439813	-0.000789295	0.0177961	-0.0388339	-0.0254192	-0.00977298	-0.0214939	0.0107779	0.0574427	-0.0122179	0.0256263	0.0190653	-0.0038441	0.0172466	-0.0212951	0.0134224	-0.0026255	0.0243608	0.0024162	-0.0271031	-0.0444093
415	215	-0.00355596	0.00742173	0.0241692	0.0392014	0.00369978	-0.0302018	0.0571505	-0.0366864	-0.00876944	0.00772922	-0.012191	0.0266093	-0.0124296	0.028755	-0.00718196	-0.0166181	0.00137188	-0.00216436	0.0193724	0.00609408	-0.00165166	0.019952	0.0179949	0.000387526	0.030978	0.0315214	-0.00293614	0.0151966	-0.00897994	-0.00695985	-0.010342	-0.0204405	0.0180868	-0.0538278	-0.00428259	0.0178456	-0.0137926	0.0441126	-0.0364037	-0.00339162	0.0214449	-0.0228401	0.0298929	-0.019744	0.0179565	0.0144041	-0.00392826	-0.0231905
416	216	-0.0066103	-0.00817376	0.0387278	0.00548804	-0.0216401	-0.0139529	0.0340359	-0.00923468	-0.0450081	0.0242496	-0.0136625	0.033436	-0.0198219	0.0234473	-0.0169343	-0.011456	0.0228256	0.0173224	0.0537733	-0.00262835	0.0350495	0.0398257	-0.0286326	0.0366431	-0.00543964	0.00733381	0.0174213	0.0652745	-0.0351515	-0.000839912	-0.00255444	-0.0123933	0.0457523	-0.027853	0.0056517	0.000569308	0.00277596	0.0381747	-0.00689813	0.00124971	0.00663698	-0.0356232	0.0145982	0.00670006	-0.0307599	0.0148175	0.0135091	-0.0114534
417	217	-0.0115782	-0.0344665	0.023285	-0.0144269	-0.0318837	0.00091105	0.0228408	-0.00434607	-0.0511249	0.00306896	-0.0183316	-0.00427884	-0.00847261	-0.00936707	-0.00810503	-0.0282426	0.00127595	-0.00410017	0.0226768	0.0254771	0.042464	0.00907026	-0.0196781	0.0667737	-0.0250142	-0.0151217	0.0237986	0.0511485	-0.0394952	0.0227873	0.00425227	-0.0138265	0.0331395	0.0281022	0.0245645	0.027467	-0.0106599	0.0081693	0.0297986	0.0102528	-0.00207125	0.00235121	0.00649445	0.00361656	-0.051766	0.00549119	0.0127821	0.0120657
418	218	-0.0255912	-0.0293454	-0.00731219	0.00554887	-0.0154765	0.0151274	0.0274267	-0.0300981	-0.0125914	-0.0121285	0.00153236	-0.0297458	0.0204069	0.00565047	-0.00512106	-0.0185937	0.000784459	0.00587103	-0.00621779	0.0386465	0.0129509	-0.0104257	0.0108228	0.0527282	-0.0148118	-0.030736	-0.00751531	0.0286646	-0.0103397	0.00686431	0.0144168	-0.0198695	0.025489	0.053266	0.0217787	0.00758351	-0.0324806	-0.00407623	0.026993	5.92372e-05	0.00193296	0.0309939	-0.0152868	-0.0294694	-0.0280955	0.0143309	0.0145556	0.00177273
419	219	0.0159313	0.0115483	-0.00439806	-0.0146832	-0.0118267	0.0233716	0.0188975	0.00547519	0.00821693	0.00195005	0.0340369	-0.0402764	0.0345599	0.0233756	-0.0166039	0.00204521	0.0457937	0.0153945	0.0102374	0.0179142	0.000212305	0.0155102	0.00766357	0.0142128	0.0106522	-0.00115046	-0.0111287	0.0190959	-0.00381951	-0.000598089	0.00215032	-0.0111261	0.0177441	0.0295796	-0.0193777	-0.0401467	0.0180151	-0.0121596	0.0209265	-0.0118502	0.0144026	0.0148781	-0.0381915	0.00628702	-0.00962546	-0.0135888	0.0192536	-0.0146435
420	220	0.059657	0.0291078	-0.00166825	-0.0319384	-0.0244192	0.0342513	0.0118765	0.0302928	0.00875675	0.00688447	0.0284085	-0.0167314	0.0363603	0.00123025	-0.0219267	-0.000786212	0.029966	-0.0036517	0.0427982	0.0183955	-0.0165545	0.00215127	0.00271787	-0.00775749	0.000931475	0.017347	0.0282936	-0.00173977	0.00456726	0.00723225	-0.00719958	-0.00151838	-0.0115501	0.00648741	-0.0170314	-0.0269119	0.0430754	0.00112336	0.00388101	-0.0160776	0.0200582	0.00826643	-0.0273135	0.029453	0.0093378	-0.0297202	0.0266539	-0.00415449
421	221	0.0268291	0.00255127	-0.0042261	-0.0257794	-0.023757	0.0445059	-0.0328541	0.0340019	0.0149285	0.0012618	-0.0115011	0.0297865	0.00809388	-0.0079802	0.0165598	0.000283765	-0.0185341	0.0133482	0.0497894	-0.0106656	-0.0239206	-0.0109464	0.0140255	-0.0255946	-0.0142349	-0.0380688	0.0140478	-0.0135174	0.0221506	-0.00252542	0.00506651	-0.0157554	0.000328436	0.00562138	-0.00252826	0.00328445	0.0238949	-0.00641213	-0.0140465	-0.0158724	0.00215921	-0.010194	-0.00375132	0.00258526	0.0344303	-0.0292956	-0.0025494	0.0226604
422	222	0.00239989	-0.00986849	-0.0161166	-0.0337969	-0.00289385	0.0333761	-0.0557585	0.0604064	0.0002336	0.00607396	-0.0180934	0.0360983	-0.0319173	0.0131285	0.0402514	0.018819	-0.0279395	0.0398328	0.0185841	-0.0190549	-0.018829	-0.00147709	-0.0033234	-0.0279605	-0.0144767	-0.0254311	-0.0274931	-0.0137715	0.0129264	-0.0172871	0.00914236	-0.0263498	0.00710241	-0.00293811	-0.0165939	-0.00897327	0.00392487	-0.0392351	-0.0270551	0.00863866	-0.0183766	-0.0183628	0.00237741	0.0251559	0.0151285	-0.0530843	-0.036061	0.0608184
423	223	-0.0107831	0.00551076	-0.0138493	-0.034344	0.0185412	0.0133879	-0.0272436	0.0121827	-0.0270465	-0.00446121	0.00923054	0.0175227	-0.0547199	0.0195754	-0.0069443	0.0380396	-0.0177983	0.0511101	-0.0205561	-0.0116061	-0.0230576	0.00904361	-0.0245873	-0.0158524	-0.009621	0.030035	-0.0364124	-0.0173991	-0.0172919	-0.0515362	0.0184526	-0.00465685	-0.00956919	-0.00244491	0.00228809	-0.00591347	-0.0304952	-0.00513661	-0.0249373	-0.00223095	-0.0192452	0.0143867	-0.00487404	0.0225205	-0.0318728	-0.048936	-0.016307	0.0590213
424	224	-0.0340533	-0.00467188	-0.000660378	-0.0202048	0.00812703	-0.0142137	0.00976317	-0.0465057	-0.00206593	-0.0163266	0.0259689	0.0142099	-0.060447	0.0250568	-0.0180703	0.0387568	-0.0149728	0.0494518	-0.0450031	-0.0371326	0.000733829	0.00269251	-0.0179035	-0.0113152	-0.00744264	0.0396788	-0.0166722	-0.0439791	-0.0295492	-0.0383931	0.0314756	0.0216692	-0.0088658	0.00821696	-0.0295214	0.0132206	-0.00765684	0.0243412	-0.00130276	-0.0352489	-0.0282561	0.00357452	0.00289663	-0.030442	-0.0162616	-0.0310875	-0.00265138	0.0249161
425	225	-0.0252904	-0.016395	-0.0105806	0.0029935	0.00619353	-0.0360987	0.0521459	-0.0221203	0.0319742	-0.000688056	0.0307074	0.00975286	-0.0311948	0.0223472	0.0165507	0.0449975	-0.0153492	0.0302151	-0.0515125	-0.00820594	0.00526439	-0.023061	0.0212195	0.00749107	-0.0519537	0.059557	-0.00293603	-0.0351961	-0.0219449	0.0205034	0.0135153	0.0243404	-0.00673127	-0.00786126	-0.0670289	0.000964637	-0.0191519	0.0208445	0.00724344	-0.0141131	-0.0351704	-0.0168613	0.00247617	-0.0158499	0.0125808	0.00343367	0.00798317	0.0188862
426	226	-0.0104654	-0.0188653	-0.00476817	0.0152659	0.0331747	-0.0272603	0.0247424	0.00391056	0.00432206	-0.00117635	0.0320055	0.00735153	0.00439896	-0.0162995	-0.00576477	0.049832	-0.0271168	0.013406	-0.0371691	-0.00282482	-0.00639988	-0.024244	0.0159621	0.0290213	-0.0467206	0.0364755	-0.00917397	0.0285133	-0.0295568	0.0400398	-0.0182037	0.0223707	-0.00641269	-0.0165881	-0.00190133	0.00124202	-0.0557795	0.026674	0.0120401	-0.00504266	-0.00476629	0.00767608	-0.00161915	0.0279598	0.00196939	0.0328085	0.0296084	0.0377098
427	227	-0.00935094	-0.0381852	0.036231	0.0121429	0.0265788	-0.0133037	-0.0141657	-0.00133214	0.00695442	-0.0259079	0.0114609	0.010747	0.0223816	-0.0330886	-0.0464511	0.0234441	-0.0282488	0.000727989	0.00551549	-0.0383361	0.0145681	-0.018993	-0.0249139	0.028955	0.0477032	-0.0368979	0.013678	0.0192319	-0.0350561	0.0359442	-0.0199421	0.00190019	-0.0130975	0.00626457	0.0406368	0.0151272	-0.0141399	-0.0178718	0.0477107	-0.0282758	0.0192558	0.0066913	0.0185727	0.01209	0.0214352	0.0300992	0.0234178	0.0232229
428	228	-0.00992714	-0.0213644	0.0411417	-0.00638044	0.00840347	-0.0197057	0.00898606	-0.0144216	0.0310386	-0.0267044	-0.0233318	-0.00503494	0.0229737	-0.0241208	-0.0234132	0.00692577	0.0160428	-0.0186449	0.031389	-0.0134288	-0.00964048	-0.00491958	-0.00715945	-0.0039004	0.0701153	-0.0646965	0.0281054	-0.0221065	-0.0194122	0.0105115	0.0139826	-0.0321911	-0.0108322	0.0115928	0.00710106	0.0166125	-0.0125425	-0.0461296	0.0288981	-0.0343211	-0.00079978	0.00331828	-0.00199193	-0.0214765	0.0166173	0.0469568	0.00469467	-0.0252939
429	229	-0.0113059	0.0157146	-0.0120483	-0.0311287	0.0268037	-0.0399775	0.00775679	-0.00862209	-0.00637121	0.00399574	-0.0472076	-0.0211761	-0.00978519	-0.0419255	0.0315457	0.0261522	0.0323347	-0.0346003	0.0157689	-0.00230259	-0.0347883	0.0181166	-0.0126321	-0.0267704	0.0245397	-0.0520933	0.00184447	0.00514313	-0.0103405	0.00197369	0.0336687	-0.0102867	-0.000310063	0.00765475	-0.0251727	-0.0120993	-0.0153164	0.00210388	-0.037227	-0.0161529	-0.0328744	0.00844852	-0.0412283	-0.0228637	-0.0120906	0.0298599	-0.0186833	-0.0477448
430	230	-0.019828	0.00896141	-0.0406127	-0.0210246	0.0315157	-0.00973006	-0.0120229	-0.00784403	-0.0212312	0.0140899	-0.0556718	-0.0223388	-0.038675	-0.0323594	0.0404527	0.0191616	0.00941627	-0.047513	-0.0168729	0.00350923	0.00706135	-0.0103089	-0.021692	0.00263934	0.020724	-0.0201974	0.000865566	0.0184952	0.0094258	0.00753069	0.0177321	0.0240522	0.00240285	0.0172474	-0.0175497	-0.0439325	0.0174934	0.0155173	-0.0226885	0.0116002	-0.0190622	-0.0106678	-0.00170915	-0.00491154	-0.00490823	-0.00942367	-0.0174819	-0.0188077
431	231	-0.0123186	0.0216449	-0.0407903	-0.00458702	0.00426325	0.0318857	-0.0153961	-0.0351636	0.0033099	-0.00789548	-0.054787	0.00290187	-0.0326781	0.0161847	0.0203101	-0.0201861	0.00322381	-0.0580099	-0.0261486	0.0284314	0.0248343	-0.0463892	0.0084735	0.0200649	0.014668	0.00703171	0.00343137	0.0282099	0.0532117	-0.01933	-0.0052501	0.0180146	0.0121858	0.0121469	-0.00525131	-0.017508	0.02012	-0.0119718	0.00170888	0.016483	0.0108202	-0.0128497	0.0482721	-0.0076448	-0.0181551	-0.00207667	-0.00613733	0.0105266
432	232	-0.00222845	0.0145802	-0.0293499	0.00501626	0.00583913	-0.00196945	-0.00504603	-0.0359708	-0.00306235	-9.55988e-05	-0.0458832	0.0221134	-0.0275185	0.00798591	0.0244314	-0.0221518	-0.000667106	-0.0564411	0.0119286	-0.000492575	0.00325148	-0.0470905	-0.0102897	0.00357638	-0.00274576	0.00841893	-0.0116975	0.0414079	0.0503358	-0.0279914	-0.0280913	0.000797486	0.0218928	-0.0155973	-0.00186436	-0.0144506	0.0158215	-0.0229529	-0.0239068	0.00377588	0.0229325	-0.00716416	0.0311241	-0.0299152	-0.00639022	0.0057754	-0.0196339	0.00269344
433	233	-0.0148961	-0.0235081	0.0278475	0.0153597	0.0233887	-0.00377337	-0.0100775	-0.0225504	-0.0035188	0.0253106	-0.0133867	-0.0183386	-0.00107881	-0.0247173	0.012528	-0.00232698	0.0232026	-0.0526601	0.00960852	-0.0157966	0.00407007	-0.0220231	-0.0119964	-0.0210123	-0.000595849	0.0334342	-0.00876046	0.0275249	0.0100935	-0.0220465	-0.0283728	-0.0096927	0.0139258	-0.0429258	0.0266221	-0.0187762	-0.0132728	-0.0149199	-0.0121111	0.00848585	0.0348178	-0.00104254	-0.00493657	-0.0149316	0.0281777	0.0063372	0.00757099	-0.000962328
434	234	0.00696802	0.0103982	0.0628685	0.0104598	0.000323504	0.0113703	-0.022508	-0.0115619	0.0208909	0.0231608	0.0035963	-0.0248499	0.0464205	-0.0140084	-0.0140838	-0.00566211	0.0506686	-0.0440391	-0.0188737	0.00174733	0.0044975	0.0127636	0.0300415	-0.0275974	-0.0101239	0.0389934	-0.00184733	0.0338765	-0.000407758	-0.00847729	0.00217438	-0.00125579	0.0036915	-0.0302239	0.0228452	0.0293474	-0.0251188	0.0192033	0.0205452	0.0263784	0.0096835	0.0023102	-0.0152527	0.00812652	0.0133269	-0.00324429	0.030584	-0.00374751
435	235	0.0349357	0.0396421	0.0304775	0.01619	-0.0232525	-0.0108559	0.0173609	0.0125728	0.000332668	0.0135952	-0.00343094	0.0166947	0.0321635	0.0105176	-0.0154084	-0.000493611	0.00814816	-0.0260998	0.00143966	0.00238619	-0.00833389	0.0243365	0.0156472	0.00306934	-0.00486552	0.0104133	-0.00341419	0.0284483	0.021304	0.00962831	0.00109859	-0.00607565	0.0138205	0.00180968	-0.00898675	0.0235696	0.0149939	0.0182352	0.0183208	0.0210783	0.00119796	-0.00538187	-0.000153648	-0.0165176	-0.0111103	-0.01998	0.00122285	-0.00575714
436	236	0.0205589	0.0264746	-0.00612936	0.0243306	-0.0178808	0.0246625	0.0232473	0.0268962	-0.031672	-0.000765691	0.0170551	0.0191718	0.00535602	0.0288284	-0.0103357	0.0174677	-0.0317069	0.011808	-0.00156629	0.0256089	0.0101959	0.0247952	-0.0180877	0.0098445	-0.010056	0.00857675	-0.0142257	-0.00875238	0.0371127	0.0254037	-0.0330935	-0.00496395	0.00382556	0.0133798	-7.46764e-05	-0.00495564	0.0066212	-0.000288706	0.0195897	0.0210866	0.0374033	0.0106139	0.00220408	-0.0255998	-0.0139456	-0.0121361	0.00535561	0.00114424
437	237	0.0142172	0.00337052	-0.00560222	0.0277758	-0.00869122	0.0435438	-0.0293382	0.0273718	0.00450127	-0.00983839	0.0385305	-0.000211053	0.0274771	0.0323033	-0.00145018	-0.0215397	-0.00671048	0.0689897	-0.00915817	0.0243651	0.00165836	0.0122671	-0.0163775	-0.00954651	-0.0278554	-0.022202	-0.0148079	-0.0418298	0.0135404	0.0550667	-0.0398262	0.0142423	-0.0216185	0.00850611	0.0159094	0.0148095	-0.0359635	0.0159494	0.0363802	0.0362049	0.0252341	0.0123242	-0.0267801	0.00236266	0.00921248	-0.0113691	0.0148473	-0.0113709
438	238	0.0284757	-0.014755	0.00404007	0.026486	0.00514866	0.00584072	-0.0214939	0.0183553	0.0304217	-0.00178723	0.0383353	-0.0243488	0.040463	0.0250514	0.00171813	-0.0673805	-0.0293709	0.0663859	0.00433835	-0.0219598	-0.0393492	-0.00258194	-0.0211273	-0.0265759	-0.0113658	-0.0337728	-0.00225459	-0.0285785	0.00345271	0.0151997	-0.0104694	0.00893881	-0.0204362	-0.0258943	0.0188568	0.0255397	-0.0103233	0.000446242	0.0165011	0.000611828	-0.00987937	-0.00188507	-0.0388315	0.0186235	0.00617691	-0.0119635	-0.00933016	-0.00914559
439	239	0.0295323	-0.0180059	-0.00975035	0.0161121	0.010332	0.000167823	-0.00420982	0.0147709	-0.00476997	-0.00230574	0.00549949	-0.018563	0.0317676	0.0125161	-0.00435095	-0.0389397	-0.0750884	0.0197579	-0.0221282	-0.0271075	-0.0217102	0.00378658	-0.00794108	-0.0347029	-0.0215134	0.00488203	-0.0292317	-0.00581637	-0.00217307	-0.0578201	0.0200776	0.0352836	-0.0396053	-0.0329135	0.0141085	0.0188939	0.0286275	-0.0167428	-0.0105959	-0.0267977	-0.00279005	-0.00052124	-0.00449493	0.0178755	-0.0260075	0.0118403	-0.0447489	-0.000772361
440	240	0.00647405	-0.019037	-0.027605	0.0246323	0.012104	0.0135162	-0.0200568	0.00387296	0.00293563	0.00463095	-0.0273662	0.00717958	0.0249208	0.00427266	-0.0125785	-0.0278052	-0.0119876	0.0196354	-0.0290857	-0.00699138	0.0112346	0.0147414	0.0260278	-0.00394469	-0.0167031	-0.00288167	-0.049928	-0.0451877	-0.0385157	-0.039783	0.0227695	0.057671	-0.0335021	0.0145841	0.00518158	0.0161693	0.0238755	-0.0115497	-0.0136905	-0.00864704	-0.00251073	-0.0195764	0.0233196	0.0194868	0.00590141	0.0198577	-0.0533616	-0.0136642
441	241	0.00132581	-0.00744547	-0.0393565	0.0274496	0.00891888	-0.00428383	0.00974745	-0.00958091	0.0360547	0.0189491	-0.0187513	0.00322747	0.0264514	0.0049402	-0.0165545	-0.0434896	0.0299967	0.0369758	-0.000178025	-0.0112857	0.033567	0.0290629	0.0158427	0.00584286	0.0109284	-0.0202	-0.0124814	-0.0717782	-0.0406935	0.00137997	0.00414535	0.0153503	0.0153182	0.0205893	0.00643493	0.0102436	0.0274472	-0.0361462	-0.0030939	-0.0228325	-0.0268042	-0.00697119	0.000997641	0.0493746	0.045786	-0.00192151	-0.0155797	-0.0233846
442	242	0.0197714	-0.0158103	-0.0362934	-0.00057719	-0.0252137	-0.0423791	0.0300953	0.0100424	-0.0134253	0.00649664	-0.0252405	0.00436468	0.018916	-0.018982	0.00101277	-0.0211893	0.00070894	0.0358242	0.0112069	-0.0169138	0.032416	0.0247928	0.014141	-0.00675462	-0.00272976	-0.0106476	0.0265801	-0.0508754	-0.0173607	-0.0140822	-0.00874066	-0.00982421	0.0125084	-0.00137672	0.000881958	-0.0241485	0.0372211	-0.0330408	0.0226379	-0.0169758	0.00557866	0.0299993	-0.0186462	0.0406444	0.0179537	-0.0145879	-0.00713641	-0.0315677
443	243	0.00335348	-0.00844076	-0.00663708	-0.0127298	-0.0380952	-0.0471277	0.013065	0.00657872	-0.0485502	0.00378487	-0.0292563	0.0117345	-0.016288	-0.0225273	0.00423496	-0.00383506	0.00767219	0.028895	0.0279133	-0.0023474	-0.0227291	0.00374978	0.0293605	0.00839693	0.0029197	0.0101384	0.029689	-0.019039	-0.00382248	-0.0100659	-0.00465583	-0.0217963	0.00537208	0.0114425	-0.0111855	-0.0609908	0.0209853	0.00500141	0.00772837	0.0332013	0.0320735	0.0192227	0.0090127	-0.0239622	-0.0120068	-0.000592872	-0.0161965	-0.0357273
444	244	-0.043954	0.0238813	0.0124005	0.0110938	-0.0202978	-0.0139053	0.00801091	-0.00604365	-0.00719272	0.0260621	-0.0125449	0.00157507	-0.0480253	0.0136593	-0.0332218	-0.00283178	2.29159e-05	0.0207744	0.0346845	0.0273633	-0.047368	-0.000791448	-0.00618032	0.00672418	0.0110505	0.014557	0.00490274	0.0369445	0.000316119	0.0316414	-0.00151948	-0.0407621	0.0064758	0.0150448	-0.000285981	-0.0278128	-0.021635	0.00701775	-0.0224742	0.0437833	-0.00924728	0.0255559	0.0340728	-0.0131668	-0.0421111	0.00855046	-0.0119712	-0.0424591
445	245	-0.0589396	0.0216905	0.030411	0.00850853	-0.0243346	0.0280905	-0.0123359	0.0285409	-0.0123446	0.024143	-0.00914712	-0.0106721	-0.0641087	0.0163631	-0.0493756	0.0171719	-0.0202765	-0.00136957	0.0160458	0.0384287	-0.00542134	-0.00898034	-0.0221041	0.00566279	0.00696045	-0.00326897	0.00710559	0.066275	-0.00844943	0.0155226	0.00680329	-0.0296583	-0.00509933	-0.00126684	-0.00471175	0.00181858	-0.0335319	0.0152573	-0.00833149	0.019639	-0.00990427	0.0292677	0.0154332	0.0393542	-0.0798026	-0.00044223	-0.0107113	-0.039604
446	246	-0.0314923	0.00874291	0.0608385	-0.0142498	-0.0208918	0.0452849	-0.0192847	0.032302	-0.0361878	-0.0062411	0.00829307	0.00414232	-0.0602509	0.0159947	-0.0136339	0.0558429	-0.00348367	-0.0295045	0.00822513	0.00124423	0.029443	0.0125412	0.0120405	0.0147337	0.0176597	0.00644367	0.0336698	0.054707	-0.0223079	-0.013049	0.0273485	-0.0160942	0.00908309	-0.00430288	-0.0221139	-0.0284769	-0.00831543	0.0480409	0.00970801	0.0150141	-0.00196795	-0.0107228	-0.00408138	0.0407043	-0.0382433	-0.00193109	-0.00548184	-0.013002
447	247	0.00359469	-0.00465203	0.0246842	-0.010625	0.000540191	0.019784	0.0294088	-0.00730586	0.00382736	-0.0485992	0.0415694	0.0117491	-0.0230944	0.0184094	0.00750051	0.038612	0.0152936	-0.0192639	0.00931813	-0.0197267	0.00150867	0.0498078	0.0238053	0.00125756	0.0301143	0.0162554	0.0472415	0.0605332	-0.0340911	-0.0157349	0.0233818	-0.0095403	0.0239724	-0.00618911	0.0244855	-0.00343683	-8.1795e-05	0.0497684	-0.0108731	0.0231981	-0.00972673	-0.0264173	0.0148206	0.0213718	0.0230864	0.000570367	0.00942114	-0.000182354
448	248	0.0220998	-0.0217514	-0.0270962	-0.0233161	0.0112083	-0.0206394	0.0449495	-0.0201846	0.0324028	-0.0672837	0.0651004	-0.011091	0.00889428	-0.0190908	0.010895	-0.00857496	0.0108679	0.00392064	0.00436987	0.0091128	-0.0182731	-0.0031967	-0.00873969	0.00977697	0.0398372	0.0034988	0.0395631	0.026912	-0.0297617	-0.0227511	0.000229226	-0.00226296	0.0251219	-0.00625796	0.0358436	0.0575344	0.00533212	0.0217052	-0.0423261	-0.00331487	0.0154071	-0.0222209	0.0250111	-0.0242399	0.00919681	-0.00196459	0.0485201	0.0132211
449	249	0.0255161	-0.0216091	0.0050774	-0.0234672	0.0102214	-0.0196838	-0.0187873	-0.00506223	0.0236578	-0.0264796	0.0621474	-0.00170423	0.0237386	-0.0301249	0.0179862	0.0102731	0.00604872	-0.000709353	-0.00230522	0.0200069	0.0113624	-0.0537227	-0.0301868	0.0214499	0.0199573	-0.00931144	-0.00277591	-0.0275757	-0.0193549	0.0011604	0.00206353	-0.0105839	0.0121205	0.0138791	-0.0216177	0.0413661	-0.0157715	-0.011556	-0.0301839	-0.0240804	-0.000617753	-0.00691633	-0.00141007	-0.0412426	0.000478712	0.0158974	0.059862	0.0390079
450	250	0.0508402	0.000830914	0.0115022	-0.00148745	-0.0252306	0.00713665	-0.031447	-0.0113596	0.0161752	0.0301794	0.0460193	0.00988637	0.0412598	-0.0103561	0.0101821	0.0129253	0.0162414	0.00565156	0.00373235	0.00254497	0.0162047	-0.0132337	-0.0126059	-0.00246494	0.00531012	-0.00532923	-0.0229365	-0.0149191	-0.0123812	0.0152945	0.0151346	-0.0126014	0.00960036	0.0399164	-0.0251843	0.00937885	-0.0186056	-4.6595e-05	-0.0111029	-0.0180829	-0.0318276	0.00718112	-0.0165266	-0.00232469	0.0183485	0.0273956	0.0473732	0.0494219
451	251	0.0665496	0.0149449	-0.0357799	-0.0288133	-0.0466143	-0.0186343	0.0120894	-0.0376078	-0.00786113	0.0539628	0.0400909	0.00589231	0.0522646	-0.0132048	0.0212614	0.00674419	0.00416808	0.0107918	0.00713599	-0.012998	0.0196599	0.00419794	-0.00371823	0.00615279	-0.00836332	-0.00370071	-0.00962273	-0.0227298	0.0118548	0.0143086	0.00415339	-0.00397584	0.0124501	0.0280898	-0.0218638	0.0119405	0.0265091	0.0271456	0.00684529	-0.0268108	-0.0232478	-0.0215609	-0.0181462	-0.0163707	0.0175047	0.00726153	0.0489946	0.0360466
452	252	0.0319665	0.00321892	-0.0157399	-0.0308258	0.00614896	-0.041074	0.0134349	-0.0184082	-0.0221653	0.03831	0.0314258	-0.0113791	0.0349026	-0.0183194	0.0207225	0.0290948	0.00129411	-0.00987634	-0.012827	-0.00945216	0.0334833	-0.0149628	0.01566	0.0307175	-0.0378433	-0.0124624	0.00640308	-0.0489439	0.0419842	0.0145685	-0.0189982	-0.0016343	-0.00748307	-0.0160995	-0.0363385	-0.0152932	0.0257442	0.000970738	0.0205554	-0.0223926	-0.0177342	-0.0401508	-0.013629	-0.0427814	0.00370809	-0.00878982	0.00784858	-0.00435605
453	253	-0.0112869	-0.00389114	0.0331803	0.00636427	0.045746	-0.0194276	0.00674548	0.0138899	7.09428e-05	0.00725487	0.0162443	-0.0296986	0.0017706	-0.024363	-0.0204492	-0.00241727	0.0184022	-0.00875011	-0.0116417	0.016532	0.00480971	0.0172002	0.0240667	0.0153447	-0.0150224	0.0264631	0.0218249	-0.0213512	0.044925	0.0035575	-0.0427723	0.0021846	-0.0365281	-0.027884	-0.024764	-0.0176831	0.00657377	-0.0181607	0.00481126	-0.0146531	-0.00398514	-0.0106998	0.00637781	-0.013688	0.00492197	-0.0238918	-0.0443697	0.00129649
454	254	-0.0566091	0.0024948	0.0303412	-0.00410259	0.0399606	0.0176083	-0.0140544	0.0181383	-0.00565419	-0.00710305	-0.00444083	0.0320912	-0.018669	-0.0262181	-0.0204485	-0.0352366	0.0116736	-0.000867761	-0.00245605	0.0380429	-0.0411321	0.0532581	0.00432818	0.012586	-0.00899952	0.0409471	0.00755105	-0.00840601	0.0360654	0.00542637	-0.0517975	-0.00739866	-0.0471167	-0.0130121	0.00150626	0.0218774	-0.00595172	-0.00743338	-0.00709656	-0.00901986	0.0169269	0.0109258	0.0135247	0.00716096	0.0212648	-0.010624	-0.0237902	0.0524509
455	255	-0.0724855	0.00765478	0.00144345	0.00500579	0.0423888	0.0457682	-0.0302834	0.017348	-0.0332766	-0.00470306	-0.0279143	0.049332	-0.0555202	0.00121698	0.0113529	-0.0370499	0.0128629	-0.0092122	-0.0226308	0.018648	-0.0386165	0.0107174	0.0021832	0.0134803	-0.0585363	0.00240614	-0.0289619	-0.0289222	0.0418941	0.00310917	-0.0189195	-0.018362	-0.00234801	0.00736613	0.0230032	0.00786188	-0.0379704	-0.00540249	-0.0323842	-0.00397205	0.00809642	0.00996554	0.00758608	-0.00388576	-0.00474842	0.0251307	0.00505293	0.0406752
456	256	-0.0295731	0.0150144	-0.0114662	0.0290887	0.0438082	0.00698262	-0.0129587	0.00282801	-0.0205192	-0.0156649	-0.0513078	-0.013974	-0.0699185	0.0196988	0.0172729	-0.0306229	0.00347264	-0.00389778	-0.0206559	-0.0274039	0.0148737	-0.0309652	-0.00668445	-0.0117149	-0.0408628	0.00807074	-0.0498704	-0.0072163	0.043621	0.0100685	0.0255778	-0.00267597	0.028124	0.0263584	0.0208356	-0.026823	-0.0431241	-0.0134114	-0.0130273	-0.0319705	-0.00893187	-0.00290287	-0.00108837	-0.0184735	-0.00966077	-0.000505557	-0.0269476	0.0209127
457	257	0.0150315	0.00634949	-0.00794886	-0.00546167	0.0408355	-0.00780843	0.000924455	-0.00533334	0.0083059	-0.0295422	-0.0552456	-0.0141951	-0.0143069	0.0124406	0.0272801	0.0070751	-0.00990733	-0.00304641	-0.0213826	-0.0155214	0.0236745	-0.0289815	0.0116054	-0.0183516	0.00781401	-0.00176541	-0.0323325	0.0601966	0.0375249	0.0279542	0.0330044	0.0111189	0.0284038	0.00841142	0.0284624	-0.0422711	0.0121055	-0.0136745	0.0350072	-0.0426615	-0.00494275	-0.0188375	0.00188553	-0.0083627	0.0347869	-0.0220038	-0.0228283	0.040755
458	258	0.0253056	-0.0108993	-0.0275058	-0.0229742	0.0281041	0.0236066	0.0330747	0.00332392	0.0194226	-0.0131397	-0.0187911	-0.00468638	0.0244782	0.0289214	0.0364279	0.0468596	0.00771423	-0.0254683	-0.0298462	0.016114	-0.00215956	-0.0306373	0.0210696	-0.0121912	-0.00695016	-0.0410264	-0.00808229	0.0561126	0.0403016	0.0322524	0.018875	0.0204797	0.0328663	-0.00812951	0.0297889	-0.0227546	0.052256	-0.0109731	0.01644	-0.0373642	0.0065193	0.00121638	0.0236353	0.0140908	0.0112952	0.0101699	0.0442662	0.0261057
459	259	0.00420474	-0.0115329	-0.0224341	-0.00181905	0.00209162	0.0122033	0.0277549	-0.000539024	0.0292159	-0.0138982	0.00128743	-0.0029639	0.000800607	0.0563654	0.0273828	0.0335883	0.00102744	-0.0451934	0.0120229	-0.0235076	0.00722586	-0.00420745	-0.0271504	-0.0153016	-0.0191476	-0.0209887	-0.00932146	-0.0114074	0.0246281	0.0115207	0.0120592	0.0279959	0.00292842	-0.00192695	0.0120498	0.00860793	0.034151	-0.0199178	0.0261819	-0.0311538	-0.00373241	0.0242471	0.0216603	0.0115941	-0.00719874	0.00661055	0.0328384	-0.00027507
460	260	-0.0109466	-0.01736	0.0266976	-0.000344969	-0.0084851	0.00936574	-0.0287862	-0.00940327	0.0228847	-0.0124273	0.00667239	0.00898654	-0.0264616	0.0294637	0.0201672	-0.0190073	-0.00261484	-0.043804	0.0379574	-0.0397842	-0.00579553	0.00290253	-0.0374106	-0.0156661	0.0120036	0.0116961	-0.00799212	-0.0385437	-0.0145684	-0.00853357	0.0139831	0.00979161	0.00285877	-0.00396972	-0.0028165	0.0163977	0.011115	-0.0134834	0.0277926	0.0133589	-0.0412004	0.0183612	-0.00314366	-0.0110473	0.03085	-0.00754633	-0.0168591	-0.0144024
461	261	-0.0029264	-0.00610207	0.0287892	-0.00655811	-0.0111511	0.0066696	-0.0412791	0.00145311	0.00854987	0.0140004	0.0246393	-0.0194503	-0.00886465	-0.0123287	0.0158223	-0.0254989	0.0153362	-0.0369277	0.0391066	-0.00334733	-0.0381195	-0.0269999	-0.0113661	-0.00955647	0.0408473	-0.00530742	0.00878519	-0.0336471	-0.0212983	0.00327047	0.0255251	-9.86126e-05	0.0342811	-0.00889072	-0.0314682	0.023991	-0.0211902	-0.0129955	-0.0403425	0.0356926	-0.0343513	0.0097706	-0.0103756	-0.00291419	0.0250994	0.00570187	0.00167235	-0.035498
462	262	-0.00440158	0.00826665	-0.00356716	-0.00341956	-0.00809148	-0.00307775	-0.0211486	-0.000345472	0.0174577	0.000660904	0.00258876	-0.0317907	0.00544013	-0.0171045	0.00806631	0.0160294	0.0016727	-0.0338985	0.0404962	-0.0182605	-0.0129118	0.00674946	0.011297	0.00884428	0.0327086	-0.0164361	0.0140625	-0.000748583	0.00777316	-0.0125497	0.00880244	0.00508973	0.0321169	-0.0150098	-0.0190978	-0.0149978	-0.0116146	-0.0104115	-0.0470835	0.0259452	0.0284727	0.00542347	-0.0114111	0.0156473	-0.00175725	-0.00117597	0.0012327	-0.0398453
463	263	-0.02292	0.00951954	-0.0278814	-0.00468683	0.00782584	0.00508754	-0.00256236	-0.00517248	0.000677267	-0.00478283	-0.0179102	-0.00230545	0.00201158	-0.0258098	-0.0206035	0.0296067	-0.00648028	-0.00907694	0.0139919	-0.0395061	0.0388398	0.0275455	0.0287377	0.0302348	0.0139227	-0.00327678	0.0122827	0.01519	0.0157176	-0.0265595	-0.0233745	0.000777266	-0.00279815	-0.00704371	0.0024847	-0.0329943	0.0233547	0.0286115	-0.0116353	0.0420035	0.0358756	0.00328873	-0.0220612	0.0233425	-0.027322	-0.00626696	-0.0112811	-0.0178033
464	264	-0.0248289	0.0230903	-0.0379264	-0.0020611	0.00407971	-0.0270686	0.00907491	0.0127982	-0.00312223	-0.00272538	-0.0171676	0.0064952	0.0248982	-0.024281	-0.0343784	-0.00300088	-0.00906907	0.0239816	0.0114042	0.00578156	0.0299764	-0.00907052	0.00828551	0.0252837	0.0120936	-0.0124191	0.032992	-0.00910426	-0.00580723	0.00696682	-0.0134297	0.0077809	-0.0493708	0.0051426	-0.0215351	0.0253884	-0.0145514	0.0282901	-0.00133063	0.051164	0.0149872	-0.0209177	-0.0223297	0.0396813	-0.0438864	0.00295999	-0.0145346	0.0112771
465	265	0.00927262	0.00619343	-0.0304312	-0.00687993	-0.0150586	-0.031292	0.00660375	-0.000347212	0.0185532	-0.0282536	-0.019314	0.000773036	0.0366846	-0.00693918	-0.00985294	-0.0158111	-0.0323218	0.0221549	-0.00383625	0.0568583	-0.00946273	-0.00905468	-0.0150926	-0.00274651	0.00414677	-0.0151718	0.035069	0.00383297	-0.0226051	0.01666	-0.00985324	0.000984717	-0.040711	-0.0066508	0.00150091	0.0236335	-0.031592	-0.000249692	0.0211639	0.0241157	0.0409949	-0.0232115	-0.0316785	0.00616498	-0.0133905	-0.0133944	-0.0315511	-0.000328388
466	266	0.0161882	0.0058517	-0.0273343	-0.0238087	-0.0297052	0.0221499	0.012492	-0.0240083	0.0130436	-0.00632106	0.00237554	0.017957	0.0330477	-0.0142797	-0.00168599	0.0118299	-0.0393215	0.00334709	-0.0609032	0.0438093	-0.0144973	0.00228803	-0.013969	-0.0244963	-0.000136681	0.0103248	0.00692446	0.0178136	-0.0224086	-0.0263042	-0.0150643	-0.0186491	-0.0149244	-0.0271573	0.0361447	-0.011603	-0.0146979	0.00993777	0.0289035	0.00347723	0.0345715	0.0170977	-0.0370712	-0.0333679	0.0204782	-0.028605	-0.00343152	-0.0227889
467	267	-0.00404684	0.0439077	-0.012944	0.000938052	-0.0351399	0.0127362	0.0362791	-0.0249119	0.0172316	0.0245799	-0.0046553	0.0210054	0.0304603	-0.0149655	-0.0146037	0.00528442	-0.0376614	0.00542548	-0.0712632	-0.00711864	-0.0169473	0.00371994	-0.005955	-0.0158659	0.00419673	0.0327722	0.00358776	-0.00777069	-0.0245348	-0.0455453	0.0124403	-0.00527658	-0.0381704	-0.0240059	0.0170624	0.0183401	-0.0220436	0.0243298	0.00322883	0.0130585	0.00179019	0.0165435	0.00194974	-0.0317828	0.0162132	-0.00689851	0.0178635	-0.0127913
468	268	0.00879749	0.0255234	0.0235496	0.0319664	-0.00287267	-0.00706229	0.0487133	0.0084728	-0.0162163	0.0262492	-0.0217669	-0.000531055	0.00664592	0.0115804	-0.0247099	-0.00768153	-0.0181885	0.0180094	-0.0523267	-0.0127359	-0.0122822	0.0117582	0.00045881	0.00152683	0.00359872	0.0204975	-0.00140975	-0.0133551	-0.0494769	-0.0132948	0.0298907	0.00304509	-0.0576261	0.000359073	0.00219369	0.0294169	-0.0212375	0.0379898	-0.0072065	0.012579	-0.00182304	0.0126801	0.0162416	-0.00438253	-0.00849663	0.0261882	0.0117219	-0.0105445
469	269	-0.00674007	-0.0164811	0.0445853	0.0132024	0.0166507	0.0119075	0.0267413	0.0491622	-0.0527718	0.0391781	-0.0126641	0.00450411	-0.0293212	0.0373799	-0.0144928	0.00733001	0.033487	0.0152069	-0.0313514	-0.00863525	0.0132093	0.00104446	-0.0271377	-0.00978199	0.00549038	-0.0161193	-0.0222383	-0.00208567	-0.0500705	-0.034277	0.0174318	-0.0158092	-0.0443897	-0.0116015	-0.0153378	-0.0128854	-0.0216933	0.0216135	0.00322587	0.000523079	-0.0130249	0.0335522	-0.00412885	0.0362668	0.00227442	0.0307855	0.00945127	0.000793193
470	270	-0.0322666	-0.021248	0.0277275	-0.00531067	-0.019923	0.00657326	-0.017361	0.0207978	-0.0145085	0.0203928	-0.0332433	0.00733738	-0.0391785	0.024838	-0.00301457	-0.0131538	0.0518268	0.026707	-0.000765	-0.0101421	0.00834778	-0.0116922	-0.026389	-0.0202995	0.00281484	-0.0109475	-0.00149513	0.00948127	-0.0243097	-0.0524469	0.00593415	-0.0231018	-0.0184064	-0.0205065	-0.01961	-0.0214211	0.00265359	-0.0443864	0.000678037	-0.00109939	-0.012748	0.0270033	-0.000803794	0.00141743	0.0301593	-0.00292516	-0.0120748	0.00804767
471	271	-0.00436062	-0.0242306	0.00415749	0.00158997	-0.0458981	-0.00452014	-0.0271943	-0.0222248	0.019719	0.00774318	-0.0381553	-0.0217828	-9.46114e-08	-0.00175856	-0.0058241	-0.032144	0.00244078	0.0627717	0.0227576	0.0451821	-0.0101768	0.0179197	0.00936414	-0.0294659	-0.00219702	0.0301676	0.0119837	0.0186391	-0.0389428	-0.00153546	-0.000745069	-0.00872371	0.0127082	0.0074222	0.0170885	0.00168368	0.0113175	-0.0532452	-0.0036876	-0.00871238	-0.00467525	0.0300825	0.0162273	-0.0378708	0.0129683	-0.0130868	-0.0145799	-0.0219353
472	272	0.0133719	-0.0303807	-0.00254158	0.0132806	-0.0429167	-0.0170117	-0.00801969	-0.0249732	0.023615	0.0295114	-0.0132028	-0.0217559	0.0295882	0.0162011	0.0064475	-0.0151259	-0.0392799	0.0576437	0.0332008	0.0310432	0.001404	0.0255192	0.00204188	-0.0467418	0.00199963	0.0354268	-0.0289886	0.00776364	-0.0334935	0.00974136	-0.0315629	0.00530437	0.043339	0.00910098	0.0143751	0.00145104	-0.00820714	-0.0136837	0.0150718	-0.0123331	-0.013544	0.0200068	0.0231756	-0.0187519	0.0110357	0.00252531	0.00449037	-0.031923
473	273	0.0219314	-0.0257054	-0.00447776	0.00906418	-0.0293247	-0.0255114	-0.0278458	-0.00371729	0.0181319	0.00751329	-0.0062713	0.020876	0.00857255	0.0327593	-0.0155084	-0.0267712	-0.00875875	0.026174	0.0198465	-0.0343121	-0.00625884	-0.019178	0.00402795	-0.0326332	0.0115889	0.0091004	-0.0327174	0.00602254	-0.017786	0.0106131	-0.0377888	0.0195362	0.0435425	0.0171638	-0.0242007	-0.0102564	0.0301478	-0.00731505	0.0238667	-0.0115092	-0.00226821	-0.0264875	-0.0029304	0.0076813	0.0231077	-0.00761975	0.00429958	0.00402339
474	274	0.0360889	-0.0155759	-0.00809031	-0.00348224	-0.018801	-0.0262911	-0.0336913	0.0117682	-0.013168	-0.0262262	0.0139926	0.0313598	-0.0129755	-0.0093938	-0.0424419	-0.0304373	0.0175365	0.0179267	0.0136268	0.00558041	-0.0153949	-0.0135577	0.0274557	-0.0103598	-0.000954614	0.0168825	-0.0080308	0.0162998	-0.0565103	0.0199044	-0.023283	0.0498387	0.0233759	0.0333886	-0.0275422	-0.00886564	0.0550026	-0.00805399	0.0161004	-0.0108561	0.0108222	-0.0423449	-0.0135577	0.0370393	-0.0147666	-0.00734795	-0.0163172	0.0258382
475	275	0.0282885	0.0122786	-0.00613297	-0.00490909	-0.010923	-0.0202327	-0.0126541	-0.0144767	-0.0435228	-0.0320619	0.04616	-0.00953606	-0.00742984	-0.0472807	0.0093502	0.0277145	-0.00737774	0.0120539	0.0256327	0.0238261	0.0171572	-0.00838665	0.0318263	0.00405295	-0.0329762	0.0167367	-0.00129799	0.0317465	-0.0466593	-0.00815239	-0.0186766	0.0532819	0.0189911	0.0320753	-0.00696753	0.000953812	0.0288309	-0.0314661	0.0105106	-0.0143977	0.000667048	-0.0331333	0.0138159	0.0126934	-0.0459275	0.0118835	-0.0274029	0.00957887
476	276	0.0135226	0.0188782	0.0145981	-0.0140104	0.00669863	0.00726251	-0.0111765	-0.0298481	-0.0129524	-0.0379632	0.0547023	-0.0200896	-0.00203465	-0.0255721	0.0404867	0.0649671	-0.00846945	-0.00095331	0.0322826	-0.023408	0.0256615	-0.0328261	0.0150053	0.0199039	-0.0248238	-0.0243758	0.0151208	0.021362	0.0106481	-0.00545504	0.0392056	-0.00301574	0.0198173	0.0289571	0.00472168	0.0168047	0.0064505	-0.0453035	-0.00373144	-0.0381873	-0.00635823	-0.0116571	0.0154779	-0.00738633	-0.021951	0.015587	-0.00355549	-0.00371136
477	277	0.00781476	-0.0052125	0.0275395	-0.0288745	0.00396484	0.00130963	0.00546523	0.00797683	0.0321357	-0.0357156	0.0447857	0.00197905	-0.00149541	-0.00136625	0.00302221	0.0443442	0.0121927	-0.00747013	0.0407829	-0.0336348	0.00957852	-0.0227421	0.0144724	0.0119858	0.00508998	-0.0248936	0.00660156	-0.0219285	0.0397734	0.0311453	0.0468413	-0.0466983	0.0231152	0.00539378	0.00191076	0.0206117	0.00615446	0.0293219	0.00742583	-0.0420615	-0.0208416	-0.00877838	0.00741009	0.0218687	0.0105331	-0.0052392	0.0115038	-0.00679645
478	278	0.00559056	0.00495635	0.0211269	-0.00674177	0.00483845	-0.0303583	0.0144039	0.0229187	0.030561	-0.0107885	0.0284354	0.00814069	-0.00350136	0.00649245	-0.0120865	0.010768	0.00529847	0.00512484	0.0286173	-0.0222146	-0.0140966	-0.0303381	0.0242288	-0.00224433	0.00798068	-0.012562	-0.0130264	-0.0102492	0.0590791	0.0314226	0.00458912	-0.0195476	0.00963995	0.00124579	0.00839744	-0.00264652	0.00996243	0.067381	0.0147476	-0.0122099	-0.030675	-0.036142	0.00966512	-0.0109492	-0.00578975	-0.014079	-0.0130042	0.00669204
479	279	0.0111848	0.0156401	0.0152405	0.0497483	0.018404	-0.018262	0.0143784	-0.00288943	-0.00333739	0.0035971	0.00977448	0.0221372	-0.0165847	0.00387281	-0.00735017	-0.0199028	0.00621729	-0.00436319	-0.0153751	-0.0074611	-0.0214332	-0.0386588	-0.0198818	0.0134391	0.00962393	-0.0345096	-0.00590571	-0.00385882	0.0697783	0.0126745	0.0232179	0.0170054	-0.0245168	0.000965557	0.0149561	-0.0127731	0.0108204	-0.00307003	-0.0419242	0.0159716	-0.00860409	-0.0115219	0.00198248	-0.049634	-0.0364693	-0.00544608	-0.0214569	-0.00485227
480	280	0.0214101	-0.00870857	-0.0250543	0.0647786	0.00745566	-0.0023599	0.0237477	0.0126365	-0.050087	-0.0111079	-0.00106286	0.00345691	-0.00802826	-0.0206738	-0.0124044	-0.0263545	0.0268948	-0.0487001	-0.0115132	-0.0159662	0.0187237	-0.0192799	-0.0309037	0.0504693	0.00133455	-0.0490938	0.019405	-0.0282428	0.0666823	0.0186259	-0.0111139	0.00559464	-0.0223171	-0.0285689	0.00729517	-0.000247949	0.0370448	-0.0318248	-0.0498319	0.021314	-0.0084409	0.00746311	-0.00943841	-0.0144254	-0.0351027	-0.0184809	0.0048871	-0.0330085
481	281	-0.0209724	-0.00725503	-0.0613378	0.0210819	0.00379457	0.00440896	0.00988582	0.0259585	-0.050182	-0.0154766	0.000122576	-0.042812	0.00989235	-0.0185657	0.00385921	-0.0186595	0.0201189	-0.0581069	0.024361	-0.0326743	0.0107065	0.0257909	0.0145261	0.0589498	-0.00166391	-0.0269415	0.0390199	-0.0148685	0.0547669	0.00645346	-0.0437459	-0.0206657	-0.00971572	-0.0188751	0.0106648	-0.0182201	0.00827852	0.0177404	-0.00926972	0.008731	-0.0158537	-0.011571	-0.00578008	0.00176646	-0.0339953	-0.00939066	0.0198586	-0.00671229
482	282	-0.0611491	0.0349913	-0.0114869	-0.00780287	0.00151531	0.0408958	0.00658837	-0.00808795	-0.0181824	0.0104103	-0.0132536	-0.0352446	0.002676	0.00536138	0.00770991	-0.0165323	0.002025	-0.0455995	-0.00969167	0.00417227	-0.0281942	0.0728543	-0.00596432	0.0257109	0.0278239	0.015	0.0257473	-0.0123214	0.0286973	-0.0181717	0.00758778	-0.0228929	-0.0316275	-0.00117018	0.017391	-0.0435282	-0.0561949	0.049569	-0.0341748	0.00912499	-0.00369574	0.00849661	0.01626	-0.0152122	-0.0348655	0.020033	0.012937	0.00865622
483	283	-0.0315079	0.0390642	0.034006	-0.00543438	-0.00353162	0.0603654	0.00724308	-0.00881887	-0.00734275	0.0244413	-0.0314473	-0.0060164	-0.00654452	0.0214726	0.00738749	-0.00366636	8.81546e-05	-0.0325516	-0.0388171	0.0269615	0.00398224	0.0451995	-0.025771	0.00309242	0.0197373	0.0220196	-0.00284494	0.00481436	0.00116412	0.036276	0.0281061	-0.00113368	-0.0355497	-0.0105257	0.0256479	-0.0064985	-0.0392715	0.020932	-0.0129476	0.0196511	0.0188015	0.00754409	0.031549	0.00177085	0.00141301	0.0168929	0.0120994	0.00984184
484	284	-0.00837611	-0.0225622	-0.0111563	0.000872238	0.00829055	0.0676737	-0.0407541	0.0114006	0.00541288	0.0154337	-0.0185472	0.00288058	-0.0138884	0.0192295	0.0285661	-0.000285656	-0.0140878	-0.0174765	-0.0204076	0.0183596	0.0276203	0.00755592	0.0192202	-0.00130648	-0.0248571	0.00558265	-0.0286197	0.0134921	0.00255944	0.0621991	0.0100508	0.0163157	-0.0132686	-0.00146908	0.0220286	0.0354544	-0.00393152	-0.027392	0.0326035	0.0254652	0.0503584	-0.0053498	0.033092	0.0105665	0.0384537	0.00632481	0.0196701	-0.00354718
485	285	0.00532246	-0.0267605	-0.0319251	0.00460164	-0.00278685	0.0454377	-0.0505928	0.0047894	0.00399944	0.011119	-0.0143881	-0.00249582	-0.0131822	-0.0153274	0.020138	0.015919	-0.00701397	-0.0374676	-0.0130862	0.0501833	-0.00671127	-0.00230516	-0.000834654	-0.00543671	-0.0250126	-0.00031231	-0.0250055	-0.0245138	0.00388788	-0.0182423	-0.0352806	0.00282527	0.00256255	-0.00515694	-0.0201868	0.0355856	-0.00672024	-0.0222663	0.0136328	0.0235428	0.0137854	-0.00918984	0.0109271	-0.0267159	0.0241367	-0.000550235	-0.00186902	-0.0289554
486	286	0.0120819	0.0270775	0.0229882	0.00461603	-0.0101791	-0.00715302	-0.00850599	0.00865613	-0.00018683	-0.00771506	-0.0259809	-0.000356715	-0.000356208	-0.0259097	0.0131136	0.0570206	0.0172079	-0.0225153	0.00797027	0.033465	-0.0120764	-0.0232876	-0.0354439	-0.00487818	-0.00483201	-0.000748032	-0.00820762	-0.0220317	-0.0111139	-0.0450607	-0.0570868	-0.00735704	0.0244558	-0.00618749	-0.037057	0.0389545	-0.0097348	0.0128735	0.0214766	0.0164248	-0.0157626	-0.0368755	-0.0159642	-0.000208437	0.0103829	-0.0116796	-0.0232362	0.0149504
487	287	-0.00846134	-0.00419782	0.0259803	0.00481285	0.0232334	0.00878779	-0.0119271	0.00880777	0.0197329	-0.00555064	-0.011689	0.00892897	-0.00235397	-0.00115057	0.0134395	0.0394522	-0.0119004	0.0262158	0.0139723	-0.0182125	0.0329923	0.000256622	0.00113998	-0.012858	-0.0344906	0.00848117	0.00790246	0.00968166	-0.00723831	-0.0236264	-0.00575314	0.0121349	0.0565785	0.0136173	-0.00242764	0.0192043	-0.0202639	-0.00150557	-0.0159592	0.00785012	0.0229889	-0.00797891	-0.0177044	0.045517	0.0377215	-0.00197727	-0.00661429	0.0260047
488	288	-0.00295097	-0.0385799	-0.0108548	-0.0167061	0.0461993	0.00814477	0.0162221	-0.0263942	0.0250874	0.0112026	-0.00152934	0.0182972	0.00386934	0.0104585	0.00396591	-0.00802138	-0.0229515	0.0201164	-0.00818154	0.00908538	0.0337424	0.0407432	-0.00156432	-0.0145403	-0.0429375	0.0157151	0.0283589	0.0199918	-0.017703	-0.0202773	0.0212896	0.00789537	0.0774169	-0.00295552	0.000935461	-0.0200152	-0.0203173	-0.0249267	-0.0403136	0.000363661	0.0154017	0.0299818	-0.024554	0.00494305	0.0502374	0.0162787	0.00204823	0.00750417
489	289	0.0232676	0.0141172	0.0126698	-0.0396592	0.0262701	-0.0415116	0.0611746	-0.0326151	0.017793	-0.00579291	0.00529532	0.0203177	0.0256091	0.012628	-0.003128	-0.00535491	-0.00254027	0.0227443	-0.000140861	0.0218359	-0.0160921	0.039092	0.0182362	0.00726113	-0.00533097	0.0161384	0.00958182	2.18575e-05	-0.0423742	-0.00899334	-0.00679182	-0.0223823	0.0586444	-0.00810883	-0.0198529	-0.0103388	0.0191184	0.00508935	0.0209669	0.000737326	-0.00809451	0.00840648	-0.0290907	0.0133683	0.00176726	0.013473	0.0103815	0.0216542
490	290	0.0304224	0.015588	0.0296958	-0.0217206	0.0115338	-0.0254104	0.0235033	0.000610123	0.00704269	-0.000123448	0.0276783	0.00927069	0.00737622	0.00697394	-0.0171441	-0.00253803	-0.0107058	0.033866	0.0104235	-0.0145374	-0.0067575	0.0313492	0.0363599	0.0165814	-0.002234	0.0180425	-0.00366074	-0.000918884	-0.0269244	-0.00942542	-0.0276736	-0.0216454	0.0167787	0.00628892	-0.0136814	0.00387883	0.0184298	0.000994803	0.014485	-0.00362793	-0.0114668	0.00606039	-0.0326595	0.0372345	-0.0367978	0.0117175	0.00490792	-0.0172142
491	291	0.0229186	-0.0253793	-0.00177636	-0.0191642	0.0414511	0.0167904	-0.00194613	0.00966176	0.00177965	0.00680653	0.0292841	0.020685	-0.0153022	-0.000170212	-0.0194223	-0.0222352	0.00333823	0.0184789	-0.0039996	-0.0368566	0.000577221	0.0339049	-0.0391337	0.018456	0.0252786	0.0103632	-0.000957106	0.029374	-0.00342774	-0.0121002	-0.00948537	-0.0057441	-0.0013927	-0.000964978	-0.0184661	-0.0219051	0.00242676	-0.0296237	0.0194595	-0.00362465	-0.012826	0.0346656	-0.040376	0.00609911	-0.00761176	0.00287627	-0.0226115	-0.0191892
492	292	0.0126566	-0.00721908	-0.00657635	-0.0232849	0.0468068	0.0186223	0.0171136	0.00124288	0.0150963	-0.00143253	0.01839	0.0065056	0.012817	0.0139951	-0.0184466	-0.0390126	0.0107246	0.0178336	-0.00452408	-0.0440257	-0.0329931	0.0319039	-0.0446654	0.0276177	0.0508796	0.00600144	-0.0154138	0.00705173	-0.00249057	0.0111165	-0.00237777	-0.00402812	-0.0109944	0.00685075	-0.0113476	-0.0277931	0.027681	0.0117607	0.0454569	-0.0028635	0.0130592	0.0563728	-0.00901592	0.00909521	0.0142474	-0.0296909	0.00418708	0.0353367
493	293	-0.0157673	-0.0129307	0.00693176	0.036256	0.0131679	-0.0113832	0.0220833	0.000463155	0.0182762	0.00372161	0.00834189	-0.0196054	0.0418366	0.0292896	-0.0030334	-0.0587022	-0.00242682	0.0137057	-0.016055	-0.0156342	-0.0165204	-0.00958924	-0.0172489	0.00252905	0.0164523	-0.00101706	0.00380719	-0.0181521	-0.00648695	0.0347671	-0.00043954	-0.00381641	-0.0330053	0.00772254	0.0285044	-0.0135297	0.0168956	0.0257319	-0.00688326	-0.00152612	0.0323077	0.0442201	0.0318109	0.0143082	0.0144642	-0.0422644	0.0288485	0.0344186
494	294	-0.0478516	-0.0384393	-0.00576586	0.064286	0.0150477	-0.032336	0.00633067	-0.00411588	0.0206967	0.0127747	3.42103e-05	0.00512992	0.0363742	0.0105558	0.0281828	-0.0284345	0.0137407	0.0136494	-0.0392263	0.0265711	-0.0190894	-0.0614473	0.00158549	-0.0348412	-0.00635147	-0.0237608	0.00218353	-0.0104972	-0.0301961	0.00842196	0.0320394	-0.00386445	-0.0361644	0.00183174	0.034907	-0.0228745	-0.00455095	-0.0191551	-0.0412177	0.0102214	0.0308132	0.00847996	0.0407448	0.000768098	0.0107681	-0.0140225	0.0112453	0.0214051
495	295	-0.0322076	-0.0223621	0.00327452	0.0186047	0.015358	-0.0235447	0.00636037	0.00239219	0.0330332	0.0248823	0.000679186	0.0177724	0.0102694	-0.014223	0.0249752	0.0353295	0.0126433	0.022864	-0.0166816	0.0151259	-0.0325306	-0.0519593	0.0574303	-0.0297396	-0.0148125	-0.00558153	-0.0498296	-0.017454	-0.0341447	-0.0279403	0.0162364	-0.000561077	-0.0232188	0.00374818	0.0128116	-0.0235227	-0.00156894	-0.0128883	-0.016789	0.00524019	0.0373035	-0.0115293	0.0361594	-0.0120223	-0.00931984	0.0131401	0.0147257	0.0251038
496	296	-0.00734432	-0.00765744	0.0231402	-0.0070259	-0.00864099	-0.024935	0.0161987	0.0210423	0.0258421	-0.00108212	-0.0122534	-0.00782344	-0.0195328	0.00289429	-0.0200601	0.0486594	-0.00790512	0.010582	-0.00528535	-0.0109823	0.00872035	-0.0139187	0.0144171	-0.000885498	-0.00395081	0.00612715	-0.039218	-0.00724338	0.00947206	-0.027309	-0.0134975	0.00602946	-0.0177373	-0.0207131	0.000160085	0.0227317	-0.0283055	0.00605917	0.0331461	0.00507615	0.0420171	-0.0173256	0.0234786	-0.000307216	0.00111948	-0.00789521	0.0168552	0.00609571
497	297	-0.0120704	0.00378592	-0.0113413	-0.02244	-0.00797344	-0.0499623	-0.0015371	-0.000903181	-0.00891539	-0.026966	-0.0235087	-0.0370295	-0.0332742	0.0154809	-0.0435815	0.0356168	-0.0137032	-0.0190377	-0.0147776	0.00734654	0.0102447	0.0117735	-0.0353496	-0.00191199	0.00271197	-0.0314186	-0.00904562	0.00779502	0.0238481	0.000101139	-0.014826	0.0107805	-0.0156515	-0.0227061	0.00941819	0.0566231	-0.0451729	0.00476517	0.0510601	-0.00221033	0.0215687	-0.0222372	0.0118487	0.00996643	-0.00476986	-0.0200968	0.011717	-0.0117695
498	298	-0.00568112	-0.00227543	-0.0490176	-0.0319202	-0.011442	-0.0452042	-0.0112363	-0.0394938	-0.0331437	-0.00622027	-0.0160526	-0.0257877	-0.0221863	-0.00186251	-0.0148634	-0.00531769	-0.0124314	-0.0275676	0.00512888	0.00666486	-0.0129573	0.0117408	0.000773299	-0.0338332	0.0142378	-0.012169	-0.0165494	0.0118661	0.006663	0.00912903	-0.0119567	0.0235595	-0.0279836	-0.00391721	0.000405829	0.0296734	-0.012502	0.0217576	0.0101571	-0.0142437	-0.00856521	-0.025018	0.00775871	-0.0135811	-0.0478967	0.0235199	0.00780799	0.00945327
499	299	0.00864214	0.0176879	-0.0264276	-0.0321865	-0.0285797	0.00682921	-0.0148724	-0.0280979	-0.0198133	0.00900808	-0.00333086	-0.00284502	-0.0144823	-0.00846434	-0.00236997	-0.0498289	0.00291892	-0.00315543	0.0219534	-0.0122219	0.00791945	-0.00490797	-0.0172393	-0.0222429	0.0354849	0.0161242	0.0204785	0.0225382	0.011258	-0.0213381	0.0172644	0.0408816	-0.0326499	-0.0162246	-0.0293726	-0.00875117	-0.00935401	0.029009	-0.0133974	-0.003847	-0.0389131	-0.000840027	-0.0216327	-0.0238605	-0.00954168	0.0419695	-0.00654848	0.0151484
500	300	0.0056215	0.0647095	0.0146877	-0.045264	-0.0394776	0.0364587	-0.0145622	0.00661316	0.00907578	0.0116378	0.0058872	0.0105054	-0.0286278	-0.0307716	-0.00306314	-0.0234457	0.00678829	0.0114238	0.0153272	0.00742594	0.0105799	0.00472597	-0.0227829	0.00980231	-0.014098	-0.0103152	0.0327766	0.0205931	0.0293893	0.0073271	0.0278493	0.0489998	-0.00135982	-0.0100238	-0.018959	-0.0216285	-0.0203259	0.0197003	-0.0159248	-0.0295042	-0.0777601	0.00985848	-0.0467702	-0.0162531	0.0402877	0.0215613	-0.0127645	-0.00695518
501	301	0.00887365	0.040109	0.0164512	-0.0230979	-0.0331463	0.0256571	-0.00114097	0.0206171	0.0264503	0.0139431	-0.00305199	0.0292356	-0.0437479	-0.0478318	0.000918997	-0.000542193	-0.0130817	0.0220461	0.00104413	0.00397692	-0.018452	0.00272375	0.04911	-0.0167174	-0.0374581	-0.0205807	-0.0106052	-0.0044764	0.0141832	0.0512773	0.0227952	0.0294894	0.0215568	0.00969525	-0.0136429	-0.00676731	0.00703258	-0.00591939	-0.0295399	-0.0411053	-0.0704408	-0.00184918	-0.0302186	0.0116963	0.0043103	0.00590565	-0.0131622	-0.0188471
502	302	0.0244142	0.0109195	0.00835181	0.00679805	0.00273905	0.00961013	-0.0118799	0.0123205	-0.00381212	0.0205165	-0.00870784	0.0137018	-0.0324213	-0.00531097	-0.00871493	-0.0203404	-0.007145	0.0234025	0.00618922	-0.0218446	-0.005919	-0.0145465	0.062481	-0.0265226	0.00225735	-0.020532	-0.0158831	-0.0271282	-0.0155633	0.0134259	0.0255397	-0.00489025	0.00671677	0.00774019	-0.012343	-0.00637272	0.0246554	-0.0227378	-0.0064186	-0.0261792	-0.0171747	0.0119221	-0.00694658	0.00538689	-0.0060697	-0.00290041	-0.00458917	-0.0353138
503	303	0.0130804	0.00461953	0.0143396	0.00723504	0.01233	-0.00441896	-0.028892	-0.0125166	-0.0518649	0.0303447	-0.00117705	-0.0174724	0.0162365	0.0368807	0.00997548	0.000182222	0.0240404	0.000231421	0.00226554	-0.00432969	0.0262691	0.000869068	0.0387829	0.0232466	0.00364293	-0.00754073	-0.0046171	-0.0084222	-0.00412787	-0.00681728	-0.000276719	-0.0253036	0.000764293	0.0108801	-0.00241707	-0.0249302	0.0151104	7.12594e-05	0.0295528	-0.046801	-0.0110542	0.00357498	0.000410544	-0.0285316	0.00382643	-0.00685111	0.00162626	-0.0360202
504	304	-0.0145099	-0.00288395	0.00786128	0.0352911	-0.0083894	-0.00181297	-0.0143206	-0.00734625	-0.0672726	0.0270483	-0.000941082	-0.0356786	0.0392602	0.0443302	0.0159487	0.018165	0.0221378	-0.0160902	1.70935e-05	0.0213783	0.0407095	0.00291202	0.0386543	0.0370515	-0.00294658	0.0257915	0.0111676	0.0110942	0.00467188	0.0229071	-0.0311327	-0.0319784	0.0134337	0.0149494	-0.0106081	-0.0178786	-0.0114586	0.0155604	0.0374489	-0.0202188	-0.0325148	-0.00446248	-0.0123826	-0.0127828	-0.0143859	0.00594531	-0.0108562	-0.0175976
505	305	-0.0222242	0.0189156	0.0104086	0.0635748	-0.0128155	0.0117096	0.0126414	0.0218456	-0.0440105	0.0229019	-0.000531032	-0.0192822	0.0231882	0.0239397	-0.00769293	-0.00954292	-0.0109291	-0.0278628	0.0186516	0.0228963	0.0528943	-0.0306956	0.00889635	-0.00628603	0.00709307	0.0377864	0.0274067	-0.0117818	0.00848282	0.0278724	-0.0182848	-0.0197092	-0.0136256	0.0326051	-0.00433797	-0.0195238	-0.0120236	0.0199695	0.0107292	0.0329744	-0.0182452	-0.00113817	-0.00632732	-0.0248476	-0.00207726	0.0406198	-0.0425898	0.00483285
506	306	-0.0203707	-0.0130871	0.00235235	0.0217394	-0.0190329	0.00181683	-0.00188079	0.015171	0.0047995	0.0215236	-0.0100793	0.0269962	0.0317671	-0.027935	0.000348344	0.0132502	-0.00474244	-0.034639	-0.00254938	0.00699517	0.0227127	-0.0576144	-0.0108234	-0.0362456	0.00219374	0.0319892	0.0412784	-0.0135101	0.0295175	-0.00277964	0.0173367	-0.00166017	-0.0296214	0.0503125	-0.00669689	-0.00843773	0.000291444	0.00594818	-0.0416868	0.0351049	-0.00731366	-0.0124787	0.0144965	-0.026416	0.0107073	0.0415506	-0.0638288	0.0192407
507	307	-0.0199686	-0.0611625	-0.0186759	-0.0401049	-0.0173203	-0.0211294	-0.0445267	0.0228907	-0.000846851	-0.00514822	-0.0165163	0.0456484	0.0311282	-0.0433967	0.0105686	0.0361663	0.0225399	-0.0318412	-0.00067271	0.00736339	-0.00897171	-0.0428698	-0.0127972	-0.0280198	-0.00629267	0.0174977	0.0411268	0.00625966	0.0115988	-0.0251277	0.0364103	0.00880981	-0.00796448	0.0235865	-0.0072017	0.0251626	-0.0124394	-0.0211017	-0.0301943	0.0170176	-0.00915416	-0.0137396	0.00296581	0.0225042	0.00679197	0.012647	-0.0284316	0.0118805
508	308	-0.00271844	-0.0195563	-0.0129755	-0.0497559	-5.23972e-05	-0.0128963	-0.0437111	0.0489253	-0.0232056	-0.0350109	0.00245473	0.023734	0.0145884	0.00398667	0.0103684	0.00264353	0.0194589	-0.0211479	0.0292037	0.00673955	-0.00239825	-0.0131289	-0.0426597	-8.54346e-05	0.00739193	0.0038197	0.0137905	0.00805997	-0.0161964	-0.0161045	0.0399487	0.00876119	-0.0151959	0.00162986	0.0160324	0.0233971	-0.0197282	-0.00333365	-0.000405855	-0.00638692	0.00647799	-0.0268691	-0.00784226	0.023921	0.0188984	-0.00501744	-0.00985629	-0.00403877
509	309	0.0426642	0.0030449	-0.0198357	-0.00768338	-0.00435863	0.00151546	-0.0191612	0.0295625	0.0162724	-0.030362	0.0141398	0.000635514	0.0239167	0.0229937	0.00341238	0.00904152	0.0129002	0.000171821	0.0191391	-0.0381772	-0.0385526	0.00671417	-0.0462013	0.0344942	0.0199844	0.00876085	0.0298592	0.0310993	-0.00360558	-0.0204023	0.00438586	-0.0136223	-0.00298681	-0.000669493	0.0443695	0.0383432	-0.00841803	0.00371118	-0.00870383	-0.0112252	0.00267238	-0.0231525	-0.00725221	0.0182151	0.0286575	-0.0261277	-0.00137267	-0.00858182
510	310	0.0495504	-0.0115915	-0.0107062	0.0294048	-0.00791425	-2.83899e-05	-0.000699027	-0.00796805	0.0230294	-0.0455305	0.0200728	-0.00239385	0.0141181	-0.0156474	-0.0161296	0.0176767	0.00033938	0.0211752	0.0246937	-0.0268945	-0.0560808	0.0270919	-0.0171235	0.0311329	0.014249	0.00970211	0.0352611	0.0236512	0.00840257	-0.0295567	-0.0326382	-0.0245248	0.0116822	-0.0196065	0.0284138	0.0363428	0.0248334	-0.0277259	-0.00189134	-0.00722751	-0.00660597	-0.0117589	-0.00285795	0.00467756	-0.000954901	-0.0440843	0.0455571	0.00911397
511	311	-4.11287e-05	0.0223876	0.00078251	0.014335	0.00336049	0.00512393	0.0453307	-0.0200092	-0.0148959	-0.0532256	0.00825015	-0.00307154	-0.0219527	-0.0258728	-0.0190288	0.0190835	-0.0139595	0.0146835	0.0137723	0.0191788	-0.0157979	0.000931106	-0.0076851	-0.00678362	0.0138669	-0.0176195	0.00272088	-0.0266851	0.00860487	-0.00216365	-0.00605706	-0.0146269	-0.007778	-0.0348164	-0.0198855	-0.0335696	0.0474759	-0.0161655	-0.0156601	-0.00370482	0.0140435	0.0035389	0.0145486	0.00207061	-0.0464341	-0.0421831	0.0227369	-0.00224896
512	312	-0.0151561	0.0486828	-0.0286516	-0.00112351	-0.00553867	0.0133338	0.0329243	-0.0283506	0.0095028	-0.0153587	-0.0118196	0.0128274	-0.0435515	-0.000201725	0.000747332	0.030838	-0.027585	-0.0172714	-0.0125987	0.00941674	-0.017155	-0.0123146	-0.0109547	-0.0018517	0.018756	-0.037171	-0.0129707	-0.0275438	0.0100602	0.00224432	0.00150576	-0.0145497	0.0104526	-0.0249465	-0.00898643	-0.0443645	0.0245543	0.0131135	-0.0285128	0.0141863	0.00560395	0.0295973	0.00778578	0.0246886	-0.010692	-0.015464	-0.00988302	-0.0263165
513	313	-0.0216666	0.0310529	-0.0309473	0.0214222	-0.0121233	0.0209344	-0.0245188	-0.0482122	0.0438171	-0.0347254	0.0176062	0.00790852	-0.0381147	0.00379375	0.0324621	0.000836624	-0.0296806	-0.0198828	0.00341921	-0.0046668	-0.000298775	0.0388864	-0.00865474	0.0114866	0.0159856	-0.0159293	-0.0491569	-0.0187217	-0.00335822	-0.000534064	-0.0295528	-0.0172362	0.0231279	0.00059319	-0.00620123	-0.0139034	-0.0296197	0.004911	-0.011071	0.0300335	-0.000275188	0.00218697	-0.00518626	-0.0149425	0.0403555	-0.0169619	0.0220498	-0.0314619
514	314	-0.0320499	0.0172402	-0.00627914	0.010047	-0.00406474	0.00673063	-0.0013915	-0.0396824	0.0190285	-0.049098	0.029265	-0.0215003	0.00374463	0.0109757	0.0592491	-0.00376189	0.00266243	-0.00458149	-0.0168443	-0.0184377	0.0344982	0.0562926	0.00494044	-0.00478922	0.000660615	-0.00630053	-0.0400529	-0.00683378	-0.0197047	0.0235537	-0.0185695	-0.0321472	0.00347106	0.00621287	-0.000735782	-0.0202805	-0.0227089	-0.00445188	-0.00415382	0.04892	0.0510618	-0.00137642	0.0152241	-0.0287426	0.0138579	-0.0354782	0.0210838	-0.0397041
515	315	0.0133946	0.00971986	0.0236596	-0.0207751	-0.011192	-0.0137352	0.014262	-0.0148249	0.0122917	0.00224919	-0.00411015	-0.00792145	0.0341908	0.0267081	0.0657683	-0.00192291	0.0115134	0.00290445	-0.0386775	-0.0154071	-0.00481432	0.0275885	-0.00589906	0.010451	-0.0275348	-0.0140166	0.00362574	0.0335364	-0.0291876	0.0147128	-0.00465347	-0.0323823	0.0124088	-0.0159084	0.0308982	0.00415656	0.0368918	-0.00773259	-0.0012789	0.0403926	0.0716842	0.0174597	0.0239819	-0.00688088	9.05239e-05	-0.0101376	0.0129494	-0.0133229
516	316	0.0252949	-0.030592	0.0189671	0.00828067	-0.00597856	0.00322952	0.014986	0.000982661	0.00372038	0.0190043	-0.00523933	-0.0235233	0.0174252	0.00343847	0.00390546	-0.0343862	0.00363201	0.0275132	0.00824997	-0.00176725	-0.00893533	0.0133414	-0.0468287	0.0102938	-0.0463149	0.018527	-0.00460604	0.0402743	-0.0326298	-0.00965054	-0.00934191	0.0189438	0.0266445	-0.0345194	0.00585736	0.0264953	0.0287319	-0.0257281	-0.0123615	0.0106045	0.022807	-0.00991719	0.0192001	-0.0117282	-0.0145356	-0.0041186	0.0449948	-0.00839987
517	317	0.0143691	-0.0495257	-0.0069679	-0.00677274	0.0233587	0.0324391	0.044622	-0.000507248	-0.0258457	0.0246672	0.00378293	-0.0667895	-0.00303819	-0.0302606	-0.0645502	-0.0445676	-0.00932087	0.0386917	0.0219957	0.0211308	0.0312043	0.0149961	-0.0194359	-0.0206856	-0.0262837	0.0289127	-0.0101469	0.0177155	-0.0221591	-0.0303653	0.0132196	0.0342035	0.0288005	-0.0264401	0.00954163	0.0197377	0.023633	-0.0385895	-0.0344303	-0.00405118	-0.0146564	0.00331664	0.00898997	-0.0114847	-0.0522838	0.00108125	0.0592954	-0.029367
518	318	0.0365975	-0.00103621	0.00869454	-0.0607513	0.0360457	0.0283474	0.0279231	-0.00899965	-0.0197556	0.0351907	-0.011828	-0.0313105	-0.0099057	-0.0138974	-0.0157634	-0.0284362	-0.0373796	0.0215012	-0.00563486	0.0613094	0.0136872	-0.0128942	0.0300274	1.74163e-05	0.000624069	-0.00390425	-0.00908375	-0.00415073	-0.0084213	-0.0166099	0.0378473	-0.00120628	0.0350161	0.00199498	0.0200018	0.0298879	0.0404999	-0.0155325	-0.00372344	-0.010622	-0.00969876	0.0306263	-0.0157518	-0.018795	-0.0355742	0.0375362	0.0246367	0.00553956
519	319	-0.00248235	0.0320242	0.0291349	-0.025957	0.0205713	0.0023975	-0.0102241	0.00498101	-0.01815	0.00330286	-0.0210918	0.0227635	-0.00353762	0.00543717	0.0157629	-0.0156664	-0.0288879	0.0131568	-4.62885e-05	0.0270279	0.00485103	-0.00846643	0.0103945	0.0358258	-0.00568665	0.00824241	-0.00500874	-0.0162328	0.00746661	0.0371025	0.0241963	-0.00039685	0.0247679	0.0111825	-0.0123261	0.00032346	0.000440785	0.0196152	0.0583723	-0.00226947	-0.00875639	0.000597754	-0.0162261	-0.00948315	-0.0112678	0.0186083	0.00249275	0.0378114
520	320	-0.0430117	-0.00389456	0.0371018	0.0078153	-0.018602	0.00441654	-0.00591258	0.0297	-0.00839893	-0.0283808	-0.00913734	0.0197081	0.00605597	-0.0120626	-0.0410361	-0.025936	-0.0105987	-0.00632339	-4.27673e-05	-0.0215969	0.00126109	0.01954	0.00828057	0.0569643	-0.00449312	0.0250161	0.0117721	-0.0320309	0.0158462	0.0461446	0.00339662	0.0203415	0.00604747	-0.00151221	-0.00751279	-0.033881	-0.0335776	0.00938211	0.0577434	-0.00514053	0.000804862	-0.0366626	0.000591782	0.0146123	-0.00916832	-0.0164093	0.00221536	0.0453389
521	321	-0.0169658	-0.0388183	0.0110466	0.0186042	-0.0291397	0.011385	0.0183555	0.0496499	0.0142751	-0.0126503	0.00533613	0.0121526	0.00219202	-0.00980982	-0.0492488	-0.0129025	0.0012881	-0.0279815	-0.0243915	0.00026427	-0.0109261	0.00225902	0.0120398	0.0468414	0.0249093	-0.00616056	0.0170011	-0.0442639	-0.00412552	0.0224356	0.00369134	0.0329997	-0.0046436	0.00160388	-0.00345687	-0.00704827	-0.0212533	-0.0140085	0.0189001	-0.0196713	0.0261706	-0.0161658	0.0290717	0.0340272	0.00510593	-0.00463028	-0.0355477	0.0544478
522	322	0.00851286	-0.0222209	-0.0126884	0.0217252	0.0039803	-0.0232206	-0.00332683	0.0171405	0.00898391	0.0285514	0.00745587	0.0240076	0.00713847	0.0150824	-0.0172129	0.00630956	0.0217345	-0.00804303	-0.0303646	-0.00427836	0.041945	0.013633	-2.93559e-05	-0.0133346	0.0315366	-0.0356377	0.0259468	-0.00797033	-0.0248782	0.000136179	-0.00867937	0.0417065	-0.00983126	0.0226941	-0.00877079	0.0111147	-0.00123875	0.0090005	0.0216529	-0.035887	0.0233136	0.0213281	0.0338282	0.0386974	-0.002477	0.0119235	-0.0603537	0.0550595
523	323	0.0237928	-0.0167133	-0.000119975	-0.0115008	-0.00207515	-0.0349928	-0.0206309	-0.0311245	0.023735	0.0481091	0.00513434	0.00507557	0.0227262	0.0184973	0.00857124	0.00652645	0.0356736	0.0110657	-0.0232213	-0.0490022	0.0374102	-0.0131621	0.0344999	-0.0256935	0.00909223	-0.0337327	0.0135175	0.00736978	-0.0198939	-0.0111994	-0.0156323	0.0218448	-0.00280558	0.0320668	-2.38486e-05	0.0248313	0.00298837	0.0437503	0.0377302	-0.046023	-0.00542001	0.00102394	-0.0102909	0.0170698	-0.0183378	0.0222561	-0.0442339	0.0370153
524	324	0.0263897	-0.00935944	0.00293847	0.0107813	-0.00805755	0.000858258	0.0183322	-0.0305293	0.0294263	0.0341717	0.00998383	-0.0121981	0.0284375	0.0109548	0.0379284	0.0211986	0.0539556	0.0243949	-0.0113024	-0.0435196	-0.0371768	-0.0648817	0.0398741	-0.0200539	-0.00558947	-0.00857158	-0.00970952	-0.0253806	-0.0142226	-0.00734982	-0.0138796	-0.00192189	-0.0162354	0.0312387	-0.00352371	0.0385639	0.03461	0.0269371	0.00204358	-0.010832	-0.012993	-0.00802305	-0.0133123	-0.00520657	0.0136137	0.00734991	-0.0325082	-0.00348531
525	325	0.0195343	0.0203918	0.0154867	0.0381895	0.0184427	-0.00479311	0.029401	-0.00393016	0.0147031	0.0264223	0.0186448	0.016282	0.0128	0.0277791	0.0452293	0.0168413	0.0231917	0.0384714	-0.00333552	0.00424927	-0.0280137	-0.0362293	-0.00465572	-0.0536673	-0.0195991	0.0107818	0.0100079	-0.00402787	-0.0118409	-0.00368725	-0.0408899	0.011477	-0.0461291	0.020941	0.000863951	0.0112205	0.0398363	-0.00423286	-0.0154337	0.0247301	0.0143702	0.00368337	0.00106685	-0.00422852	0.0414476	-0.0231034	-0.00623116	-0.0211933
526	326	0.0163005	0.0263867	0.0135586	0.0135798	0.00279874	-0.0226481	-0.0035489	0.0324635	0.0276592	0.0301515	0.016842	0.0126696	-0.0247578	0.0202496	0.0275896	-0.00019542	-0.0380931	0.0185678	-0.0146085	0.0300194	-0.00140011	-0.005702	-0.0088872	-0.0282532	-0.0182682	0.00849473	-0.00372194	0.0303459	0.000847577	-0.00938187	-0.0406981	0.0112317	-0.0286446	-0.00672827	0.0189332	-0.00804054	-0.0117829	0.0201919	0.0188111	0.0288401	0.0102043	-0.00271454	-0.0139312	0.0107866	0.0145359	-0.00945675	0.0425476	-0.00539787
527	327	0.0105908	0.0100243	-0.000557402	0.0220655	0.00380591	-0.00168801	-0.023344	0.0124685	0.0183857	0.0120956	0.0140392	-0.0230029	-0.0473377	-0.0150475	0.0181378	-0.00868401	-0.0116358	-0.00135424	-0.011909	0.0129182	-0.0073604	0.0165375	0.017926	-9.21776e-05	0.00657111	-0.014878	-0.0520667	0.00792669	0.0199083	-0.0428563	-0.0151641	-0.0211693	0.00993051	-0.0110863	0.0267934	-0.0103083	-0.00172319	0.024369	-0.000239923	0.0271842	-0.0139285	0.00743969	-0.00263093	-0.0170114	0.0123171	0.0276022	0.064393	-0.0072185
528	328	-0.00266593	-0.0193078	-0.0170665	0.0423216	0.0349862	0.00531312	-0.0191859	-0.0100805	0.000700825	-0.0137722	0.0194989	-0.00636198	-0.042349	-0.000878494	0.00775834	-0.00734415	0.025144	-0.00750692	-0.00606165	-0.0134905	-0.00871028	0.0227789	0.00893617	-0.01403	0.00315345	-0.0372824	-0.0359298	0.0107469	0.0525058	-0.046704	-0.00106781	-0.0221272	0.00631934	-0.00267488	0.00059107	-0.00993758	-0.00432679	-0.0191345	-0.040937	0.0215873	-0.00636665	-0.00296939	0.0041244	-0.0334826	0.0278693	0.0431526	0.0441446	-0.0186077
529	329	-0.0171627	-0.0284721	-0.0428528	0.0279348	0.0170338	0.00439078	-0.000206617	0.0170071	-0.0118058	-0.0318901	0.00866762	0.0332384	-0.0370892	-0.00851776	-0.0298317	0.00857358	-0.00724699	-0.00421484	-0.0122815	-0.0108931	-0.00583374	-0.00952572	-0.0209291	-0.00223172	-0.0234097	-0.0220658	-0.0300239	0.0292916	0.0592684	-0.0140915	0.016424	-0.0111715	-0.0215994	-0.0258496	-0.0349718	-0.000455306	-0.0312401	-0.0203763	-0.0335436	0.0160729	0.00261994	-0.0139491	-0.00611549	-0.00344436	-0.00124832	0.0287837	0.00961095	-0.0127979
530	330	-0.0106739	-0.00898848	-0.00247555	0.000844712	-0.00477503	0.00670813	0.00518958	0.0130199	-0.0248114	-0.0332171	-0.0181696	0.0300409	-0.0328549	-0.0334546	-0.042764	0.0309424	-0.0214886	0.000256386	0.00820581	-0.00218108	0.00616732	-0.0104	-0.0186436	-0.00682112	-0.0237572	0.00358713	-0.0499715	0.00254924	0.0107131	-0.00377734	-0.00156917	-0.0277148	-0.0308443	-0.0362056	-0.0306402	-0.0254818	-0.0143721	0.0165426	-0.0147783	-0.0192733	0.000990304	0.00219308	0.00107718	0.0141655	-0.0207547	0.00450609	-0.0162746	-0.0134444
531	331	-0.00438113	0.0204671	0.0328181	-0.00305796	0.00568114	0.0274272	-0.0369386	0.0139374	0.0108882	-0.0207942	-0.0351768	0.00190376	-0.0263407	0.00497332	-0.0407821	0.0352918	-0.00874392	-0.0173159	0.0221386	-0.00903976	0.00832976	0.0240278	0.00100372	-0.00425021	0.00159853	0.0174971	-0.0316396	-0.00121318	-0.00775067	0.0208162	-0.017768	-0.0211688	-0.0254976	-0.0078518	-0.0288046	-0.0359241	-0.0242824	0.022351	0.00645052	-0.0524465	-0.0170281	0.0207886	-0.00686733	0.034637	-0.0204164	-0.00428923	-0.0393499	-0.00257963
532	332	-0.0286686	0.0178341	0.00593575	0.00470634	0.0241735	0.0393186	-0.0649832	0.0193768	0.0346398	-0.0229948	-0.0296541	-0.00642097	-0.00521529	0.0212191	-0.0472454	0.00422754	-0.00803414	-0.0160109	-0.0036724	-0.0124925	0.00448477	0.0240452	0.0169752	0.0136463	0.00136205	0.027127	-0.0206476	0.0054235	0.0126543	0.0383865	0.0138409	0.0160239	-0.0181126	0.00531681	-0.0211521	0.00863769	-0.0296767	-0.0142235	0.0348503	-0.0425099	-0.0273384	0.0513144	-0.0161182	0.035671	7.24108e-05	-0.00509349	-0.0487933	0.0116236
533	333	-0.0376644	-0.0193843	-0.0153748	-0.023444	0.0155285	-0.0169091	-0.0240291	0.000897106	-0.00661108	-0.0237927	-0.0175366	0.0105916	0.0119173	-0.00109136	-0.000394513	-0.000183891	-0.0135951	-0.0065788	-0.0180519	0.0182119	-0.000809203	-0.00951861	0.00322051	0.0136506	-0.0149023	0.00964943	0.0143135	-0.0241867	0.00759517	0.00662574	0.0399221	0.0183267	0.0122162	-0.00514201	0.0277476	0.00739004	-0.0357547	-0.012628	0.00667285	-0.0419994	-0.0187049	0.0343501	-0.00250282	0.0140967	0.0167388	-0.0166522	-0.0201415	-0.00747575
534	334	-0.00225417	0.00174618	-0.036456	-0.0401626	-0.0194693	-0.0359856	0.00986725	-0.0194467	-0.033039	-0.00905577	-0.019733	0.00900742	-0.00355745	-0.0212557	0.0142362	0.0124335	0.00186754	-0.0327946	0.00554404	0.0459118	0.0108141	-0.022104	-0.0218031	0.0294394	-0.00242745	-0.0134838	0.0536151	-0.00707262	0.00675511	-0.0101794	0.0409272	-0.00715465	0.0374472	-0.00246055	0.0368548	-0.0126834	-0.0401743	0.0200992	-0.0604067	-0.0232383	-0.0267202	-0.0147646	-0.00696458	-0.0140686	-0.0155503	-0.0296816	-0.01186	-0.0123095
535	335	0.00647077	0.0518357	-0.0261789	0.0021726	-0.0215954	-0.0110266	-0.00993402	-0.0208003	0.00531383	0.00688518	-0.0105184	-0.0474722	-0.00362337	-0.0222805	-0.0362989	4.63285e-05	0.0424694	-0.0391141	0.0304138	0.0228375	0.0311614	0.00329676	0.00972197	0.012349	0.0115906	0.0138662	0.0318481	0.0335462	0.0111009	-0.00995718	0.000615583	-0.0152973	0.0127378	0.0141719	-0.00131198	0.0168443	-0.0132607	0.0141099	-0.0447715	-0.000734045	-0.0180228	-0.0206181	-0.0159291	-0.0418309	0.0031229	-0.0205324	-0.0183809	-0.00604201
536	336	-0.00181729	0.0421301	0.0295033	0.01525	-0.00255731	-0.0233985	-0.0133175	0.00552734	0.0179218	0.0153224	0.00399591	-0.0625693	0.0231959	0.0159809	-0.0298792	0.00824999	0.0321558	-0.0101135	0.0303422	0.000725137	-0.00391974	0.0385886	0.0269146	-0.0305634	0.0176557	0.0664956	-0.00932482	0.00752351	0.00931124	-0.0252901	-0.0409045	-0.0069018	-0.0140593	0.0224892	-0.0256414	0.0267377	0.0115022	-0.00278202	0.00619104	0.000961774	-0.00068445	-0.00288959	-0.000676959	-0.0137065	0.0457409	-0.00968831	-0.00140358	-0.0210042
537	337	0.00356901	0.0159786	0.0450429	-0.0228599	0.00245683	-0.00520847	0.0396918	0.0032954	-0.023206	0.0105165	-0.00205911	-0.0158461	0.0508423	0.0185533	-0.00408755	0.000240021	-0.0129284	-0.0119465	0.00716813	-0.0168741	-0.044435	0.0247764	5.75328e-05	-0.0305891	0.00679723	0.0593267	-0.0367463	-0.0087863	-0.00183707	-0.00414839	-0.0170094	0.00443116	-0.00187207	-0.00261985	-0.0170982	0.00275191	0.0243954	-0.00325424	0.0206675	0.0386447	-0.0185302	0.00802736	0.0119965	0.0229808	-0.00693804	-0.00914301	-0.0099124	-0.0254623
538	338	-0.023061	0.000416137	-0.00601754	-0.0276995	-0.00456268	0.0118308	0.0562343	-0.00409955	-0.0223355	-0.00477395	-0.00828328	-0.00462455	0.0444274	0.00315223	-0.00356479	-0.0324886	-0.0126662	-0.0118964	-0.00374935	-0.0354259	-0.0239451	-0.0115708	-0.00498242	0.0100563	-0.0193481	-0.00229901	0.00106702	0.0245881	-0.0362293	0.0422682	0.0114354	0.000960308	0.015625	-0.0188546	0.00345358	-0.00892527	0.00256635	-0.0214139	0.0105254	0.0656952	-0.0183585	-0.000255069	0.00949107	-0.00013742	-0.0330616	-0.00401601	-0.0131369	0.0076808
539	339	-0.0128499	-0.0327903	-0.0322471	-0.0183507	-0.00595708	-0.00182442	0.0255005	-0.0125535	-0.0156863	-0.0220504	-0.0118625	0.0230281	-0.000112207	0.0254052	0.0293198	-0.00280295	7.9283e-05	0.0261628	0.0225524	-0.020175	0.00979116	-0.0150666	-0.0221735	0.0251142	-0.0098048	-0.0367283	0.0573482	0.0160904	-0.0394189	0.0527926	-0.0073724	-0.00289291	0.0183552	0.0179272	0.0246666	-0.00107166	0.00464027	-0.0417755	-0.00924021	0.055059	0.00803701	-0.00323647	0.000251284	-0.0307776	-0.00575359	0.00932678	-0.00436114	0.030462
540	340	0.0238741	-0.0385851	0.0106448	-0.0012492	0.0109749	0.0160398	0.0284932	-0.0412082	-0.0311198	-0.00956597	0.00624278	0.0449236	0.00065314	-0.00377518	0.0481681	0.0334972	-0.00366455	0.0209015	0.0317374	-0.00394341	-0.012364	-0.0092819	-0.0350556	-0.0228465	0.0101555	-0.0153585	0.0515461	-0.0149487	-0.0099561	0.0380353	-0.00674744	0.00628214	0.0248211	0.0302044	0.0318762	-0.0035052	0.0353274	-0.00938005	0.00971438	0.0189279	0.0126388	-0.00598992	-0.0044965	-0.016675	-0.0158756	0.0147791	-0.00703611	-0.0101936
541	341	0.00404721	-0.0248316	0.0384354	0.0277982	0.0127956	0.0112717	0.00114331	-0.0301697	-0.010255	0.0250285	0.034193	0.0237042	0.0274586	-0.033227	0.026254	0.00809035	-0.0208917	-0.00652628	0.0169186	0.00297498	-0.0472574	-0.00494916	-0.0282226	-0.0264755	0.00346347	-0.00193231	0.0190569	-0.000676441	0.0150607	0.00372497	0.0235	-0.00465091	0.0261518	-0.00874589	-0.0203509	-0.00834669	0.0219399	-0.00305267	0.0162542	-0.00222956	0.00921373	-0.0370654	-0.00345807	-0.00539371	0.0125708	-0.000648819	0.0101068	-0.0178754
542	342	-0.0206419	-0.020384	0.00317307	0.00689914	-0.00532702	-0.00213117	-0.0384953	-0.00231022	-0.012294	0.0300866	0.0280126	0.0171209	0.020328	0.00726035	0.0284686	-0.022994	-0.0266657	0.00651384	0.0290279	0.0169523	-0.00178279	-0.00719349	-0.0291938	0.0146656	0.00466355	-0.0347407	-0.0127463	-0.00220625	0.0292109	-0.0295723	0.0146684	-0.0245942	0.0158248	-0.0265179	-0.033114	-0.000294453	-0.00229539	-0.0291163	0.00583389	0.0197434	0.0327232	-0.0399359	-0.00304845	-0.00554572	0.0185438	-0.00134114	0.0288183	0.0113054
543	343	-0.0343022	0.0189129	-0.0195587	-0.0130555	-0.0232268	0.00747982	-0.00433625	0.0111256	-0.0299103	0.0199975	0.0191431	-0.011891	0.0082848	0.0162868	0.0175013	-0.0351946	0.00110941	-0.00152782	0.0290993	0.025777	0.0329962	-0.00660606	-0.00011047	0.0134009	0.0153898	-0.0269295	-0.00541942	-0.0143634	0.0203606	-0.046415	-0.00359204	-0.0241705	0.014216	-0.0219916	0.0185081	-0.0170377	-0.0184712	0.00477599	0.0297056	0.0185936	0.0588359	-0.0187638	0.00698172	0.0204582	-0.0264165	0.00192343	0.0305902	-0.0248209
544	344	-0.0279898	0.0312322	0.00867167	-0.0248466	-0.0202564	-0.0356835	0.0108883	0.00547265	-0.0231912	0.0276513	0.0191317	-0.0216532	-0.00523436	0.0046847	-0.00263817	-0.0195916	0.0179	-0.0132618	-0.0248812	0.0244594	0.00215779	0.0182465	0.0139441	0.00326914	0.0161607	0.0147395	0.0208609	0.0186795	0.0030023	-0.0489407	-0.0194381	-0.0257801	0.00862685	-0.0292477	0.0143732	-0.0228112	-0.0440293	0.0287821	0.0219789	-0.00230412	0.0342105	-0.0317623	0.0242457	0.0024124	-0.00347418	0.00406374	0.0121648	-0.0351396
545	345	0.00911296	0.00145239	0.00898722	-0.0680932	-0.0085365	-0.0575423	-0.0111408	0.0057806	-0.0303688	0.0284816	0.018116	0.0105292	-0.00758286	0.00640688	0.0269097	-0.00113452	0.0105841	0.02018	-0.0430537	0.0259167	-0.00991778	0.0376284	-0.00262365	0.00511051	0.0314794	0.00512326	0.0230003	-0.00180382	-0.0142052	0.00104912	-0.0289686	-0.00731678	0.00144578	-0.0278435	-0.00402929	-0.00912168	-0.019051	0.00144835	-0.0255667	-0.0216716	0.010062	-0.0318788	0.0166592	-0.0254013	0.014537	0.0320534	-0.007871	0.0226253
546	346	0.0229299	0.00646777	-0.00682118	-0.0567367	-0.0308598	0.00830214	-0.00626053	0.0372646	0.00162118	-0.0123056	0.0198719	0.0236291	0.0115622	-0.0117529	0.0246149	-0.0138923	0.0173597	0.0316059	0.00247871	0.0116273	0.000217237	0.0122146	0.020822	0.0149973	0.0335616	-0.0115166	0.0181744	-0.0471001	-0.0288258	0.0312941	0.0228859	0.0257487	0.00224254	-0.0145723	-0.0233293	-0.020371	0.042715	-0.00546579	-0.0349921	-0.030321	0.014139	-0.0136586	-0.00376836	0.0238378	0.00700369	0.0301291	-0.00475561	0.0536554
547	347	0.0171838	-0.0130652	-0.00874415	-0.00384684	-0.0400367	0.0507314	-0.00236126	0.029388	0.0426538	-0.0375564	0.000147875	0.0113139	0.00198811	-0.0355152	-0.00942242	-0.0137352	0.0410115	0.0216429	-0.00302511	-0.0266269	-0.00781018	-0.0150959	0.037852	0.0107777	0.00181161	-0.00282319	0.00606019	-0.00802586	-0.0253033	0.0183954	0.0627239	0.0198807	0.000696809	-0.00423103	-0.0449498	-0.00052663	0.018942	-0.00214651	0.00509331	-0.0194447	-0.0020407	0.00825257	-0.0034138	0.0209778	0.0090368	-0.00127161	0.00877663	0.0320829
548	348	0.0207375	-0.0497347	-0.0267442	0.0174396	-0.0155429	0.03023	-0.00484124	0.00106218	0.035092	-0.000970034	-0.0271224	-0.00152218	-0.0213169	-0.036293	-0.00468258	0.0109406	0.00662314	0.0140693	-0.03844	-0.0187753	-0.0404759	0.0106768	0.00618212	-0.0224535	0.00383236	0.0123032	0.0211072	0.0189997	-0.0117632	0.0303486	0.0445229	0.0170154	-0.0106156	0.0210221	0.0155385	0.0326668	-0.0193597	-0.0163733	0.00261266	-0.00591662	-0.0170385	0.0357772	-0.0115103	-0.0231437	-0.00877923	-0.0127224	0.010446	0.00666977
549	349	0.0067581	-0.00523249	-0.0189635	0.0163428	0.00329317	0.00185532	0.010221	0.0107949	0.0270639	0.00177425	-0.0178994	0.0073726	-0.0158523	-0.00115977	2.95859e-05	0.0171124	-0.0566965	-0.0148812	-0.0200503	-0.00430958	-0.0104207	0.00271142	-0.0171379	-0.0232903	0.0168578	0.0155604	0.0235653	-0.00206903	-0.0184064	-0.0144681	0.0230464	0.0231002	-0.0273859	0.0439831	0.0542751	0.00832261	0.00309717	-0.00104137	-0.0387448	-0.0128501	-0.0209141	0.0322829	-0.0277859	0.0186808	0.000416636	-0.0297382	0.0136454	0.0128694
550	350	-0.0100442	0.0351739	-0.00665676	0.00849065	0.0192649	0.00545351	0.0245936	0.00846523	0.0145059	-0.033895	-0.00153865	-0.0148777	-0.0115616	0.0124471	-0.00923125	0.016713	-0.0349652	0.00758679	0.00313731	-0.0362244	0.0544156	-0.0558218	-0.00287896	0.0252601	-0.0109735	-0.0182225	-0.0143522	-0.0105201	-0.0234592	-0.0338952	0.027072	0.0162939	-0.0164964	0.0428407	0.010454	-0.00664344	-0.00159653	0.0177811	-0.013771	-0.0490625	-0.0213608	0.0415851	-0.0269433	0.0380616	0.0323286	-0.0457638	0.033221	-0.00590441
551	351	0.0117721	0.00446171	-0.0124852	0.021811	0.0190862	0.011929	0.00598224	-0.0057459	-0.00666261	-0.0128822	-0.0191477	-0.0405867	-0.00930707	0.00130527	-0.0170756	0.0394177	0.000294944	0.0563903	0.0140108	-0.0265268	0.0470406	-0.0360932	0.0164326	0.0392752	-0.0313051	-0.0437939	-0.0240908	-0.00338238	0.00324833	0.0455026	0.0362839	0.0120436	-0.00904751	0.0320434	-0.000384971	0.0183333	-0.000644262	0.00281018	0.0108503	-0.0463241	-0.0240396	0.0306503	-0.015067	0.0178875	0.0237436	-0.0285491	0.00609695	-0.0207473
552	352	0.030125	0.00362546	-0.00283383	0.0310862	-0.00042153	0.00240939	-0.00810182	-0.00800884	-0.020879	0.013904	-0.0320281	-0.0189457	0.00457261	0.00745874	-0.0158055	0.0068353	0.00180846	0.00862225	0.0293408	0.00863357	0.0257372	0.0292218	0.00390769	-0.00641551	-0.00059786	-0.00804354	-0.041472	-0.0135402	0.0169991	0.040895	-0.000547171	0.00664912	-0.0342839	0.0313801	-0.000132406	0.0190899	0.0291464	0.000291355	-0.00217968	-0.0150561	-0.02839	-0.0199226	0.00706135	0.0199607	-0.011107	-0.0216106	-0.0295761	0.00494274
553	353	0.0203012	0.0300733	0.00672079	0.0294522	0.0094367	-0.00289785	0.011629	-0.0192356	-0.0047993	0.0110262	-0.0316757	-0.00314881	0.00877187	0.000241697	-0.0167677	-0.0407693	0.0173847	-0.0506769	0.0131879	0.0247788	0.00525498	0.0102108	-0.0108834	-0.033545	0.0148608	0.0540496	-0.021406	-0.0256005	0.0145122	-0.00388193	-0.0455315	0.0134548	-0.0342801	0.0459057	-0.0116002	-0.00452181	0.0282714	0.0264589	0.0226213	0.0058837	-0.0294371	-0.0175552	0.00911963	0.0036221	-0.0120391	-0.0213904	-0.0162676	-0.0119586
554	354	0.0165235	0.002056	-0.00627289	0.0470173	0.0330042	-0.0353966	0.00849014	-0.0107522	0.0206887	0.0293804	-0.0262966	0.00811929	-0.00756582	0.009461	-0.0268708	-0.0121841	0.0225664	-0.0369504	-0.0053507	0.0268225	-0.0215602	-0.0368589	0.00833631	-0.0232051	-0.037505	0.0605628	0.0301374	-0.0114311	0.0049584	-0.00850467	-0.058867	0.0125608	-0.00914968	0.0178317	-0.00703451	-0.0186019	0.0110493	0.0288402	0.00391651	0.0388392	-0.0129218	-0.00842556	0.00630087	0.00469528	0.0111084	0.00734397	-0.0367628	-0.0170624
555	355	0.0043509	-0.0232363	-0.0183358	0.0210781	-0.00114253	-0.0306871	-0.00674536	-0.000998374	0.0139531	0.0235592	0.00729187	0.026817	-0.0255051	0.0321513	-0.00388789	-0.0116771	0.0111157	-0.0177867	-0.00716628	0.00295514	0.0072386	-0.0165749	0.013085	-0.0036015	-0.040104	0.00373068	-0.00428902	-0.0189974	-0.00926192	-0.016686	-0.0601186	0.00230682	0.00257409	-0.0406559	-0.018266	0.000953873	-0.0032302	-0.0145482	-0.0354607	0.0405583	0.0285913	-0.0143307	0.0290804	-0.00850907	0.0203452	0.0157791	-0.0480524	0.00428571
556	356	-0.0209549	0.0149187	0.00914467	-0.0210178	-0.0209952	0.0115816	-0.00530808	-0.0132347	0.00709981	-0.00641998	0.0320961	0.0213063	-0.0208883	0.0269827	0.00652367	-0.0251343	-0.0295796	-0.00527831	-0.0216434	-0.00220622	0.0495073	-0.0222427	-0.0101351	0.0329662	0.00667147	-0.0420749	-0.0245257	-0.00448556	0.0208134	-0.00778807	-0.0278483	-0.00394558	0.00948255	-0.0504652	-0.01589	0.0308669	0.00253395	-0.0297056	0.00415669	0.0123186	0.0297159	0.0147469	0.025235	-0.0407308	0.0136275	0.02065	-0.00371535	-0.00492226
557	357	-0.0135594	0.0324438	0.00981561	-0.025988	0.00950145	0.00364571	-0.0149312	0.00403989	0.0109679	-0.00754594	0.0184738	-0.0179194	-0.0160508	0.0258471	-0.0137399	-0.0207637	-0.0572064	0.00475529	-0.00871683	-0.00909434	0.0121982	-0.048057	-0.00705819	0.0641551	0.0110864	-0.0520825	-0.00767877	0.00611745	0.0473053	-0.0288782	0.0199388	-0.0151963	-0.00241268	-0.0417721	0.0112995	0.0102715	0.013969	-0.0111752	0.0126589	0.00782203	0.0160794	0.038438	0.00433042	-0.01774	-0.00828831	0.0524372	0.011058	0.0139748
558	358	-0.00595617	-0.00731395	-0.0129613	-0.0313471	0.0243668	0.00804167	-0.0144036	0.008733	0.0289154	-0.00540164	-0.00351257	-0.0359218	-0.0217942	0.0107555	0.0106679	-0.0248179	-0.0170091	-0.00357443	-0.00334623	-0.0378204	-0.0260778	-0.000226923	0.0219467	0.0365092	0.00957332	-0.0197535	-0.0235447	-0.0206528	0.0225175	-0.0610829	0.0278959	-0.010706	-0.0226682	-0.0277207	0.019533	-0.0150912	0.00252654	-0.00599585	-0.0106189	0.0144648	-0.00570842	0.025599	0.00994455	-0.0189542	-0.0146594	0.0648271	-0.000619282	0.0211975
559	359	-0.0160918	-0.0178697	0.00722889	-0.0137165	0.031872	-0.0115685	-0.00461667	-0.0161549	0.0445888	-0.00352454	-0.00138232	-0.00962131	-0.00658986	-0.0114339	0.0213776	0.020061	0.0190606	-0.00577617	-0.0296401	-0.036289	-0.000106473	0.033284	0.0250101	-0.0290464	0.00206324	0.025656	-0.0221692	0.0314642	-0.0150611	-0.0374451	-0.00663998	0.00240257	-0.0034254	0.00860959	0.0150233	-0.0040948	-0.000533915	-0.00583737	0.00924772	-0.000375886	-0.0169839	0.0110067	-0.000294752	-0.0453089	0.00234913	0.0352474	0.0107506	0.00231411
560	360	0.00216023	-0.0109298	0.0278126	0.00715512	0.000951994	-0.0521359	-0.0233349	-0.00837674	0.0222182	-0.00944469	0.0194356	0.00271934	0.0307602	-0.0110745	-0.0104248	0.046033	0.0334075	0.0120769	-0.0194067	-0.00683347	0.00455142	0.0236226	-0.0199666	-0.0523001	0.00365977	0.0129561	-0.0153156	0.0499921	-0.0521488	0.00575703	-0.0446634	0.0151652	-0.00697186	0.0308953	0.00347148	0.0124524	0.0117955	-0.00918956	0.0173357	-0.0135912	0.0357284	0.0128188	-0.0352435	-0.0245313	-0.00106208	-0.0139311	0.0341303	0.00222335
561	361	0.0158621	-0.0285911	0.0433165	0.0219489	-0.0172676	-0.00924146	-0.0253237	0.012402	-0.0100472	-0.0119147	0.0191829	-0.0150727	0.0533135	-0.024217	-0.016088	0.0208225	0.0328584	0.0244716	-0.0145395	0.0306891	-0.00182145	0.0234063	-0.0384917	-0.0321442	0.00780057	-0.00688703	-0.0271661	0.0076834	-0.0633809	0.0320258	-0.0371933	0.0209538	-0.0251492	0.0349856	-0.0198538	0.0265249	0.0169808	-0.00631856	0.0193996	0.0104411	0.015536	0.0185323	-0.0343026	-0.00385574	-0.0237708	-0.0109002	0.0353426	-0.0241648
562	362	0.0203834	-0.0148685	0.0352713	0.0422669	0.0302368	0.0255656	-0.00217536	-0.00516566	-0.022202	0.000595798	0.00667632	-0.033712	0.0521101	-0.0332008	-0.00962761	0.0132263	0.00356977	0.00945729	-0.0116241	0.0323917	-0.00867337	0.0230385	0.00593112	-0.00588522	-0.01413	0.0234876	-0.0181909	0.0265598	-0.0362904	0.0373936	-0.00586877	0.0140033	0.0303435	0.00948045	-0.0256662	0.00886662	-0.000854483	0.0121065	0.0397982	0.0357938	-0.0257022	0.0123596	-0.00811916	-0.00775772	-0.0113834	0.0178844	0.0337829	-0.0392487
563	363	0.012799	0.0026159	0.00440469	0.0196479	0.058659	-0.00145907	-0.00667266	-0.0423886	-0.0143474	-0.0191955	0.00257895	-0.0114519	0.0316642	0.00149078	-0.00172076	0.0318638	-0.000908964	0.00925865	0.0169683	0.00696656	-0.0356063	0.0269245	0.0430021	0.0112516	0.00419463	0.0504451	0.00144717	0.0204418	-0.011645	0.020911	-0.00453887	0.00396833	0.0612409	-0.0254412	-0.00613468	-0.0186137	-0.00998204	0.0202053	0.0303736	0.027306	0.0110324	-0.0225744	-0.00800298	-0.0199971	0.00810645	-0.0185911	0.0361946	-0.00576792
564	364	-0.0151183	0.00236593	0.0140175	-0.00934237	0.0411286	-0.00437547	0.00247126	-0.0378589	-0.00690783	-0.0411681	-0.00620387	0.0340264	-0.0118509	0.0283635	0.00479797	0.052682	0.00992908	0.0203868	0.00869205	0.0138253	-0.0403711	0.0451517	0.0449612	0.00929614	0.0450471	0.0426467	0.00393922	-0.00240771	-0.0037154	0.000506275	-0.0111752	-0.0117527	0.0358692	-0.017936	0.0256539	-0.0224516	-0.00206216	0.00661155	0.00362988	0.0085719	0.00545018	-0.0385989	-0.0285297	-0.0202537	-0.0262421	-0.0542909	0.0207993	0.00672967
565	365	-0.0139137	0.00236212	0.030986	-0.0170746	-0.00428977	0.0407258	0.015856	-0.0134631	-0.0143378	-0.0387175	-0.0121306	0.0360935	-0.0378734	-0.00886787	0.0170851	0.023794	0.00869013	-0.000344184	-0.0222745	0.019206	-0.031341	0.0256556	-0.00461551	0.00865526	0.0186225	0.0144135	0.00261145	0.0119266	0.0262578	-0.0042677	-0.00271357	-0.0133583	0.020352	-0.0225378	0.031181	-0.0120605	-0.0124314	0.00848732	0.00301922	-0.00932656	-0.0376446	-0.0056033	-0.0337342	-0.00372456	-0.027377	-0.0352768	0.00862835	-0.000502057
566	366	-0.0124066	-0.0108133	0.00930359	-0.0329137	-0.0130727	0.0551877	0.00589426	0.00118049	-0.0149363	-0.035543	-0.016169	0.020415	-0.033712	-0.0408452	0.025501	-0.0252485	0.00674827	-0.00916217	-0.0206774	0.0152263	-0.0228285	-0.0324237	-0.0440094	-0.0048485	-0.0520697	-0.0235536	-0.00722381	0.0285319	0.0548175	-0.0149117	0.00534777	-0.0060077	0.000498919	-0.0428204	-0.000391777	0.0159467	-0.0226301	0.0126157	-0.0119851	-0.0238606	-0.0354139	0.00681193	0.0111144	0.0029831	0.0116413	-0.0152781	-0.0069111	0.0142075
567	367	-0.00382712	0.0201214	-0.0142438	-0.0369902	0.00415063	0.0187575	0.0212662	0.00733247	0.00241942	-0.0252846	-0.018059	0.0204804	-0.0192136	-0.00677266	-0.0138187	-0.0290011	-0.00598338	-0.0162225	0.0208853	0.0185651	-0.00186376	-0.0404235	0.00639115	-0.021859	-0.0713954	-0.0443676	-0.00877556	0.0122092	0.0345642	-0.0113024	0.00227137	-0.0109923	0.0110662	-0.0190512	0.00705631	0.0064535	-0.029106	-0.00290773	-0.0376204	-0.0221118	0.00376348	-0.0179384	0.0565513	0.00992609	0.0179896	-0.0149056	-0.0261047	0.00601695
568	368	0.00950264	0.0360824	-0.0333292	-0.00466767	-0.0152022	-0.00586843	0.0287247	0.00178924	-0.00248222	-3.79822e-05	-0.0201812	0.00457118	-0.0140881	0.0319395	-0.00782651	-0.0143957	-0.0102998	-0.046287	0.0446264	0.000913672	0.0246795	-0.0099557	0.0275879	-0.00415722	-0.0248147	-0.0235594	-0.0074323	-0.0142737	0.0118003	0.0146452	0.0108494	-0.0192841	0.0271352	-0.0134165	0.0401581	-0.0312814	-0.0136931	-0.00435623	-0.0179802	-0.0222979	0.0108377	-0.0311497	0.0523852	0.0261999	0.0236576	-0.0176889	-0.0363358	-0.0171249
569	369	-0.0158245	-0.00300148	-0.0570028	0.0143989	-0.0203867	-0.012992	0.0292351	0.0243576	-0.0454616	0.0322589	-0.0202938	-0.0143905	-0.0261706	0.0269706	0.0418085	-0.0194477	-0.00840319	-0.0360718	0.0322429	-0.0197988	0.0362407	0.0210982	-0.0209884	0.0213691	0.0118855	-0.016006	0.00119768	-0.0125217	-0.00843416	0.00749951	0.0439114	-0.0373875	0.016643	-0.0255782	0.0228472	-0.0298116	0.00259168	-0.0184053	0.0088352	-0.0308293	0.00337594	-0.0307774	0.0507624	0.0241204	-0.0249089	0.00704802	-0.0256412	-0.00547491
570	370	-0.0076859	-0.0209635	-0.0431915	0.0161257	-0.0212409	0.00484989	0.0383906	0.0403238	-0.0441634	0.0374724	0.00490343	0.00169847	-0.00795822	-0.00956445	0.0268898	-0.0294527	-0.0181858	0.00153915	0.0243317	-0.0185189	0.0366166	0.0168767	-0.0405318	0.0216715	-0.00374174	-0.0457164	0.0462272	-0.0381922	-0.0210058	-0.00798315	0.0377749	-0.0551088	0.0109005	0.0013766	-0.0147143	-0.0205973	-0.0103263	-0.021185	-0.00627825	-0.023732	0.0249056	-0.02417	0.0516931	0.0297965	-0.0727066	0.0271195	-0.00500234	0.0235872
571	371	0.00778396	-0.0236771	-0.0161865	0.0201031	-0.0332749	0.0297602	-0.000367007	0.0149274	0.0113667	0.0487494	0.0158196	0.00885291	0.0109098	-0.0237606	0.00590756	-0.00329267	-0.0210204	-0.00606033	0.00917828	0.00488212	0.036712	-0.00898499	-0.0289272	-0.00805712	-0.00220505	-0.0321575	0.0367103	-0.0505747	0.020379	0.0100067	0.000621534	-0.0313483	-0.0251098	0.0161737	-0.0151366	-0.00655385	-0.0106695	0.0213163	-0.0143547	-0.00323739	0.0230028	-0.000490452	0.026622	0.0362436	-0.0386293	0.0129521	-0.0100024	0.0364979
572	372	-0.0080087	0.0116144	-0.00253315	-0.0166219	-0.0233266	0.00390817	-0.0404479	-0.000523138	-0.00129415	0.0747381	0.0111661	-0.00541694	-0.000344138	0.00192045	0.000111184	0.011592	-0.00153074	-0.0251742	-0.0172173	0.0235022	0.0145664	0.00934647	-0.00525232	-0.0138875	0.0251297	-0.000994865	-0.00754453	-0.028448	0.0455336	0.0118053	-0.00663341	0.0117624	-0.0436632	0.0172667	-0.0138398	0.0306793	-0.00283613	0.0428247	0.00360469	0.0173369	0.00441684	0.0131281	0.00108639	-0.00384016	-0.0395616	0.0241751	-0.00460371	0.00141336
573	373	0.00785446	0.0173104	0.00128189	-0.0176781	-0.0224793	-0.0248085	-0.030174	0.0131566	-0.0433952	0.067047	0.0173062	-0.00212214	0.00611792	0.000528182	0.00665426	-0.0116272	0.0159107	-0.00983243	-0.0277517	0.00573134	-0.00948945	-0.00466802	0.00622479	0.00862773	-0.00233647	-0.0199981	0.00655222	-0.0221791	0.0360687	-0.00317264	0.0110021	0.024454	-0.0173648	0.0252998	-0.0170095	0.0326287	0.00426086	0.0400386	-0.0193419	0.0287411	-0.00325902	0.00429147	-0.0322387	-0.00853239	-0.0318315	0.0482239	-0.00627557	-0.0226029
574	374	0.00518571	-0.00131894	-0.0176846	0.021323	-0.0302952	-0.000877217	-0.0136859	0.0317011	-0.00963463	0.0563083	0.0142741	-0.0113787	0.0174002	-0.0206885	0.0159864	-0.00768749	-0.00164894	-0.0167884	-0.0112038	-0.0300637	-0.00821647	-0.00337962	-0.00485048	0.00604268	-0.0122493	-0.0309752	0.0270229	-0.00573754	0.0395941	0.0220366	0.0283493	0.0227608	-0.0198371	0.0149306	0.00846086	-0.0119979	-0.0109533	0.0230539	-0.036182	0.0330932	-0.00862694	0.00623932	-0.051165	0.0231271	0.0207104	0.0239655	-0.0236598	-0.00626184
575	375	-0.00318135	0.0375941	0.00600912	0.0119918	-0.0312038	0.0281385	0.000977233	0.0288582	0.0166716	0.00632888	0.0323943	-0.017626	0.0189882	-0.0148092	-0.0044563	-0.0169937	-0.0190891	-0.014728	-0.00464291	-0.0458357	-0.0212134	0.0318794	-0.00556147	-0.0138022	0.0244507	-0.0142821	0.0324636	0.00811579	0.0115482	0.0144445	-0.00481866	0.0228619	-0.0156916	0.0060918	-0.00109084	-0.0302676	-0.0159188	0.00891864	0.00659843	0.0382328	0.0138611	0.0142418	-0.0222739	0.0198207	0.0432262	-0.024233	0.0042823	-0.00889902
576	376	0.0255867	0.0206631	0.0573313	0.00437177	-0.0386844	0.0143804	0.0112936	0.0191794	0.0177236	-0.0422884	0.0377443	-0.0061828	0.00999629	-0.00458885	-0.00291027	-0.0257067	-0.00394209	0.0394485	-0.00783503	-0.0191435	-0.0250301	-0.0252248	-0.0167909	-0.023418	0.0346597	0.00657812	0.0334226	0.00319133	-0.0100743	-0.0323883	-0.0345648	0.0321508	-0.000335693	0.00979127	-0.016295	-0.00330584	0.00456268	-0.00528073	0.0279903	0.0236863	0.0220101	0.0127613	-0.0174928	0.0251297	0.045988	-0.0311648	0.0217174	-0.0156787
577	377	0.011392	-0.0159944	0.0315093	0.0230467	-0.0285868	-0.0356481	0.00773723	-0.00355297	0.03189	-0.0210029	0.00358801	0.00245093	0.00135997	0.016335	-0.0207483	-0.00804696	0.00900059	0.0525105	0.024424	-0.00581598	-0.000303328	-0.0600337	-0.00718635	-0.00509403	0.0410594	0.0361212	0.0358635	0.00672761	0.00691575	-0.0168269	0.00556525	0.0365145	-0.0236145	0.00741154	-0.00443111	0.0256436	-0.00966728	-0.049636	-0.00863288	-0.00250288	-0.0135313	0.0151337	-0.0260952	0.0283286	0.0267161	-0.0240111	-0.0152993	-0.0150596
578	378	-0.0264309	-0.0166966	-0.0310812	0.0276642	-0.000480814	-0.0479693	0.0211311	-0.0218887	0.0186329	-0.0304158	0.00219426	0.028624	0.00695907	0.0415112	-0.0528617	-0.0315102	-0.00780798	0.0230464	0.0267483	-0.0175726	-0.00682272	-0.0230838	0.0369406	-2.44366e-05	0.0178681	0.0436935	0.0316204	0.0176101	-0.00676623	0.0100692	0.0274784	0.0038511	-0.03416	0.0107527	-0.0218297	0.0251611	-0.0163384	-0.0353855	-0.0545475	-0.0153683	-0.0233004	0.0278502	0.0103607	0.0164329	0.010927	-0.0386754	-0.032764	0.0105959
579	379	-0.0230219	-0.00867315	-0.0431926	0.00461741	0.0061285	-0.000261923	0.0285088	0.00350681	0.018821	-0.0391483	0.00583637	0.0378717	0.0057212	0.0274161	-0.0364808	-0.000489166	-0.0016938	0.00613841	-0.00968602	0.00641315	-0.0167594	0.00785141	0.0224154	-0.0234414	-0.0208919	0.0415055	-0.00184321	0.0117612	-0.0334703	0.0148451	0.00682192	-0.0177983	-0.0172012	0.0115567	-0.0205536	0.00755154	-0.00183922	0.0168933	-0.0305542	-0.0233913	-0.0220434	0.025531	0.0219223	0.000907644	0.00869459	-0.0107779	0.00710348	0.0368853
580	380	-0.0112668	0.0176424	-0.00979713	0.000512451	0.00930393	0.0105776	-0.00142294	-0.00135479	0.027739	-0.0400546	-0.0146591	0.0167778	-0.00415855	-0.00845581	-0.0161466	0.0679914	0.025118	-0.00930933	-0.00638993	-0.00350156	0.00396256	0.0207658	-0.0145602	-0.0122336	-0.0153012	0.0492306	-0.0103253	0.017418	-0.0441638	0.0233345	-0.00558154	-0.0152176	-0.00371562	-0.00682797	-0.00589476	0.0182956	0.00431104	0.00202129	0.0147229	-0.0268717	-0.0340081	-0.005354	0.00740985	-0.030361	0.0136257	0.0208697	0.0330785	0.00602056
581	381	-0.0134272	-0.0083591	0.00354112	0.0161653	0.0265807	-0.0117452	-0.0310404	-0.0115185	0.00788326	-0.060046	-0.00832531	0.0048467	-0.0226059	-0.0236606	0.00252215	0.0522929	0.0167946	-0.00862015	-0.00786227	-0.0405004	0.00304279	0.00524943	-0.0202852	0.0322984	-0.0150892	0.0331646	0.00539871	0.0175693	-0.0489469	0.0151567	-0.0274693	-0.0325167	0.0242655	-0.000792953	-0.00313654	0.0237587	-0.00107166	-0.021419	0.000595103	-0.027979	-0.0227079	-0.0136655	0.0181472	-0.0195685	0.0299189	0.00216363	0.0140285	-0.0145746
582	382	-0.00263596	-0.0242343	-0.0173697	0.00430722	0.0344311	-0.0025749	-0.0266627	0.0295712	0.0150266	-0.0202648	0.00537862	-0.00172656	-0.00399867	-0.00928366	0.01621	0.00688299	0.023731	0.0269648	-0.0132538	0.00961817	-0.0104954	0.00259333	-0.0154425	0.0382325	-0.0170586	0.00253946	-0.0021119	0.0273866	-0.0434031	-0.020233	-0.0270179	-0.0356558	0.0412153	0.0171091	-0.0022702	-0.00087403	0.0170001	-0.00220764	0.00313416	-0.0299587	-0.0120736	0.000310262	0.0106432	0.0170596	0.0318701	-0.00185241	0.0122427	-0.0134804
583	383	0.0032675	-0.0160245	-0.00294917	-0.021282	0.0331605	0.00102112	-0.00745384	0.025135	0.0189585	0.0131723	-0.00353481	-0.019592	0.0325189	-0.00906133	0.0225311	-0.0384172	0.0216409	0.0519057	0.0109259	0.0620271	0.0117374	0.00906728	0.00187678	0.0148243	-0.00531503	-0.0206641	-0.0122278	0.0802867	-0.0308626	-0.0508708	0.0081958	-0.0128661	0.0109725	0.00890297	0.00316169	-0.00598351	0.0536756	-0.00212688	0.0164672	-0.0314678	-0.0177112	-0.00765807	-0.0263069	-0.00197896	0.0132134	0.0133233	0.0252353	-0.00921849
584	384	0.0113182	-0.0366027	0.0140524	-0.0458033	0.0305083	-0.0182476	-0.0167443	0.00189076	0.0113094	0.0076856	-0.0161443	-0.0410367	0.0079997	-0.0220388	0.0213709	-0.0282121	-0.0200685	0.0314843	0.00981949	0.0295925	0.0278538	0.0019174	-0.00500153	0.00838079	0.00545422	-0.0102526	-0.0188587	0.0548244	-0.0153097	-0.0133267	-0.0090011	-0.00650836	-0.00634683	0.0117786	0.046184	-0.0144063	0.0346166	-0.0312215	0.00632184	-0.0310666	-0.00189836	-0.0101372	-0.0415345	-0.0224928	-0.00611989	0.0142631	-0.00416461	0.01563
585	385	0.0293547	-0.00456854	0.0188092	-0.0382205	0.0306056	-0.0101279	-0.0186617	-0.000704414	0.0311481	0.00460364	-0.0206465	-0.0257531	-0.0172393	0.00609508	-0.00854992	0.0211748	-0.028669	0.00823618	0.0121765	0.00251116	0.0306033	-0.0175328	0.00126111	-0.01112	0.0398438	0.00395451	-0.0137562	-0.00873291	-0.00116525	0.0224177	-0.0136873	0.00427756	0.00844509	0.0283275	0.0252152	-0.0208641	0.0128241	-0.00452441	0.0289904	-0.0193156	0.0343637	-0.00829807	-0.0234848	-0.0218657	0.0157033	-0.0073244	-0.0475355	0.00901292
586	386	0.00312508	0.0271309	0.050936	-0.00830952	0.0140292	0.00370497	-0.00315166	-0.0328347	0.0112171	0.0131842	-0.00420915	0.0170053	-0.0280231	0.0260933	-0.0262693	0.0149787	-0.000690697	0.0019613	0.0189675	-0.00124129	0.0302469	-0.0312199	0.0414039	-0.0197006	0.0474959	-0.0143191	-0.00417996	-0.0153948	0.00631523	-0.00401767	0.0162438	0.0299409	0.00198483	0.0163479	-0.0275829	0.00149473	0.00078652	0.027973	0.0371967	-0.000271203	0.0394554	-0.0190265	0.00984071	-0.0338142	0.020417	-0.0151408	-0.029322	0.0127402
587	387	-0.0043596	0.0057575	0.0230775	0.00391765	0.00280891	-0.0142818	-0.0117711	-0.0326278	-0.0232581	0.0343387	0.00620501	0.00446035	-0.0369238	0.00772191	-0.00781394	0.0115393	0.0293951	-0.00952403	-0.0116096	-0.0208495	-0.00287945	0.000199917	0.0179581	-0.0115955	0.00123113	0.0052016	-0.0119312	-0.0367059	0.0203051	-0.0138436	0.00999583	0.0234118	0.00637886	-0.00788693	-0.00306514	-0.0039501	-0.0280914	-0.0141072	0.00194135	0.0253104	0.0299848	-0.00370414	0.0214067	-0.0182051	-0.00958522	0.0146488	0.00822072	0.0292205
588	388	0.0213523	-0.0102265	-0.00947069	-0.00434579	0.0253414	0.00272387	0.00272719	-0.00687144	-0.0239641	0.0152282	-0.0146472	-0.0232982	-0.00405015	0.00951751	0.0093073	0.0149384	0.0195778	-0.019179	-0.00105725	-0.00594502	-0.00476151	0.036938	-0.0148246	-0.00217768	-0.0345167	0.0184935	-0.025764	-0.0540549	0.0399576	0.00377304	0.0205092	-0.000699007	0.0253458	-0.0146763	-0.000779545	-0.0179952	-0.0178887	-0.03994	0.014106	0.0464587	0.0415371	0.00177951	-0.0210216	-0.00986953	-0.00464866	0.0140667	0.000533165	-0.0107354
589	389	0.0033656	0.00876382	0.0294386	-0.032452	0.0143014	0.0192965	0.0126819	-0.0161236	-0.0378674	-0.00812881	-0.0167576	0.00376932	0.011238	0.0222271	0.0067207	0.00360296	-0.00149333	-0.0151569	0.0223321	0.00747731	-0.00244263	0.0401918	0.00616959	0.0283776	-0.0432306	-0.0183657	-0.0373598	-0.0321964	0.0295412	0.0221174	0.00605092	-0.000602093	0.0255563	-0.0295608	0.00741955	-0.0033603	0.00146915	-0.0179935	0.0597552	0.0375448	0.0276317	-0.0219842	-0.0555532	-0.030501	-0.0217863	-0.0124339	-0.00241239	-0.0163106
590	390	-0.0288223	0.0443318	0.0446039	-0.0389287	-0.0043299	-0.0102765	-0.0156447	-0.0057465	-0.0286712	0.0146755	0.00773247	-0.00956252	0.00111511	0.0130553	0.00665843	0.0147858	-0.00341666	-0.0142743	-0.0216453	0.00632279	-0.0386698	0.0230237	0.00821159	0.0155664	-0.00913251	-0.0261717	-0.0253604	-0.0230759	0.00791626	0.017455	-0.0121162	-0.00181791	0.0203128	-0.021193	0.0263228	-0.000730772	-0.00608371	0.00334507	0.0607239	0.00406112	0.00208397	-0.000563608	-0.0261506	-0.0302204	-0.0375212	-0.00251278	0.0216961	0.00247236
591	391	-0.0290801	0.0234349	0.0154399	-0.0260963	0.00860266	-0.0111865	-0.0188903	0.0101444	0.0124003	0.020014	0.00512663	-0.0539	0.0141937	0.00531455	0.0119059	0.0144653	-0.015712	-0.0229707	-0.0349121	0.0493667	-0.0205201	0.00024132	0.0107322	0.00235958	0.0216941	-0.021817	-0.0157764	-0.00989025	-0.0149295	0.0068991	0.0190884	-0.0127347	-0.00551462	0.00073724	0.000387398	-0.00996987	-0.00256322	-0.000352636	0.0178627	-0.018629	0.00973006	0.0116943	0.00529999	-0.00443877	-0.00893981	0.011172	0.0267181	-0.0142511
592	392	0.00659216	-0.00352701	-0.0285015	-0.0137928	-0.000904138	-0.0104488	0.00821236	-0.0150064	-0.00252773	-0.0198463	-0.0149585	-0.0102891	0.0209044	0.0040166	-0.00151159	-0.0196335	-0.0132979	-0.0232619	-0.0019973	0.0394546	0.00803617	-0.00471157	0.0321403	0.0308866	-0.010769	-0.0311544	-0.0233138	0.0137763	-0.0381151	0.00793538	0.00712587	-0.00370443	-0.0146985	-0.0155284	-0.0180741	-0.0069267	0.0224596	-0.00923655	-0.0347466	-0.0107374	0.00934851	-0.0157073	0.0088788	0.0175973	-0.0132224	-0.00637406	0.00688834	-0.00297292
593	393	0.00313425	0.0155184	-0.0353857	0.00471023	-0.00192654	-0.0131409	0.0131942	-0.0276774	-0.043005	-0.0331131	-0.0114921	0.0493065	0.0154693	-0.0126909	-0.0118841	-0.0464638	-0.0152765	-0.018018	-0.00449566	-0.0231399	-0.022347	-0.0129874	0.0350874	0.0138698	-0.018018	-0.00885728	-0.0167416	-0.00524218	-0.0150472	-0.000530498	-0.0155695	0.0152449	-0.00167367	-0.011527	-0.0436203	0.0107776	0.029702	0.0114523	-0.0371003	0.00366974	-0.0130143	-0.0107855	0.015715	0.0181	-0.00385609	-0.00260177	-0.0104115	-0.00448612
594	394	-0.0144684	-0.00198624	-0.0223328	0.000830052	0.000847233	-0.00273044	-0.013603	-0.026221	-0.0245721	-0.00661972	-0.015613	0.0400061	0.0110776	-0.00621446	-0.000564736	-0.0222883	-0.0158218	-0.013265	-0.00617123	-0.0427869	-0.0293819	-0.0225831	0.0150443	-0.0129756	-0.00463682	0.028106	-0.0145887	-0.0138624	0.00624385	0.0137057	-0.00885952	0.0237327	0.0137525	-0.00327167	-0.0370999	0.0152911	0.0266049	0.0232997	-0.0149063	0.0059106	-0.0193455	-0.0166612	0.0267151	0.0163597	0.0299686	0.0253744	-0.0147023	-0.0272096
595	395	0.0230251	-0.0210092	-0.00928974	0.00369915	-0.0214151	-0.000709225	0.02237	-0.0284165	-0.0118094	-0.00599338	-0.0321631	0.0233111	0.00658152	0.0136757	-0.00326589	0.0176208	-0.00415385	-0.00295189	-0.00606506	-0.0186033	0.0073424	-0.00215646	-0.000447005	-0.00265042	-0.00543595	0.015457	-0.00771528	-0.0105023	0.00241801	0.00940612	-0.00750612	0.0175944	0.0366723	-0.00790958	-0.00202772	0.00698775	0.00857644	0.0206948	-0.0211051	0.00188898	-0.0188914	-0.0116811	0.0399839	0.0022312	-0.00435309	0.019003	-0.00786355	-0.00613428
596	396	0.0199782	0.02119	0.0309215	0.0380927	-0.0125318	0.0342734	0.0597247	-0.00660009	-0.0282712	-0.0065027	-0.0031576	0.00651162	0.0010912	-0.0132834	-0.0205516	0.0138689	-0.00194082	0.0295959	-0.0198011	0.0117247	0.00646367	-0.00482135	-0.00689919	-0.000660019	0.0155176	0.0126721	-0.00809012	-0.0346596	0.0130708	-0.0210215	-0.0134253	0.00326953	0.00719012	0.00897088	0.0120774	0.0189621	-0.0290558	0.0057513	-0.00299435	0.0084481	-0.0222902	0.0334799	0.0265318	-0.000283875	-0.0313166	0.0154884	-0.00207642	0.0157681
597	397	0.00410489	0.0397197	0.0159125	0.0535721	-0.00179374	0.0543268	0.00506626	0.00716975	-0.00983206	0.0195875	0.0336269	-0.0223536	-0.00701092	-0.036415	-0.0309073	-0.0198207	0.0270081	0.0533891	0.00575252	-0.00969744	-0.0298606	-0.0220793	-0.0336836	-0.0392212	0.00408459	0.0510367	-0.0164304	-0.0256815	0.012303	-0.0162454	-0.0311678	-0.000708069	-0.0161527	0.00606535	0.0209809	0.0121052	-0.0209027	-0.00956255	0.0107101	0.0243202	-0.0131704	0.0329496	0.00455712	0.0155132	-0.0247462	0.0243971	-0.00326211	0.00450382
598	398	0.0104158	-0.00715981	-0.0247685	0.0335042	-0.0379744	0.0222924	-0.033414	0.000727189	0.00186319	0.038801	0.0224085	-0.015679	0.00797369	-0.0284209	-0.016498	-0.0483499	0.0246913	0.019778	0.0247527	-0.0198939	-0.0191736	-0.00993712	-0.0236223	-0.0593872	-0.0137695	0.0352374	0.0158129	-0.00178162	-0.00115755	-0.0150328	-0.0265724	0.00207375	0.00899633	-0.0138893	0.0190483	-0.0240007	-0.00958684	0.010327	-0.0226229	0.0287491	-0.00617024	0.0212615	0.00891905	0.00514721	-0.0410693	0.0105457	-0.00992691	0.0124333
599	399	-0.0177922	-0.0382402	-0.0261438	0.0149012	-0.0515862	0.0055653	-0.0338674	0.000404987	0.00760964	0.0328683	0.00357148	0.00308161	0.01855	-0.0193606	0.0217699	-0.0330699	0.0013775	-0.00925903	0.00958862	-0.000346462	0.0529308	0.00215131	0.00420123	-0.0242519	0.00667829	-0.0105019	0.0232309	-0.000847239	-0.0014957	-0.0444437	0.0284782	-0.00301667	0.0190589	-0.0310853	0.0187339	-0.0416553	-0.0155602	0.0194646	-0.0297998	0.0220453	-0.00428394	0.0205822	-0.0021365	0.00823629	-0.00193769	-0.010113	-0.0152453	0.0293438
600	400	-0.0142174	-0.0403623	-0.013284	0.0180805	-0.0164044	-0.00570149	-0.0109755	0.0116661	0.0362047	0.0104009	0.000838439	0.00260542	-0.00212018	-0.00946503	0.0299117	0.0169017	0.00847743	-0.0132955	0.0214386	-0.0100574	0.0819715	0.0124815	-0.0194206	-0.0130392	0.01389	-0.0342719	-0.00301618	-0.00210827	0.0106566	-0.0601873	0.06329	-0.00734887	0.00106191	-0.0457013	0.00828071	-0.0415591	0.000297445	0.0227481	-0.0101614	0.00369322	-0.0172011	-0.0138072	-0.00685642	0.013835	0.0378117	-0.0442048	-0.00463482	0.0129037
601	401	-0.00193865	-0.0542911	0.00467465	0.0261967	0.00381306	-0.0230452	0.0215601	0.0152619	0.0321922	0.0136829	-0.000571916	-0.0016331	-0.000411064	-0.0123593	0.0101548	0.0413252	-0.0171586	-0.0180403	0.0241874	-0.0124739	0.0169781	0.0291476	-0.0354235	0.000434424	0.0214312	-0.0499853	0.0260545	0.00869626	0.00650325	-0.018507	0.00731575	0.00293479	-0.0572912	-0.0366396	0.0122577	-0.0369517	-0.0210434	0.015806	0.000902224	-0.00781859	-0.0340616	-0.0201301	-0.00208309	-0.0132347	0.00357362	-0.0437844	0.008268	0.00537559
602	402	-0.0123539	-0.0599695	-0.0228178	0.0232109	0.0131051	-0.0150612	0.0291511	-0.0148375	0.0145475	0.0142332	-0.0147581	0.00347619	0.0189373	-0.0115419	0.017772	0.0208704	-0.0257479	-0.0203271	-0.0043293	0.00122627	-0.0311922	0.0439045	-0.0261932	0.0269451	0.0218539	-0.0486291	0.0539397	0.021817	0.0131203	0.0279114	-0.0527292	0.0314526	-0.0796559	-0.0155237	0.0165106	-0.00196819	-0.0396051	-0.0215658	0.0247103	-0.00809924	-0.00534158	0.000920638	-0.0141746	-0.00768619	0.00499646	-0.0052539	0.00295299	-0.00750308
603	403	0.0117754	-0.0225191	-0.0521652	0.0113	0.0244983	-0.00977726	0.0281824	-0.0110119	0.0190397	-0.0250637	-0.02611	0.0291415	0.00669009	0.00517967	0.0439119	-0.0131542	-0.00568002	-0.0402349	-0.0194101	0.0107648	-0.0249389	0.0211437	-0.00820682	0.014076	-0.0341558	-0.0246049	0.0221355	0.017356	0.0576358	0.0252645	-0.0336552	0.0412589	-0.0445497	0.00815687	-0.00901762	0.04442	-0.00420745	-0.0107834	0.00339884	-0.00166602	0.0220282	-0.00158386	-0.00369559	0.0386185	0.0522761	-0.0157224	-0.0146589	-0.0191708
604	404	0.013233	0.0578621	-0.0166693	0.0057242	0.00206875	-0.00544387	0.0177155	0.0254747	0.0105064	-0.030164	-0.00620263	0.0244442	-0.0177031	0.0104762	0.0305438	-0.00841198	-0.0124283	-0.0324994	-0.0293196	0.000683678	-0.0295732	-0.0257655	0.00764014	0.014103	-0.0604782	0.00387295	0.00392231	0.0101284	0.0398812	0.0169041	0.0111191	0.00999572	-0.0270874	0.0438339	-0.00120977	0.0355971	0.0264327	0.0236913	-0.0544599	0.011184	0.0215551	0.0147588	0.0173391	0.0500346	0.051422	-0.0255017	-8.67716e-05	0.000317133
605	405	0.00628259	0.0679204	0.0188923	-0.00646606	-0.0172564	0.0102345	0.00700679	0.0150634	-0.00767856	-0.00537141	0.00228526	-0.0209053	-0.0054667	0.0244847	-0.00573592	0.0193975	-0.0172369	-0.0017069	-0.0115116	0.00806646	-0.0307863	-0.0177767	-0.00172028	0.00343141	-0.0212893	0.000311283	-0.00208854	0.0086151	-0.0195315	0.0365761	0.0445988	-0.0145195	-0.0127007	0.0514038	0.0199402	0.0132225	0.0426704	0.0197927	-0.0309347	-0.01047	0.0386846	0.0354798	0.0194508	0.0137912	0.00315329	0.0107563	0.0200304	-0.000566859
606	406	0.0293629	-0.00356799	0.0108775	-0.0108432	-0.00459249	0.0126702	-0.00300342	0.00385974	-0.0170172	-0.0269842	-0.0127896	-0.0279736	0.0102904	0.0514474	-0.0139177	0.0291002	-0.00978593	0.0152164	0.0172125	0.030653	-0.0102976	0.0150283	-0.00612258	-0.00202904	0.00252848	-0.00620404	-0.016602	0.0283966	-0.0108633	0.0474106	0.0267532	-0.0218609	0.0012676	0.0330887	0.0290718	0.0264473	0.0193037	0.0106077	0.00984558	-0.0356546	0.0259711	0.0173215	0.0118678	-0.0172183	-0.0239823	0.0340534	-0.0147823	-0.00505927
607	407	0.0209486	-0.00586278	-0.00066084	0.0183373	-0.00607764	0.0116756	0.0146563	0.0127811	-0.0270958	-0.0397914	0.0012623	-0.00959782	-0.0216967	0.047664	-0.00285714	0.0389441	0.0147618	0.0254546	-0.00794311	0.0168323	0.00566974	0.0106786	0.00562937	0.0388861	0.0211117	0.0134293	0.00644377	0.0522566	0.00233171	0.000681606	-0.0115109	-0.0213191	0.0157819	0.0304742	0.000278914	0.0240698	-0.00672082	-0.00870973	-0.00669397	-0.0317648	-0.0250164	0.00179732	0.00968332	-0.0246047	-0.0374769	0.0285418	0.00116945	-0.00211164
608	408	0.0105425	0.0300371	0.0160699	0.0189582	-0.0294235	0.00568793	0.0430564	0.0241668	-0.00595351	-0.00960898	0.0265419	-0.0107282	-0.0451869	0.031059	0.0108246	0.0259422	0.0192127	0.00558388	-0.028733	0.00451761	0.0228161	-0.00728391	0.00710552	0.0225517	0.0230928	0.0118741	0.0234047	0.0270165	-0.0258719	-0.0227965	0.0152904	-0.0229683	0.0100065	0.00575198	-0.0374287	0.0104474	0.0182835	-0.0188877	-0.00612237	-0.0114567	-0.029985	0.00422453	0.00168063	-0.0186313	-0.0349238	0.00733473	0.0558106	-0.0109483
609	409	-0.00757551	0.0262959	0.0141271	-0.000583544	-0.0346544	-0.00503982	0.0149846	0.026446	0.0263116	-0.00203884	0.0257566	-0.00576391	-0.0293287	0.0154464	-0.00388691	-0.0147909	-0.00893288	0.00101605	-0.0245195	-0.0184593	0.0283984	-0.0342326	-0.00287535	-0.0181283	0.0135504	0.00927164	0.0068249	0.00783104	-0.0312081	0.0145685	0.0118055	-0.0256705	-0.022899	-0.0155497	-0.00423251	0.0205792	-0.0161147	0.0135765	0.0193185	0.0274955	5.31188e-05	-0.0135542	-0.0175613	-0.010196	-0.00746437	-0.0090005	0.0366961	-0.0196415
610	410	-0.0395233	0.0135973	-0.00839651	-0.00943261	-0.000698224	-0.00492757	-0.0143607	0.00254835	0.0162923	-0.0125901	0.027351	-0.00153003	-0.0194633	-0.0248381	-0.014205	-0.0301498	-0.00490599	0.025311	-0.0158784	-0.0245475	-0.0183466	-0.0539187	-0.00764307	-0.00554002	0.0201937	0.034901	0.00592799	0.0146288	-0.00801884	0.00441586	-0.0161137	0.0116851	-0.0105275	0.0213049	-0.00736265	0.0187447	-0.0683659	0.00913909	0.0246257	0.0286682	0.0105324	-0.0225976	-0.017659	-0.0189839	-0.0117181	-0.0179851	0.0289469	-0.0162155
611	411	-0.0306075	-0.0127624	-0.00337666	-0.0445443	0.0329642	-0.000133335	-0.0201552	0.0109712	0.0196053	-0.00389293	0.0325391	-0.00953872	-0.013349	-0.0359284	0.00292476	-0.0481588	-0.00475249	0.0302666	0.0160446	0.0176029	-0.0436351	-0.0299574	0.0229762	-0.000609119	0.000831088	0.0485928	0.0254471	-0.00734265	-0.0101747	-0.0183842	0.0107728	0.0344266	0.0158714	0.0348452	-0.0377783	0.0121152	-0.0136757	-0.0284738	0.0163111	0.000792807	-0.0103367	-0.00413306	-0.0128536	-0.0109645	-0.00555623	-0.0220281	0.0221987	-0.00506126
612	412	-0.0272411	-0.0312556	-0.00870209	-0.0558752	0.0297324	-0.00928206	-0.0371796	0.0378537	0.0186391	0.0179818	0.00182101	-0.000281085	-0.00227918	-0.0077452	-0.025146	-0.0613721	-0.0328241	0.0347603	0.018943	0.0176175	0.00318752	-0.00674404	0.0425392	-0.0136162	-0.00949708	0.0236763	0.0149604	-0.00368048	-0.0190534	0.00370166	-0.0120019	0.0112247	0.0173193	-0.000897282	-0.00646914	0.0107563	0.0250101	-0.0339842	0.0116194	-0.00297576	-0.0328703	-0.0192314	-0.0159371	0.00763745	0.0195157	-0.0140917	-0.0286587	0.000408628
613	413	-0.0182324	-0.01674	-0.0178326	-0.0362919	0.0242688	-0.0359119	-0.0384426	0.0156099	0.00349171	0.0189278	-0.0113348	0.0141167	0.002184	-0.00228979	-0.0550865	-0.00871085	-0.00239444	0.0274257	-0.00723324	-0.000921081	0.00913762	-0.0137769	0.00995743	-0.0197885	0.0122657	-0.0267033	-0.0181962	0.0190529	-0.00367151	-0.00916414	-0.0360986	0.011412	0.0331946	0.000971633	-0.00202441	-0.0284232	-0.0063483	-0.0350131	0.0122742	-0.0149996	-0.0113907	-0.03318	-0.0118984	-0.00813623	0.011184	-0.0040039	-0.0340553	0.00421704
614	414	0.0186484	-0.0187097	0.0217888	-0.017806	0.0346901	-0.0368958	-0.0278358	-0.00310897	0.0384607	0.00926998	0.00935574	0.0239632	0.0183135	0.00837978	-0.0307453	0.0199658	0.0451055	-0.0252081	-0.00603448	0.00563022	-0.00398437	-0.0099129	0.00944684	-0.0186919	0.0203616	-0.0378544	-0.0168001	-0.020393	-0.0108505	-0.0235621	0.00740694	0.0199615	0.0422394	0.00532886	-0.00868211	-0.0480793	0.0137261	-0.0250513	0.0271937	-0.0150192	0.0221811	-0.0080144	-0.0186934	0.00109958	0.0110045	0.0220412	-0.027042	-0.00487976
615	415	0.0215554	-0.013041	0.0434258	0.00104217	0.0326017	0.00187231	-0.0103396	0.0108047	0.03575	0.013889	-0.00622024	0.0340634	0.0508402	0.000653237	-0.00397114	-0.0107088	0.00779983	-0.0659672	0.00702813	0.0150758	0.0256425	0.0223808	0.00656332	-0.00610298	0.00086821	-0.0139417	-0.0205172	-0.0465741	-0.00830336	0.0144357	0.0169627	-0.00219182	0.0339223	-0.0295728	0.00054842	-0.0203757	0.0335184	0.00568972	0.023911	0.0177094	0.0487868	0.0139477	-0.0217433	0.0149149	-0.00123737	0.0350413	-0.0309552	0.00796293
616	416	-0.00052776	0.0230978	0.017149	-0.0159826	0.0169459	0.0176637	0.00866729	-0.00504552	-0.0274581	0.0124373	-0.0148979	0.0193701	0.0671461	-0.0284662	0.0164608	0.0253181	-0.0301302	-0.0436879	0.0125295	0.0255869	0.006406	0.041754	-0.0292112	0.005646	-0.0145822	-0.000196487	-0.0254632	-0.0195294	0.0142638	0.0239422	-0.00441637	-0.0311677	0.0226006	-0.0144591	-0.00437766	-0.0114378	-0.00824725	0.0389826	-0.0163513	0.0167757	0.0531118	0.0179056	0.00918759	-0.00326163	-0.0297536	0.00978142	0.00707909	0.0370533
617	417	-0.0136393	0.0215596	0.00599805	-0.0126048	0.0049812	0.00945558	-0.0148996	-0.0339174	-0.0554399	0.00825612	0.00326854	0.00864165	0.0374904	0.000142041	0.0180922	0.0765	-0.00508155	-0.0121235	0.0136332	0.0051483	-0.0141684	0.0356608	-0.0396486	0.0093028	-0.0136673	0.0139747	0.00420811	-0.0139123	-0.00236187	-0.0119603	-0.00905975	-0.0402153	0.00861393	0.0183027	-0.00728805	-0.00341249	-0.0149446	0.0233656	-0.0152828	-0.00362464	0.0105502	-0.0156667	0.019573	0.00988671	-0.00713341	0.0140748	0.0286411	0.0191216
618	418	-0.0037559	0.014867	-0.011137	0.0158649	-0.00172576	0.0237209	-0.0431503	-0.0261821	-0.0375868	-0.00819869	0.00200763	0.016945	-0.00947979	0.0159139	-0.0201577	0.0417641	0.0310465	-0.0151771	0.00682635	-0.01382	0.0181623	0.0183717	-0.0334242	0.00843181	-0.0139585	0.00247778	0.0223843	-0.0169372	-0.00638289	-0.0335701	-0.0201295	-0.0136066	0.0211313	0.00132772	-0.0352098	0.0217556	-0.008689	0.00367556	-0.00107929	0.00229558	-0.00752582	-0.0469781	-0.00968491	0.0236323	0.0156922	0.0352158	0.0259283	0.000598384
619	419	0.0170282	0.0184746	-0.002741	-0.00415343	-0.0152365	0.0261159	-0.0347649	-0.00719603	-0.0222783	-0.0220539	-0.00747053	0.00512686	-0.0375043	0.00627968	-0.0256318	0.012919	0.0507643	-0.0201288	-0.00130661	-0.0076465	0.0280658	-0.00588183	0.0308001	0.0137473	0.0133122	-0.00142809	0.0223888	-0.00931186	-0.00327865	0.00328737	-0.040141	0.00272251	0.0294597	0.00543594	-0.0191747	0.0131532	-0.0122506	0.0585223	-0.0366973	0.00927361	-0.0153356	-0.022859	-0.0177749	0.0140289	0.00518715	0.0135859	0.0362427	-0.00311149
620	420	0.0181102	-0.00175032	0.0343003	-0.0160639	-0.0251464	0.00185753	-0.0106715	0.00212594	-0.0250488	-0.0159297	-0.00826703	-0.0113842	-0.0584957	0.0120589	0.00688628	0.0116294	0.0192311	-0.00460352	0.00396097	-0.016062	0.0224048	0.00123324	0.0452489	0.00685263	0.0313344	0.0145569	0.00295937	4.53217e-05	-0.00988515	0.0292182	-0.0172083	-0.0244514	0.00479807	0.0283664	0.0397793	-0.025251	0.0115855	0.0456378	-0.0341959	-0.00519591	-0.0301635	0.00373865	-0.00259611	0.0128534	0.00229485	-0.0277241	0.0279321	-0.0188039
621	421	0.00394465	0.000988452	0.00583432	-0.00715595	-0.00751087	-0.0187237	0.0139568	0.00605574	-0.00780612	-0.0128999	0.00524327	-0.0133855	-0.0570033	-0.0134655	0.0151439	-0.000507505	-0.0112335	0.0129159	0.0350224	-0.00632182	0.000859782	0.00484105	-0.0199843	-0.0213004	0.00745541	-0.00480483	-0.0147948	0.00533757	0.0165705	-0.024874	0.0329061	-0.0257928	-0.0104715	-0.00202065	0.0253559	-0.0148809	-0.00038691	-0.0303342	-0.00538934	-0.0240352	-0.00127875	0.00489531	0.0242394	0.0139985	-0.00264507	-0.055906	-0.00273331	-0.0217674
622	422	-0.0148251	0.000473131	-0.0117406	-0.00779857	0.00303793	-0.0126687	0.020543	-0.00157584	-0.00275034	-0.005746	0.0143916	-0.0185459	-0.0311132	-0.0375839	0.0240543	-0.00508657	0.00180387	0.0350701	0.0445057	-0.0160816	-0.00785922	-0.0238757	0.0090329	-0.0140417	-0.00109138	-0.000506233	0.00620095	-0.00289929	0.016184	-0.035004	0.0354596	-0.015217	-0.0346878	-0.0436665	0.0102904	0.023895	-0.0274942	-0.0463829	-0.0099102	-0.00136874	0.00475348	0.0226211	0.0391637	-0.00206076	-0.0125864	-0.0425827	-0.0253363	-0.0281941
623	423	-0.0200404	-0.0309188	-0.0176674	0.0161831	0.00119051	0.0106864	0.0212403	-0.00781167	-0.0183889	-0.0100213	0.0152041	-0.0330793	-0.00503261	-0.0442627	0.0295599	-0.0246372	0.00708142	0.0584437	0.00995841	-0.0590355	0.0292876	-0.0189879	0.0212287	0.0169364	-0.00366753	0.0108936	0.00765823	-0.0198733	-0.00503705	-0.0079095	0.00657653	-0.031064	-0.0670932	-0.0392694	0.028579	-0.0106131	0.00049432	-0.0401766	-0.0224491	0.0197114	-0.018532	0.044532	0.0240463	-0.0213638	-0.0151254	-0.022295	-0.0197295	-0.0059655
624	424	-0.0109589	-0.0308714	-0.0310189	0.0312508	0.0136939	0.0260297	0.00474291	-0.0120945	0.0137509	0.00243055	0.0136155	-0.0230988	0.0301407	-0.0302944	0.0199755	-0.0273656	0.00886368	0.0602363	-0.00416046	-0.0342379	0.0139946	0.00799994	-0.0256232	0.0251591	-0.00558972	-0.0182584	-0.0311075	-0.0218652	0.0304149	-0.0106851	0.0144164	-0.0234724	-0.060598	-0.0265136	0.0125702	-0.0488952	0.019793	-0.0120457	-0.0184126	0.00491425	-0.0167025	0.042871	-0.00800536	-0.0218572	0.0165103	-0.027683	-0.0161969	0.0390735
625	425	0.00151681	-0.00910017	0.0150322	0.0134531	0.000244628	0.0278634	-0.0166041	-0.030156	0.0423655	0.0298799	0.00396365	-6.68513e-05	0.0582624	-0.00351397	0.00432876	-0.00412507	-0.00261366	0.0499345	-0.0260636	0.00349411	-0.0302832	0.00834745	-0.00409283	0.0213314	-0.0140056	-0.0184181	-0.052864	0.0282915	0.0611138	0.0302853	0.0427088	-0.005822	-0.0299401	0.00159977	-0.0102073	-0.000477571	0.00812918	0.0160404	0.0144044	0.00934119	-0.0187354	0.0303856	-0.0531887	-0.0226371	0.0450855	-0.0118302	-0.0180004	0.0177147
626	426	0.0202833	-0.00760051	0.028076	0.0178403	-0.0203082	-0.00110215	0.00839532	-0.0186533	0.0395971	0.0250593	-0.00794665	-0.0230739	0.0470991	-0.0111616	-0.0273008	-0.0227767	0.0144467	0.0384549	-0.0586342	0.00260762	-0.0276999	0.000341869	0.0139363	0.0194635	-0.0116049	-0.00974159	-0.051702	0.0288121	0.0196043	0.0560212	0.0138477	-0.0100737	0.00328929	0.0333285	-0.0149341	0.0296519	0.0206893	-0.007464	0.019693	0.0166813	-0.0367574	0.0142963	-0.0367214	0.00277301	0.0130785	0.0182267	-0.0210904	0.00203941
627	427	0.0162204	-0.00773237	0.0157811	0.0284899	-0.0209629	-0.00840173	0.0275013	0.00273479	0.0574863	0.0262818	-0.021802	-0.0257674	0.00945674	-0.0112779	-0.0191158	-0.0472257	0.0381078	0.0324706	-0.0299336	0.0232164	-0.0223391	-0.00268051	0.0106105	0.0213388	0.0041054	-0.0140529	-0.0259282	-0.0224155	-0.0065222	0.0287944	-0.0177191	-0.0153909	0.0187499	0.000142573	-0.011926	0.00226575	0.0117652	-0.0243755	0.00581015	0.0160766	-0.0423597	0.00419579	0.0169661	0.0146915	0.00786652	0.0373283	-0.0346356	0.0323452
628	428	0.0116484	0.0204097	0.0192616	0.019881	-0.0185708	0.0233542	0.0220927	-0.00161195	0.0266513	-0.00128361	-0.0202308	0.0209054	-0.0163654	0.0238125	0.029423	-0.0216019	-0.0300253	0.00994615	0.00479803	0.029884	-0.000807119	-0.0146609	0.0190799	0.00142039	-0.0312595	0.0123533	0.018831	0.00160756	0.00603214	0.00897646	-0.0071831	0.00835635	0.0302834	-0.0322188	0.0087411	-0.00903019	0.00507707	-0.000579892	0.00872009	0.00964541	-0.0180294	-0.0121075	0.0205652	-0.0212721	0.0164764	0.0303149	-0.0274702	0.0424425
629	429	0.0251206	0.0587017	0.00292433	0.0137537	-0.013681	0.0320409	0.0245269	0.0139407	-0.0372629	-0.0163823	-0.0127111	-0.00298911	-0.0132911	0.0464962	0.0291797	0.0191339	-0.0624833	-0.0352482	0.00976877	-0.0103983	0.0260105	-0.0133607	-0.012274	-0.0189948	-0.00817976	0.013449	0.0267101	-0.0018978	-0.0070772	-0.0139726	-0.0258575	0.0389737	0.0541172	-0.0124686	0.0443981	-0.0220637	0.0448094	-0.00193865	0.0249314	0.00139878	0.00978186	-0.0251069	0.0234141	-0.00721457	-0.021021	0.0136066	-0.0315168	0.0298147
630	430	-0.00919031	0.0308135	-0.0179221	0.0042026	-0.0182393	0.0145084	0.00599089	0.0184476	-0.0318001	0.0390665	-0.0201188	-0.04985	0.00395911	0.0337994	0.00688926	0.0153949	-0.0132847	-0.046455	0.0347313	-0.0175742	0.0149955	0.00125979	-0.026141	-0.0148147	0.0284133	-0.0210345	0.00393395	-0.0334854	-0.0034379	-0.0233128	-0.0300438	0.035173	0.0384888	-0.0174735	0.0361731	-0.0333281	0.0245877	-0.0193891	0.0319043	0.00469745	0.0202164	-0.0199236	0.00959729	0.00847856	-0.0251204	0.0219901	-0.044395	0.00587624
631	431	-0.0323918	-0.00192249	-0.0170567	0.00508002	0.0237106	-0.0197559	-0.00976448	-0.00177001	-0.00939959	0.0147919	-0.0122905	-0.00689139	0.00400403	0.0166622	0.0261988	0.00551	0.00837516	-0.0418725	0.0521809	0.0226754	0.0124765	-0.000153357	0.0125961	-0.0192913	-0.0203209	-0.00662385	0.00892265	-0.0174609	0.00450337	0.00456769	-0.0092693	0.0398127	0.0101862	-0.037004	-0.0105071	0.00449084	-0.000635667	0.00682101	0.0136509	-0.0193012	0.0344659	-0.0231675	-0.0199801	-0.0214856	-0.00523391	0.00386668	-0.00404034	-0.00354279
632	432	0.0166396	0.0207407	0.0143339	0.00394574	0.0487882	-0.0416299	0.0142444	-0.0155628	-0.0018229	-0.0374672	0.00971679	0.0213394	-0.0121364	0.0119711	0.0465691	0.0324364	-0.0105539	-0.0493732	0.00751681	0.0353847	0.0114347	0.0135271	0.0177487	-0.0190949	-0.00686645	0.0257137	0.0222082	-0.0155208	-0.0175137	0.0169329	-0.0189096	0.0518458	0.00794717	-0.0105371	-0.00493486	0.0323588	0.0191045	0.0349947	0.03839	-0.0450094	0.0469811	-0.0164579	0.00877797	-0.0249579	-0.00335644	-0.0233577	0.0304865	-0.0109464
633	433	0.0266227	-0.00686774	-0.0107719	-0.0108863	-0.00302452	-0.0377452	0.0315188	-0.0272775	0.0064513	0.00208981	0.00326363	-0.00921617	-0.0230673	0.0122319	0.0527031	0.0252592	-0.0212834	-0.0231098	-0.0423789	0.0254608	-0.00136356	0.0432717	0.00421269	-0.0141251	0.00181628	0.0205621	0.0173144	0.00712451	-0.021586	-0.00393276	-0.0269702	0.0265672	-0.00658389	0.00893715	0.00961913	0.016666	0.00606222	0.0172767	0.0345069	-0.050886	0.0454202	-0.0037314	0.0158753	-0.0284056	0.00242472	0.00394297	0.0033096	-0.0353153
634	434	-0.00582989	-0.0172063	-0.0544753	-0.00900034	0.00368293	-0.0233835	0.0100028	-0.0135204	-0.00167866	0.0118083	-0.00306375	0.00757634	-0.0172665	0.00684034	0.02059	-0.0243023	0.0151001	-0.00115989	-0.020928	0.0109065	-0.00626063	0.0385074	-0.0104691	-0.0234083	-0.0255362	-0.00483037	0.0383043	0.0308618	-0.0210745	0.00498542	-0.0228716	0.00743971	-0.0220328	0.000906395	-0.027691	0.00546902	0.00152413	0.00441786	-0.0168686	-0.0485835	0.0231041	-0.000311117	-0.0142475	-0.0339506	0.00128744	0.0344422	0.0211923	-0.0433983
635	435	-0.00588514	0.00570297	-0.0299769	-0.00785282	0.024278	-0.0185156	-0.0208989	0.006549	-0.0148797	-0.0169126	0.00896797	0.057874	0.0124139	-0.00762683	-0.0538378	-0.0404601	0.00101835	-0.0176701	0.0124484	0.00246606	-0.0169405	0.0190468	-0.0350388	-0.01236	0.0163724	-0.0151714	0.0478518	0.0358081	-0.0328028	0.0260242	-0.00794968	0.00615323	-0.0208243	0.00269593	-0.0265434	-0.000230731	-0.0246938	0.0212687	-0.0338516	-0.024128	-0.0179249	0.00284859	0.0044594	-0.00706381	-0.00904352	0.0247311	0.0650195	-0.0243835
636	436	-0.0145367	-0.0514379	-0.0137547	-0.00728982	0.000213446	-0.0309707	-0.00690466	0.0140293	-0.0206455	0.00707271	-0.00250855	0.0486402	0.0267432	-0.0147134	-0.0627851	0.015419	-0.0465456	-0.0181384	0.00763534	0.0047484	-0.0129313	-0.0119952	-0.00490813	0.0224726	0.0444767	0.00344447	0.00598753	0.0419793	-0.0448855	-0.0057459	0.0091293	-0.00244956	-0.0172873	6.27205e-05	0.0018716	-0.0146364	-0.0435022	0.00712027	-0.04646	0.000969001	-0.0267446	-0.0114875	0.0152261	0.0122176	0.005979	0.00564191	0.0266315	-0.0269745
637	437	-0.0191229	-0.0701932	-0.00087031	-0.00309987	-0.00667562	-0.00625554	0.0341514	0.0310073	-0.0179101	0.0330264	0.00903722	0.00306347	0.0134081	-0.0254733	-0.0276759	0.0242025	-0.0145392	-0.00733752	0.000119988	-0.0136372	-0.00704425	-0.0599403	0.012337	0.0507913	0.017197	-0.00439347	-0.00492225	0.00946381	-0.0424343	-0.0317332	0.021038	-0.00964043	-0.0180417	0.00112868	0.00170512	-0.0275064	-0.00200797	-0.0104899	-0.0233431	0.0249041	-0.00731457	-0.00731499	0.0254722	0.0116719	0.0137049	0.000545241	0.0168658	-0.0533389
638	438	0.0136858	-0.0111105	0.0326334	-0.0149317	-0.0136744	0.027545	0.0198462	0.0154188	-0.00591735	0.00722508	0.0374311	0.00180029	-0.00125007	-0.0297383	-0.0324252	-0.045519	0.00822169	-0.00440097	-0.0160378	-0.0120966	-0.0152	-0.0373255	-0.00309351	0.05247	0.00432355	-0.0153517	0.00077913	0.00219237	-0.0223359	-0.0207369	0.0321317	0.000882463	-0.021075	0.0121564	0.0136455	-0.00711763	-0.013833	0.00971782	0.00626924	0.030994	0.000489129	0.0235043	0.0594378	0.0159673	0.00264844	0.00604928	0.036675	-0.0379401
639	439	0.00178083	-0.00268327	0.012464	-0.0203849	-0.014369	0.0160827	-0.0216925	-0.000725481	0.00963087	-0.0147484	0.0105062	0.0147738	-0.015714	-0.0113284	-0.0333353	-0.0266063	-0.0106073	0.00269917	-0.0314282	0.0100495	-0.0311668	0.0216922	0.0359222	0.0159555	0.0125862	0.0155686	-0.0287549	0.033173	-0.0128726	-0.0307578	0.0247512	0.0165967	-0.00831342	0.0242203	-0.00378264	0.0332108	-0.0482303	0.00262262	-0.0137291	0.0020561	0.00812001	0.0276782	0.0261372	0.0363912	0.00786942	0.00365928	0.00475972	-0.0129711
640	440	-0.0343538	-0.00235454	-0.0294477	-0.00497808	-0.00164023	0.00419902	-0.0291695	0.0288153	0.00980206	-0.0316141	-0.00843739	-0.00383205	-0.0156325	0.0237694	-0.0143501	0.00974363	0.00898628	0.00365561	-0.0235048	-0.00582264	-0.0214354	0.029004	0.0151995	-0.0149537	0.000333028	0.03146	-0.0326984	0.0279818	0.000739405	-0.0267647	0.0116438	0.00286333	0.0223407	0.0351807	-0.0261867	0.0520991	-0.0302755	-0.0206611	-0.0232888	-0.0208923	0.0115892	0.0145919	-0.0254235	0.0478657	0.00352828	-0.0229316	-0.00471841	-0.00432385
641	441	-0.013447	0.041966	-0.00431171	-0.00465918	0.00706942	-0.00212643	-0.016835	0.0220555	-6.04196e-05	-0.0639232	0.0063554	-0.0227019	-0.00970972	0.0548653	-0.0138181	-0.0076555	0.0430318	-0.00624154	-0.00430054	-0.0217608	0.0239716	0.0230587	-0.0365548	-0.0213839	-0.000814801	0.0206529	-0.0253268	-0.00249368	0.00990896	0.00310071	0.00506325	-0.000838373	0.0425457	0.03847	-0.0146549	0.0564338	-0.00319722	-0.00546078	0.0131995	-0.0254843	0.00231056	-0.00426806	-0.0287407	0.0291954	0.00563686	-0.028087	0.00176201	0.0157763
642	442	-0.00396714	0.0292188	0.0181539	-0.0302166	-0.00484464	-0.00435344	-0.000543639	0.000217934	-0.00559903	-0.0441799	0.00217088	-0.00773376	-0.0104232	0.020268	-0.0321125	0.0118711	0.01675	0.00190754	0.0111057	-0.0133595	0.000833232	0.00727063	0.00208241	-0.0273277	0.000621425	-0.0103791	-0.0278564	-0.0111411	-0.000442082	0.00648859	0.011213	0.0187403	0.0273881	0.0476841	-0.0417661	0.0312717	-0.00624326	-0.00449811	0.0399348	-0.0200363	-0.0180863	-0.0253973	-0.0283848	0.025295	-0.00924423	-0.00860432	-0.0115578	0.0187957
643	443	-0.0213054	-0.00925044	-0.00904187	-0.0319088	-0.0257164	0.00278545	-0.00383692	0.00372541	0.001898	0.00133022	-0.00762796	0.0243464	-0.0129874	-0.0480835	-0.0264408	0.0204772	-0.016525	0.0153129	0.00373194	-0.0292839	-0.0438598	-0.0205785	0.00808961	-0.00704124	-0.0157318	-0.0291041	-0.00275136	-0.0184277	0.013265	-0.00126607	0.0339711	0.0251178	-0.0101836	0.0381287	-0.0279893	-0.0239575	-0.0120776	-0.0184238	0.0250236	-0.0082275	-0.0274822	-0.0204618	-0.030445	0.0213753	-0.0322671	0.00153173	-0.0172273	0.014508
644	444	-0.0135496	0.0111665	-0.0122377	-0.00238261	-0.0155205	-0.0177676	-0.0125196	-0.00338176	0.00676409	0.0239527	-0.00680708	0.0249727	-0.0145995	-0.0440696	0.000538022	0.00145438	-0.000131657	-0.00254966	0.00260476	-0.0384336	-0.0239989	-0.00690908	-0.0169746	-0.00328462	-0.0197347	-0.00240685	-0.00304143	-0.0334373	0.0302577	-0.0108636	0.0250008	0.0187779	-0.0202785	-0.00297455	0.0304863	-0.0645069	-0.00699747	0.006059	0.013421	0.0127784	0.000353986	-0.0132742	-0.0138799	0.00175952	-0.0107302	0.0181	0.00166431	0.0447221
645	445	-0.00145003	0.0335138	0.0220587	0.0330815	-0.000280781	-0.0465821	-0.00133964	-0.00497291	-0.022334	0.0400541	0.00374488	0.0236101	0.0055334	0.0215847	-0.000593126	0.0056029	0.0140964	-0.0122409	0.024617	-0.00774016	0.0161572	0.023208	-0.00224891	-0.0504557	-0.0365769	0.0161732	-0.0103264	-0.0151975	0.0217112	-0.00433065	-0.0206263	-0.0148577	-0.00474059	-0.0238712	0.0195825	-0.0480123	-0.0114689	0.0132454	0.00659972	0.0306214	0.0192361	-0.0102986	0.0142433	0.0064978	0.00286031	0.00107028	0.00393592	0.0649367
646	446	0.00726771	0.00898959	0.0295693	0.040353	0.00206739	-0.0399515	-0.0115931	-0.0148979	-0.0334773	0.0256325	0.00660573	0.0203549	0.0308775	0.0385255	0.0204871	0.00856361	0.0213342	-0.0325	0.0220991	0.00941189	0.041938	-0.0123851	0.00765396	-0.0444473	-0.0406009	0.0236251	0.0225453	-0.0148989	0.0223877	0.00769173	-0.0287654	-0.0402308	-0.0114434	-0.0077397	0.014378	-0.0124679	-0.000500461	-0.00943258	-0.00553873	0.0451756	0.0160139	-0.00558338	0.0172281	-0.0143678	0.0196799	-0.0241971	-0.020174	0.0324387
647	447	0.00970627	-0.0294438	-0.00475373	0.0105427	-0.000838325	0.000125259	-0.0346714	-0.0306064	-0.0179873	0.00429585	-0.0147053	-0.0410135	0.0270699	-0.00210328	0.0636453	-0.0167242	0.0018216	-0.0500658	-0.00492505	0.0278858	0.00797675	-0.0451753	-0.00025608	0.0010916	-0.0141741	0.0254951	0.0301727	-0.025067	0.0303268	-0.00377335	-0.026981	-0.0261681	-0.0124327	0.00210438	0.0249749	0.00234007	-0.0052844	-0.00448389	-0.0227668	0.0719334	0.0157448	-0.0189574	-0.00800298	-0.0362022	0.019462	-0.00902514	-0.00469538	0.0115904
648	448	0.00406168	-0.00565973	-0.00202301	0.0125754	-0.0124032	0.0230303	-0.0327828	-0.0183601	-0.00304078	0.0145362	-0.0133854	-0.0640271	-0.00349268	-0.00264532	0.025957	-0.0310163	-0.0137817	-0.0114782	-0.00825862	0.0506872	-0.0257977	-0.00475735	-0.00207777	-0.00564043	-0.0062248	0.0039744	0.0108833	-0.0103723	0.021596	-0.0021956	-0.0637604	-0.00345238	0.00894714	-0.0111427	0.00137425	0.0408297	-0.0183765	-0.00601546	-0.0408367	0.047638	0.00276622	-0.0140013	-0.0257574	0.00162577	-0.00121837	-0.00875794	-0.00420855	-0.000652925
649	449	0.0121414	0.0154422	0.0151488	0.0204968	0.000155255	0.0184113	-0.00751838	0.00247442	0.0265069	0.0224544	0.00269201	-0.00320007	-0.0164568	0.00777079	-0.0206157	-0.012213	0.0179222	0.00263766	-0.00899035	0.0211659	0.0146397	0.0185608	0.0032541	0.00423467	-0.000119546	-0.0067669	0.00130775	-0.0356609	0.0132142	0.00483598	-0.0504413	0.0175793	-0.00793398	-0.0203225	-0.00876075	0.0449072	0.0155289	-0.0237582	-0.024263	0.00301629	-0.0148733	0.00693486	-0.0194796	0.0229914	0.00203495	-0.00298007	-0.0228464	-0.0285325
650	450	0.0342093	-0.00738612	0.00750137	-0.00462453	0.0185399	0.0291341	0.0308259	0.0109517	0.0126682	-0.00212712	-0.0100031	0.0134754	0.00977923	-0.0103121	0.00847049	-0.000166301	0.00740881	0.0190504	-0.0180373	-0.0272523	0.0570584	0.00347477	-0.014237	0.0213613	0.0400153	-0.0161552	0.0232011	-0.0429686	0.0148339	0.0141356	0.0149815	0.00912495	-0.0378853	-0.025548	0.000595186	0.0131537	0.0391117	0.0066267	0.0103627	0.00241056	-0.0232097	0.0125938	-0.00226871	-0.0081671	-0.0438077	-0.00409013	0.00388807	-0.020888
651	451	0.0421203	0.0111403	0.0206469	-0.0070046	0.0147066	0.0167597	0.0364574	-0.0093642	-0.0111114	-0.0260083	-0.0101915	-0.0170025	0.033381	0.0208629	0.0282963	0.0118614	-0.000228314	0.0540552	-0.00475994	-0.0434551	0.0409446	-0.00807611	-0.0118313	-0.0221374	0.0537257	-0.026418	0.0336785	0.00280464	0.0111554	0.0213807	0.0231745	-0.0275672	-0.0168125	-0.0343678	0.0160206	0.0186919	0.0180288	0.0375614	0.00885964	-0.00961444	-0.00696619	0.00591511	0.00692329	-0.0541266	-0.0649741	-0.0507243	0.00241106	-0.0258508
652	452	0.0212079	0.00739927	0.0168659	-0.00557024	0.0217018	0.00475126	0.00174292	-0.021295	0.0197967	-0.00912746	0.0011104	-0.0190817	0.0446347	0.0351874	0.00290124	0.0364932	0.0177974	0.0473593	0.00283807	-0.0142567	0.00175548	0.0149563	0.011506	-0.0240293	0.0196865	-0.0127199	-0.0171674	0.0241593	-0.00678137	-0.00162414	-0.00212848	-0.0259027	0.0138269	-0.0332172	0.00747601	0.0111345	0.0171009	0.0110283	-0.012824	-0.00775521	0.0102567	0.00592826	0.0121311	-0.0350379	-0.00403296	-0.0366108	-0.0125719	-0.0427536
653	453	0.00699179	-0.0279794	-0.0124138	-0.00635247	0.0189767	0.0392323	-0.0164331	0.00894684	0.0188139	0.00106599	-0.00478506	-0.00806163	0.0203158	-0.0238289	-0.0102418	0.0331467	-0.0208349	0.0502999	0.00343064	0.0476765	-0.0059045	0.0294494	0.0171768	0.0272939	0.0130173	-0.00634222	-0.0303865	0.0446578	-0.0204205	0.00200309	0.0142985	0.00775773	0.0219611	9.97316e-05	-0.00714643	-0.0028939	0.0215925	-0.0113384	-0.0111343	0.010668	-0.00606467	0.0233688	0.00466589	0.0135445	0.0138345	0.0145294	0.00970062	-0.0109319
654	454	0.0270272	-0.0180001	-0.00966488	-0.00162317	-0.00558652	0.0402964	0.00213267	-0.00155406	-0.00257555	-0.0228613	-0.00938925	0.00893337	-0.0371331	-0.0420622	-0.00184234	0.020033	-0.0258115	0.0469195	-0.00662684	0.0763464	0.0200127	-0.018374	0.0177674	0.0377413	-0.00697783	-0.0115613	-0.00302616	0.0557626	2.16245e-05	0.0253913	0.0252723	0.00623259	0.0217795	0.0306501	0.00595996	-0.0238173	-0.00399629	-0.00834336	0.0229513	0.00175433	-0.00745212	0.0207134	-0.0146702	-0.0170678	0.0160804	0.00228458	0.0234555	0.0272751
655	455	0.0362733	-0.00414058	0.0139106	-0.0230015	-0.013793	0.0175935	0.0209634	-0.015768	0.0212685	-0.0140782	-0.00589154	0.020834	-0.048815	-0.0174158	-0.00509974	0.0162159	0.00842551	0.0291218	-0.00523542	0.042431	0.0228417	-0.0175036	-0.00635354	0.0044382	-0.0474742	-0.0194352	-0.00962668	0.014875	0.000258364	0.0117719	0.0150994	-0.0184524	0.00461096	0.0180034	0.0121792	-0.0481719	0.00834896	0.00721275	0.0429389	-0.0103052	-0.00160046	-0.000643795	-0.0196934	-0.0117474	0.0365065	-0.00649262	0.0113433	0.0440459
656	456	-0.00436575	-0.0194017	-0.00180227	-0.0296852	-0.00985288	0.0177616	0.0319183	0.0235479	0.0295716	0.013914	0.00846819	-0.00358715	-0.0311808	0.00383308	0.00371417	0.00820552	0.0161601	0.0212305	0.0386252	-0.00841457	-0.01418	0.0382809	-0.0301318	0.000757578	-0.0224395	-0.035819	-0.0150476	-0.00460627	-0.0256333	0.01492	0.0251438	-0.0387295	-0.00675652	0.00578227	0.00906298	-0.0177122	0.00756005	0.0196161	-0.00144431	-0.00569356	-0.0285852	-0.00852763	-0.0197256	0.0444679	0.0273774	0.00405252	-0.00446193	0.0326211
657	457	-0.0232727	-0.0145404	-0.0424609	-0.0153873	0.00474788	0.016553	0.0405198	0.00587139	0.00691527	0.0168149	0.0098171	-0.0258603	-0.0197393	0.0130028	0.020321	0.0235168	0.0142468	0.00276265	0.0409341	-0.0352644	-0.029047	0.0130081	-0.0268013	0.0331476	0.0181874	-0.0312948	-0.00661579	0.016593	0.00252252	0.0218012	0.0404549	-0.0572386	0.0017414	0.000383035	-0.0109242	-0.00790806	-0.0103067	-0.00439796	-0.0182311	0.012674	-0.0298305	0.00585992	-0.0115974	0.0239653	0.0116721	0.0110616	-0.00582918	-0.00107261
658	458	0.00189108	0.0142022	-0.0368809	-0.00391194	0.0230953	0.00462066	0.0231351	-0.0310428	-0.00350701	0.0151278	-0.00802625	-0.00765807	-0.0151827	-0.00209343	0.00962761	0.0254639	-0.0208566	-0.00502572	0.0115778	-0.0404746	-0.0221641	-0.0556042	-0.00931321	0.00805367	0.0248155	0.000405009	0.00425353	0.0058491	0.0308569	-0.00569535	0.0449831	-0.0560382	-0.00332437	0.01007	-0.0351054	-0.0292722	0.0308236	-0.0251104	0.0365418	0.00218313	0.0130753	0.00189104	0.0140507	-0.0197325	-0.00986129	0.0271329	0.000278873	-0.0175409
659	459	-0.00740459	0.0223042	-0.000506901	0.0274604	0.014573	-0.0104453	0.00603374	-0.0140105	0.00724399	0.0111137	-0.0139573	0.0111709	-0.0248226	-0.00797074	0.0116149	-0.0152105	-0.0285001	-0.00276339	0.0121442	-0.0223414	-0.0257272	-0.04811	-9.11856e-05	-0.0141125	0.0111879	0.019078	0.0172553	-0.0236223	0.0183873	0.00680028	0.00875916	-0.0342693	-0.00912985	0.0175095	-0.0304152	-0.015554	0.0426916	-0.0032184	0.0337388	-0.0124809	0.0306027	-0.0323308	0.0220985	-0.0114919	-0.0248916	0.0289801	0.00160387	-0.00082061
660	460	-0.0195754	0.0400071	0.0149563	0.0491438	0.00277823	0.00467457	-0.00604062	0.00685277	0.0319194	0.0233398	-0.0185033	-0.00436744	-0.00918184	-0.000344829	0.0187665	-0.0257394	0.00154474	-0.0115694	0.0155463	0.016565	-0.0240345	-0.00269182	-0.00234701	0.00867151	0.00581716	0.0194621	0.0309224	-0.0203782	0.0190327	0.0214844	-0.0160443	-0.0130448	-0.0167685	-0.0274316	-0.00825959	-0.00600436	0.0124074	0.0135168	-0.0194412	0.00209888	0.0169636	-0.00689214	0.0134692	0.0198355	-0.00455897	0.0324565	-0.026005	0.00413708
661	461	-0.0131706	0.0273856	0.0172939	0.0397531	-0.00702948	0.0157808	-0.0196983	0.0018315	0.0255418	0.0129161	-0.00993901	-0.000126252	0.00283682	0.00704702	0.00256567	0.00247317	-0.0135234	-0.0225345	0.00357071	0.0140346	-0.00760586	-0.00033511	0.0156619	0.0128525	0.0124537	0.0297246	0.0242021	-0.00112175	0.0240321	-0.0217101	0.0198863	-0.0121287	-0.0344058	-0.0423801	0.00989133	0.0050565	-0.0196153	-0.0185908	-0.00972945	-0.00408112	0.0166764	0.0448017	-0.000380948	-0.00105667	0.0203789	0.0323323	-0.0352754	-0.00676256
662	462	-0.0285015	-0.00658476	0.0169036	0.0273427	-0.0258231	-0.0218358	-0.0134327	-0.011182	-0.0066364	-0.0255077	0.0207472	0.0345684	0.000189769	-0.00447844	-0.00416042	0.00178309	-0.0114192	-0.0174833	-0.0324337	-0.0143171	0.00739976	-0.0198743	0.0106989	0.0261261	-0.00607946	0.0257332	-0.00361652	0.0117493	0.00155859	-0.039648	0.00819425	-0.00209869	0.000408433	-0.00486516	-0.000814822	0.0218382	-0.0186621	-0.0293554	0.0099276	-0.0190872	0.0299744	0.0261781	-0.0224408	-0.0363723	0.0115581	0.0166523	-0.000744488	0.0170877
663	463	-0.0351931	0.0138228	0.00937828	-0.0063399	-0.0282728	-0.0378566	-0.0140438	0.0174553	-0.0153694	-0.0147168	0.0305924	0.016494	0.0315202	-0.0144338	-0.00481541	-0.0321815	0.016811	-0.0152811	-0.0625386	0.000439384	0.0131967	-0.00427709	-0.00829538	0.020322	0.021403	-0.00971715	-0.0172236	0.00543951	-0.0242462	-0.0167388	-0.0451723	0.0255049	0.0303944	0.00138424	-0.0104849	0.00790119	0.01277	0.0060385	-0.00775576	-0.0177368	0.0350507	0.0108826	-0.0156205	-0.0181777	-0.016011	0.011305	0.00850647	0.0123051
664	464	-0.0383256	0.00800486	-0.00347544	-0.0385056	-0.0149167	-0.0189841	-0.0205861	0.0333653	-0.0130742	-0.00971216	0.0148253	-0.0152793	0.032639	0.0197387	-0.0081645	-0.0491393	0.00692866	-0.0394606	-0.0397118	0.00526001	0.0082367	0.0324839	0.00514641	-0.00151788	0.0423584	-0.0261042	-0.0193282	-0.00547064	-0.0144138	-0.0143357	-0.0393074	0.0255299	0.0140998	-0.00609857	-0.000922475	-0.00522331	-0.0232904	0.0134827	-0.018217	-0.0213884	0.0157733	0.0181856	0.0183431	0.00633313	-0.0201502	-0.00351607	0.00855298	-0.0192232
665	465	-0.0341553	-0.0175223	-0.035509	-0.00542939	0.0141976	-0.0111862	-0.0215348	0.00983473	-0.0127208	-0.0327324	-0.000305307	-0.00222883	0.000586821	0.0319858	-0.00302765	-0.0298916	-0.0146076	-0.0608114	-0.000164338	-0.00786038	-0.000530488	0.0268077	-0.00156653	0.00148921	-0.0321312	-0.00338486	-0.0103017	0.00221936	-0.0142715	-0.0180783	-0.0145221	0.0349246	0.0330565	0.0201754	-0.000523891	0.0134065	-0.0411735	0.0115192	-0.0328432	-0.0274482	0.000764135	0.00199585	0.0345192	0.0188112	-0.0138983	-0.0260135	0.00138988	0.00365477
666	466	0.0168826	-0.0209113	-0.0359154	0.0210103	0.0227146	-0.0205312	-0.0225768	0.0103317	-0.0167371	-0.0270166	0.0103389	0.00844598	-0.00786884	-0.00578639	0.00884415	0.00900042	-0.0196273	-0.0471082	-0.000940216	0.0116724	0.0219819	0.0193353	-0.00114681	-0.00275105	-0.022787	0.023581	-0.00445377	-0.00184991	-0.0451077	0.0048527	-0.0177913	0.0589839	0.0219887	0.020408	0.0115101	0.0304718	0.0281739	0.0075003	-0.0362188	-0.0241632	-0.00104679	0.000294672	0.0162198	0.0182495	0.00277704	-0.0267137	-0.0214896	0.0222775
667	467	0.0340109	-0.00426851	0.0109053	-0.0153402	-0.00105425	-0.0424722	-0.0419734	0.0140467	-0.0283385	0.00446101	0.0137367	0.00818071	-0.0151156	-0.0301075	0.00305354	0.0188542	0.0129125	-0.0142562	0.0091336	0.0159634	0.0195272	0.0176928	0.023037	0.00457425	0.0397328	0.0250602	-0.00377232	-0.0235436	-0.0426876	-0.000878331	-0.0200463	0.0459747	-0.0193115	-0.0295164	0.0180682	0.00465711	0.031633	0.00267823	-0.0228951	-0.0321993	-0.0296903	-0.0148676	-0.0130644	0.017833	0.0164997	-0.0116922	-0.0163218	0.00730551
668	468	-0.015581	0.034636	0.016539	-0.0312561	-0.00261904	-0.0365004	-0.0527572	0.0102717	-0.0168336	0.014471	-0.0143448	-0.0040578	-0.00741788	-0.0228301	-0.0370663	-0.00812345	0.0216338	0.00100526	0.0348779	-0.00824845	-0.0115509	-0.0126427	0.0224017	0.0185196	0.00185781	0.0195889	0.0107167	-0.0222678	-0.0135995	-0.0293287	-0.0138043	0.0450163	-0.000705623	-0.0283891	0.0136325	-0.0205286	-0.0374303	0.00224609	-0.0145208	-0.0332381	-0.0300762	-0.0273042	-0.00998137	0.0168806	-0.00698954	-0.013269	0.0040259	-0.0219269
669	469	-0.0167922	0.014982	-0.00478168	-0.00748574	0.0067568	-0.00701063	-0.00751039	0.0084955	0.0137097	-0.0200442	-0.0134669	-0.00423034	0.0150047	-5.97481e-06	-0.0587283	-0.0111038	-0.00958182	-0.00193499	0.00170337	-0.0242398	-0.0118778	-0.0298771	0.0158712	-0.0131333	-0.0193222	0.0348887	0.00280628	0.0198019	0.00089596	-0.0136387	0.00222591	0.077881	0.0265528	0.0049507	0.0332986	-0.015169	-0.0387686	-0.0082884	0.00498995	0.0012975	-0.00327826	-0.00829468	0.00857729	-0.000549496	0.00995222	-0.0343923	0.0247584	-0.0291963
670	470	0.0147653	-0.0357578	0.00467405	0.00513225	0.00635935	0.00223742	0.019019	-0.00123936	0.00344661	-0.0253414	-0.00723687	0.0221913	0.0212155	0.0142679	-0.0453593	-0.0277702	-0.000346383	-0.00679957	-0.0291966	-0.0364276	-0.0229945	-0.0337359	0.000785645	-0.0443153	-0.0043379	0.0183164	-0.0165195	0.0401485	0.00156409	0.00493113	0.00530424	0.0701447	0.0403814	-0.0038215	0.0206788	-0.00206801	0.00795718	0.0139279	0.0248517	0.0189889	-0.0350527	0.00210843	0.00964634	0.00603199	0.0470358	-0.0223188	0.0232075	0.00989925
671	471	-0.00258518	-0.0264829	0.0164908	0.0122756	-0.000849938	0.00610869	0.00825995	-0.0111139	-0.00788681	0.000752636	-0.0193928	0.0174958	0.015512	0.00697549	-0.0502871	-0.0714618	0.000508738	0.00682129	-0.0184963	-0.046047	-0.0120929	0.00647885	-0.00463846	-0.0207323	-0.0170435	-0.0299458	-0.0127654	0.0210954	-0.00144258	0.0119517	-0.0261292	0.0270551	0.0473554	0.00419579	-0.0193957	0.0194392	-0.00635311	0.0225781	0.0248317	0.0317558	-0.0411281	0.0222582	0.00955223	0.0206083	0.0357392	-0.00192467	0.0062472	0.0082315
672	472	-0.0346447	-0.0106086	0.00209459	0.0105561	-0.00742275	0.0394893	0.00756906	-0.0175313	0.0132934	-1.16055e-05	-0.00907343	0.00989921	0.0157289	0.0139075	-0.0443024	-0.0203839	0.000672392	0.0407334	-0.00764	-0.042557	-0.014948	0.0448013	-0.00820171	-0.0123152	-0.0286385	-0.0292902	-0.00422384	0.0160431	0.0152459	0.00889123	-0.0351457	0.0036074	0.0320184	0.0230047	-0.0233075	0.0278409	-0.0503198	-0.00222654	0.0113463	0.0364286	0.00294391	0.0264215	0.00750591	0.0172377	0.0305038	0.00285758	0.0142601	-0.011624
673	473	-0.0328323	-0.0406496	0.00219475	-0.016743	-0.00879826	0.0661553	0.02342	-0.0118247	0.0127963	-0.00557236	0.00112509	0.00543419	0.0350725	0.030653	0.0122527	0.0538827	-0.00221406	0.0639926	0.001274	-0.0164819	-0.0335291	0.0248881	-0.0238715	-0.0385009	-0.0509638	-0.0159506	0.00632094	-0.0113959	0.024	-0.00669853	0.0101137	-0.0347627	-0.00554287	0.00117788	-0.0144785	0.0125591	-0.035906	-0.0240553	0.00827165	-0.00533596	0.00531765	0.0197982	0.012615	-0.0124119	0.0127565	0.0216981	0.00119705	-0.00307018
674	474	-0.010827	-0.0215569	0.0108151	-0.0195139	-0.0069724	0.02349	0.0320898	-0.00691052	0.0102149	0.0132403	0.0201725	-0.0244108	0.0384466	-0.00711727	0.0642406	0.0322309	-0.0439359	0.0648088	0.00708697	0.0107684	0.0139428	0.0313034	-0.00545611	-0.0384	-0.0389304	-0.0309116	-0.0019988	-0.0481927	-0.0112075	0.018529	0.0371023	-0.0624637	-0.0337034	-0.000202847	-0.00538087	-0.0112486	0.00271648	-0.0354254	-0.00493671	-0.00401753	0.00184262	0.0115353	0.0345088	-0.0422746	-0.0327781	0.0244053	-0.0113702	-0.0132521
675	475	-0.00646301	0.0403539	-0.0061287	-0.0165693	-0.00554266	-0.00959867	-0.00437425	-0.00227594	-0.0164158	0.0427323	0.0426437	-0.00917291	0.0124064	-0.0431305	0.0717349	0.0245308	-0.009999	0.0352768	0.0153599	0.00767692	0.0162443	0.0326054	0.00668009	-0.0210445	0.0206361	-0.0196722	-0.0278706	-0.036074	-0.0145516	0.0480415	0.0262158	-0.0223888	-0.0198177	0.0293002	0.00208233	-0.0149202	0.029844	-0.000107205	-0.00859672	0.0187233	0.0127405	-0.00505921	0.0304346	-0.0261601	-0.0463117	0.0253938	0.0101171	-0.0136893
676	476	0.019999	0.0327067	0.0140498	-0.021389	-0.0251378	0.00495767	-0.00999131	0.024611	-0.0586107	0.0286932	0.0192733	0.00867402	0.0067991	-0.0185627	0.0413876	0.0336227	0.0547682	-0.011597	0.00202562	0.0195513	0.00823113	-0.00195587	0.0181563	-2.76206e-05	0.0281295	0.00647754	-0.0140081	-0.0180978	0.0177192	0.0298271	0.050617	0.000209275	-0.0245995	0.0263874	0.0137682	0.00771981	0.0292689	0.0150051	0.01285	0.00672216	0.0202679	-0.00427257	0.00685988	-0.0112798	-0.0103988	0.0153853	-0.00454696	0.00192304
677	477	0.0515259	0.0111364	0.0508176	0.0115017	-0.0232412	-0.00745821	0.0419444	0.0280978	-0.0407893	-0.0126551	-0.0035087	-0.0179947	0.0163786	0.00100813	0.015351	0.00428106	0.0446773	-0.0276772	-0.0135087	0.0447962	0.0460911	-0.0337422	0.0174494	0.0381725	0.00667871	0.0124439	0.0195017	-0.0108149	0.00877913	0.00515443	0.0519133	-0.023228	-0.0409095	0.00459498	0.0401194	0.00732578	-0.00382878	0.00163263	-0.00719227	0.00178315	0.0101967	-0.0390922	0.00786555	-0.00567529	0.00463919	-0.009258	-0.0106489	0.00743129
678	478	0.0332754	0.00706819	0.0204941	0.0021918	0.0094188	-0.0216537	0.0480037	-0.00119709	-0.00722831	0.00190386	0.00576422	-0.0172961	-0.00897289	0.010777	0.00864037	0.0084247	0.000259555	-0.00570272	0.00187145	0.0153908	0.0276542	-0.0324542	-0.00841364	0.0562339	0.00654134	0.0364811	0.0198481	0.00860435	-0.0093265	0.00347537	-0.000936109	-0.0280467	-0.0347585	-0.0157079	0.0152342	-0.0167124	0.00451783	0.0249442	-0.0156912	-0.0185063	-0.00623775	-0.0630948	0.00153612	0.00147602	-0.0440448	0.00113402	0.0123413	0.0028989
679	479	0.0242496	-0.0267554	-0.0155237	-0.0164119	0.0279218	-0.0245235	0.011251	-0.00369957	-0.00596009	0.0324471	0.00440478	-0.00463753	-0.0490577	0.0102855	-0.00874034	0.0252893	-0.0153753	0.0106128	-0.00524668	0.000878842	-0.0270843	0.0110055	0.014911	0.0285238	-0.00402631	0.0336365	0.0058791	0.00966969	-0.00210568	-0.00297324	-0.0296989	-0.00577855	-0.0423656	-0.023749	-0.0234263	-0.0138896	0.0258688	0.006675	0.00612042	-0.0074943	0.0111189	-0.0551678	-0.0266631	0.0191032	-0.051604	0.00183889	0.00962106	-0.012387
680	480	0.029409	-0.0154229	-0.022385	-0.00393141	0.0306036	-0.0279371	0.00549323	-0.00722472	-0.00404123	0.00598877	-0.00858129	-0.0028165	-0.0549797	0.00921332	-0.00867443	0.011707	0.0138751	-0.00195956	-0.0105728	0.0204309	-0.0455965	0.00800254	0.00598733	0.0122962	-0.000863251	-0.019165	0.0119874	-0.00685704	0.00463247	-0.00743648	-0.0383236	0.0207038	-0.0320616	0.000535665	0.0223301	0.00587657	0.0304734	-0.0193518	-0.00240002	0.0190098	0.000586424	-0.0602278	-0.0314317	0.0111874	-0.00135926	-0.00232607	0.0115217	-0.0303334
681	481	0.013253	0.0369612	-0.0364149	-0.0273719	0.0103356	-0.0118232	0.0120776	-0.0253271	0.0477519	-0.00184751	-0.0189379	-0.0010061	-0.0323547	0.0344369	0.0150541	-0.00263048	0.0159208	-0.0163192	0.0269857	0.011254	0.00440468	-0.0221768	-0.0339177	0.0126514	0.00982114	-0.0113346	0.0111677	0.00371761	-0.00534488	0.0013812	-0.0230423	0.0280832	-0.00861162	0.0121504	0.0405707	0.0114052	0.0364181	0.0170021	-0.000668051	-0.0249734	-0.0135081	-0.00445085	-0.0260698	-0.0408273	0.0139448	-0.00188199	0.00271101	-0.0234714
682	482	-0.00849041	0.0110032	-0.0133261	-0.0135782	0.011196	0.00794803	0.0168735	0.00137077	0.0832908	0.0285241	-0.0265612	-0.00110099	-0.0027912	0.0102493	0.00685184	0.000784095	-0.0043619	-0.0114198	0.0298464	0.0187918	0.0297485	-0.0234814	-0.0359226	0.00702061	-0.00399954	0.0216782	-0.0191062	0.0119235	-0.00871625	-0.0164791	-0.0108929	0.0167478	0.00388646	0.00519424	-0.0166737	-0.000431604	-0.0109352	0.0207753	0.0154686	-0.0422436	0.00615499	0.0544695	-0.0247452	0.000516705	0.0317927	-0.0139269	-0.0147576	0.00600818
683	483	0.00105716	-0.00273769	-0.00661734	0.00912698	0.0215394	0.0131466	0.0184984	0.00370789	0.0228373	0.0139519	-0.0193798	0.00901503	0.0167061	-0.015797	-0.0264579	0.00807773	-0.0183526	-0.00422109	-0.0038056	0.0281439	0.00854188	-0.0198642	-0.0130865	0.00262979	-0.0103625	0.00275137	-0.0181079	0.0130194	-0.00151735	-0.0459826	-0.00857838	-0.00281435	0.0178893	0.0228415	-0.0366437	-0.0266955	-0.0393602	9.49077e-05	-0.00151574	-0.00845	-0.00204926	0.0416619	-0.0285834	0.0306325	0.0385964	-0.00889679	-0.00351104	0.0180059
684	484	0.0330118	0.0427576	-0.0422715	0.0026052	-0.00733224	-0.00242904	-0.0145782	-0.0460647	-0.0360815	-0.0257805	-0.0128835	0.0114604	0.00504049	0.00972966	-0.0164632	0.00337872	-0.0414405	-0.00892866	-0.00733762	0.0193087	0.0210386	-0.005387	0.0256343	-0.0264818	-0.0339512	-0.016993	0.0150072	0.033278	-0.0109521	-0.0513939	0.0106289	-0.0375461	0.0215101	0.0342021	-0.0210606	-0.00300641	0.00585707	0.00281056	-0.00531251	0.00946035	0.0018822	0.0161478	-0.0480333	-0.0307955	-0.0140118	-0.0224571	-0.00652341	0.0193859
685	485	0.0254086	0.00205813	-0.00923282	0.0165296	-0.0150365	-0.00173154	-0.0258151	-0.0270972	-0.0113385	-0.04256	-0.0144459	-0.00875749	-0.0190685	-0.0105969	0.0254821	-0.0065711	-0.00352689	-0.0067177	-0.00548288	0.00862583	0.0271639	0.00678264	-0.00403141	-0.035641	-0.0609784	-0.0226102	0.0132452	0.0123208	-0.0196801	-0.0139647	-0.0118457	-0.0700877	0.0206163	0.0133221	-0.00312135	0.031999	0.0284673	-0.00082243	0.0319768	0.0205854	0.0112635	-0.00493074	-0.0350436	-0.0163364	-0.0104025	-0.0226138	-0.0208455	-0.00443883
686	486	0.00219574	-0.042227	0.0160894	0.0262076	-0.0032826	0.0111253	-0.00251514	0.0223274	0.0259777	-0.0163377	0.00423018	-0.0376803	-0.014476	-0.0248867	0.0309341	-0.0184554	0.0412562	0.00568938	0.0151797	-0.0145109	0.00270995	-0.00120876	-0.0184242	-0.0109661	-0.0158587	-0.0216553	-0.0175402	-0.0295522	-0.00799544	0.0378704	-0.0387452	-0.0583242	0.0131261	-0.00908669	-0.0151477	-0.00157064	0.0163856	-0.00932988	0.0185795	0.0205676	0.00347292	-0.00814773	-0.00782382	0.0247238	0.026203	0.0304063	-0.00326006	-0.0332806
687	487	0.000783243	-0.00355527	-0.00996938	0.0464251	0.00769834	0.00835598	0.000427686	0.0174001	-0.00403284	-0.0018555	0.0281815	-0.0391317	-0.00903261	-0.00571904	-0.00634859	-0.0233691	-0.00178106	0.00234956	0.0438235	-0.0181358	-0.0271451	-0.00315732	0.0353989	-0.0135817	0.0359135	-0.000885213	-0.0373388	-0.0154388	0.00884408	0.0478449	-0.00212656	-0.0409124	-0.00570383	-0.0263365	-0.0492361	-0.000374316	0.00792719	-0.0054017	-0.0130619	0.0260422	-0.00804255	0.0170302	0.000665559	0.0248855	-0.00966884	0.0502815	0.0173355	-0.010689
688	488	-0.0249796	-0.0120788	-0.00560843	0.0579494	0.0169406	0.0267501	0.000344484	0.00764738	-0.0345487	-0.0287711	0.0269076	-0.0109268	-0.0117794	-0.0283437	-0.0403319	-0.0192715	0.00163353	-0.00863815	0.0201137	-0.010017	-0.00993931	0.0388919	0.0421707	-0.018426	0.0479798	0.00144009	-0.0332274	0.0158716	0.0114461	0.0221694	0.0401994	-0.0620272	-0.0225155	-0.0368861	-0.035049	0.0224948	-0.00580438	0.00970566	-0.0146812	0.0293107	-0.0205416	0.0416652	0.0227006	-0.00801568	-0.0282598	0.0210353	0.0133587	0.0100623
689	489	-0.067164	-0.0558964	0.0110317	0.0324977	-0.0046182	0.0202195	0.00144458	0.0196714	0.00319403	-0.00182813	0.00868368	0.0126902	0.025154	-0.023597	-0.0232114	-0.0193119	0.0343492	0.00554895	0.0110086	-0.0101229	-0.000932057	0.0544902	-0.00860047	-0.00190703	0.0641094	-0.019035	-0.00448379	0.0178794	0.012219	-0.0170304	0.0482254	-0.0480647	-0.0182567	-0.00802782	-0.00764928	-0.0131372	-0.0255961	0.00369634	-0.0168712	0.0116407	0.00206609	0.0292208	0.0148094	-0.0217106	0.00827204	0.000465086	0.00575142	0.0035308
690	490	-0.062294	-0.0348821	0.0350942	0.000967682	-0.0102693	-0.00503444	-0.00893304	0.0132779	0.0140948	0.0232266	0.00538654	0.0305858	0.0382079	0.0175143	0.003192	-0.0347537	2.5727e-05	0.0261543	0.00706544	-0.0167176	-0.0468018	0.0172032	-0.0668861	0.0180686	0.0481421	0.00383814	0.0392706	0.00385474	0.021145	-0.0172721	0.0139877	0.0042053	-0.0082943	0.0213134	-0.00228547	-0.0273543	-0.0316015	-0.0272347	0.00830654	0.0203207	0.00611302	0.0114953	-0.0017886	0.0169681	0.00712287	-0.00935051	0.011711	0.0257609
691	491	-0.0309245	0.00732363	0.0245847	-0.0181763	0.00301145	0.0222316	-0.0158781	-0.00369521	-0.00275394	-0.0122174	0.0255742	0.0242906	-0.00574061	0.0257335	0.00131027	-0.0246697	0.0207966	0.00201713	-0.0245804	-0.00397767	-0.0350408	-0.0132461	-0.0264772	0.0262653	0.00114299	0.0157945	0.0531609	0.00245829	0.0152353	0.0205314	-0.0228435	0.0152868	-0.0137572	0.00423909	-0.00393546	-0.000772541	-0.0198168	-0.0344877	-0.00331407	0.0313539	0.00533826	0.0206694	0.0219493	0.0152155	-0.0144694	-0.0159098	0.0237665	0.0446823
692	492	-0.00855769	0.0212812	-0.00818292	-0.0185124	-0.00296107	0.0202387	-0.0196496	0.000182513	0.0159165	-0.00886037	0.0343543	0.00266478	-0.0230508	0.024334	0.00661213	0.0144772	0.0255553	-0.0278135	-0.0107321	0.0354606	-0.00504194	-0.0408262	0.035607	0.0292794	-0.000766233	-0.0273971	0.0160995	0.00974965	0.00105106	0.0384753	0.0131206	0.0153849	-0.00666278	-0.00678199	0.00396446	0.000537186	-0.00126679	0.0159552	-0.00967504	0.00129749	0.0216769	-0.0160873	0.0117262	0.00373873	0.00557751	0.000720661	0.0268799	0.00170822
693	493	0.00799557	0.00986431	0.0254564	-0.0136645	-0.00170181	-0.010686	-0.0325952	-0.011852	0.00739684	0.033803	0.0170889	-0.0111743	-0.0160497	0.0187376	0.00271754	0.0227689	-0.0462725	-0.00846853	-0.0103106	0.0241173	0.0098443	-0.0368482	0.0134197	0.0347122	0.0224159	-0.0226004	-0.0170075	0.0138753	0.0189067	0.00446422	0.0404957	0.0479702	-0.000856559	-0.00965193	0.0211276	-0.0155737	0.0167176	0.0341252	0.0381663	-0.0104709	0.00255673	-0.061454	-0.0122548	-0.005768	0.012216	0.0344238	0.0167057	-0.022964
694	494	0.0136033	-0.00243943	0.0564635	-0.0114358	0.00774984	0.00334305	-0.0448826	-0.00228375	-0.0123988	0.0479292	-0.00758105	-0.00316819	-0.00797942	-0.00649927	-0.00142893	0.0353263	-0.0394988	0.0118943	-0.0410437	-0.0190114	0.0402443	-0.0120682	0.0015688	0.0125021	0.0131057	0.0167248	0.010034	0.0194554	0.0514051	-0.0495902	-0.00179375	0.0664119	-0.00604222	-0.0163112	0.0256895	-0.0186539	0.0205775	-0.0093492	0.0286386	0.00590005	-0.00558482	-0.0469112	-0.000203099	0.000299933	-0.0132063	0.0448531	-0.00822513	-0.0082629
695	495	0.0262952	0.0214187	0.024295	-0.00115108	0.0155196	-0.0232174	-0.0357752	0.024403	-0.0264125	0.00682449	-0.00380286	0.0395585	0.00402005	-0.0217218	0.0110768	0.048384	0.00396623	-0.00382666	-0.0213947	-0.0202352	0.0338705	0.0142441	0.00783986	-0.0127437	0.00800061	0.0179249	0.0529614	-0.00358907	0.0295871	-0.0362704	-0.0439703	0.0544006	0.0122364	-0.00861044	0.0329992	-0.0191594	-0.00112526	-0.0158456	0.0321837	-0.000850869	-0.010667	-0.0360818	0.00716782	0.0230414	-0.0194782	0.00344122	-0.0214643	0.00890783
696	496	0.0383528	0.029307	-0.0362269	-0.00601735	0.012858	-0.0745218	-0.00952718	0.00188049	-0.0248694	-0.0322657	0.00605647	0.0247748	-0.00464567	-0.0172066	0.00192358	0.00723416	0.00570409	-0.0274377	-0.00428122	-0.00714837	0.0239991	0.0264045	0.0210099	-0.0168036	0.0281898	0.0147613	0.04244	-0.0208227	-0.0221079	-0.0138672	-0.0508187	0.0490348	0.0337341	-0.0127271	0.0330712	-0.00305944	-0.0160862	-0.0284471	0.0299924	-0.0013028	-0.00752138	-0.036627	0.00234547	-0.00506339	0.00517316	-0.0407539	-0.0233445	0.0444889
697	497	0.0336687	0.00239463	-0.0557727	-0.0276585	-0.0108177	-0.0557909	0.00648603	0.00282111	0.0129248	-0.00810302	-0.0224985	-0.0115064	-0.0122851	-0.0152333	-0.0027849	-0.0377067	-0.0007037	-0.0343892	4.55777e-05	-0.00814373	0.00897656	0.00892136	0.0212046	-0.0242738	0.0244373	0.0175707	0.0125593	-0.00986462	-0.0392122	-0.0253119	-0.0172379	0.0460694	0.0375332	-0.00496763	0.0457758	0.0186866	0.0050803	-0.0278671	-0.0462446	0.0124383	-0.0102561	-0.0319515	0.00653711	-0.00101339	0.0203659	-0.0430058	-0.0420408	0.0353163
698	498	0.0246575	-0.0184125	-0.0205338	-0.0100555	-0.0266236	-0.0257146	-0.00412042	0.00238071	-0.000289988	0.0113341	-0.0424615	0.0250808	-0.00612349	0.00571479	0.0108108	-0.0170999	-0.0103287	-0.0308776	0.0298653	-0.0220168	-0.0221543	0.0111291	-0.00584671	-0.0291879	0.00104074	0.0211084	-0.00531161	-0.0374055	-0.025855	-0.0217787	-0.00333708	0.0357759	0.0379668	0.0142659	0.0555826	0.0294861	0.0175117	-0.00936729	-0.0495522	0.00295428	-0.059407	-0.00872698	0.0206794	-0.00287038	0.00729516	-0.0322131	-0.0338548	0.00752073
699	499	0.00228338	-0.00866718	-0.0116381	0.00209757	-0.0284983	0.00409415	-0.0258918	-0.0329424	-0.0102338	-0.00991318	-0.0519716	0.0101807	-0.000137103	0.0365967	0.00712143	0.0240101	-0.00903826	-0.0172424	0.0294205	-0.0156906	-0.0228572	0.0162531	-0.0133574	-0.0169223	-0.0301779	0.0292173	-0.0136385	-0.032255	-0.00609595	-0.00764233	-0.0185458	0.0112861	0.0292112	0.0134317	0.00460041	0.0267237	0.000114127	-0.0251876	-0.0207726	0.00191138	-0.0562796	0.0401686	0.0105862	-0.0358293	0.00707325	-0.0161103	-0.0219775	-0.0165768
700	500	-0.00721401	0.0281908	-0.0121524	-0.0220063	-0.0268515	0.0211505	-0.0265792	-0.0373921	0.0242855	-0.0217979	-0.0670012	-0.0367504	0.0205105	0.0209099	0.00333527	0.00612881	-0.0134125	0.0218915	-2.9579e-05	0.027481	-0.0194664	-0.0123716	-0.0124219	0.0162581	-0.0777992	0.0118455	-0.0167906	0.020496	-9.54441e-05	0.00992547	-0.00568143	-0.0309416	0.0173122	0.014641	-0.0198175	-0.00695315	-0.0255333	0.00920113	-0.0181042	0.00261817	-0.00151302	0.0461093	-0.000227587	-0.0300069	0.0196304	-0.0156088	-0.0389049	-0.0519156
701	501	0.0112583	0.0151502	-0.00873992	-0.0172869	-0.015539	0.00539877	-0.013111	-0.0167398	0.028432	-0.00351948	-0.0478755	0.011634	0.019453	-0.012901	0.00502725	-0.0122574	-0.0341215	0.0591235	-0.0281464	0.0253586	0.0065995	-0.0402625	-0.00782968	0.0237963	-0.0644335	-0.0230614	-0.0264609	-0.0151954	-0.00185549	-0.00256692	0.0201528	-0.0325676	0.0208782	0.000204691	0.00026081	0.00818511	-0.038316	0.0310049	0.0139519	-0.0259725	0.0452382	0.0158492	0.0185843	-0.00537713	0.0207211	-0.0266758	-0.0243088	-0.00532484
702	502	-0.00947704	-0.0176718	-0.0126666	-0.0101942	-0.00950792	0.0158927	-0.00343206	0.021636	0.00799176	0.0248064	-0.0188988	0.0555397	0.005334	-0.0221688	0.00218434	0.00759772	-0.0228479	0.0556729	-0.0396002	-0.0231838	0.0312151	0.000615959	0.0029516	0.00757296	-0.00324633	-0.016454	-0.019792	-0.0410255	0.0173017	0.00578845	0.0399018	0.00676276	0.0109494	-0.0185241	-0.0265367	0.0505916	-0.0255813	0.0276095	0.0142384	-0.045474	0.0564588	0.0178451	0.0342938	0.0197677	-0.00593054	0.00136346	-0.0101955	0.0343706
703	503	-0.0486272	-0.0280268	0.00854505	-0.0126002	-0.0059136	0.0336045	0.0303978	0.0318098	-0.0317145	0.0334909	0.00707827	0.0234611	0.0306494	-0.00551332	-0.000783851	0.0174439	-0.00972253	0.0362979	-0.0120572	-0.019193	-0.019297	0.0217989	-0.00414671	0.022076	-0.0221751	0.0216331	-0.0176984	0.0214698	0.0368928	0.0613519	0.0127244	0.0149891	-0.0150476	-0.0174714	-0.0667425	0.00972995	-0.0305669	0.0242121	-0.000912976	-0.0573334	0.0401922	0.0440975	0.0407552	-0.00341168	-0.0315751	0.0278806	0.00369265	0.0192306
704	504	-0.0280328	-0.0160608	0.0123671	-0.00171584	0.0199345	0.0252224	0.0492346	-0.000891866	-0.0356056	0.0310881	0.0340915	-0.00993311	0.0323038	0.0204797	-0.0318415	-0.00554566	-0.0217679	0.0121254	-0.00609981	0.0089199	-0.048444	-0.0412718	-0.0240581	0.00773939	-0.0507906	0.00936904	-0.018779	0.0294946	0.00371759	0.0553501	-0.0421513	-0.000354	-0.0270769	-0.0204505	-0.0518566	-0.0122863	-0.0371639	-0.0112969	-0.00367405	-0.0505896	0.0610542	0.0433282	0.00800405	-0.00968187	-0.0139747	0.0205151	0.0491168	0.0355043
705	505	0.0142053	0.0336142	0.00116602	0.00397997	0.0424411	-0.00981405	0.027533	-0.0218754	-0.00577404	0.0182525	0.0202422	-0.0309863	0.0109194	0.0215088	-0.0501542	-0.033238	-0.00187873	-0.025757	-0.014948	0.00798062	-0.0220144	-0.0272359	-0.00467192	-0.0405206	-0.00695667	-0.036312	0.00384003	0.0192844	-0.0373784	0.0107971	-0.0271831	-0.00131289	-0.0359364	-0.0138872	-0.019842	0.00223573	0.00969118	-0.00290763	-0.0133129	-0.00423999	0.052238	0.021295	-0.0271477	0.00810344	-0.0119993	0.0118526	0.0430044	-0.0020177
706	506	0.0392785	0.038323	-0.00463398	0.0240425	0.0200005	-0.00166907	0.0669016	-0.00990835	-0.00495456	-0.00353852	0.00375382	-0.062815	0.002043	0.0216419	-0.0127267	-0.011498	0.0460377	-0.0305836	0.0152196	0.00939326	-0.00989096	0.0333089	0.0316509	-0.0520023	0.00664212	-0.0496626	-0.000897344	0.0246895	-0.0334444	0.0136925	0.0119677	-0.0175724	-0.0171735	-0.000869913	-0.00830233	-0.0457667	0.0657523	0.00620346	-0.0124228	0.0157881	-0.00561801	0.0167916	0.00126637	0.0210619	-0.0394292	-0.00557687	0.00846876	-0.0562385
707	507	0.0339347	0.0180123	-0.00665067	0.0280337	-0.0136733	0.0475542	0.0998889	0.0048179	0.00825431	-0.0207204	0.0262621	-0.0516784	-0.0193031	0.030087	0.00885564	0.0218564	0.04854	-0.00841118	0.0197908	0.0194408	0.00793161	0.0143833	0.021148	-0.0438671	-0.0165938	-0.0231589	-0.0128757	-0.0108975	-0.0181551	0.0201849	0.000385167	-0.0384184	0.0209941	-0.0020321	0.00606201	-0.0526078	0.0545506	0.014107	-0.00480287	0.00371249	-0.0213419	0.00261051	0.0282689	0.0464087	-0.0324021	-0.0185262	0.0179731	-0.026077
708	508	0.00405558	-0.00152585	0.0177234	0.00231462	-0.0083692	0.0380312	0.0188884	0.000657196	0.0183654	-0.0465444	0.0293034	0.00402268	-0.023228	-0.0108946	0.00841184	0.0420496	0.00725635	-0.0099039	0.00161363	0.0141828	0.0133514	-0.0188456	-0.0107041	-0.0160326	0.00387679	0.0178427	-0.00975193	-0.00941001	-0.00287685	-0.00731832	-0.00210108	-0.0271219	0.0146404	-0.0231675	0.0142853	-0.0093935	0.00619678	0.0195444	0.00544754	0.00967542	-0.0118532	-0.00730682	0.00646368	0.0217701	-0.0100758	-0.0119341	0.0239029	-0.00604487
709	509	-0.0116569	-0.014418	0.0153401	0.010473	-0.0109523	0.00861051	-0.0427667	0.0222722	0.0165575	-0.040657	0.0094369	0.0113186	-0.0128328	-0.0515374	0.0034865	0.0399159	0.000239158	-0.0274765	0.00106381	-0.0273122	0.00494904	-0.0300511	-0.0424826	0.0296949	0.0433061	0.0129615	-0.0226915	-0.00348107	0.00863924	-0.0191941	0.034453	-0.0295256	-0.00205804	-0.0209626	-9.59908e-05	-0.0158301	0.0158958	-0.0158646	-0.00202949	0.0256733	-0.00842518	0.003271	-0.0433227	0.0225408	0.013076	-0.0052294	0.00768722	-0.0132145
710	510	-0.0222078	0.0177841	-0.002812	0.00668034	-0.0284785	-0.0110524	-0.0387708	0.0361688	0.0314991	0.00414931	0.00332906	0.0106787	0.00279494	-0.0102809	-0.0219016	0.00422277	0.000856706	-0.0510552	-0.0152731	-0.0437438	0.013011	-0.0104899	-0.0159217	0.0308126	0.0268454	-0.00962759	-0.0211585	-0.0277085	0.0038076	-0.00300422	0.0437987	-0.0218065	0.00243642	0.03156	-0.0122957	-0.0107649	0.0222281	0.000750058	-0.00156548	0.0177276	0.00372097	-0.00586358	-0.0485737	0.0372355	0.0437733	0.0133921	0.0012317	-0.0017414
711	511	-0.00301143	0.000733183	-0.00566175	-0.00641954	0.000745012	-0.0282086	-0.0131358	0.00276923	0.0323717	0.0196536	0.00202071	0.0392101	0.00938764	0.0227731	-0.0195771	-0.0077065	-0.0178203	-0.0667061	-0.00435566	-0.010269	-0.00145881	0.0288327	0.0336874	0.0152024	0.00204229	0.018032	-0.0116484	-0.012777	-0.0105034	-0.0123491	0.0192664	0.014593	-0.0118519	0.0465551	0.00495428	0.0015168	-0.00822871	0.024514	-0.00546493	0.00929578	-0.00011087	0.0124109	-0.00437617	-0.00391972	0.0406263	0.00731734	0.00134302	-0.00339245
712	512	0.0105983	-0.0266521	-0.0195372	0.0156192	0.0083621	-0.0249107	0.0183038	-0.0400466	0.0299001	0.0074775	0.00799686	0.0206381	-0.00288929	0.000436789	0.0214861	-0.0185246	-0.0022062	-0.0415318	0.0260268	-0.0095384	-0.00776537	0.0174683	-0.010917	0.0463212	0.0255197	0.0514438	0.00802759	0.00412825	-0.0150661	-0.0363809	0.022547	0.0126386	-0.0230891	0.0334522	0.0134907	0.000589724	0.0117225	0.00862872	-0.0224647	0.0282535	-0.0459985	0.0275037	-0.00158524	-0.0390891	0.0336601	-0.00111629	0.00409913	-0.00496455
713	513	-0.0305312	-0.00292334	0.0162931	0.0107008	-0.0220876	-0.00352303	0.00377589	-0.0318996	-0.00866514	-0.00255658	0.0157421	0.00191366	0.00426716	0.000504482	0.0425806	-0.0435905	0.0131251	-0.0027526	0.00571966	-0.0046782	0.0208622	-0.010419	-0.0521982	0.0607824	0.0359013	0.0432147	0.0344332	0.00952111	-0.00635663	-0.0150678	0.0244613	0.00850927	-0.00975316	0.0348524	-0.000638758	0.0314315	0.0273934	0.0043806	0.00773289	0.00986823	-0.0525176	-0.0218537	-0.0216084	-0.0350525	0.0187371	0.0350466	0.0102173	0.00284975
714	514	-0.0402975	0.00415542	0.0536818	0.013039	0.00134754	0.00849277	-0.00480443	0.0181533	-0.0506001	-0.00928689	0.00808392	-0.0159288	-0.00818922	-0.00395021	0.0284303	-0.0372833	0.0144708	0.0202021	0.00624882	0.0197611	0.0237695	-0.00516525	-0.0243028	0.0194087	0.0412823	0.00681734	0.022608	0.0169312	0.012298	0.0148277	-0.0136447	0.0310045	-0.0154772	0.00830904	0.00559502	0.0374116	0.0102413	-0.00336302	0.00287501	-0.018727	-0.0145009	-0.0343817	-0.0240535	-0.0127623	-0.012689	0.0241043	-0.00682173	0.00240813
715	515	-0.0292567	-0.00894639	0.000399907	0.0183087	0.0321603	-0.00379412	0.0180749	0.0122423	-0.0169639	-0.0126473	0.00250505	-0.0503811	-0.0216034	-0.0310926	0.0333275	-0.0179939	0.0376353	0.0657226	0.0333626	0.014889	0.0152111	0.0247768	0.040818	-0.00836352	0.0266097	-0.0228023	0.0193826	0.00951916	0.0247813	0.0291589	-0.0333648	0.0176408	-0.0327347	-0.00835691	0.0108288	0.0184761	-0.00546465	0.0104389	-0.0334836	-0.00697195	-0.0247587	-0.0173406	-0.0124114	-0.0244787	0.0177845	-0.00682628	-0.00495335	0.0191439
716	516	-0.0375505	-0.0178051	-0.0422027	-0.0142204	0.0313169	0.0106263	0.00785996	0.00608731	0.00421031	-0.0241999	0.0157024	-0.0147835	-0.000625743	-0.0370772	0.037369	-0.0197836	0.032573	0.0905049	0.0332466	0.0143109	0.0318695	0.0371325	0.0804925	0.00115264	-0.0189226	-0.0397674	0.0227018	0.0166102	0.0158142	0.0266049	-0.0186329	-0.0276803	-0.0224392	-0.00838494	0.00760702	0.0109156	-0.0401815	0.0312534	-0.0144089	-0.0108786	-0.0166534	-0.0315098	-0.0125466	-0.0233598	0.0327887	-0.0158089	0.0239535	0.0235584
717	517	-0.0234438	-0.0030542	-0.0121666	-0.00739229	0.0216682	0.0165794	-0.0354242	0.0306715	-0.00747378	-0.0275899	0.0260491	0.0215823	-0.00871875	-0.0304662	0.00179314	0.00171638	-0.0040372	0.0598035	0.0129367	0.00277117	0.0299177	0.00230724	0.0268693	0.000121323	-0.017071	-0.0456608	-0.000250899	0.040761	0.00957072	-0.0223386	0.000900088	-0.00905291	0.00217505	-0.0200335	0.0171665	0.00140958	-0.0513884	0.0119036	0.0301714	-0.0137266	0.0112644	-0.0297623	-0.0324611	0.0188751	-0.0061301	-0.0265878	-0.00907199	-0.00566112
718	518	0.0187732	0.000690571	0.0233675	0.0107612	-0.00335436	-0.0235468	-0.0485825	0.0156038	-0.020452	-0.010418	0.0145173	-0.0125146	-0.012007	0.00498416	-0.0204773	0.0254793	-0.0136989	0.0448217	-0.0247798	-0.0210807	-0.00277314	-0.00178044	-0.000765722	-0.0184495	-0.0172811	-0.0160105	-0.0121033	0.0329869	-0.0108947	-0.0297291	0.0123666	0.0392771	0.0117147	-0.0210113	0.0294738	0.0201855	-0.0307094	0.00444105	0.0593157	-0.0151401	0.00547181	-0.036043	-0.0175787	0.033014	-0.00917153	-0.00595676	-0.0266516	-0.0275742
719	519	0.056557	0.00726891	0.0278706	-0.0078642	-0.0085354	-0.0225745	-0.00271097	-0.00100242	-0.016611	-0.0140106	0.00937683	-0.0426638	0.00449009	0.023748	-0.0158829	-0.0157703	-0.0122335	0.0300526	-0.00194576	-0.00772038	-0.0271086	0.0149814	0.000353111	-0.0207481	-0.0360577	0.00565422	-0.00940151	-0.011814	-0.0286316	0.000895654	-0.000685317	-0.00182544	0.0230658	-0.0167377	0.02145	0.026773	-0.0220179	-0.00412522	0.0251358	-0.0243872	0.0184019	-0.0506082	0.00273069	0.0142627	0.00740991	-0.00471791	0.00873206	-0.0281569
720	520	0.0482725	0.0190254	0.0101951	-0.00178197	-0.00165341	0.011621	0.0167182	-0.0128987	0.0137679	-0.0257933	0.02219	-0.0187133	0.00327306	0.00147477	0.000409037	-0.0137906	-0.0144758	0.0128201	0.0331935	0.0211388	-0.0290236	-0.00869462	-0.0247012	-0.028852	-0.0143717	-0.000173927	0.000893688	-0.0474981	-0.0228664	-0.0151545	-0.016477	-0.0476338	0.0340547	-0.00336057	-0.00134291	-0.00662643	-0.00706324	-0.0318946	0.00226578	0.00784983	0.0204814	-0.0247743	0.00375596	0.00412686	0.00183066	-0.0174981	-0.00695372	0.0167059
721	521	0.0290363	-0.00685472	-0.0306622	0.0183275	-0.00451604	0.0153104	-0.0125645	-0.0254226	0.0127204	-0.0092765	0.0211018	0.0261183	0.0214042	0.0206143	-0.00501556	0.0223639	-0.0179363	0.0169592	-0.0083423	0.010397	-0.00523542	-0.0226781	0.0121668	-0.0397247	0.0126698	0.0210501	0.00969587	-0.0379087	-0.0275278	-0.0119443	-0.0037577	-0.0153749	0.0157774	0.0162708	-0.0134269	-0.0198207	0.0277474	-0.0301693	0.0130147	0.0341828	0.0154151	-0.00618764	0.0177547	-0.0109947	-0.0394	-0.00439576	-0.0185797	0.0333722
722	522	0.026759	-0.00991531	-0.0472262	-0.0154777	0.00712421	0.0063845	-0.0125082	-0.0148583	0.00511021	0.0230777	0.00454498	0.02907	0.0322735	0.0318394	-0.0366817	0.00363129	-0.0224488	-0.00256491	-0.0282276	-0.0137415	0.0237745	0.00750777	0.0401403	-0.017129	0.0218986	0.0292273	0.011963	-0.00604049	-0.00263385	0.0124586	0.00477999	0.0332861	-0.000897701	0.0199348	-0.00787071	-0.0215691	0.0458479	-0.0304102	-0.0135411	0.0124658	0.0153264	-0.0224286	0.031969	-0.0410715	-0.0506704	0.0138821	0.00795648	-0.0230455
723	523	0.016838	-0.0040112	0.00475336	-0.0413259	0.0142435	-0.0168215	0.0139275	-0.0106412	0.0101583	0.0368936	-0.00639077	-0.00161715	0.016274	0.011302	-0.0227274	-0.00185368	-0.0212173	-0.02503	-0.0188962	0.00877	0.0178816	0.0385512	-0.0066966	-0.00498524	0.0170371	-0.00277629	0.00463822	-0.00249963	0.0343375	-0.00661402	-0.0100039	0.0543921	-0.00707391	0.0146271	0.00627976	-0.0253854	0.0324798	-0.0324763	0.00404066	-0.000592695	-0.010316	-0.00774189	0.0360854	-0.0301794	-0.00514536	0.0170631	0.00506168	-0.0398137
724	524	0.0131419	0.00446835	0.0371677	-0.0171886	0.00553652	-0.0286862	0.0236615	0.000409732	0.0250944	0.0157881	0.0140094	0.00205709	-0.00360783	0.00428139	0.0172977	0.00314966	-0.0307167	-0.0259029	-0.0268446	0.0207771	-0.0042014	0.0140326	-0.0315516	-0.0164849	0.00987465	-0.00883794	-0.00533196	0.00306365	0.0308826	-0.0292096	-0.00845475	0.0334831	0.000534565	0.0160724	0.00319021	-0.00733754	0.0242744	-0.0124867	0.0304012	-2.96262e-05	-0.00885105	0.043975	0.018741	0.00857877	0.0165156	-0.0133613	-0.0179075	-0.025348
725	525	0.00247065	-0.0015803	0.00641682	-0.0197699	-0.0164346	-0.00646357	0.00939337	0.0360194	0.016971	0.01055	0.0346378	0.0216052	-0.0457035	-0.0168333	0.020947	0.00314107	-0.00794245	-0.0375188	-0.00995719	-0.00892335	-0.00750207	-0.0313147	-0.0180816	-0.00573952	0.0130955	-0.000845991	-0.000402476	0.0150762	0.0227437	-0.0093615	-0.00310772	0.00770417	0.0065891	0.0139401	0.00029352	0.0143549	0.0287528	-0.00546118	-0.0174675	-0.00470892	0.00388365	0.0387934	-0.00295505	0.021192	0.01464	-0.0156882	-0.0327586	-0.0212464
726	526	-0.0167796	-0.0368713	-0.00667227	-0.0141854	-0.0333218	-0.00100403	-0.00876065	0.0276084	-0.0435279	0.029536	0.000441649	0.00805091	-0.0591719	-0.015948	-0.00545828	0.0018174	0.0209189	-0.0537085	0.00702256	-0.00937418	-0.0156142	-0.0247945	-0.0229548	0.0155689	-0.0171424	-0.0199819	0.00104938	0.0051254	0.0142904	0.00412545	-0.0112239	0.00275502	-0.032674	-0.00495618	-0.0117385	0.00594222	0.0243086	-0.00936902	-0.0336717	0.0139552	-0.0162442	-0.00809173	-0.00399093	0.00629035	-0.0129021	0.015246	-0.0383029	-0.00901872
727	527	-0.0181089	0.00282954	0.0258209	0.0213058	-0.0176149	-0.00830274	-0.00984361	-0.0183448	-0.0354439	0.0350684	-0.0266861	0.0265958	-0.019782	0.00819812	-0.0420302	0.00145415	-0.00346449	-0.0323983	-0.0194239	0.00402932	-0.030272	0.00410223	-0.031104	0.0138612	-0.047555	-0.0202149	-0.0199542	0.0102666	-0.00133304	-0.00558063	0.00458059	-0.0275982	-0.0545435	-0.00607614	-0.0287802	-0.00971596	-0.00411677	-0.00643901	0.00638241	0.0253945	-0.0215027	0.00407167	0.00302429	-0.00515613	-0.0559838	0.0227684	-0.0104967	0.00919016
728	528	-0.0231099	0.0141002	0.0150381	0.0270776	-0.0100575	-0.0125377	0.0107961	-0.027991	0.0145648	0.0224359	-0.0284249	0.0323659	-0.00279153	0.00492318	-0.0351437	0.02208	0.0181399	-0.00194301	-0.00808633	0.000820234	-0.0249582	0.00656016	-0.0217299	0.0181247	-0.019413	-0.0040065	-0.0352306	-0.00694321	-0.00367954	0.0177443	0.00742499	-0.0505236	-0.0288083	0.0161601	-0.0263582	-0.0106684	-0.0538408	0.00135949	0.00876744	0.0213602	0.004653	0.0364661	0.0254775	0.00526789	-0.0469126	0.0148999	0.0278598	0.0210386
729	529	-0.0366939	-0.0170882	-0.0360898	0.00882548	-0.00949612	0.00768104	0.0174536	-0.00842257	-5.12536e-05	0.00460613	-0.0521382	-0.0224593	-0.00588342	-0.0137374	0.00353515	0.0157818	0.0362534	0.00261532	0.0302415	0.00989363	-0.00800354	0.000469943	0.00924897	0.03492	-0.00210972	-0.0160662	0.000461014	-0.0331646	0.0111238	0.0388019	-0.00870282	-0.0115589	0.0022124	0.0112128	-0.0313207	-0.00300307	-0.0726843	0.00693004	-0.0142179	0.0323382	0.0150888	0.0318036	0.0483086	0.0195988	-0.014556	0.00365636	0.0105465	-0.000501773
730	530	-0.0342464	0.0196953	-0.0249151	-0.0156184	0.00605571	0.0338788	-0.0121326	0.0171674	-0.0181458	0.011699	-0.0682197	-0.0104201	0.00691226	-0.0185457	-0.00492775	0.00648692	-0.00497711	0.0132474	0.00133463	0.0145515	0.00384815	-0.0166993	0.042126	0.0197475	-0.0015607	0.00391084	0.0315631	-0.0183787	0.0134766	0.0128641	0.0124441	0.000272068	0.02642	-0.0206348	-0.000789341	0.00254287	-0.0433848	0.000446176	-0.00797767	0.0109545	0.00241468	0.0249952	0.0295823	0.0172859	-0.00290383	0.00701164	-0.00167779	-0.00205517
731	531	-0.00660897	0.020561	-0.0102238	-0.0110915	-0.00156331	-0.00462742	-0.02371	0.0228803	-0.0171127	0.0075405	-0.0664512	0.0149674	0.0142441	-0.00899287	-0.00562702	0.029147	0.00568458	0.00299724	-0.00637044	0.00568871	-0.00377222	-0.0214802	0.00967927	0.000981662	0.00910574	0.0258018	0.0119388	-0.0198896	-0.0345539	-0.020758	0.00511704	-0.0303474	0.0315243	-0.0264917	0.0291425	-0.0152842	-0.015735	-0.0117367	0.00396978	-0.0248447	-0.00312508	0.0184817	-0.00876497	-0.00285523	0.0127022	0.0197656	0.0171425	0.0235278
732	532	0.0186763	0.0129294	-0.00412523	-0.000444385	-0.00374863	-0.0227894	-0.00374476	-0.0054797	-0.0096169	-0.0231739	-0.0542089	-0.0033205	0.0350466	-0.017501	0.0155053	0.0516518	0.00932912	-0.0219953	0.00124377	-0.00164904	-0.00665048	0.00392928	-0.0151958	-0.00880005	-0.0100329	-0.0133564	-0.0136057	-0.00488345	-0.0716996	-0.0170428	-0.0238421	-0.0237409	0.0202361	-0.00434609	0.0153018	-0.0192212	-0.00599062	-0.00890018	0.00278078	-0.0265224	0.00144637	0.0151114	-0.0131788	-0.0154016	0.0325928	0.0132532	0.00558286	0.0399585
733	533	0.00197524	0.00954907	0.0319352	-0.0239071	0.0246564	-0.00179968	-0.00124755	-0.0158797	0.0102454	-0.0231823	-0.038469	0.0189136	0.0509216	-0.0165883	0.00626614	0.0640528	-0.00505675	0.00149668	-0.0229612	-0.00192131	0.0129918	0.00319881	0.0192257	-0.0204829	-0.0155386	-0.00457047	-0.0258842	0.0269433	-0.0340496	0.0298478	-0.0119159	-0.00666046	0.00272286	0.00248052	0.0070747	-0.0128783	-0.0080803	-0.00197501	-0.00954489	-0.0333044	0.0100935	0.0173905	0.00920622	-0.0134282	0.036009	0.00308065	0.0105762	0.0601392
734	534	-0.0164385	-0.0296626	0.0270048	-0.00818661	0.0364577	-0.0151745	-0.015821	0.00411734	0.0274513	-0.00705413	-0.0381576	0.0152139	0.0178818	0.00265817	0.00927405	0.0207882	0.0138404	0.0249108	0.00974813	0.0138122	0.0181968	0.00124533	0.00314198	-0.00595035	0.0106448	0.0196042	-0.0242073	0.0407804	0.00932131	0.0441259	-0.0192805	-0.0102172	7.13176e-05	0.000574907	-0.00265356	-0.0112429	-0.0195538	0.0135233	-0.0213187	-0.0464078	0.00203625	0.00587658	-0.000356805	-0.00505325	0.0315554	-0.0046597	0.0153075	0.0303651
735	535	0.00436807	-0.00362651	-0.00936584	0.039293	0.0254206	0.00459026	0.00704775	-0.00774119	0.0258268	0.0036975	-0.0314753	-0.0452666	0.00143092	0.00981565	0.00404085	-0.0536062	0.00727184	0.00770949	0.0197653	0.017245	0.00536208	0.0187537	-0.0271466	0.00523005	0.00969825	-0.00434791	-0.0249457	0.0591466	0.00818654	-0.0124984	-0.00577113	-0.0233319	0.028009	-0.00538601	0.00248143	0.0337411	0.00602484	0.040156	-0.0183157	-0.0506849	-0.0054204	0.0126368	-0.0343711	-0.00818738	0.0194906	-0.0115293	-0.011891	-0.0182162
736	536	0.0256476	0.0097636	-0.0445724	0.0157307	0.0107357	0.0328539	0.0343447	-0.0369498	-0.00849458	-0.000272523	-0.000170123	-0.0444116	0.003414	0.0281054	0.00200676	-0.0583469	0.0100258	-0.0005863	-0.0192311	0.0100072	-0.0140444	0.00666378	-0.0106716	0.000332132	-0.0104292	0.00422246	-0.0182319	0.0274488	0.00557167	-0.0477161	0.0305792	-0.0257401	0.0403677	-0.0241947	-0.00643075	0.0435457	0.0480062	0.0153958	-0.0246099	-0.0555773	0.0141482	0.0268751	-0.0265269	-0.0159259	0.00118124	0.00809613	-0.00133665	-0.0220005
737	537	0.027629	-0.0322051	-0.0322353	-0.0296039	0.0112918	0.0184186	0.0113524	-0.0230886	-0.0261512	-0.0103156	0.0259138	0.0211749	-0.0118205	0.0256646	0.0369435	-0.0361061	0.020611	-0.0186108	-0.00688801	0.00924446	-0.0184805	-0.0146535	-0.00821958	-0.00303764	-0.019138	0.00598534	-0.0108649	-0.0195572	0.0296536	-0.0325648	0.00367948	-0.0195871	0.00246332	-0.0185597	-0.0275291	-0.025843	0.0302317	-0.0150182	-0.00689139	-0.0413755	0.0236081	0.00950781	-0.011105	-0.00189331	-0.00249258	0.021564	0.0303095	-0.0140544
738	538	-0.000392352	-0.0108565	0.0198691	-0.00109047	0.0130722	0.0152137	-0.00737447	-0.00309124	0.00531067	0.00123775	0.0296467	0.00615868	-0.00826048	0.000713656	0.0234142	-0.0673195	-0.000748455	-0.0512752	0.000562298	-0.0208376	0.0059961	-0.0065121	-0.00409269	-0.0124852	-0.000968216	-0.00837004	-0.0351826	-0.0320473	0.044987	-0.0111274	-0.0217068	-0.00673833	-0.0143185	-0.00198243	-0.000387258	-0.0594659	-0.00496815	0.00610441	0.0690556	-0.00325168	0.0221443	-0.0118204	-0.0104368	-0.00856464	-0.000227597	0.00693174	0.0213262	-0.00862356
739	539	-0.0443415	0.0200437	0.0226287	0.0285769	-0.00518374	0.0300396	-0.034387	0.00600263	0.0294744	-0.0109434	0.0473537	-0.0376137	-0.0101663	0.00542931	-0.00863462	-0.0816031	-0.00588422	-0.0422258	-0.0256483	-0.049173	0.00276781	-0.00355934	0.0303941	-0.01687	0.0265111	-0.000615884	-0.0324157	-0.0322065	0.0343363	0.0397108	-0.00477577	0.0327783	0.0127431	-0.0168701	0.0176247	-0.0149304	-0.00860303	0.00708247	0.082514	0.041452	0.0161984	-0.00857687	0.0175454	-0.0260121	-0.0158027	-0.0068029	-0.0146775	0.000808005
740	540	-0.0400756	0.0118932	-0.000484023	0.00976325	0.00675037	0.0370152	-0.0457305	0.0287263	0.0118266	-0.029086	0.0750629	0.00334483	-0.0163599	0.00877106	-0.0088071	-0.0550626	-0.0179329	-0.0321056	-0.0185505	-0.0266538	-0.0155852	-0.0170954	0.0455689	-0.00631615	0.0179566	0.0267792	0.0199653	-0.0212964	0.0152393	0.0550859	0.0325226	0.0504258	0.0122359	-0.0233358	0.0191925	0.0143021	0.0101001	0.00347007	-0.0118805	0.0528181	0.00682856	0.00306594	0.0194639	-0.00724395	-0.030073	-0.0359081	-0.00821014	0.0185762
741	541	-0.0106837	0.00576618	1.49602e-05	-0.00166284	0.0288668	0.0163065	0.00487614	0.0353985	-0.0201706	-0.00603993	0.0655121	0.0105977	0.00722516	0.00447792	-0.0164066	-0.0285641	-0.0314493	-0.0223369	0.00371965	0.00976419	0.0137337	0.00616237	0.01639	0.0148755	-0.000587168	0.0520423	0.038076	-0.0123035	-0.00867233	-0.0057393	0.0447688	0.0375892	0.0131039	-0.00082803	0.0301677	-0.0107248	0.00867378	0.0276016	-0.0464839	0.0379446	0.00904773	-0.00546262	-0.00376776	0.00107386	-0.0069664	-0.0562869	0.0172672	0.00954475
742	542	0.00221377	-0.0106412	0.0223135	0.00957712	0.0198864	-0.00633696	0.00830632	0.0360629	-0.0296069	0.0152199	0.0427287	-0.00392515	0.00967218	0.0248208	0.00777326	0.025875	0.00425718	0.00914712	0.0118682	0.0172428	0.0545892	0.0211512	-0.0235314	0.0254478	-0.00667544	-0.0028395	0.0192283	0.0153484	-0.00681643	-0.0229202	0.00326988	0.036984	0.0245352	-0.00262197	0.0113581	0.0204057	-0.021648	0.016703	0.004566	0.05569	-0.0083378	-0.0119494	-0.00591767	0.00892517	0.0168126	-0.034831	0.0105084	0.0079284
743	543	0.0186938	-0.00891956	0.0316489	0.0225212	0.0180274	-0.00505779	-0.00868201	0.0254145	-0.0150551	0.0111184	0.0415228	0.00444965	-0.002921	0.0388816	0.0367427	0.0450133	0.00528082	0.0313369	0.0259089	-0.00560908	0.0478846	-0.002539	-0.0383966	0.00475712	-0.0297425	-0.046069	0.0480373	0.0138615	0.0220852	0.00704841	-0.0317597	0.0325216	0.0080935	-0.0288377	0.00176333	0.0589258	0.00324347	-0.0240401	0.00770617	0.0723489	-0.0320428	-0.00572825	-0.00541782	0.0309717	0.0142757	-0.0150077	0.0175878	0.0212275
744	544	0.0200602	0.00691498	0.00542496	-0.00707658	-0.0201658	-0.00377664	0.016233	-0.0161308	0.00165136	0.00560359	0.0313537	0.00112381	0.0170485	0.0145254	0.0254971	0.00566324	-0.0306803	0.0657927	0.00984731	0.00242133	-0.00318882	-0.00126367	4.68821e-05	-0.0232359	-0.0153191	-0.0241802	0.0772695	-0.0221167	0.0301772	0.00770922	-0.0421431	0.0232803	0.00318434	-0.0286717	0.00408334	0.0152518	0.0285412	-0.0251907	-0.0233862	0.0564531	-0.0229534	-0.0229858	0.0127952	0.00949333	0.0165977	-0.00503992	0.0126501	-0.0129742
745	545	0.00778467	0.00383873	-0.0373226	-0.0345817	-0.0787911	-0.0249685	0.0089011	-0.012136	0.0046296	0.0125532	0.00587365	0.0210199	0.0227092	-0.0193921	0.0187688	0.00141064	-0.0285833	0.0632986	-0.00205607	0.0330643	-0.0289373	0.00771673	0.031116	-0.0287321	0.0333707	-0.00647068	0.0513918	-0.0247867	0.0177921	-0.0234117	-0.00608127	0.0116268	-0.00170092	-0.00426585	-0.00805893	-0.00388974	0.0247146	0.0225262	-0.0428266	0.0262836	-0.0210827	-0.05596	0.0219829	0.0111881	-0.000156696	0.0184863	-0.0168126	-0.0153747
746	546	0.0116067	0.0137667	-0.0357332	-0.0103209	-0.043803	-0.0272649	-0.0170053	0.0177103	0.0102698	0.00776251	-0.00717968	-0.000215516	0.00205654	-0.0291276	-0.000801602	0.0146628	-0.0256364	0.0204598	0.0318825	0.00898775	-0.00807548	-0.00568983	-0.00732619	-0.0076896	0.0260945	0.0402419	0.0462742	-0.0105972	0.00150732	-0.0206572	0.0336583	-0.00266671	-0.019786	0.0165187	0.0213208	0.00990817	0.0563138	0.054966	-0.0235062	-0.0151113	-0.0143426	-0.0581306	0.00191324	0.0488855	-0.0142602	0.0403501	-0.0148494	0.00738105
747	547	0.0269241	0.0160588	0.0294634	-0.00572202	0.0157024	-0.00196196	-0.00838766	-0.0105692	0.0222936	0.0240152	-0.0120936	-0.0162905	-0.00476648	-0.0266932	-0.0211382	0.00504089	-0.0352146	0.0258345	0.0321027	-0.0182076	0.000440041	-0.00593623	-0.0222392	0.0374576	0.0336469	0.0448959	0.0434262	0.0239489	-0.0312543	0.021573	0.0119835	0.00247386	-0.029679	0.0189454	0.0384859	0.00318083	0.0326246	0.015528	0.0367035	-0.0311296	0.0201923	-0.0389944	-0.00738196	0.0139682	0.0183652	0.0413679	-0.0164563	-0.0338125
748	548	0.039691	0.00229859	0.0337901	-0.00669157	0.0029443	-0.0238604	0.0317286	-0.0478729	0.00339096	0.0336841	-0.0172192	0.0142079	-0.00697542	-0.04315	-0.00659222	0.00670893	-0.0257754	0.039946	0.0170403	-0.0208224	-0.00948488	0.015898	-0.00764037	0.0551919	0.0734348	0.0237328	0.00650239	0.041251	-0.0696108	0.0148309	-0.00115654	-0.00576691	-0.0497107	0.0219642	0.0202889	-0.00586972	-0.00485186	-0.0389593	0.0198957	-0.0205672	0.00158361	-0.0358543	-0.00995681	-0.0294078	0.0232695	0.0200625	-0.0291061	-0.0838568
749	549	0.0346224	0.0133212	-0.0353269	0.00391629	-0.0184868	-0.0453285	0.0278298	-0.025166	-0.0105138	-0.0425023	-0.0302867	-0.0034375	-0.0140656	-0.0295044	-0.00413392	0.0347868	0.0196006	0.0330371	0.00409836	-0.0225059	-0.000413239	-0.0110039	-0.00880757	0.00908804	0.0553681	0.0508136	-0.00610906	0.0214975	-0.0814631	-0.000831507	-0.00575493	-0.0246309	-0.0601705	0.0531254	0.0159183	0.0144179	0.0238866	-0.0283825	-0.0375449	-0.0148568	-0.023584	-0.0185326	-0.00731533	0.0037671	-0.00852969	-0.00894816	-0.0116755	-0.0491608
750	550	0.0113116	0.0242859	-0.0589325	-0.00755074	-0.0049087	-0.031978	-0.0361224	0.0074257	0.0266187	-0.0541924	-0.0517818	-0.00227456	-0.0176278	0.0339729	-0.0183617	0.0537617	0.044937	0.0223387	-0.028533	-0.0104507	0.00447613	-0.0415912	0.0140704	-0.0156892	0.0151124	0.0223612	0.00141793	0.0121761	-0.0516063	-0.00171727	-0.00586115	-0.00188795	-0.0374178	0.0486218	-0.00548726	0.029251	-0.000711066	-0.00108344	-0.0353811	-0.00992274	-0.00454358	-0.00235757	-0.00460772	0.0260325	-0.00690418	-0.019128	-0.0113896	0.0223361
751	551	-0.00236147	-0.0145434	-0.0355732	-0.0220891	-0.00123883	-0.0223755	-0.0330047	-0.00900231	0.0352896	0.00536836	-0.0358343	0.0248015	-0.00850764	0.0385733	-0.0130605	0.0535616	0.0364515	-0.0106125	-0.0206893	-0.0175876	-0.0242649	-0.00595867	0.0235764	0.00457282	-0.0211349	-0.0190088	-0.0290963	0.009959	0.0154993	-0.0262982	0.0157827	0.0138218	-0.0125296	0.00723384	-0.0137964	0.00821461	-0.0487503	-0.00726984	-0.0160456	-0.0140942	-0.0129612	-0.00370696	-0.00937762	0.00926276	-0.00138903	-0.0147147	-0.0266499	0.036886
752	552	0.00603654	-0.0509317	-0.00808945	-0.0262601	-0.0283574	0.0127501	0.00797986	-0.0164463	-0.00492773	-0.021459	0.00569677	0.0151643	-0.00210183	0.00159038	0.0020442	0.0442634	0.0476627	-0.0417762	0.000962353	-0.0280927	-0.0183911	0.00338825	0.000594534	-0.00841593	-0.052302	-0.0207568	-0.0732168	0.00334521	0.0543965	-0.0215275	0.0122805	0.00656254	0.000151343	0.0231464	-0.0113362	0.0138376	-0.00916878	-0.00220847	0.0142122	-0.0178937	0.00586542	0.00960504	-0.00267553	0.0135903	-0.0166947	-0.0254275	-0.0106638	0.0421756
753	553	-0.0131583	-0.0118047	0.0110257	-0.00238351	-0.0408417	0.0157135	0.00542753	-0.00574022	-0.00942954	-0.0345291	0.011878	0.0101431	-0.0209426	0.00466918	0.00174135	0.0164853	0.0282244	-0.0504604	-0.00523054	-0.0164607	0.0107515	0.010187	-0.0174341	-0.033306	-0.0458748	-0.032717	-0.0395281	-0.00707157	0.0230491	-0.000575242	0.0104992	0.0140412	0.00651491	0.0397113	-0.0376247	0.0183121	-0.000613544	0.016738	0.0290188	0.000824033	0.0456268	0.00835176	-0.0115286	-0.00178476	-0.0100059	-0.0403667	-0.0150817	0.0458383
754	554	-0.0371099	0.0208277	0.0203164	0.015426	-0.0366947	-0.0111367	0.026669	-0.000625514	0.013079	-0.00199788	0.00499151	-0.00196778	-0.0410056	0.00181449	-0.0187487	0.00635903	0.0137688	-0.044595	-0.00912294	-0.00493984	-0.0232231	0.0296005	-0.0132578	-0.0306989	-0.0434589	-0.0364577	0.00532304	-0.00858964	0.00366532	0.0111497	0.0120293	-0.00898159	-0.00349204	0.0136103	-0.0588559	-0.00744839	-0.0515681	-0.00885196	0.0113945	0.0173411	0.0234127	0.0317608	-0.0307953	-0.0292048	0.0125254	-0.0254669	-0.030524	0.023135
[truncated: 145 more rows]
[truncated: 24 more columns]

## Sheet: Figure_3E
	time	sub-001_TH6-L1	sub-002_TH6-L1	sub-003_TH6-L1	sub-004_TH6-L1	sub-005_TH6-L1	sub-006_TH6-L1	sub-007_TH6-L1	sub-008_TH6-L1	sub-009_TH6-L1	sub-010_TH6-L1	sub-011_TH6-L1	sub-012_TH6-L1	sub-013_TH6-L1	sub-014_TH6-L1	sub-015_TH6-L1	sub-016_TH6-L1	sub-017_TH6-L1	sub-018_TH6-L1	sub-019_TH6-L1	sub-020_TH6-L1	sub-021_TH6-L1	sub-022_TH6-L1	sub-023_TH6-L1	sub-024_TH6-L1	sub-025_TH6-L1	sub-026_TH6-L1	sub-027_TH6-L1	sub-028_TH6-L1	sub-029_TH6-L1	sub-030_TH6-L1	sub-031_TH6-L1	sub-032_TH6-L1	sub-033_TH6-L1	sub-034_TH6-L1	sub-035_TH6-L1	sub-036_TH6-L1	sub-001_CCA	sub-002_CCA	sub-003_CCA	sub-004_CCA	sub-005_CCA	sub-006_CCA	sub-007_CCA	sub-008_CCA	sub-009_CCA	sub-010_CCA	sub-011_CCA	sub-012_CCA
[truncated: 900 more rows]
[truncated: 24 more columns]

[truncated: 8 more sheets: Figure_3B, Figure_3F, Figure_3C_sub-1-18, Figure_3C_sub-19-36, Figure_3G_sub-1-18, Figure_3G_sub-19-36, Figure_3D, Figure_3H]
