# Supplementary material for: A multichannel electrophysiological approach to noninvasively and precisely record human spinal cord activity
Source: PLoS Biol. 2024 Oct 31;22(10):e3002828. doi: 10.1371/journal.pbio.3002828 (PMC11527246; doi:10.1371/journal.pbio.3002828)
Supplement: S3 Data — Sheets Figure_4A and Figure_4E. Each sheet contains the ESG-SNR values of each participant (columns), with single-channel data being represented in the upper row and CCA data being represented in the lower row. Remaining 6 sheets. Each sheet contains the individual participant ESG data underlying panels B-D and F-H (sub-006, sub-014, sub-021), with the first 3 sheets depicting cervical data and the last 3 sheets depicting lumbar data. Each row corresponds to 1 trial, and each column corresponds to 1 time point, first presented for the single-channel data and then for the CCA data. (XLSX) [file pbio.3002828.s008.xlsx]

## Sheet: Figure_4A
	analysis_type	sub-001_snr	sub-002_snr	sub-003_snr	sub-004_snr	sub-005_snr	sub-006_snr	sub-007_snr	sub-008_snr	sub-009_snr	sub-010_snr	sub-011_snr	sub-012_snr	sub-013_snr	sub-014_snr	sub-015_snr	sub-016_snr	sub-017_snr	sub-018_snr	sub-019_snr	sub-020_snr	sub-021_snr	sub-022_snr	sub-023_snr	sub-024_snr	sub-025_snr	sub-026_snr	sub-027_snr	sub-028_snr	sub-029_snr	sub-030_snr	sub-031_snr	sub-032_snr	sub-033_snr	sub-034_snr	sub-035_snr	sub-036_snr
0	single_channel	7.69102	23.4136	17.687	13.5621	7.63857	9.90285	10.7578	7.35573	90.5985	13.2794	6.31116	13.6889	8.78297	6.49453	5.04588	8.74608	8.65771	2.16773	9.17379	28.9797	9.0838	18.4577	13.5197	5.71232	20.0767	9.69174	44.899	90.3949	3.71274	7.73427	44.9456	11.4634	7.38795	5.07092	19.067	14.6821
1	cca	18.304	14.3943	20.402	12.3772	19.1819	24.4329	8.01844	7.55657	91.1369	20.352	8.94128	14.1482	22.6689	10.1988	18.9308	13.8486	79.3309	18.686	17.2587	20.2396	32.9502	19.346	25.27	4.99316	9.28138	36.288	8.87841	31.125	8.13398	17.2828	21.2233	34.3647	14.7177	7.88657	26.5958	18.077

## Sheet: Figure_4B_sub-006
	trial_number	target-vertebra_-20ms	target-vertebra_-19ms	target-vertebra_-18ms	target-vertebra_-17ms	target-vertebra_-16ms	target-vertebra_-15ms	target-vertebra_-14ms	target-vertebra_-13ms	target-vertebra_-12ms	target-vertebra_-11ms	target-vertebra_-10ms	target-vertebra_-9ms	target-vertebra_-8ms	target-vertebra_-7ms	target-vertebra_-6ms	target-vertebra_-5ms	target-vertebra_-4ms	target-vertebra_-3ms	target-vertebra_-2ms	target-vertebra_-1ms	target-vertebra_0ms	target-vertebra_1ms	target-vertebra_2ms	target-vertebra_3ms	target-vertebra_4ms	target-vertebra_5ms	target-vertebra_6ms	target-vertebra_7ms	target-vertebra_8ms	target-vertebra_9ms	target-vertebra_10ms	target-vertebra_11ms	target-vertebra_12ms	target-vertebra_13ms	target-vertebra_14ms	target-vertebra_15ms	target-vertebra_16ms	target-vertebra_17ms	target-vertebra_18ms	target-vertebra_19ms	target-vertebra_20ms	target-vertebra_21ms	target-vertebra_22ms	target-vertebra_23ms	target-vertebra_24ms	target-vertebra_25ms	target-vertebra_26ms	target-vertebra_27ms
0	1	0.344082	-0.279414	-0.382747	0.340844	0.129903	0.0582477	0.082596	-0.209684	-0.286814	-0.210737	0.141404	0.140547	-0.184883	-0.302517	-0.175096	0.129506	0.326046	0.534729	0.571641	0.242293	-0.0435213	-0.213469	-0.455707	-0.569742	-0.692016	-0.876289	-0.269973	0.388895	0.459204	0.749115	0.461627	-0.223166	-0.0852274	0.153564	0.0356588	-0.126017	-0.0109885	0.367768	0.181453	0.165839	0.41132	0.0341056	0.25109	0.0816473	-0.620295	-0.076149	0.367089	0.406792
1	2	0.603015	0.00406229	-0.754576	-0.232143	0.711922	0.620052	0.650543	0.0138578	-0.987444	0.0685126	0.520443	-1.1613	-1.22794	1.05165	1.08807	-0.776758	-0.350322	0.370976	0.112509	0.128314	-0.0100521	-0.0659575	0.0655727	0.071801	0.0210739	0.206494	0.171747	-0.328114	-0.332478	0.396506	0.763998	0.118762	-0.544381	-0.393584	0.0150201	0.0515433	-0.123233	0.184763	0.369838	-0.934622	-1.45001	0.351313	1.07233	0.123099	-0.20987	0.218272	0.61354	0.451324
2	3	0.531346	-0.444863	0.349381	0.729057	0.525239	-0.00636467	-0.394146	-0.0895526	0.0372368	0.569312	0.584649	-1.21487	-2.45688	-1.92872	-1.10783	-1.23536	-1.19876	0.449575	1.30107	1.21196	1.98963	2.17152	1.61405	0.869295	-0.00209473	-0.599676	-0.994196	-0.898117	-0.549478	0.0718656	0.78072	0.307947	-0.711981	-0.615326	-0.249822	-0.586176	-0.565157	-0.371109	-0.531412	-0.532228	-0.232007	0.309383	0.420318	0.0790195	0.214648	0.261034	-0.117241	0.54627
3	4	-0.171489	-0.610327	-0.326781	0.255259	1.11775	0.559179	-0.0460688	0.137076	-0.00146216	-0.280373	0.0632401	-1.16133	-2.25982	0.074598	-0.123516	-1.65578	0.301146	0.788123	0.514089	1.32764	0.751337	0.250099	0.306609	0.117795	-0.119221	-0.276505	-0.121446	-0.250031	0.19693	1.47071	0.8567	-1.01174	-1.25914	-0.656802	-0.16179	0.765372	0.970755	-0.240384	-0.830719	-0.234123	0.160752	0.00113484	-0.874185	-1.04136	-0.332822	-0.00342812	0.485011	0.327369
4	5	0.070276	-0.168498	0.504518	0.419428	-0.375482	-0.42925	0.30146	0.790932	0.347986	0.104543	-0.398104	-1.21545	-0.512666	0.233106	0.349128	0.0123005	-0.556748	-0.150016	-0.228258	-0.117844	0.825634	0.706013	0.508561	0.565085	0.185236	0.207694	-0.260024	-1.15488	-0.565824	0.418942	0.456368	-0.217645	-0.461861	0.127463	0.245394	0.365433	0.293348	-0.404165	-0.196514	0.407229	-0.00558312	-0.650117	-0.96305	-0.736109	0.482543	0.442633	-0.465768	0.253526
5	6	0.216497	-0.14724	-0.285623	-0.0974494	0.435189	-0.349346	-0.532893	0.176237	-0.224211	-0.41789	-0.325992	-0.307847	0.488042	0.455509	-0.184645	0.254171	0.294717	0.0478908	0.725155	0.851488	0.397973	0.360473	0.207462	-0.291234	-0.557841	-0.564011	-0.874136	-0.384913	-0.130083	-0.669328	0.276192	-0.405143	-0.869083	1.84922	1.22777	-0.838848	-0.363887	-0.424288	-0.409656	0.187889	0.186103	-0.140731	-0.16479	0.334093	0.874941	0.789689	-0.210362	-0.507788
6	7	0.531081	-0.437721	0.66574	1.05554	-0.20079	-0.0639748	-0.642071	0.0504298	0.660479	0.504356	1.57603	0.994665	-0.324548	-0.434838	-0.067212	0.206164	0.00557244	-0.263195	-0.5105	-0.504699	-0.279364	-0.302512	-0.349475	-0.510709	-0.441343	-0.264486	-0.661273	0.073634	1.36001	0.598613	-0.227343	0.0995963	-0.232175	-0.421817	-0.229945	-0.266422	-0.00737559	0.111746	1.00053	0.526999	-1.30916	0.403261	1.57726	-0.258221	-0.81221	-0.453942	-0.256553	0.282378
7	8	0.604534	0.358727	0.190612	-0.0866819	-0.856884	-0.497567	-0.0262401	-0.0457159	0.268187	0.528462	0.574662	0.447558	0.078402	0.522097	2.23321	2.69909	1.40265	0.0254391	-1.20989	-1.82201	-1.82246	-1.63926	-1.24364	-0.994318	-0.759266	-0.839156	-1.0667	-0.402528	0.689558	1.15172	-0.0972047	-1.67882	-1.6662	-1.24051	-0.371659	1.15603	2.40428	3.15574	3.25795	2.50258	1.20486	0.612591	0.42473	-0.457564	-1.6753	-1.73511	-0.400376	0.0863124
8	9	-0.278889	0.643266	0.353577	-0.803371	-0.347572	0.166357	0.898021	1.24292	-0.0943821	-0.535142	0.123601	-0.054154	-0.250958	-0.0501477	-0.178876	-0.734703	-1.35594	-1.18889	-0.521994	0.0437556	0.439393	0.497494	0.556203	0.655592	0.603269	0.792775	0.841847	0.192708	-0.378725	-0.54933	-0.471594	-0.0395296	0.288496	0.0263074	-0.673779	-1.58409	-1.43751	0.458158	1.22514	0.493302	0.552513	0.700664	0.46217	0.133755	0.160811	-0.309038	-1.44279	-0.296856
9	10	0.106614	0.215249	-0.30847	-0.307276	0.181163	0.435916	0.298046	0.28453	-0.0629973	-0.532429	-0.141968	0.22031	0.286095	0.287003	0.969035	0.865221	-0.223623	0.785326	0.747842	-1.10767	-1.13919	-0.616662	-0.461636	-0.382999	-0.356993	-0.0887348	0.491629	0.38811	-0.172242	0.807519	0.555679	-0.774268	0.263318	0.535146	-0.627754	-0.419166	0.411805	0.0920851	-1.20657	-0.72128	0.681149	0.240726	0.157162	0.251692	-0.556294	-0.237365	0.820013	1.10436
10	11	0.811072	0.839307	-0.0439614	-0.222764	0.0111391	0.171317	0.0288194	-0.00789936	0.510781	0.946287	0.660167	0.330465	0.289763	-0.424	-0.839835	-0.660877	-1.0402	-0.705278	0.0756394	0.522846	1.1622	1.12014	0.470058	-0.32241	-1.06177	-1.72589	-2.0949	-1.37753	-0.358582	0.575207	0.816844	0.145151	0.321109	0.796502	0.41527	0.493025	0.883698	0.00982319	-0.440434	0.103671	0.307986	0.193267	-0.566863	-0.0797782	0.864738	0.304317	0.491114	0.766121
11	12	-1.38595	-0.452837	0.098967	0.276741	0.329855	-0.30407	-0.421522	-0.0814646	-0.331621	-0.568452	-0.51012	0.119296	1.14668	1.49242	0.90755	0.122413	0.251526	1.12938	0.447884	-1.43783	-1.94808	-1.56569	-1.15347	-0.491336	-0.0352464	0.605137	0.885804	0.0243763	-0.0246058	0.586681	0.724143	0.643357	-0.207761	0.0622333	1.04784	-0.195005	-1.38502	-0.980884	-0.240921	0.569774	0.879418	0.793513	0.593217	-0.0457919	-0.163328	0.560454	0.183314	-0.597034
12	13	0.707249	-0.363428	-0.669331	0.248401	-0.615634	-0.723932	0.220972	-0.260298	-0.0583801	0.421041	0.17213	-0.045972	-0.360373	0.160424	0.36441	0.290587	0.970369	-0.38016	-1.64751	-0.297508	0.271941	-0.0696691	0.0509933	0.0903541	0.0218471	-0.0426454	-0.113258	-0.215297	0.12877	0.737325	0.532854	-0.351914	-0.578604	-0.05055	-0.00718733	-0.133052	-0.228277	-1.09498	-1.05684	0.466204	0.993444	0.79759	0.912597	0.100381	-0.593287	0.0513506	0.127748	-0.485711
13	14	0.222515	0.118626	-0.357292	-0.0772741	0.116297	0.213846	-0.0954886	-0.312029	0.331474	0.401681	-0.137233	-1.28143	-1.52409	-0.0239337	0.503734	0.0732051	0.335	0.513632	-0.167063	-0.27206	0.144726	0.0515289	0.108038	0.206259	0.224525	0.40902	0.569012	0.585817	0.670734	0.347988	-0.643779	-0.621661	-0.643819	-1.64856	-0.958012	-0.159264	-0.460596	0.314801	-0.23368	-0.826714	0.704645	-0.138463	-0.617198	0.636624	-0.285579	0.0884317	1.08628	0.230366
14	15	0.244661	0.528173	0.330308	-0.234144	0.0513473	0.415366	0.838321	-0.138297	-1.03334	-0.26422	0.238747	-0.0317534	0.0907386	1.05169	0.0108946	-0.800807	1.67376	1.48566	-0.81488	-0.520346	-0.0770751	-0.341933	-0.454581	-0.773429	-0.754082	-0.992413	-0.970092	-0.122623	0.291188	1.51597	1.45956	-1.47075	-1.10754	1.01858	-0.330907	-0.273646	1.38774	0.66249	0.245681	0.295848	-0.0858688	0.114027	0.0157002	0.015775	0.646862	0.307965	-0.932759	-0.387296
15	16	0.0506314	0.475095	0.480338	-0.067435	-0.58086	-0.554587	0.450258	0.758364	-0.136442	-0.202782	-0.507836	-0.826536	0.0218583	-0.611232	-0.948839	0.73158	1.512	1.33897	0.784804	-0.160581	-0.655818	-0.608313	-0.514619	-0.566851	-0.404305	-0.450169	-0.333881	0.365949	0.500533	0.723281	0.896039	0.0916911	-0.536465	-0.473494	-0.077641	-0.181513	-0.523408	-0.482313	-0.351548	0.279677	0.574377	0.0941334	0.230325	0.580351	0.116334	-0.77823	-0.686037	0.577512
16	17	-1.32422	-0.947754	0.684149	-0.219458	-0.10387	0.721123	-1.09762	-1.80766	0.35968	1.57078	0.998731	-0.0403179	-0.4367	-0.871182	-0.802463	1.36299	2.1225	0.831426	-0.311335	-1.05009	-0.654469	-0.352802	-0.303571	0.187336	0.235205	0.503988	0.610682	0.0159865	-0.326638	-0.163033	0.64654	-0.77508	-2.48312	0.160668	0.945857	-0.430828	0.883463	0.62034	-0.335886	1.01295	1.12228	0.20422	0.0752339	-0.778527	-1.40307	-0.943622	0.366375	1.83874
17	18	-0.0587474	-0.774284	-0.592207	-1.02284	-1.22877	-0.832062	-0.429918	0.0714022	0.594757	1.80434	3.2723	3.1376	1.0358	-1.7631	-2.4096	-1.90998	-2.61841	-2.68931	-3.17647	-2.45215	1.56349	3.66355	2.6049	0.358599	-1.5355	-2.01069	-1.1279	0.907208	1.56382	1.65919	1.37137	-0.844479	-1.79242	-2.00707	-2.34678	0.232685	3.34461	3.04779	1.96812	1.87004	1.64664	2.79741	2.46259	-0.40978	-1.08903	-1.23506	-2.66963	-2.50942
18	19	0.381425	-0.0418902	-0.452825	0.220766	0.158632	0.00643285	0.42716	-0.126591	-0.398469	-0.313609	-0.170583	0.313655	-0.218329	-0.311868	0.0660796	-0.631904	-0.795062	-0.581071	-0.363366	0.49894	0.838667	0.682381	0.719029	0.634063	0.540775	0.334332	0.0103566	-0.402812	-0.797474	-0.0617863	0.555693	-0.337295	-1.04847	-0.60803	0.144324	0.00225465	-0.14908	-0.0778213	-0.25245	0.431232	0.454034	0.552935	1.2618	-0.0592256	-0.589632	-0.0616318	-0.932326	-0.694442
19	20	-0.543959	-0.547937	-0.231959	0.0224685	-0.0717464	-0.367509	0.876239	0.873178	-0.521867	0.303105	0.621277	-0.237357	-0.468941	-0.501534	-0.046729	0.221678	-0.40437	-0.388258	0.642527	0.272945	-0.622473	-0.292518	-0.128642	0.0300194	0.207126	0.568534	0.701586	-0.820487	-1.04289	0.81644	1.28939	-0.0273575	-0.654575	0.180603	-0.0174588	-0.951101	-0.450308	0.250791	0.243249	0.393415	0.641623	0.0826511	-0.308233	0.563088	0.690451	-0.0860786	0.0815464	-0.202326
20	21	0.0202553	-0.108649	-0.326212	0.327165	0.926633	0.234861	-0.937768	-0.477961	1.00183	0.608059	0.13773	0.319139	-0.213091	-0.531335	-0.671577	-0.427865	-0.0908366	-0.551043	-0.713799	0.0413871	0.614427	0.515125	0.377459	0.261469	0.1539	-0.0293579	-0.0490538	0.141942	-0.212437	-0.116999	0.137315	-0.16997	0.380518	0.232663	-0.959884	-0.653594	0.220812	0.422913	0.0557873	-0.27976	0.8471	1.15487	-0.472636	-0.491334	-0.0234148	-0.450517	0.126823	0.328664
21	22	1.11395	-0.627339	-0.456044	1.35968	0.0127276	-1.00375	-0.910339	-1.16571	0.489903	1.02331	-0.22854	-0.0647596	0.229299	0.677814	0.596252	-0.521984	-0.764451	-0.310413	0.212617	0.343541	0.116256	0.0600249	0.181841	0.137247	-0.0455732	-0.0574465	-0.190263	-1.14184	-1.06439	0.889577	0.597142	0.587893	1.81993	-0.514875	-1.61207	-0.632839	-0.555337	0.417981	0.535604	-0.16702	0.451619	0.55365	-0.639646	-0.28059	-0.021904	-0.467279	0.309247	0.242227
22	23	0.373587	0.278885	-0.234623	-0.0131387	-0.0347207	-0.941412	-0.339499	0.0111295	-0.786211	-0.253616	0.864814	0.628901	-0.270798	-0.171075	0.291206	0.0303132	0.199272	0.393264	-0.0343196	-0.0163782	-0.122329	-0.341782	-0.206006	-0.0836163	0.0519281	0.0707818	0.169136	0.13724	0.606938	1.05705	-0.0298396	-0.371693	0.311671	-0.060945	-0.797382	-0.622297	0.0831585	0.118479	0.12235	0.237548	0.283527	0.809604	0.316468	-0.680793	-0.468912	-0.297086	-0.492996	0.0102194
23	24	-0.10135	-0.0814558	-0.257988	-0.238295	-0.0905246	-0.152913	0.0216838	0.0606556	-0.0122931	0.60294	0.204133	-0.298547	-0.126008	-0.602399	0.384026	1.13547	0.191648	0.222102	0.0331046	-0.577832	-0.463069	-0.459065	-0.481165	-0.470231	-0.213287	-0.0690685	-0.526445	-0.00675809	1.14515	1.36368	0.86691	-0.265385	-1.0242	-0.037116	0.714015	-0.0721643	0.210241	0.188595	-1.33815	-0.237226	1.02119	-0.335952	-0.380741	0.280539	0.101111	0.266281	0.192352	-0.362217
24	25	0.762565	-0.154767	-0.727358	0.421827	0.982379	0.209243	-0.613876	-0.106821	0.655485	0.0325447	-1.02909	-0.143565	0.856297	-0.9525	-1.20113	0.438627	0.24728	0.268147	-0.0968715	-1.02739	-0.416626	0.239364	0.499492	0.87557	0.914836	1.09594	1.08029	0.0251921	0.0845301	0.0813188	-1.50123	-0.688323	0.0847108	-0.922005	-0.579119	-0.635513	-0.553481	0.200173	0.530071	1.40519	0.0234572	-2.48363	-1.4209	0.446161	0.993795	1.17867	1.57168	2.06939
25	26	-0.111701	-0.536834	-0.857563	-0.351058	-0.495675	-0.904181	-0.864254	-1.12465	0.248482	2.02818	0.481118	-0.888173	0.230952	0.602663	0.287756	0.622018	0.376552	0.214413	1.19294	1.13557	-0.140659	-0.769088	-1.09155	-1.22724	-0.898697	-0.734341	-0.130686	0.759748	1.21218	1.63518	1.03577	-0.46889	-1.84503	-1.3504	1.16814	0.939353	-0.645259	0.433105	1.19468	0.220822	-0.797435	-0.735189	0.324684	0.152689	-0.657901	0.306083	1.08192	0.730233
26	27	0.713151	0.402974	0.410137	0.376126	0.0470643	0.559954	0.0219066	-1.37893	-0.811454	-0.0971191	-0.0388703	0.26586	0.285559	0.367045	0.325777	0.145549	0.330476	0.542575	0.233674	-0.564078	-0.94428	-0.728797	-0.514998	-0.313037	-0.0926415	0.361085	0.918858	0.673351	0.0422274	0.0152031	0.0977005	-0.287031	-0.629103	-0.471484	-0.181805	-0.117582	-0.0896264	0.0222812	0.197863	0.0919388	-0.482189	-0.118284	1.36568	1.37252	0.281472	0.501459	-0.0227296	-1.46466
27	28	-0.494695	-0.0368742	0.215188	0.18235	0.490432	0.702524	0.301914	0.239605	-0.0155665	-0.676913	-0.555405	-0.129938	-0.0877702	-0.331066	-0.275867	-0.0545176	-0.290659	-0.154468	-0.0448424	-0.469095	-0.285745	-0.0324528	0.0155881	0.271422	0.283794	0.461148	0.349084	0.155011	1.03126	1.06874	0.0891349	-0.519667	-1.29207	-0.806594	0.579627	0.567812	0.0555459	-0.100045	-0.207079	-0.428328	-0.553069	-0.365268	-0.318588	-0.523479	-0.480783	0.0354188	0.371111	0.638751
28	29	1.7015	2.16324	1.18779	-0.00112869	0.311397	0.385195	-0.627851	-0.869492	-0.978639	-0.862625	-0.995944	-2.06893	-1.08785	-0.294429	-0.538382	1.68359	2.6084	2.21554	2.30057	0.227769	-1.12269	-1.07933	-1.64479	-1.2421	-0.573469	-0.267455	0.712826	1.13966	1.46583	1.67416	0.218206	-0.83811	-1.93388	-2.24511	-0.0101756	0.740198	0.177148	0.266904	0.732545	0.915156	-0.543923	-0.789062	0.666925	0.748709	0.0208279	-0.0677882	0.32239	-0.0506129
29	30	-0.313984	0.179765	0.889992	0.819451	0.806935	0.538127	-0.202507	-0.209765	-0.54932	-0.827545	-0.270571	-0.432522	-0.434855	0.380725	0.293734	-0.0134701	0.113487	-0.253359	-0.477328	-0.0886865	0.229355	0.190477	0.197252	0.276896	0.0640175	0.0786442	0.0258753	-0.704773	-0.705261	0.293857	0.466458	0.162094	0.418789	-0.145079	-0.949542	-0.182076	0.499333	-0.0860817	-0.113166	0.365806	0.183508	0.180832	0.0992971	0.357763	0.308632	-0.815374	-0.0184306	0.76228
30	31	-0.256568	0.689358	1.6948	1.34819	-1.35081	-0.347516	-0.0364894	-0.925012	0.490314	-1.31524	-1.42507	1.57444	0.610259	-0.253839	0.309151	-0.770637	-0.103103	0.773661	-0.993266	-1.07043	0.151601	-0.0684538	-0.162623	-0.0789296	-0.0525031	0.29819	0.59896	0.928358	1.13835	1.20198	1.09718	0.507073	-0.981692	-2.27627	-1.09655	-0.115994	-0.467846	0.218396	-0.202552	-0.0766871	0.89493	-0.720199	-1.27323	0.430683	2.7084	3.27618	-0.280256	-2.18908
31	32	0.493763	0.332268	0.151399	-0.143215	-0.933165	-0.352057	1.05811	0.206386	-0.436152	0.594972	1.03725	0.388869	-1.16709	-0.822598	-0.191406	-1.4957	-0.758549	0.136159	-0.242661	0.319513	0.397111	0.174686	0.168503	-0.166586	-0.170695	-0.231237	-0.173535	0.771973	0.741962	0.113696	0.0283168	-0.466571	-0.0933235	0.229857	-0.0344993	0.174415	-0.216068	-0.268455	-0.0434746	0.0413462	0.431291	0.419623	0.259896	-0.330944	-0.0985874	0.478869	-0.968984	-1.13133
32	33	0.0544842	0.954201	0.390372	-0.88804	-1.95074	-0.922379	1.22182	-0.664719	-2.78182	-1.73804	-0.906231	-0.609827	-0.864512	0.56692	1.74187	-0.659203	-2.04023	-0.934959	0.850795	2.11844	2.53062	2.76639	2.3684	1.58739	1.01317	0.734623	-0.0392058	-1.48258	-1.66636	-0.282092	-0.0230589	-1.40496	-1.35314	-0.692391	-1.70919	-1.05826	1.55567	1.70184	-0.496022	-1.49598	0.178074	1.56618	0.795926	0.410226	0.349583	-0.103102	-0.452158	-1.11946
33	34	1.22588	1.31157	-0.0351414	-0.882574	-0.458648	0.533602	0.78851	-0.709662	-1.9666	-0.742036	0.610433	0.949281	1.11204	0.507438	-0.305635	-0.31804	-0.319952	-1.13508	-0.836183	0.38595	0.321913	0.116537	0.341912	0.2675	0.213689	0.37967	0.442245	0.895524	1.57265	0.559561	-0.97751	-0.687777	-0.0865325	-0.630074	-0.889371	-0.225061	-0.276738	-0.257525	0.355595	-0.216835	0.0438889	-0.212874	-1.26257	0.96447	1.39196	-0.351184	-0.15336	-0.326065
34	35	0.273515	0.202713	0.092689	0.102758	0.321118	0.337273	-0.517775	-0.697015	-0.279495	-0.837269	-0.0452827	0.498249	-0.13931	0.585715	0.696227	0.365406	-0.135138	-0.354181	0.406323	-0.293725	-0.687167	-0.195465	-0.153908	0.145836	0.380296	0.694797	0.502441	0.241118	0.856754	0.513729	-0.640076	-0.778324	-0.731963	-1.00244	-0.475062	0.456037	0.339305	-0.463123	-0.243721	0.600016	0.747162	0.535198	0.572423	0.335689	-0.495483	-0.678183	-0.442783	-0.34696
35	36	-0.776792	-1.56138	0.924039	2.04449	0.453006	0.495182	0.440846	-1.2096	-0.288885	0.695795	-1.06971	-1.02131	0.692286	0.32625	-0.668184	-0.350118	-2.23123	-3.9586	0.312836	3.75174	2.89009	2.30323	1.61107	0.689825	-0.00052465	-0.319341	-0.744249	-0.914378	0.203696	-0.732395	-2.45167	-1.47685	0.531217	2.17118	0.886487	-1.11878	-0.778334	-1.84424	-0.338074	2.89556	-0.324649	-2.36306	0.112136	0.728602	0.157197	-0.202232	0.25436	0.352119
36	37	-0.984202	-0.547423	0.216135	0.792491	0.45938	-0.16093	0.599106	1.28822	1.28678	1.39958	0.516036	-0.258954	-0.017753	-0.0499093	-0.363521	-0.610344	-0.607761	-0.356908	0.206156	-0.00715907	-1.40556	-1.96914	-2.37758	-3.32894	-2.79089	-0.953628	0.554654	1.54116	2.43754	2.86493	1.97997	0.794055	0.737722	0.644961	0.118824	0.200861	0.362318	0.663846	1.11938	0.506896	0.0248585	0.614072	-0.224981	-1.9524	-1.65862	-1.33268	-1.96388	-0.833585
37	38	0.129924	-0.354741	-0.810524	-0.757081	-0.279791	-0.180645	-0.133802	-0.0267886	0.431003	0.652367	0.0780076	-0.107321	0.214292	-0.0912274	-0.135464	0.510716	0.0434279	-0.729307	-0.943433	-1.15073	-0.629319	-0.0285686	0.209245	0.58125	0.729059	0.860723	0.946461	0.671819	0.807138	0.646816	-0.692368	-1.30354	-0.843073	-0.462993	-0.287161	-0.26571	0.494839	0.820976	-0.243773	-0.341725	0.00413831	-0.369311	-0.313042	0.0054863	-0.164843	-0.78678	-0.504993	0.550664
38	39	0.75469	0.69513	0.180431	-0.102056	0.60572	0.400021	-0.293841	0.0105611	0.406628	0.129358	-0.420115	-0.410788	0.213683	0.806123	-0.332707	-1.07746	0.943882	1.67333	0.620496	0.0200386	-0.544777	-0.87691	-1.00381	-1.24987	-1.15105	-1.18314	-1.5185	-0.064472	0.917932	0.678927	1.70591	0.832343	-0.391224	0.0764598	0.350447	1.23041	0.466615	-0.947383	-0.196824	0.323396	0.424073	0.284209	-0.835895	-0.896074	-0.194452	-0.547023	-0.569589	0.0728877
39	40	2.22307	0.888144	-0.61928	-0.986625	-1.94369	-1.55928	0.590607	0.278213	-0.0229103	0.811847	0.302067	-0.0163729	-0.462713	-0.770793	-0.0316713	0.0194598	-0.211538	-0.386316	-0.312713	0.54367	0.767692	0.511859	0.46549	0.309974	0.119915	0.0831417	0.0339782	-0.265389	0.17162	1.25906	1.34438	0.167066	-1.4647	-2.21931	-1.43711	-0.559251	-0.208044	0.451821	0.973609	0.507511	0.0743315	0.590127	0.587538	-0.0897865	-0.217385	-0.149596	-0.272295	-0.500762
40	41	0.795861	-0.12175	-1.25757	-0.0936631	1.5237	0.397666	-0.26093	0.512939	0.0395245	-1.08017	-1.13376	-0.0895015	0.499396	0.0240174	-0.304432	0.0927926	1.06908	2.75762	4.11043	1.76336	-2.98369	-4.76878	-4.07598	-3.69926	-2.79851	-0.500137	1.25134	1.8338	2.15472	1.48182	1.25104	1.74211	0.802832	0.0367964	-0.259836	-0.993647	0.436396	2.12162	0.018653	-1.46043	0.225	0.607206	0.182335	-0.137505	-1.47308	-0.901184	0.560443	0.751857
41	42	0.100596	0.149608	0.202139	0.602964	0.179793	0.197898	0.640614	-0.0230447	-0.0351221	0.633499	0.604964	0.334023	-0.235573	-0.613324	-0.290905	0.68333	1.35468	0.804438	0.567447	0.67654	-0.0379095	-0.601357	-0.961041	-1.57039	-1.57864	-1.95476	-1.92518	0.376248	1.46493	0.866133	0.747952	-0.0507181	-0.358387	0.955982	1.57727	0.255035	-0.35196	0.747496	0.71963	-0.0170308	0.376424	-0.247394	-1.91326	-1.32859	0.172705	0.640327	0.895363	0.45809
42	43	0.6306	-0.0624243	-0.680988	0.0721628	0.0482764	-1.04989	-0.783894	-0.160768	-0.241132	0.108387	1.00945	0.752387	-0.182928	-0.181439	-0.433432	-0.360517	0.110221	-0.933046	-1.1907	-0.169409	-0.0614375	-0.0640262	0.117545	0.337504	0.52593	0.676753	0.823358	0.457802	1.19145	1.48251	-0.369632	-1.14926	-1.25865	-1.30327	-0.468402	0.0930635	0.356074	0.336627	0.513644	0.432941	-0.0500703	0.0511954	-0.213075	-0.255257	0.0600654	-0.184597	0.00347053	0.0744558
43	44	0.250469	0.429325	0.589973	0.526514	-0.591115	-0.865625	-0.362053	0.0877331	0.311103	-0.676056	-1.39805	-0.921912	-0.438261	0.303297	0.883882	0.536757	0.666866	0.948811	0.553334	0.68213	0.9479	0.660956	0.216497	-0.225095	-0.722864	-0.969906	-1.25359	-1.62951	-0.0410382	1.21714	0.283042	0.12768	-0.49601	-0.894585	0.658107	0.938114	-0.0541562	0.358151	1.47135	0.559349	-0.560769	0.237209	0.0507558	-0.848661	-0.331768	-0.397468	-1.34261	-0.782994
44	45	0.0515102	-0.993509	-0.393855	0.629872	-0.343475	-1.44935	-0.757978	0.235979	0.169921	-0.828773	-1.29779	-0.60879	-0.0730689	0.205266	0.0678954	0.0332705	0.319267	0.177791	1.68461	3.31101	2.09686	0.268546	-1.08513	-2.11668	-2.34171	-1.72281	-1.10099	-0.77024	0.339559	1.27459	1.44374	0.765863	-0.259279	-0.262271	-0.707345	-0.888239	0.46991	0.772902	-0.0220576	-0.0853251	-0.0955148	-0.0168465	0.532256	0.251867	-0.225097	0.139929	0.405448	0.153785
45	46	-0.467376	0.892989	0.946841	-0.091718	-0.0142551	0.12764	-0.814547	-1.10019	-0.998748	-0.884306	0.203848	1.06133	0.361718	0.623273	0.93153	-1.01058	-0.836001	1.20617	0.686386	-0.282734	-0.0209391	-0.0450659	-0.060246	-0.0269844	-0.199353	-0.288102	-0.715661	-0.0941861	1.71362	2.02967	0.981728	-0.507479	-0.82244	-0.0739293	-1.06719	-1.10686	0.0332221	-0.301699	-0.474368	-0.489647	0.239114	0.838945	0.14181	0.474638	0.126917	-0.526705	0.446943	-0.0338146
46	47	1.79978	2.72466	0.883133	-0.586221	-0.165193	-0.669066	-2.08682	-1.51301	-0.219991	1.04805	0.461031	-1.00755	0.464095	1.48505	1.24544	0.872736	-0.773561	-0.855114	0.596049	0.602647	-0.0137412	-0.0696001	-0.216984	-0.320078	-0.286606	-0.445659	-0.293698	-0.352824	-0.307641	1.36032	2.26369	-0.302027	-2.1651	-0.373868	-0.332055	-1.62983	-0.0520834	0.153462	-0.467812	0.78222	0.84717	0.351603	0.123331	0.742568	1.29918	-0.48987	-0.860102	0.359346
47	48	0.859721	0.469699	0.302782	-0.372611	-0.775789	0.0109057	0.520553	-0.0916985	-0.978445	-1.06766	-0.946562	-0.796834	0.593601	1.47725	1.00437	1.02364	0.818439	0.177258	-0.00335235	-0.228986	-0.397034	-0.268033	-0.236071	-0.30862	-0.293324	-0.596061	-0.570627	-0.0383365	-0.0298811	0.789252	1.40422	0.239293	-0.334217	-0.162759	-0.176379	-0.297231	0.0625389	0.439235	-0.98089	-1.17903	0.737273	0.684406	-0.0693994	-0.0407754	-0.126427	0.429918	0.41195	-0.248953
48	49	-0.495922	0.129617	0.160759	0.248229	0.742417	0.0521859	-1.01653	-0.364929	0.430994	0.31713	-0.0972772	0.0813655	1.18355	1.04516	-0.0358516	-0.0488141	0.280532	0.152649	0.0839977	0.232129	0.0390745	-0.130652	-0.186256	-0.739019	-0.937481	-1.33164	-1.4939	0.54622	1.23919	0.036901	0.287403	0.361315	0.0924816	0.457821	0.643204	-0.44766	-1.22458	0.152894	-0.811123	-1.93933	0.684213	1.4738	0.538762	0.459044	0.485694	0.23764	-0.36005	0.316956
49	50	-0.123761	-0.568878	-0.0873454	-0.539135	-0.590687	0.502733	-0.00711631	-0.429406	0.37296	0.582584	0.169413	-0.548269	-0.198969	0.593801	0.553291	0.520045	0.19855	-0.12379	-0.367091	-0.998858	-1.09376	-0.754269	-0.47616	-0.138929	0.0553792	0.471576	0.368646	-0.544342	0.347976	2.25144	1.74734	0.133623	-0.316329	-0.443386	-0.713304	-0.767055	-0.611296	-0.161191	0.122213	0.248603	0.880151	0.680863	-0.758537	-0.504278	0.422067	-0.839904	-1.38851	-0.0624539
50	51	0.216597	-0.172003	-0.470351	0.103725	0.794485	0.673524	-0.029278	-0.749055	-0.431942	0.870362	0.103885	-2.5797	-1.33637	1.91207	1.04573	-0.946278	-0.336416	0.58936	0.439103	0.817026	0.998988	0.424169	-0.0357539	-0.772276	-1.25181	-1.81037	-1.48569	0.438659	1.33267	1.46402	1.23164	0.522788	0.252573	-0.317235	-0.336879	0.228178	-0.587861	-1.40799	-0.367432	0.338081	0.315379	0.655159	-0.466415	-0.736186	0.59156	0.141753	-0.0520144	0.231729
51	52	-0.389835	0.805903	1.08226	0.151244	-0.719089	-0.493699	-0.134783	0.0484237	-0.40209	-0.846254	-0.500145	0.349087	2.2472	1.99101	-0.493925	-0.632992	0.491627	0.260629	-0.0463974	0.212241	-0.179099	-0.525238	-0.398363	-0.695458	-0.924958	-0.722726	-0.661363	-0.417448	0.0998169	0.102674	0.100176	0.0811878	0.395951	0.771967	-0.257833	0.574684	1.94601	-0.489175	-0.560474	2.2224	1.39543	-0.175687	-0.295723	0.250059	1.2753	0.360698	-0.719263	0.200153
52	53	0.000486417	-0.35991	0.128597	0.888626	0.891484	0.972913	0.842972	0.0890803	-0.204526	-0.0406107	-0.0858471	-0.378783	-1.0216	-1.04502	-0.407481	-0.107446	0.471853	0.316539	-0.442936	0.177858	0.671546	0.40594	0.323065	0.192793	0.061051	-0.204795	-0.130691	0.327633	0.640434	0.683811	-0.33616	-0.879897	-0.40523	-0.394878	0.400446	0.502108	-0.30214	0.273505	0.344386	0.0247529	-0.0995345	-0.379691	0.0170956	0.275745	-0.655484	-1.60141	-0.383839	0.422528
53	54	-0.630147	-1.2077	0.415113	0.43705	0.0197367	0.504769	-0.602993	-0.654615	-0.314555	-0.716475	0.395544	0.867103	0.227956	0.420743	0.426308	-0.393581	-0.686669	0.00514238	0.186304	-0.0645787	0.331333	0.507023	0.321334	0.173268	-0.0646195	-0.0748074	-0.0793961	0.0966933	0.403006	0.470604	0.505128	-0.222278	-0.409911	0.479196	0.188133	-0.375304	-0.316568	-0.174055	-0.283379	-0.527364	0.19421	0.488429	-0.00668885	0.294608	0.400955	-0.378745	-0.815376	0.0560991
54	55	1.28483	0.209723	0.320773	-0.0118043	-0.09819	0.585433	0.0821338	-0.38566	-1.20467	-1.53354	-1.29135	-1.59904	-0.479799	-0.67059	-0.954888	1.36868	1.69383	1.36907	2.01842	1.17652	0.667436	0.643619	0.170563	0.208876	-0.217004	-0.66783	-0.825076	-2.09969	-2.76559	-2.24213	-2.14545	-2.77278	-3.47288	-1.84436	1.01674	1.76923	2.34725	2.1734	-0.381678	-0.143636	1.80152	1.35103	2.05065	3.23961	3.83226	5.11069	4.08064	2.50026
55	56	0.485766	-0.149424	0.290362	0.835335	0.640317	0.0618923	-0.653731	-0.327865	0.582665	0.355018	0.221865	0.28822	-0.423477	-0.339714	-0.158186	-0.692447	-0.809609	-0.624034	0.0535921	0.819998	0.797847	0.62752	0.618403	0.520245	0.547463	0.681954	0.609777	0.716898	0.817312	0.577615	0.210287	-1.12435	-1.68954	-1.0085	-1.67667	-1.17778	0.492547	0.258718	-0.0856736	0.290613	0.771386	0.618924	-0.113651	-0.336468	-0.498645	-0.248518	0.217071	0.0406177
56	57	-0.813431	-1.24319	0.453231	0.5728	-1.29082	-1.66225	-0.472489	0.278116	-0.0794835	-0.883027	-1.03291	-0.359434	-0.135875	0.67832	2.27122	1.53593	0.576402	0.847085	0.0224111	-0.480692	-0.259369	-0.401877	-0.425043	-0.518284	-0.631835	-0.326622	-0.583511	-1.18917	-0.208967	0.798834	-0.421282	-1.19738	-0.141306	0.133762	0.321624	1.31075	0.895632	0.37038	1.02675	0.361838	-0.608018	-0.049911	-0.323294	-0.531809	-0.282508	-1.03959	-0.27302	0.0540703
57	58	-0.974092	-0.178906	0.336707	1.57228	2.43381	0.8051	-0.79799	-0.791471	-1.15897	0.174989	2.01051	0.774453	-0.655804	-0.474875	-0.469077	-0.0628328	0.827588	0.76412	0.59093	0.218885	-0.408669	-0.345852	-0.389305	-0.479492	-0.409713	-0.634713	-0.513538	0.540461	1.44351	0.813988	-0.167922	-0.0895812	-0.881044	-2.01158	-0.471126	0.391217	-0.653821	0.0573588	0.041059	-0.65093	0.178958	-0.921229	-0.910941	2.00585	1.77176	0.76302	1.60824	0.750831
58	59	-0.0475228	-0.252834	1.33308	2.06292	2.29645	2.66637	2.12239	0.234937	-0.695364	-0.70017	-1.0574	-0.330546	-0.434629	-1.8621	-2.03632	-1.32616	-1.56697	-1.7262	-0.019191	1.16529	0.855825	0.622824	0.444371	0.349096	0.0844142	-0.194574	-0.0866972	-0.507946	-0.545097	0.402015	0.405661	0.156728	0.572189	0.247632	-0.138728	0.0918447	0.0804381	0.0117531	0.0927057	0.53365	0.345771	-0.458849	0.634867	1.56817	0.409871	-0.0531105	0.24558	-0.252918
59	60	0.354735	-0.315805	-0.202453	-0.129121	-0.758248	-0.8677	0.304665	0.362595	0.69167	2.10753	1.63804	0.733323	0.792493	0.296053	0.0770371	0.49647	-1.23848	-3.00756	-1.50818	-0.561714	-0.711344	0.0191458	0.452862	0.764821	1.05334	1.41255	1.32975	0.344697	0.230964	0.429113	-0.581385	-1.56906	-1.67611	-1.40408	-1.00582	-0.83378	-0.72937	-0.474209	-0.77031	-0.931762	-0.101805	1.07481	2.12707	2.27294	1.62161	1.53254	1.36004	0.688991
60	61	0.828938	1.747	2.35302	2.3335	0.57823	0.13216	0.933355	1.5611	1.93751	1.28646	-0.44544	-1.45146	-1.84851	-3.76926	-3.80055	-1.27371	-0.436268	-0.0771768	0.563972	0.290516	-0.0320527	-0.115467	-0.192079	-0.241612	-0.297727	-0.251515	-0.344865	-0.980474	-1.17225	-0.703332	-0.209156	0.574961	0.952366	1.142	1.6956	1.75346	1.25567	0.544667	0.155486	-0.0451456	0.123791	0.771411	-0.0765201	-1.13866	-0.751626	-0.536634	-0.889421	-1.45827
61	62	2.15974	1.20098	-1.1087	-1.72366	-2.47431	-2.62903	-0.594636	0.378256	-0.228716	-1.40671	-1.39488	0.286828	0.666344	0.128274	0.486761	1.282	1.27034	0.214339	0.960678	3.23429	3.51138	2.21085	0.325129	-1.7887	-3.53368	-4.72809	-4.01332	-2.34146	-1.56347	-0.832703	0.167629	0.447825	0.249168	0.236108	0.163341	-0.0871164	-0.406233	0.790845	1.48562	-0.0517366	0.807197	2.42105	2.50767	2.50807	1.49412	1.64099	1.63114	-0.679418
62	63	0.590689	-0.112439	-0.0579953	-0.520306	-0.274846	-0.111469	0.42637	0.624569	-0.0900775	-0.589171	-0.533367	0.523746	0.237384	-0.839084	-0.0625736	-0.200366	-0.518278	0.125212	-0.301991	0.0666165	0.928882	0.808354	0.86682	0.633438	0.145078	-0.0317238	-0.988799	-1.33229	0.0731393	0.49952	0.031943	-0.69834	-1.29125	0.473944	1.29451	-0.0225004	-0.436983	-0.769107	-0.17258	0.28618	-1.03348	-0.664129	0.777506	0.787878	0.547414	1.4322	1.89286	0.582313
63	64	-2.19775	-2.17393	0.0548329	2.01306	1.16476	0.196122	0.0273063	1.03884	0.43673	-1.71122	-0.74477	0.395926	-0.357773	0.0221128	1.4523	1.65601	0.369132	-0.771656	-0.877239	-0.717758	-0.999661	-0.944661	-0.515765	-0.187304	0.251388	0.424383	0.461212	1.22642	1.08107	-0.353526	-0.107467	-0.780626	-3.03436	-1.11654	1.88118	0.908629	0.733841	2.66556	1.93405	0.328202	-0.642677	-1.33954	-0.218938	-0.462731	-0.765663	0.2876	-0.585801	-1.02421
64	65	-0.66592	-0.522985	-1.21793	-1.44167	-0.507779	0.738054	1.48662	1.42947	1.0702	0.672734	0.811586	0.763934	0.2448	0.718811	1.06455	1.18385	0.649874	-2.02618	-1.77507	1.15053	0.554582	-1.46699	-2.29142	-2.17372	-1.24176	-0.476459	-0.0162052	0.477788	1.98453	3.02151	1.45043	-0.625461	-1.16581	-0.527025	-0.351266	-0.778242	-0.38947	-0.0243272	0.207183	0.328409	-0.0209198	0.353042	-0.263535	-1.18941	0.113406	0.935878	0.696365	0.961545
65	66	-0.276552	-0.475135	-1.0022	-0.510031	1.2355	0.73191	-0.161684	0.364961	0.700556	-0.0228225	-0.648784	-0.110304	-0.0570053	-0.400926	0.152625	0.0268779	-0.628515	-0.55302	-0.537626	-0.326973	0.111189	0.107042	0.0500932	-0.10213	-0.290504	-0.244625	-0.120565	-0.0733914	0.149505	0.667119	-0.0189675	-0.967092	-0.175067	0.231933	0.0651227	0.467018	0.747446	0.934017	0.607968	0.168831	0.308639	0.74133	0.468634	-0.663535	-0.791851	-0.304718	-0.258059	-0.313832
66	67	-1.30211	-0.381294	-0.161577	-0.0258448	0.148706	-0.566557	-1.0134	-0.160631	0.966684	1.2675	0.880533	0.0201039	-0.112926	-0.31416	-1.01727	-0.383892	-0.272244	-0.825156	-0.216658	0.229358	0.224785	0.22329	0.207303	0.0969107	0.0287009	0.0509275	0.00301777	0.648088	0.818413	0.788789	1.52516	0.359464	-1.38766	-1.50401	-0.879207	0.145328	0.0970399	-0.09219	0.570291	0.199802	-0.407106	-0.504354	-0.260172	0.223054	-0.0242101	-0.310899	-0.318194	-0.00943338
67	68	-0.116763	0.101126	0.342642	-0.287813	-0.608693	0.332844	0.9138	0.477854	0.53731	0.476681	0.228769	0.203064	0.210828	0.720894	0.711586	-0.0445046	-0.605042	-0.933092	-0.718967	-0.487805	-0.526574	-0.360576	-0.25427	-0.108935	0.0536354	0.17531	0.277973	0.0291669	-0.0012911	0.618305	0.924944	0.133803	-1.1525	-1.36691	-0.179981	0.219699	0.21998	1.10688	0.560836	-0.398434	-0.133786	-0.186899	-0.0356235	0.610627	0.601513	0.341858	0.830391	0.397281
68	69	0.134186	-0.417567	-0.993124	-0.12632	1.43419	-0.216091	-1.51026	1.3961	1.17831	-0.906867	-0.244528	0.0720582	0.526434	0.160292	-0.54968	0.264498	-0.721886	-1.41138	-0.489145	-0.95041	-0.845118	0.0396656	0.345301	0.976171	1.22117	1.56291	1.86471	0.286827	-0.140053	0.962155	-0.185409	-1.05705	-0.530198	-1.14997	-1.41562	-0.555815	0.280919	1.1759	2.22047	2.13976	0.532207	0.186633	0.555018	-1.00677	-2.25249	-2.44862	-2.70724	-1.96279
69	70	0.48283	1.29623	-0.624843	-2.32102	0.23417	0.78328	0.0973918	1.89315	2.22535	0.87613	-0.124052	-0.360652	0.373062	1.04098	0.611599	-1.04706	-2.55934	-2.09198	-0.981548	-0.936422	-0.66456	-0.0712382	0.205861	0.31955	0.425757	0.688566	0.5257	-0.0188817	-0.532108	-0.23778	0.608029	0.358883	-0.29503	-0.0636797	0.0366909	-1.13952	-1.13514	0.41023	0.126399	0.374741	1.79946	0.869842	-0.413832	-0.223881	-0.106657	-0.723223	-0.910581	-0.646244
70	71	-0.339706	0.782946	0.422315	-0.70856	-0.559253	0.514266	0.635499	1.02636	0.949766	-1.61429	-2.05014	-0.213375	-0.156084	-0.220285	-0.0750537	-0.415225	-0.105399	0.282128	-0.0592004	-0.51967	-0.338196	0.0456155	0.177801	0.23446	0.264819	0.416832	0.237275	-0.00746073	0.534389	0.35008	-0.449527	-0.067425	0.253114	0.0183998	-0.739018	-1.33451	0.0727184	1.28051	1.30228	1.24756	0.309189	-0.685095	-0.610821	-0.247788	-0.184505	-0.228593	-0.661595	-0.593463
71	72	1.26863	1.81075	1.05258	0.760661	0.615395	-0.0269105	-0.399303	-0.404482	-0.588655	-1.3901	-1.82982	-0.974101	-0.303591	-1.03375	-1.38108	-0.258222	0.746585	1.10076	1.20311	1.24018	1.62174	1.17769	-0.256259	-1.70268	-3.45965	-4.0079	-1.60894	1.41998	2.33843	2.36138	2.14217	0.641125	-0.510476	0.00527792	0.859938	0.893049	0.237362	-0.649357	-1.37423	-1.30388	-0.420888	0.0781528	-0.453094	-0.641667	0.342158	1.10988	0.961929	0.945366
72	73	0.802031	0.834582	0.363897	0.525365	-0.893272	-1.03605	-0.0996335	0.261987	0.941975	0.759368	0.749887	0.759822	-0.452886	-0.952606	-0.133799	0.498974	0.190035	0.699076	0.958548	-0.816068	-1.60683	-1.08978	-0.783401	-0.271828	0.209202	0.529001	0.897589	0.36216	-0.790937	0.0520642	1.06175	-0.635961	-1.97149	-1.14354	-0.428812	-0.785578	-0.820174	-0.00326414	0.589991	0.634668	1.29665	2.15904	1.49679	1.1349	2.43727	3.4846	2.49683	-0.140607
73	74	0.162508	-1.89976	-2.43869	-1.87464	-0.407016	0.0820878	-0.197253	-0.756134	-1.57897	0.293024	1.03666	-0.475651	0.194639	0.529911	0.647339	1.4222	0.382995	-0.485594	0.172817	0.203457	-0.412516	-0.494827	-0.398664	-0.314181	-0.357026	-0.0913924	-0.274019	-0.767879	0.511655	0.757221	0.550292	1.65879	0.518011	-0.295621	0.0608381	-0.36479	0.596556	0.905861	0.555561	0.666358	-0.927934	-1.21714	0.466229	0.756932	0.453508	0.334599	0.400653	0.404135
74	75	-0.238509	-0.492875	-0.599004	0.0687341	0.48881	0.404069	0.205658	0.548909	0.675408	-0.0930127	-0.358007	-0.0704519	-0.0425543	-0.151314	-0.517287	-0.403016	0.298796	0.450789	0.39099	0.194508	-0.128081	-0.133759	-0.304832	-0.32521	-0.192287	-0.110126	0.362723	0.200291	-0.143778	0.400881	0.358418	-0.0744498	-0.41752	-1.46357	-1.59159	-0.512126	-0.439641	-0.721745	-0.178382	0.630284	1.38333	1.52112	1.16558	0.788425	0.370277	-0.332813	-0.206951	1.56791
75	76	0.915085	0.638072	-0.937014	-1.30156	-0.577484	0.138543	0.72525	0.402752	-0.274327	-0.0857022	0.326153	0.511586	-0.315557	-1.77382	-0.60052	0.568972	-0.199282	0.522327	1.04147	0.190863	-0.0189205	0.132118	0.118603	0.187785	0.351575	0.206838	0.426239	0.582545	0.0466037	-0.129449	-0.706773	-1.14269	-1.04452	-0.628469	0.407309	0.29307	0.610728	1.12386	-0.340882	-1.0977	-0.278446	0.182009	-0.659845	-0.537347	0.0994059	-1.06948	-0.836346	-0.754978
76	77	1.64639	0.354026	-0.995746	-1.10903	0.86261	0.64662	-0.83928	1.36565	1.85072	0.0212062	1.11994	-0.303257	-3.36341	-2.36689	-1.0496	0.104238	0.796594	-0.0687585	-0.654443	-0.750511	0.194111	0.531367	0.0632765	0.159401	-0.0838456	0.0532673	-0.067098	-0.821366	0.628695	2.65484	1.08051	-1.10681	-0.173625	0.869632	-0.751712	-3.12404	-1.73411	0.768468	-0.352725	0.21278	0.950827	-0.963948	0.896125	2.02046	-0.768053	-1.36897	-0.91626	-0.159607
77	78	0.363699	-0.0942619	-0.117272	0.00907216	-0.30312	-0.650841	-0.175848	0.205769	0.0269857	0.162761	0.413342	0.206275	-0.258045	-0.139158	0.205978	0.51284	0.655699	0.497321	0.392658	-0.550754	-1.37056	-1.00796	-0.559343	-0.106661	0.413755	0.883283	1.13528	0.987365	0.594895	-0.0365605	-0.556322	-0.527421	-1.01791	-1.61382	-0.0213823	1.17198	0.396772	0.103503	-0.0618588	0.0864989	0.279112	-0.390973	-0.384067	0.155504	0.304555	0.182191	-0.0957503	-0.184738
78	79	-0.636786	1.16156	0.411441	-1.56526	-0.083395	1.27973	0.937012	0.918586	0.0528624	-0.509197	-0.722565	-0.526102	0.24682	0.276665	0.767022	-0.389588	-2.9114	-1.55344	1.40036	2.18004	1.89402	1.46214	0.73041	0.02253	-0.42006	-1.01497	-0.203915	0.357949	-0.617136	0.66468	0.418491	-1.44505	0.164039	-0.361353	-2.10572	-0.0123207	0.810159	-0.68343	-0.898035	-0.0265398	1.07183	0.584729	-0.532919	0.246179	-0.790789	-1.99436	0.517332	1.65814
79	80	0.268152	0.424091	1.04106	0.773618	-0.0217536	0.18775	0.355107	0.0206348	-0.012297	0.446305	0.362843	-0.240548	0.339498	0.564442	0.0990748	0.35301	-0.255213	-0.536971	0.269094	0.0731503	-0.364131	-0.359941	-0.472794	-0.57316	-0.614195	-0.702529	-0.373728	0.373405	0.55776	0.354786	-0.120166	-0.477285	0.0496763	0.172605	-0.0833629	0.100777	-0.431069	-0.605451	0.604167	0.925655	1.27492	1.91383	0.556636	-0.0951115	0.550854	0.0773855	-0.419749	-0.562557
80	81	-0.685791	-0.800178	-0.373174	0.0677409	0.393621	-0.280495	-0.690058	-0.42944	0.0774545	0.132116	-0.241383	0.125099	0.126841	-0.250043	-0.00143414	-0.80723	-1.08695	0.325107	0.787667	0.554346	0.255566	-0.0646881	0.0231543	0.213211	0.155909	0.0829552	0.199141	-0.536407	-0.624598	0.493075	0.556016	0.209334	-0.124811	-0.422812	0.225113	0.664776	0.267576	0.160466	-0.131593	-0.123264	0.665586	-0.136648	-0.999291	-0.190451	0.126734	-0.178978	0.349175	0.87464
81	82	-0.282081	-0.877867	-0.543711	0.34091	0.420184	0.476499	0.244286	-0.0418895	-0.301915	-0.718689	-0.214597	-0.75196	-1.31202	0.311408	0.862756	0.2938	0.0798072	-0.39499	-0.371095	0.127644	0.305667	0.190103	0.207872	0.265162	0.176973	0.0517826	0.0132628	0.029979	-0.222088	-0.0702208	0.40909	0.0562218	-0.676774	-0.39557	0.313787	0.0424662	-0.202464	-0.372944	-0.317972	1.01207	1.74557	1.27288	0.574482	-0.38017	-0.650376	0.296386	0.252044	-0.739192
82	83	0.418175	-0.346929	-1.99487	-1.62998	0.12331	0.751071	0.903561	0.177323	-0.605474	0.52344	1.21511	0.829542	0.933306	0.299006	-0.64803	-0.015401	0.583564	0.207347	-0.189491	-0.706671	-0.839428	-0.639484	-0.69704	-0.625489	-0.594881	-0.525863	-0.231028	0.0472888	0.769557	0.563654	-0.685293	0.163912	1.3889	0.442114	-0.168474	0.131771	0.0536393	0.361621	0.75919	0.436228	0.447192	0.392688	-0.134641	-0.328681	-0.815296	-0.694125	-0.01933	-0.887272
83	84	-0.3418	-0.552479	-0.330496	0.798042	1.18326	-0.0234416	-1.12829	-0.690908	0.220289	0.277241	-0.401045	-0.771167	0.434197	1.51332	1.11394	0.645752	0.384897	-0.0866331	-0.531644	-0.653191	-0.554473	-0.481573	-0.418481	-0.263157	-0.257185	-0.233574	-0.249718	-0.478842	0.314826	0.73164	0.0615736	0.315586	-0.221545	-0.996039	-0.396058	0.0315011	0.487244	0.371955	0.589438	0.779014	-1.11965	-1.01776	0.556919	0.181615	0.107706	0.00221669	-0.0521501	0.640402
84	85	-0.260687	-0.263276	-0.270827	1.1994	2.04613	0.749504	-1.03806	-1.59278	-0.249066	1.10825	-0.0766207	-1.62165	-0.216926	1.71112	0.497085	-0.829594	-0.224277	-0.375326	-0.711689	-0.277262	-0.0776776	-0.0265399	0.157381	0.580863	0.875818	1.27896	1.48047	0.396159	-0.217003	0.00604534	-0.782078	-1.0506	0.119819	0.050161	-0.822623	-0.520292	-0.473752	-0.994511	-1.0958	-0.478507	0.384025	0.696675	0.507573	0.104697	-0.126672	0.0713037	1.03254	0.625187
85	86	-0.97415	0.120626	1.24645	-0.811901	-1.48797	0.323003	0.263881	-0.170307	0.99911	1.28522	0.582183	-0.183669	-0.199056	0.48541	0.999619	0.187128	-0.752993	0.352289	0.518268	-0.476343	-0.318754	-0.282981	-0.367863	-0.334818	-0.594914	-0.530201	-0.614024	-1.09614	-0.5363	1.02499	1.19412	0.180503	0.116251	0.146805	-0.0481509	0.181321	0.551078	0.575217	0.025882	-0.250541	-0.942449	-0.667157	0.625202	-0.105807	-0.165057	0.900153	1.03467	0.342147
86	87	0.221537	0.477204	0.681734	-0.132712	-0.4865	0.50541	0.36058	-0.0888045	0.18528	0.0127946	-0.406877	-0.746446	-0.288891	0.370856	0.237414	0.247673	-0.0402113	-0.301418	-0.170604	-0.828581	-1.22719	-0.850284	-0.527333	-0.209023	0.240059	0.491661	0.496739	0.712934	0.799735	0.709807	0.428889	-0.327299	-0.626727	-0.37231	-0.621766	-0.57471	0.247601	0.206233	0.0145349	0.318082	0.062998	-0.0315869	0.0588246	0.37089	0.663857	-0.0122397	-0.501015	-0.26482
87	88	0.596981	0.388608	0.130508	0.754029	0.431242	0.160764	0.288321	0.128501	0.36981	-0.701298	-1.49125	-0.0524834	0.799349	0.822603	1.33772	1.68115	1.51878	1.46951	2.15273	1.50582	-2.06244	-5.45607	-6.61014	-5.55437	-2.96417	-0.950589	0.893075	2.05981	1.71704	2.42996	2.39045	0.722811	0.937656	1.69122	1.11752	0.158291	-0.143986	-0.0976995	-1.05715	-1.33119	0.208579	1.38369	1.02007	0.200739	-0.0352664	0.0143902	-0.0736032	-1.04155
88	89	0.683982	-0.915871	-1.44091	-0.716675	-0.751969	-0.716437	0.272092	0.946152	0.591246	0.443611	0.679397	0.0918685	-0.572364	0.209475	0.910927	0.767876	0.985448	0.877011	0.746427	0.247616	-0.883527	-1.17145	-1.14658	-1.29245	-1.43467	-1.24702	-1.84088	-1.08308	2.65222	2.89074	0.912248	0.621112	-0.453041	-0.459004	0.37151	-0.732497	-1.17604	0.44546	0.643243	-0.0720243	0.434973	0.308703	0.204291	0.541463	0.319755	-0.00761796	-0.339909	-0.128293
89	90	0.49128	0.472166	-0.413615	-0.378214	0.889839	-1.08202	-1.93546	-0.0429828	-0.321577	-0.235936	0.58082	0.127227	0.541624	0.378068	-0.988524	-0.312072	0.996983	0.649891	0.174904	0.496823	0.616954	0.230878	-0.183908	-0.586646	-0.937334	-1.23134	-0.988331	-0.235621	0.812326	1.90505	1.37585	-0.0238371	0.0344222	-0.0156978	-1.24958	-0.524515	0.362173	-1.02205	-0.47563	-0.050457	-0.962252	0.325425	0.680539	0.878652	2.29753	1.85256	0.953606	0.233177
90	91	-0.690153	0.186261	0.530289	0.937581	-0.777788	-1.54405	-0.653891	-0.66788	-0.905604	-0.319692	0.997875	0.949817	1.68655	2.1644	-0.81523	-1.55147	-0.665296	-0.40421	0.510047	-0.222248	-0.58699	0.0163931	-0.123777	0.213487	0.481849	0.5321	1.0104	0.312171	-0.658574	-0.264766	0.0930675	0.157413	-0.522668	-1.72487	-2.1545	-0.783264	1.71585	1.26225	-0.727424	-0.0106297	1.32612	1.13622	0.719554	0.598098	0.874886	0.981731	0.29689	0.792454
91	92	0.623247	-0.213043	-0.811991	-0.782256	-0.416363	-0.386708	-0.268296	0.385321	0.697294	0.453519	0.157231	0.138603	0.243275	-0.287735	-0.718927	0.172957	0.729619	-0.000669196	-0.168905	0.121882	-0.037442	-0.182383	-0.237942	-0.348903	-0.446185	-0.606333	-0.867113	-0.403723	0.655914	1.02988	0.729354	0.164085	-0.42611	-0.496157	0.21414	0.80451	0.57872	0.21658	-0.46468	-1.14294	-0.690311	-0.0808971	0.222412	0.575449	0.407437	-0.0155723	-0.572678	-1.05956
92	93	0.271433	0.37504	0.121414	0.587641	0.137035	-0.616644	-0.286129	0.550127	0.410297	-0.366705	0.340134	1.11689	0.28667	0.119442	0.802982	0.905984	0.713292	0.146757	-0.594583	-0.985987	-1.22971	-1.27636	-1.15693	-0.897727	-0.590268	-0.310489	0.447069	0.120902	-0.55375	0.781026	0.926586	0.282218	0.590325	-0.269336	-0.210997	0.453846	-0.496724	-0.587142	0.466905	0.623934	0.467386	0.544747	0.328036	0.0925104	-0.0746725	0.349197	0.727214	0.190666
93	94	0.224463	1.01581	1.16548	0.786623	0.869778	0.0660619	-0.526103	-0.797607	-1.15758	-0.54515	-0.559961	-0.593522	0.502056	0.524438	0.301472	0.071202	-0.267923	0.891191	0.428487	-1.43842	-1.24645	-0.60175	-0.244451	0.481588	0.97674	1.28701	1.48862	0.823966	0.528142	0.624998	-0.666879	-0.99658	-1.19066	-1.67356	0.132763	0.656573	-0.122508	0.232475	0.134162	-0.302485	-0.350316	-0.239906	0.628674	1.7932	-0.0920414	-2.07025	-0.787365	-0.461059
94	95	-0.873436	0.448034	0.226035	-0.934108	-0.980938	0.288384	0.461147	0.206444	0.213641	-0.364506	-0.61892	-0.284232	0.766541	0.820583	-0.315075	-0.128535	0.958357	2.17189	2.35336	1.47657	1.51411	2.03084	2.61138	3.33815	3.40028	3.25987	2.97282	1.68034	-0.0171749	-1.51437	-3.60511	-6.42244	-6.9299	-4.31817	-1.98789	-1.01293	-2.07862	-3.85984	-2.88893	-0.78749	-0.187129	-0.458619	0.013171	0.438802	-0.105883	0.417216	1.50177	1.53713
95	96	-1.30027	0.31622	0.922239	-0.269557	-0.79453	0.020128	1.7025	1.64789	0.375106	-0.617579	-0.246951	-0.294975	-2.83149	-2.84807	-1.73244	-3.87305	-3.45189	-0.874205	0.117887	2.68989	4.08257	3.33355	3.22603	2.21232	1.45233	-0.254593	-2.68749	-4.00825	-3.8474	0.62127	2.16823	-0.919856	-1.92529	-1.22912	0.296133	-0.305427	0.488605	1.89233	-0.939171	0.254825	1.96825	-1.02303	-0.827881	0.0969013	-1.12877	0.0369391	1.55484	1.29863
96	97	1.53328	0.226673	-0.256205	-1.07216	-0.447822	1.81909	0.742796	-0.402647	0.178798	-0.517728	-1.03921	-0.864963	-0.356479	-0.169181	-0.4262	0.194544	0.762454	1.16538	1.15392	-0.197612	-1.01879	-0.845159	-0.932508	-0.99245	-0.918095	-1.33567	-1.32721	-0.323851	0.741072	1.71801	1.87842	1.46374	0.918459	-0.202632	-0.734012	-0.626949	-0.034835	0.514149	0.121515	0.246154	0.346039	-0.696956	-0.446005	0.438089	-0.293083	0.538018	1.08101	-1.25636
97	98	0.287431	0.5667	0.318285	-0.0915366	-0.385909	-0.985294	-0.283077	0.468474	-0.361163	-0.724791	-0.468275	-0.106319	-0.0400851	0.0852887	0.644911	0.330924	-0.261084	-0.171052	-0.0592531	0.112636	0.454668	0.412849	0.343636	0.420163	0.24048	0.349686	0.0479244	-0.886556	-0.208657	1.15677	0.700128	-0.217761	-0.359953	-0.640041	-0.869729	-0.531931	0.0156353	0.1858	0.147224	0.299439	0.40019	0.805655	0.110334	-1.26318	-0.165855	0.893652	0.394161	0.246642
98	99	-0.161416	-0.173476	0.160379	0.0776904	-0.00780134	0.253808	-0.286358	0.307332	1.52175	1.20603	0.923956	0.754264	0.354714	0.251596	0.0257246	-0.230538	-0.139661	-0.0397486	-0.449387	-0.938479	-1.2297	-1.41594	-1.51999	-1.56589	-1.30087	-1.16324	-0.670469	0.511579	0.964826	0.940824	1.18218	0.738783	-0.174233	0.395354	1.25211	0.290863	-0.376825	0.263355	0.940647	0.988076	0.543515	0.314399	0.629058	1.22503	0.549335	-0.211808	0.037259	-0.369958
99	100	1.18165	1.02482	0.401871	0.204282	-0.28101	-0.382566	-0.466689	-0.73852	-0.720722	-0.737522	0.0171163	0.992186	1.26185	0.939857	0.322504	-0.262194	-1.12812	-1.02594	-0.221927	-0.354135	-0.384955	-0.177709	-0.178808	0.146843	0.407373	0.669915	0.974244	0.488801	-0.0166306	0.160902	0.197937	-0.464103	-0.799743	-0.331264	-0.625628	-0.655896	-0.24202	-0.433427	0.0945043	0.402746	0.155632	-0.129256	-0.488094	0.0406647	0.614162	0.425531	0.0983074	0.264653
100	101	0.296625	0.761086	0.277175	-0.970342	-0.601278	0.0227331	-0.142928	1.24513	1.61664	0.182921	-0.024682	0.432521	0.291	-0.0746324	0.358895	-0.352568	-1.13834	-0.110576	-0.188272	-0.201129	0.356996	0.0841915	-0.121616	-0.47761	-0.837228	-1.06546	-1.35856	-0.846803	0.914602	1.18513	-0.288182	-0.152006	0.0567293	0.485052	1.79751	1.10146	0.562432	0.853968	-0.025572	-1.16195	-1.1218	0.0860467	-0.521967	-1.19981	0.531171	0.633771	-0.469475	-0.367639
101	102	-0.120588	-0.170552	-0.00153974	-0.446427	-0.614372	-0.492467	-0.354798	0.23184	0.686925	0.500007	0.0632452	0.0966809	0.214137	0.220296	0.143369	0.237464	0.880987	0.269462	-0.571018	0.0815825	0.153889	-0.30133	-0.261909	-0.400385	-0.49964	-0.336302	-0.470018	0.108976	0.826677	0.347885	0.924001	1.13859	-0.727378	-1.42623	-0.883981	-0.673	-0.50119	-0.189229	0.0713423	-0.231882	-0.764239	-0.144119	0.79059	0.5844	0.740296	1.25314	0.869956	-0.0187195
102	103	0.111839	0.581851	0.238998	0.0913896	-0.147599	-0.323298	-0.311096	-0.521445	-0.389261	0.133388	0.469516	0.391721	0.346312	0.080971	-0.0698884	0.105558	-0.23152	-0.670274	-1.06704	-0.55552	0.688963	0.750293	0.560391	0.621075	0.398005	0.24544	-0.196657	-0.0684622	0.688539	0.329293	-0.397612	-0.452332	-0.245643	-0.179403	-0.234861	0.370136	0.558221	-0.352819	-0.361996	0.414615	0.464303	0.0838138	-0.29825	-0.642693	-0.244521	0.373961	0.224701	0.091832
103	104	-0.164675	-0.417856	-0.19971	0.098246	0.157259	-0.0806291	0.0974267	0.102334	-0.637119	-0.279031	0.200109	-0.0844742	0.0371953	-0.10628	-0.272044	-0.17201	-0.295207	0.380277	1.51753	1.20459	0.194521	-0.00272782	-0.00686045	-0.266297	-0.373945	-0.556003	-0.806591	-0.412171	-0.142803	0.0318927	0.65228	0.53025	0.128321	-0.0419639	-0.420503	-0.260007	0.488666	0.16127	-0.56544	0.280393	0.524849	0.126408	0.472731	-0.237695	-0.684341	-0.354174	-0.409636	-0.290455
104	105	0.0159817	0.277402	-0.128706	-0.0850228	0.475296	0.0505094	-0.495271	-0.430193	-0.502904	-0.68047	0.167767	1.2936	0.712735	0.151235	0.68322	0.398297	-0.194015	0.237522	0.593465	-0.52705	-1.62684	-1.44002	-1.08017	-0.835132	-0.355282	-0.0309387	-0.103937	0.581244	1.50431	1.43111	1.16423	0.44133	-0.140904	0.0050378	0.386854	1.09602	0.606899	-0.417598	0.00088616	0.379985	-0.482805	-1.15469	-0.771339	-0.926461	-1.648	-1.37322	-0.516796	0.256436
105	106	-0.000231528	0.522375	0.823391	1.08425	0.960261	-0.100233	-0.770637	-1.00436	-1.54211	-0.486935	1.03028	0.353053	-0.377151	-0.766531	-1.09157	-0.445443	-0.704866	-1.30797	-0.569271	0.355037	0.804479	0.91014	1.11122	1.40891	1.24195	1.70841	0.99149	-1.72455	-1.2372	0.358842	-0.3891	-0.269553	-0.192744	-0.71887	-0.423986	0.299202	0.752113	-0.00859102	-0.147603	0.408979	-0.0513014	0.168511	0.200847	-1.46154	-0.9497	0.641075	-1.11743	-1.11486
106	107	-0.551507	-0.649968	-0.0940252	0.811265	0.488982	-0.0452734	-0.0240824	0.283501	0.167742	-0.190424	0.0716905	0.13997	0.0761226	-0.113202	-0.906114	-0.865641	-0.0227303	0.572674	1.02504	0.862176	0.292745	0.0385963	-0.120924	-0.278547	-0.501711	-0.818352	-1.31907	-1.05491	0.911889	1.64184	0.393812	-0.320182	-0.526574	-0.194707	0.120047	0.123383	0.340816	-0.119468	-0.285486	0.240353	-0.350557	-0.545372	0.3094	-0.380581	-0.411426	0.849317	0.321958	-0.522752
107	108	-0.556298	-0.969081	-0.620165	-0.573718	-0.803506	-0.456311	0.676724	0.9903	-0.229469	-1.01014	-0.658698	-1.23544	-1.5623	0.0990036	0.0715589	-1.56292	-0.875841	0.0649962	-0.126528	1.33306	3.88078	4.76988	3.55096	1.25619	-1.57643	-2.84594	-1.06536	-0.00722478	-0.568414	-0.462684	-0.608003	-0.366138	-0.087987	-0.457897	0.297667	0.902977	0.335565	-0.159132	0.116373	-0.0026464	-1.14155	-1.51328	-0.960936	-0.273802	-0.380019	-0.96284	-0.068594	1.57199
108	109	0.442562	-0.0440518	-0.934788	-1.02112	-0.828408	-0.45809	0.295726	0.056687	0.184227	0.870241	0.302105	0.595771	0.862678	0.127366	0.0542425	-0.436903	-0.715744	-0.387801	0.364886	1.3476	0.896872	0.229496	-0.0156392	-0.423424	-0.548601	-0.855874	-0.493131	0.0836251	-0.288671	-0.171056	-0.341108	-0.312674	0.42791	-0.289836	-0.343777	0.307113	-0.0815134	0.230945	0.344513	0.0449969	0.702021	0.865858	0.163579	-0.0785843	-0.163829	-0.556015	-0.356758	0.229107
109	110	-0.231783	-0.228508	-0.277668	-0.0397591	0.907931	0.7773	-0.403789	-0.179382	0.480753	0.0607641	-0.259854	-0.0462471	-0.37755	-0.979212	-1.15714	-0.611054	0.0702163	0.262543	0.651064	0.572935	0.166805	0.215333	0.19902	0.123155	0.0156814	0.119173	0.131407	0.210892	0.763232	0.514845	-0.524507	-0.958077	-0.59174	-0.393866	-0.438693	-0.504514	-0.451006	-0.162047	-0.593687	-0.464308	0.25982	0.265187	0.940287	0.868424	0.274854	0.897535	0.447834	-0.462687
110	111	-0.724305	-0.178854	0.281259	-0.290026	-0.786546	-0.545698	0.408054	1.97595	1.85718	0.301271	-0.0574553	-0.0795995	0.716433	1.31001	-0.310889	-0.152012	0.898631	-0.252051	-0.416011	-0.654489	-2.71662	-3.23946	-1.85552	-0.357141	1.28152	3.00748	2.2528	-1.10596	-1.73538	-0.391778	-1.69622	-2.32962	-0.531966	0.259667	0.481779	0.937102	0.98421	0.68681	0.262775	1.19563	2.26721	1.65164	0.0144263	-1.50422	-1.01789	-0.0258193	0.0190042	0.448131
111	112	0.462548	0.87871	0.100255	-0.350221	-0.552161	-1.63327	-1.37469	-0.361051	0.777232	1.45778	0.526301	1.19995	0.934698	-1.24529	0.142354	1.01563	-0.820686	-0.610058	0.115424	0.23114	0.700574	0.280053	-0.115496	0.0755415	-0.123861	-0.0306963	-0.390623	-1.92739	-0.334394	2.86139	0.706865	-1.32238	0.751007	-0.178189	-1.68314	0.653363	1.007	-0.93918	-0.326393	0.249032	-1.06979	-1.05597	-0.185155	0.615282	1.22878	0.431091	-0.0578597	0.734902
112	113	0.830566	-0.418078	-0.875298	0.192353	0.260601	0.316983	-0.262492	-1.3584	-0.0453583	0.771845	0.104592	0.260031	0.0454213	-0.685607	-0.662648	0.356554	0.889991	0.509479	0.346432	-0.135223	-0.621185	-0.428721	-0.164505	0.117986	0.318463	0.659717	1.05598	0.262052	-0.547587	0.0635014	0.654781	0.0351289	-0.777305	-0.287877	-0.540169	-1.56405	-0.40334	0.816032	0.677614	0.551729	0.290098	-0.0639874	-0.0843686	0.510976	0.811764	-0.0974334	-0.688753	-0.0711533
113	114	-0.111577	-0.107489	-0.861473	-0.137982	0.34277	-0.161737	-0.218753	-0.309743	-0.486034	-0.257647	-0.569259	-0.636688	0.347849	0.79986	0.454955	0.267497	0.214385	0.18325	0.777088	1.78122	1.90889	1.1915	0.558248	0.0271449	-0.411014	-0.617876	-0.882808	-0.720403	0.0478758	0.00495328	-1.03125	-1.52112	-0.897833	-0.226581	-0.153742	0.0320631	0.339278	0.233852	-0.0522271	0.018619	-0.0152494	-0.283068	0.138027	0.248581	0.133279	0.47182	0.149541	-0.0229342
114	115	0.63014	-0.0786031	-0.0779297	0.173238	-0.114883	-0.35238	-0.423725	-0.163308	0.133658	0.175747	0.316525	0.339653	-0.154361	-0.596927	-0.418735	-0.230468	0.0696973	0.473731	0.114967	0.11557	0.670837	0.470103	0.103	-0.253593	-0.656945	-1.08775	-1.5569	-0.805604	0.115069	0.506822	0.975831	0.760977	1.06881	1.35476	1.0315	1.27832	-0.174982	-1.5579	-0.342139	-0.00482198	-0.477309	-0.430516	-0.645648	-0.376309	0.00275449	0.116985	-0.0107901	-0.481478
115	116	1.0771	1.52708	1.85197	1.41732	1.09421	0.350783	-1.68746	-2.70869	-1.48165	-0.226904	0.00643633	-0.371851	-1.09631	-1.20184	-0.190977	0.15492	-0.130489	0.5184	0.48144	-0.177224	-0.0364253	-0.006185	-0.0387944	0.0323414	-0.00912192	0.00851309	0.213919	0.572162	0.661904	0.382797	-0.573256	-1.29515	-0.648845	0.24785	0.577063	0.18821	-0.392401	-0.0866157	0.132498	-0.342354	-0.0604758	0.516559	0.552345	0.588453	-0.0349417	-0.637678	-0.473922	-0.219784
116	117	-0.0192462	0.639884	0.607074	-0.44452	-0.128629	0.937437	1.15824	0.635504	-0.0400755	0.359778	0.746182	-0.0190377	-0.291174	-0.673176	-1.89215	-1.51255	-0.253046	-0.189639	-0.379269	-0.326857	0.0829429	0.464038	0.360054	0.470895	0.417956	0.405204	0.445482	-0.767126	-1.60994	-0.775558	-0.0260119	0.0654708	0.473786	1.52987	1.75145	0.795168	0.972874	2.05928	1.62555	0.144071	-0.972821	-1.92376	-1.77466	-0.532973	-0.191839	-0.177089	-0.143124	-0.691811
117	118	-0.0888388	0.276943	-0.096204	-1.44978	0.257601	0.575811	-0.554684	-0.80941	-1.09449	-0.665681	0.322556	1.64296	1.38596	0.448975	1.21206	0.883056	-0.673753	-0.824101	-0.453458	-0.742367	-0.954599	-0.790457	-0.590321	-0.338581	-0.186416	-0.149626	-0.15999	0.248042	1.09177	0.905247	0.774652	1.09886	-0.135946	-0.573012	1.26266	2.04987	-0.261073	-2.05247	-0.665835	-0.179881	-0.309985	0.479014	0.170353	-0.522487	-1.01842	-0.216754	0.0246273	-1.10495
118	119	-0.761009	-1.24753	-1.27389	0.185263	0.0290625	-0.970029	-0.229699	0.0363788	-0.333882	-0.217788	0.288349	0.439931	-0.25594	-0.227347	0.152606	-0.580831	-1.34023	-1.13464	-0.0905077	0.999554	1.10504	0.802201	0.629964	0.587096	0.45493	0.208291	0.654737	1.09826	1.26543	0.153949	-0.864644	-0.0358251	-1.12949	-1.25731	0.872575	0.886422	0.447345	-0.0428492	-0.441708	-0.603799	-0.469065	0.212117	-0.9908	-1.56487	-0.568649	-0.321004	0.152135	0.136726
119	120	0.291203	0.658304	1.1718	0.536836	-0.300726	-0.522774	-0.942293	-0.42899	0.317216	-0.336347	-0.274187	0.00374431	-0.691081	-0.307952	0.453468	0.21693	-0.180376	-0.537667	-0.780583	-0.510025	-0.090147	0.00604295	-0.0648435	-0.0497508	-0.0909515	0.21925	0.657511	0.17961	0.0346033	0.629862	0.71126	-0.171898	-1.15461	-0.182872	0.88316	0.3833	0.188688	0.192622	-0.0194541	0.057849	0.479601	-0.212669	-1.32767	-0.154084	0.64336	0.0176372	0.343045	0.276467
120	121	0.156671	-0.097203	0.124172	0.296232	-0.0265829	-0.0505601	0.106262	0.134977	-0.106881	0.116273	0.904741	0.567628	-0.434246	-0.676451	-0.6168	-0.38542	0.336573	0.665319	0.0427445	-0.446915	-0.35837	-0.333975	-0.254154	-0.00267485	0.0692875	0.246202	0.0623476	-0.539897	0.213379	1.36356	0.797391	-0.15718	-0.383756	-0.754668	-0.921784	-0.18412	0.393807	0.200757	0.187019	0.285981	0.160719	0.087427	-0.428059	-0.384467	0.323502	0.413075	0.164201	-0.208736
121	122	-0.1628	0.685934	0.858252	0.419044	0.645138	-0.292378	-1.42936	-1.13347	-1.21096	-0.590691	0.936175	1.24895	0.870468	1.16597	1.86302	1.45005	0.162825	-0.534121	-0.633595	-0.67162	-0.636067	-0.496904	-0.411678	-0.198869	-0.126736	-0.0555994	0.0895231	-0.775759	-1.11209	0.321179	0.515504	-0.324971	0.350525	0.422185	0.230395	1.44224	1.21477	0.196894	-0.108961	-0.663895	-0.82546	-0.278746	0.419967	0.068336	-0.216105	0.666967	0.433482	-0.200629
122	123	-0.424325	0.179402	0.116122	0.690693	0.801682	-1.0293	-0.533208	0.287908	-0.140757	-0.133849	-0.0711808	-0.208189	-0.42845	0.690679	1.00121	-0.27194	-0.101052	0.338384	0.141536	-0.160078	-0.447369	-0.318969	-0.289354	-0.379935	-0.350643	-0.414216	-0.409051	-0.145843	-0.330139	0.772636	2.33583	-0.0472938	-1.14818	0.086819	-1.19454	0.671311	3.1094	0.677801	-1.2074	-0.292524	1.38333	0.353185	-1.05449	-1.21265	-1.72701	-0.138987	0.372881	0.0769221
123	124	0.163708	0.225438	0.530005	0.363385	-0.552081	-0.608185	0.0333209	-0.00768352	-0.341486	-0.251643	0.24346	0.492639	-0.377785	-1.27776	-0.220686	1.07197	-0.104505	-0.421714	1.25032	0.776095	-0.376245	-0.227542	-0.240189	-0.313309	-0.227719	-0.311776	-0.378296	0.1555	0.196268	-0.163899	0.466168	0.127136	-0.862405	-0.646193	-0.405904	0.058267	1.02051	1.16574	0.592023	0.0803376	0.0472978	0.03069	-0.580724	-0.556143	-0.291322	-0.597198	-0.137833	0.682196
124	125	1.76229	0.900519	-0.228053	0.347539	0.91542	0.208624	-0.337126	-0.0025018	0.0559794	-0.0542598	-0.205094	-0.813829	-0.742014	-0.207456	-0.293707	-0.190288	0.187093	0.26087	0.261071	-0.0694318	-0.526117	-0.488244	-0.375305	-0.351838	-0.224247	-0.214851	-0.155265	0.00680385	0.348048	1.20663	1.41041	0.406473	-0.514695	-0.5188	-0.00432934	0.13563	0.239817	0.208011	-0.0680581	-0.0595666	-0.0855714	-0.114794	-0.447783	-0.560152	-0.473507	-0.674877	-0.0573001	0.270534
125	126	-0.459669	-0.513475	0.0527664	0.0736625	0.350498	-0.0733401	-0.280451	0.785182	0.751906	0.327633	0.462565	-0.260273	-1.03734	-0.666576	-0.430214	-0.36204	0.179558	-0.504299	-1.36165	-0.0951135	1.30249	1.23575	1.0925	1.02081	0.677447	0.452351	-0.397055	-0.715163	-0.0212961	-0.436434	-0.961772	-0.593803	-0.340063	-0.458745	-0.235563	0.56088	0.465979	0.155715	0.150622	-0.633877	-0.515902	0.43537	0.0918239	-0.488667	-0.144509	-0.307935	-0.763921	-0.297474
126	127	-0.239564	-0.341968	0.198282	-0.183759	-0.56278	-0.298825	0.1118	-0.00467137	-0.262709	0.211954	0.689706	0.471242	-0.268511	-0.638277	-0.266326	0.3232	0.490399	0.167417	0.0323562	0.105893	0.216264	0.256937	0.163008	0.136625	0.0361191	-0.134604	-0.15738	-0.651462	-0.885517	0.57356	0.888623	-0.154111	0.263311	-0.0192022	-0.664542	0.0217973	0.348199	0.270507	0.36313	0.591187	0.0889576	-0.580005	-0.494856	-0.693958	-0.392516	0.337265	0.293088	-0.550577
127	128	-0.226499	-0.782523	-0.470229	0.269053	-0.356141	-0.116909	0.0164512	-1.17881	0.057865	1.11555	-0.649655	-0.244511	1.09092	-0.762178	-2.25368	-0.598677	0.464321	-0.715846	-0.574958	0.464266	0.385453	0.46701	0.718404	0.782862	1.03432	1.14775	0.607784	-0.945925	-1.52439	-0.323143	-0.521644	-0.447618	1.16858	0.859156	0.0939444	0.393269	0.607655	-0.47075	-1.64946	0.141747	1.23994	-0.286841	-0.215735	0.919269	0.197556	-1.07644	-1.06098	-1.09945
128	129	-1.05779	0.308359	0.386537	0.438102	0.142798	-0.618567	1.92289	1.96148	-2.0578	-1.74431	-0.234414	-1.49897	-0.753627	1.03776	-0.119187	-0.680396	0.744504	-0.222132	-1.36667	-0.33803	0.201188	0.466302	0.728419	0.85303	1.01254	0.862118	0.934929	-0.34973	-0.882414	0.879536	-0.230077	-1.22289	-0.122828	-0.715251	0.0323775	1.04677	0.214657	-0.293346	-0.471232	0.365074	0.279157	-1.05447	-0.680974	0.194875	0.750943	0.30342	-0.439227	0.645287
129	130	0.957789	0.888594	0.211281	-0.386741	0.126222	0.115565	-0.0169503	0.279358	-0.241793	-0.468556	-0.382094	-0.636489	-0.284925	0.143776	-0.128318	-0.0642063	0.607171	0.583299	-0.302453	-0.911535	-0.477037	0.595087	1.54165	2.00643	2.1978	1.95431	0.353027	-1.12832	-0.900939	-0.348375	-0.513335	-1.23326	-2.05692	-1.86099	-0.664042	-0.609962	-1.10016	-0.362833	0.422606	0.987206	0.968053	0.0527723	0.0339857	0.586793	0.342118	-0.159109	0.0126184	0.856624
130	131	-0.535735	-1.66332	-0.934779	0.48796	0.428618	-0.0162929	0.0950771	0.317217	0.233532	0.45521	0.389707	0.115237	0.792176	0.699181	-0.485965	-1.37572	-1.47433	-0.283369	0.497895	0.260479	0.236838	0.197021	0.138103	0.0358187	0.0202247	-0.118325	-0.282998	0.035831	0.0980421	0.284212	-0.199926	-1.07941	-0.516905	-0.0777819	0.379426	1.12368	0.730002	0.522008	0.594393	-0.309796	-0.282996	0.695134	0.364914	0.180158	0.371953	-0.42575	-0.826715	-0.392069
131	132	0.0955139	0.0275037	0.00691383	0.0225136	-0.129177	0.044431	0.538886	0.565402	-0.679783	-0.959631	-0.0200081	-0.373688	-0.396585	0.598146	0.843717	0.738711	1.19976	1.21404	-0.056137	-0.984265	-0.925449	-0.745616	-0.602227	-0.435901	-0.217122	-0.142395	0.148233	0.638218	0.543913	0.396142	0.428006	-0.0868767	-0.623631	-0.402411	-0.236218	-0.200155	0.351317	0.253237	-0.440504	-0.480002	-0.0475739	0.18212	0.139129	0.448391	0.723909	0.767777	0.936771	0.643005
132	133	0.0266548	-0.386763	0.0989058	-0.170298	-0.439027	-0.402067	-0.580646	-0.439019	-0.522248	-0.533536	0.0313851	0.236303	0.347096	1.03086	1.09546	0.450941	1.55523	2.78127	0.809147	-1.07133	-1.03214	-1.33113	-1.5325	-1.64716	-1.61802	-1.47314	-1.44154	0.132855	0.752135	-0.0198602	1.30528	2.25267	1.30301	0.386952	-0.317848	-0.338751	0.154793	0.137557	0.185839	0.701186	0.479671	0.0708584	0.806358	1.58279	1.83235	1.47169	0.243559	-0.652521
133	134	-0.669076	-0.452695	1.56945	-0.330969	-1.08561	0.362611	-0.420047	-1.34672	-0.258622	-0.236517	-1.60632	0.0988818	0.642505	-0.269207	0.6507	-0.516053	-0.695272	0.656381	0.752193	0.701963	-0.0955721	-0.242125	-0.095812	-0.359002	-0.0579292	-0.0910909	0.418367	0.38769	-0.214713	1.56778	0.959259	-1.72697	-0.0859871	1.08313	-0.389183	-0.193783	-0.344913	-1.56216	0.148965	1.42255	-1.03512	-1.166	0.615364	0.458853	0.17454	0.212234	0.645579	0.230982
134	135	0.414248	-0.173591	0.26781	-0.270455	-0.647427	-0.620228	-0.772928	0.455298	1.29267	-0.119307	-0.953614	0.111334	0.793909	0.480778	-0.02944	-0.925478	-0.808079	0.439193	0.223192	-0.239714	0.488701	0.576308	0.250711	0.12413	-0.252197	-0.489079	-0.814457	-0.59991	1.51255	2.12846	-0.380771	-1.18937	-0.594867	-0.809955	-0.462035	0.155544	0.739034	0.532805	-0.167099	-0.255889	-0.858859	-0.604774	1.17619	1.32019	0.0670219	-0.341226	-0.197233	0.148513
135	136	-0.296818	0.198983	-1.0006	-1.33287	-0.473244	-0.47227	-0.304049	0.0579888	-0.181174	-0.237943	-0.0882085	0.533494	0.550668	-0.35754	-0.274007	-0.15914	-0.691898	-0.554148	-0.591443	-1.08282	-0.174877	1.75159	2.81301	2.85643	2.50927	2.14339	1.22253	-0.786586	-2.23092	-1.56571	-0.568286	-0.979582	-0.959356	-0.501894	-1.574	-1.49064	-0.057614	-0.443261	-0.191655	1.19643	0.518287	-0.933065	-0.795967	0.106735	0.602068	0.561961	0.0237128	0.460694
136	137	-0.272443	0.291616	0.671589	0.06529	-0.327949	-0.144034	-0.0608679	-0.602638	-0.39828	0.293774	0.244477	0.274586	0.0559044	0.00980816	0.0458747	-0.137372	0.330453	0.329855	-0.0271864	-0.112379	-0.318522	-0.314479	-0.329379	-0.382464	-0.365406	-0.544463	-0.0658579	1.16124	1.2612	0.410719	0.028786	-0.21809	-0.220405	-0.150548	-0.192823	0.327934	0.620777	0.473096	0.271661	-0.218502	-0.382313	-0.445955	-0.855369	-0.657201	-0.0647668	0.0932018	0.19395	0.312506
137	138	0.156045	-0.249585	-0.274587	-0.563684	-0.243103	0.317968	0.28001	0.0604258	0.201273	0.236959	-0.650075	-0.713942	0.086807	-0.102834	-0.0606995	0.0994369	-0.574916	-0.139937	0.932919	0.594801	-0.111454	-0.2151	-0.317568	-0.470639	-0.49919	-0.648607	-0.595722	0.197053	0.916495	0.51742	-0.122829	-0.238477	-0.268442	0.1952	0.664383	0.427109	0.408251	0.331497	-0.0796153	-0.0207572	-0.0550826	0.0261658	0.573204	-0.160796	-0.858389	0.0774489	0.228249	-0.2313
138	139	-0.465041	-0.610945	-0.147399	0.689589	0.00776137	-0.848811	-0.0631242	1.05705	1.37766	0.938936	0.327984	-1.11098	-1.34721	0.223806	0.212875	-0.958955	-1.64422	-0.569114	0.347909	-0.428462	-0.224109	0.246853	0.347256	0.50703	0.510604	0.644693	0.592606	0.479108	-0.137268	0.255523	0.631361	-1.23417	-1.25649	-0.411798	-1.35413	-1.17947	0.235887	1.61053	1.59522	0.8293	1.44556	1.20254	-0.590834	-1.17475	-0.776958	-0.68941	-0.711012	-0.2661
139	140	-1.08843	0.882558	0.822488	0.706371	0.632184	-0.126165	0.307699	0.00234964	-1.57956	-0.52945	-0.0101263	-0.843376	1.65725	3.46764	1.95812	1.6198	2.29468	1.72744	2.28757	3.0911	0.674004	-2.63366	-5.49406	-7.50637	-7.09925	-4.97093	-1.1403	2.578	3.48587	2.54126	1.7708	0.756538	-0.950696	-1.2372	0.319454	1.05444	0.156246	0.584571	1.58262	1.26131	0.602501	-1.06886	-0.158745	2.5658	1.64667	0.160627	-0.736419	-1.54012
140	141	0.170361	0.442838	0.254982	0.473851	0.493703	0.536248	0.81381	0.221414	0.275733	0.544119	-0.801252	-0.622016	0.122284	-0.512998	-0.2691	0.167461	0.495075	0.422877	-0.314304	-0.577967	-0.677667	-0.463917	-0.175295	-0.11032	0.0154821	0.0832935	0.0246446	-0.203502	0.356065	1.19603	0.856264	-0.0449039	-0.730679	-0.569789	-0.179291	-0.403125	-0.471645	-0.745115	-0.453267	0.897524	0.579485	-0.561427	0.0166548	0.690853	0.360077	-0.142852	-0.502713	-0.434614
141	142	0.922115	0.670558	0.504502	0.452112	-0.123664	-0.885259	-0.676283	-0.310895	-0.287635	-0.25467	-0.259784	-0.0183156	-0.0426922	0.220352	0.688579	-0.645465	-1.34477	-0.328757	-0.463306	-0.49091	0.151458	0.24256	0.508818	0.615791	0.619483	0.875277	0.344116	-0.0970779	0.206826	0.118604	-0.00171469	-0.396565	-0.98866	-0.813233	-0.275262	0.208329	0.217622	0.222352	0.0771717	-0.28003	0.0300566	-0.102182	-0.250548	0.289877	0.0516542	-0.254323	0.264862	0.451651
142	143	0.147394	-0.13986	0.55569	1.14509	0.364598	-0.595604	-0.5802	-0.531365	-0.603356	-0.20278	-0.184201	-0.108793	-0.0139493	-0.104046	0.350344	-0.117273	-1.07342	-0.748545	-0.263068	-0.0770459	0.226064	0.372561	0.457248	0.5864	0.62067	0.648262	0.37948	-0.202249	0.107505	0.624317	-0.305976	-1.12765	-0.684138	-0.673016	-0.987231	-0.377342	0.532563	1.05135	0.679797	0.361599	0.932176	0.669218	-0.277857	-0.505303	-0.192015	-0.200883	-0.526458	-0.322086
143	144	-0.682705	-0.866384	-0.0188961	0.206734	0.298949	0.273411	-0.0457118	0.0944138	-0.146889	-0.633147	-0.460466	-0.471805	0.039404	0.91811	0.674719	0.644175	0.715624	0.169574	-0.0985217	-0.404059	-0.596538	-0.434984	-0.35884	-0.393597	-0.225076	-0.237706	-0.462677	0.205229	0.813641	0.897409	0.855315	0.0172409	-0.365827	0.245645	0.431877	-0.196421	-0.397733	0.261745	0.251492	-0.167913	0.0899756	0.444812	0.0646196	-0.646374	-0.456637	-0.00919495	0.242116	0.294139
144	145	-1.73274	-0.809385	0.707431	0.68339	-0.686797	-1.36397	-1.1086	-0.932486	-0.277726	0.854774	0.746677	0.59568	1.21194	0.258927	-0.319582	-0.0429722	-0.678789	-0.381254	0.554863	0.907113	0.829303	0.564335	0.288278	0.0436543	-0.137423	-0.654915	-0.656325	-0.901961	-0.860543	1.05411	0.670381	-0.929492	0.563572	0.921635	-0.690122	0.0877626	0.781444	-0.283603	0.033196	-0.12716	-0.817099	0.465815	0.653421	-0.281138	-0.311764	-0.649187	-0.37073	-0.11207
145	146	-0.613578	-1.13299	0.72021	0.925763	-0.575398	-1.5624	-0.426932	0.722153	0.306559	0.257291	-0.146296	0.267645	0.897255	-0.513419	-0.656857	0.675977	0.794726	0.115236	-0.260338	0.00462811	0.0325853	-0.173047	-0.144325	-0.0359082	0.0608319	0.310283	0.830219	0.454268	-0.0893857	-0.112752	-0.324182	-0.165209	-1.00242	-1.00687	0.485469	0.0635716	1.09193	1.42035	-1.29919	0.0288589	1.4395	-0.57787	-0.675326	-0.64735	-1.16423	-0.817906	-0.916947	-0.0638129
146	147	-0.47605	0.223499	0.766896	1.02933	-0.212622	-0.538368	0.126254	-0.455852	-0.776252	-0.205211	0.407452	0.247607	-0.317503	0.135509	0.571294	0.549563	1.09614	0.382661	-1.06847	-0.639947	3.75667e-05	0.0452432	0.378633	0.560672	0.581452	0.720456	0.654265	-0.0373799	-0.317857	0.514795	0.367348	-1.25331	-0.923719	-0.0582738	-0.875446	0.152682	0.655597	-0.859988	-0.438795	0.409553	0.690934	0.432461	-0.345937	0.179395	-0.0501953	-0.988162	-0.357919	0.105456
147	148	0.00742154	-0.0480204	-0.638904	0.264946	1.65731	1.37143	0.48086	0.27122	0.352246	0.175588	-0.0848121	-0.467228	-0.833702	-0.196424	0.0772014	-0.673408	-0.548089	-0.0323487	-0.15013	-0.430275	-0.52501	-0.393415	-0.368107	-0.437209	-0.411364	-0.629121	-0.50809	0.272705	0.754897	0.960074	0.877038	0.405761	0.254548	0.427608	0.467769	0.343949	0.118146	-0.187008	-0.345173	-0.524504	-0.553843	-0.36758	-0.610528	-0.789043	-0.388399	0.230163	0.0858667	-0.290765
148	149	0.72064	-0.112593	0.595499	1.13112	1.40528	1.99977	1.07442	-0.621342	-1.46279	-1.64497	-0.948796	-0.409659	-1.02823	-0.957511	-0.0617767	-0.111093	-0.372405	-0.18389	-0.130242	-0.140854	-0.0830711	0.0875508	0.126131	0.00822196	0.0469109	0.0323598	0.225361	0.914431	0.734333	-0.764392	-1.15535	0.137829	0.504032	0.011176	0.696647	1.10224	0.131207	0.670429	1.50069	-0.603796	-1.74734	-0.660146	-0.468344	0.0348336	0.615658	-0.104001	-0.506245	-0.228644
149	150	-0.140761	-0.248728	-0.735061	-0.584624	-0.0960065	0.295033	0.398583	0.033522	-0.0654384	-0.366254	-0.504678	0.279617	0.49877	0.143283	0.352309	0.524743	-0.029279	-0.0980169	0.70802	0.375613	-0.552961	-0.555526	-0.539515	-0.300658	0.00598399	0.112911	0.611412	0.418771	0.294438	0.912602	0.757915	-0.238663	-0.928519	-0.818779	-1.13622	-1.1104	0.0552132	0.523909	0.748748	0.960102	0.0598592	-0.483435	-0.0820203	0.100457	0.323407	0.259665	0.092643	0.350894
150	151	0.424628	-0.0864759	-0.25265	-2.15552	0.12784	0.874793	-0.827491	0.141784	0.0564373	-1.83068	-1.49034	0.406774	0.52647	0.262599	0.352221	0.0368398	0.0948506	0.0626846	0.429725	0.364021	-0.299815	-0.0881325	0.0574845	-0.027173	0.0655496	0.0484519	0.211784	0.237395	-0.591775	-0.542561	0.498903	0.125662	-0.525377	-0.585145	-0.228341	0.386341	0.217848	0.256208	1.30684	1.65707	-0.139911	-1.86162	-1.76443	0.0595885	1.62684	1.23315	1.16636	-0.439008
151	152	-1.27314	-0.721711	0.704924	0.64579	-0.419225	-0.00966108	0.422713	-0.0930534	-0.632801	0.135188	1.08768	0.663512	0.237529	0.00621495	0.210844	0.42218	-0.847371	-1.68351	-0.772568	0.0428602	0.0191935	0.120535	0.200529	0.127578	0.197942	-0.211989	0.337184	1.17088	0.123073	-0.366768	0.082814	0.331358	1.16864	1.44515	0.0589256	-0.988508	-0.487212	0.101305	0.327745	0.164007	0.0101099	-0.328925	-1.0786	-0.439942	0.107122	-0.16598	0.945569	0.928555
152	153	0.603233	0.739024	0.0109446	-0.0315007	0.190662	0.0084347	0.714701	0.707953	-0.328268	-0.520876	-0.203131	0.152689	0.34772	0.332595	0.383104	0.415948	0.228048	-0.177884	-0.13645	-0.284865	-0.72493	-0.732425	-0.77108	-0.868833	-0.901482	-0.591829	-0.842925	-0.961146	0.067248	0.32525	0.70862	0.764507	-0.011438	0.327344	0.188754	0.0577622	0.647186	0.269527	-0.208148	-0.095406	0.0586892	0.300325	1.0309	1.38244	0.849159	0.1973	-0.0813759	0.292266
153	154	1.24169	1.22675	0.92948	0.890697	0.689485	-0.00260927	-0.923334	-0.837198	0.0406301	-0.228842	-0.0905427	0.428045	0.118756	0.360118	0.247669	-0.388475	-0.744403	-1.12201	-0.79593	-0.395514	-0.517584	-0.454786	-0.266506	-0.0758465	0.140358	0.350234	0.440118	0.345239	0.334049	0.849022	0.947523	-0.0836498	-0.442355	-0.310135	-0.68575	-0.286382	0.579956	0.54331	0.196399	0.469566	0.202221	-0.678084	-1.01978	-0.898995	0.314813	0.817088	-0.23649	-0.0800478
154	155	0.291172	0.524981	-0.299995	-0.557629	-0.363568	-0.58127	0.154544	0.524244	0.0395374	-0.0504924	-0.240858	-0.43052	-0.0311279	0.876726	1.08046	0.503191	-0.250457	-1.0068	-0.615856	0.178614	0.295494	0.338832	0.430762	0.454885	0.513625	0.414056	0.0956054	-0.169778	-0.306899	-0.0737411	-0.152492	-0.591327	-0.379365	-0.298464	-0.399123	-0.390118	-0.613035	-0.62405	-0.381009	0.810651	1.74247	0.546572	-0.340383	0.0790696	0.18881	-0.226399	-0.467438	0.0150497
155	156	1.17276	-0.793667	-1.43597	-1.00769	-3.36155	-4.1818	-2.51832	-1.41798	-0.0507388	-0.1712	0.0725067	1.8988	1.54158	-0.254617	-0.954211	0.971714	2.23284	1.34841	2.33145	2.53314	0.762865	0.109113	-0.056061	-0.161543	-0.0962198	-0.0196617	-0.137908	-0.609968	-1.05715	-0.40141	0.0733832	-1.33978	-1.08956	-0.33828	-1.41605	-0.858734	-0.344388	-1.02328	-0.235778	0.37573	0.67588	2.06419	1.88071	1.93885	3.04771	2.19172	1.29514	-0.217144
156	157	0.411604	-1.28743	-0.157128	0.171584	-0.479301	0.36926	0.478201	-0.40644	-0.862752	0.106238	0.618135	-0.936127	-0.579597	1.32696	-0.343985	-1.14949	2.15559	1.32455	-1.80446	-0.82062	-0.0559801	-0.403657	-0.0241107	-0.00118753	-0.0328972	0.596929	0.707344	0.750243	1.40963	0.578215	0.0799684	-0.711314	-2.3113	-0.908924	-0.280751	-0.834083	0.601364	0.479028	-0.546257	0.5533	1.74199	0.587324	-0.776679	0.39928	1.18041	-0.0177211	-0.220652	0.655383
157	158	-0.805099	-0.806421	-0.416208	0.0637312	0.148547	0.318561	0.0561257	-0.394888	-0.0251634	0.16539	-0.142641	0.160734	0.445845	0.398046	0.18486	-0.388661	0.0394521	0.405439	-0.246194	0.0315873	0.421943	0.218966	0.277963	0.28885	0.151171	0.228768	0.24681	-0.490965	-0.722629	-0.0317678	0.00773829	0.215389	0.899654	0.82555	0.409823	-0.0606837	-0.533201	-0.657148	-0.829626	-0.758974	-0.419508	-0.473801	-0.105757	0.377717	0.142995	0.0752005	0.253382	0.533787
158	159	0.957795	1.10592	-0.243001	0.0817318	-0.108854	-0.466713	0.0657231	-0.140534	-0.604047	-0.121757	0.206799	0.0208155	0.192998	0.0717555	-0.307541	-0.155112	-0.315946	-0.129482	0.726867	0.474856	-0.122988	-0.124297	-0.1999	-0.277131	-0.241913	-0.149621	0.125646	0.486591	0.436054	0.381346	0.856968	0.575478	-0.331537	-0.347607	0.0119946	0.427337	0.577139	0.221787	0.420153	0.114469	-0.726263	-0.554863	-0.192936	-0.216013	-0.529471	-0.437508	0.0071727	0.0766638
159	160	0.111754	-0.0686329	0.00570384	0.616149	0.176534	-0.878747	-0.465858	-0.356944	-0.701173	-0.505453	-0.274571	0.353482	1.22147	1.50984	0.673977	0.0112989	0.589841	0.813025	0.032163	-0.327924	-0.0123606	0.0333784	-0.0886507	-0.0329865	-0.0578407	-0.0773405	-0.109504	-0.852857	-1.02267	0.456629	0.666118	-0.524187	-0.35414	-0.0137772	-0.335766	-0.0221935	0.23444	0.0301343	0.0650604	0.103715	0.0471336	-0.019631	0.2119	0.79904	0.759402	0.262411	0.216388	0.0833662
160	161	-0.467508	-0.736005	-0.885216	0.104519	0.118272	-0.0895726	0.710582	0.460767	-1.1828	-1.12241	0.334933	0.11635	0.130237	0.937533	0.51935	-0.763671	-0.943519	0.649489	1.01717	0.146072	-0.0929475	-0.0863227	0.0624836	0.0874698	0.146138	0.183433	0.307612	-0.0196995	-0.767656	-0.21474	0.57272	0.783623	-0.433709	-1.93913	-0.309392	1.21051	1.18875	0.813161	-1.40145	-1.3646	1.61726	0.883633	-1.68104	-0.818642	0.488324	0.315739	0.37994	-0.128433
161	162	0.0682838	0.274037	-0.908752	-0.314233	-1.12286	-1.88887	0.462446	0.77657	-0.574401	-0.0999416	1.78416	1.65386	-1.42721	-1.29586	1.35664	0.982605	-0.022749	-0.432316	-0.423078	0.8097	0.850835	0.119252	-0.0646433	-0.270124	-0.251706	-0.384708	-0.960289	-1.32595	-0.0484134	0.998762	-0.0342957	0.0133837	0.458435	-0.346142	-0.42691	0.11925	0.478441	0.319589	-0.310732	-0.42641	0.340916	0.0112973	-0.634928	0.522793	0.764463	0.259707	-0.157699	-0.465679
162	163	-0.196572	-0.217742	0.233731	0.628619	0.496652	0.347102	0.721311	0.120465	-0.254424	0.708	0.644222	-0.0317277	0.133576	0.168589	-0.18277	0.54236	1.91843	1.30071	0.764991	1.86414	0.622162	-2.01901	-3.20227	-3.77772	-4.21816	-3.7237	-0.797004	2.11256	2.38589	2.42798	2.60006	1.56948	0.661819	0.954571	0.571853	-0.435325	0.406642	1.04348	0.467792	0.239387	-0.490859	-0.667281	-0.448147	-1.1952	-0.68734	0.0782206	-0.499087	0.0799988
163	164	1.15224	0.103034	-0.214955	0.294171	-0.000381028	-0.747125	-0.557728	-0.235996	-0.246524	0.212982	0.0893899	-0.198147	0.120768	0.592954	0.743223	-0.204765	-0.436992	0.593458	0.741388	0.0989238	-0.407267	-0.471504	-0.290307	-0.298811	-0.264918	-0.199634	-0.330835	-0.14401	0.130867	0.231568	0.608189	0.528278	0.27717	0.383688	-0.0971782	-0.683227	-0.565364	-0.0632424	0.179204	-0.17266	-0.164583	0.465506	0.476979	0.0412361	0.0790062	0.224391	0.168084	0.189012
164	165	0.359274	0.596134	0.0205679	0.020118	0.387281	0.169835	-0.211642	-0.456402	-0.102325	0.113823	-0.513547	-0.418337	0.010178	0.345514	0.834721	0.714324	0.72508	-0.00300762	-1.07058	-0.572636	-0.444255	-0.694099	-0.281024	-0.183581	-0.00781381	0.238981	0.341473	0.667412	0.565968	0.493029	0.83157	-0.0155888	-0.994831	-0.464781	-0.0907383	-0.120693	0.051876	-0.0873957	-0.0443204	-0.259504	-0.922882	-0.482852	0.464719	0.532534	0.147016	-0.20402	-0.373932	0.0720102
165	166	0.249072	0.202927	-0.0893998	0.0364582	0.180549	-0.128245	-0.295809	-0.111084	-0.519579	-0.824486	0.111289	-0.227525	-1.07564	-0.131902	0.610735	1.36022	0.99603	-0.990299	-0.502679	1.11174	1.1903	1.15372	1.16035	0.753952	0.489435	-0.18835	-1.26698	-0.554303	0.538394	-0.247653	-0.866782	-0.98618	-1.07786	-0.339208	0.108141	0.0745606	0.314566	0.527819	-0.266992	-1.70675	-1.04254	0.118418	0.155658	0.751817	0.341111	0.168331	0.887717	0.219271
166	167	0.575605	-0.3663	0.632308	0.661213	0.201799	0.910228	0.683399	-0.083063	-0.681974	-0.62183	1.09814	1.23539	-0.304982	-0.497806	-0.46267	-0.899091	0.686647	2.53428	0.815115	-0.898757	-0.512396	-0.468784	-0.659275	-0.755201	-0.953545	-0.825844	0.307954	0.222379	-1.13014	0.560036	1.34644	-0.597203	0.584553	1.62124	0.444383	-0.150391	-0.573137	0.3088	0.213573	-0.164441	1.32726	0.159823	-1.2618	-0.51232	-0.0892681	0.338707	-0.281688	-0.726767
167	168	-0.632362	-0.601943	-0.354263	-0.0392603	0.463012	0.0306905	0.517759	1.27107	-0.123393	-1.08421	-0.118389	0.781477	-0.00577049	-1.13372	-0.656632	-0.804796	-1.74883	-0.623986	1.01378	1.47345	1.39703	1.03427	0.735589	0.416856	0.0616525	-0.417157	-0.495428	-0.0340287	-0.113311	0.205959	0.489558	-0.572378	-0.975956	-0.65988	-0.531194	-0.0332754	0.00825563	0.302646	1.0248	0.620552	0.257057	0.139669	-0.93676	-1.57806	-0.0118125	1.1496	0.221138	0.707917
168	169	-0.0352551	0.26358	0.175654	0.0716423	-0.0320924	-0.124338	0.208495	-0.202671	-0.867675	-0.0313925	0.506439	0.343942	1.18191	1.39048	0.724624	0.31854	-0.205396	-0.187328	-0.364893	-0.88752	-0.689499	-0.504341	-0.542835	-0.485022	-0.378705	-0.461457	0.00807373	0.888416	0.902742	0.912874	0.499075	-0.661608	-0.849846	-0.104493	0.154328	-0.512697	-0.0297762	0.836643	0.192484	-0.0886614	-0.472826	-0.303382	0.942957	0.613821	0.288534	0.458424	0.182871	0.0730505
169	170	-0.651018	-0.308808	-0.242872	-0.469431	0.0532203	0.571261	0.318847	0.584473	1.60216	1.89326	-0.18825	-1.84561	-0.316848	0.48539	-0.447058	-1.06207	-0.940804	-0.554557	-0.890524	-0.469293	0.313078	0.153758	0.123059	0.117645	-0.0415603	-0.10898	-0.127327	-0.257149	0.11315	0.944528	0.462974	-0.577875	-0.917588	-0.922208	-0.496184	-0.301656	-0.164057	0.721858	1.2047	0.754154	0.334407	-0.347766	-0.857476	-0.0895548	0.441646	0.431642	0.261384	-0.407917
170	171	0.358551	0.397396	0.241677	-0.460067	-0.64129	-0.319329	-0.364186	0.237238	0.494315	0.0392233	-0.0190461	-0.0182769	-0.0574879	-0.237809	-0.196066	0.0711622	0.354572	0.735744	0.336367	-0.222791	-0.168434	-0.124889	-0.172685	-0.158309	-0.196526	-0.184842	0.192744	0.172306	0.172276	0.904568	0.436625	-0.563649	-0.525156	-0.431353	-0.377328	-0.473399	-0.198685	0.369355	0.08635	0.15487	0.412335	0.0948562	-0.510381	-1.19082	-0.442005	0.44405	0.316028	0.741323
171	172	0.295264	0.10596	-0.209666	0.209886	0.938096	1.27837	0.264809	-1.03415	-0.343899	-0.543605	-1.05002	-0.620793	-1.69688	-0.72264	0.260018	-0.831463	0.509467	0.695914	-0.35024	0.838517	1.37993	1.26672	1.26893	1.05655	0.880175	0.64741	0.418234	-1.02115	-1.37618	-0.377451	-1.12983	-1.70889	-1.38153	0.80593	3.33585	1.13539	-2.15807	-2.49171	-0.942086	0.803046	0.963845	0.573062	-0.655433	-1.79667	0.111686	1.42046	0.106939	0.105569
172	173	-0.285492	-0.555537	0.271136	0.369358	-0.374834	-0.40201	-0.212089	-0.0998397	-1.11686	-1.87758	0.187657	1.21682	0.392339	0.365285	0.13857	0.0679163	-0.290906	-0.918505	-0.477988	-0.441553	-0.298227	0.512662	0.866629	1.19056	1.37872	1.66093	1.60319	-0.00581723	-0.992813	-0.578987	-1.63288	-2.07164	0.225249	0.774669	0.0567037	0.388271	0.0351167	-0.0529979	-0.0973947	-0.340424	-0.338095	-0.90147	-0.417448	0.125422	-0.750618	-0.442197	0.768484	0.999138
173	174	-0.379022	0.500151	0.365329	-0.102404	0.247446	0.730491	0.215132	-0.740511	-0.897023	-0.700894	-0.504156	-0.21991	0.020265	0.814798	1.29782	0.801027	0.263157	-0.339475	-0.691993	-0.512632	-0.266656	0.0863622	0.385539	0.416491	0.250339	-0.125083	-0.723685	-0.767785	-0.189536	-0.498196	-0.897022	-0.239326	0.321475	0.677771	0.758138	0.465605	0.308832	0.206716	0.459117	0.466652	-0.182787	-0.442698	0.0605586	0.537432	0.249264	0.0234803	-0.0111151	-0.466665
174	175	0.0646834	-0.2863	0.117962	0.336709	-0.262541	-0.220196	0.146936	0.611731	0.505427	-0.367877	-0.472007	-0.512815	-0.184545	0.501188	0.13936	-0.100154	-0.25273	-0.183871	0.304524	0.0247685	-0.115656	0.0464174	-0.0747092	-0.0290591	0.160384	0.233769	0.323738	0.379091	0.236859	0.299608	0.270983	-0.365071	-1.31187	-1.46696	-0.44258	0.612628	1.00147	0.307874	-0.359365	0.188403	0.906221	0.93042	-0.0568792	-0.88537	-0.598278	-0.0498419	0.386667	0.3274
175	176	0.0997725	-0.0781601	-0.151887	0.369891	0.577552	0.350743	-0.00753689	-0.521901	-0.319831	-0.481165	-1.05656	-0.727926	-0.803784	-1.0456	0.0267401	1.77873	2.61147	1.56635	-0.0942685	-0.561001	-0.199287	-0.126478	-0.112483	-0.0840067	-0.149764	-0.167531	-0.314417	-0.00149567	0.582764	0.73528	0.337932	-0.350175	-0.472153	-0.357698	-0.534065	-1.14065	-1.47575	-0.275948	0.523379	-0.081229	-0.0104549	0.324328	0.158748	0.206274	0.232751	0.274261	0.564917	0.462191
176	177	-0.0351748	0.992085	1.08879	-0.0263282	0.287596	0.467279	0.0482657	0.952422	0.306456	-0.968583	0.726591	0.214421	-2.0354	-1.5174	-0.478394	0.86726	-0.184238	-2.60211	-0.386584	1.53034	0.597274	0.642883	0.721767	0.765861	1.015	0.866429	1.45763	0.273914	-1.73974	-0.565312	-0.324717	-0.329458	0.196651	-1.73807	-0.542565	1.64215	0.150147	-0.728801	-0.442819	-1.11399	-1.31139	0.665235	0.943642	-0.199363	-0.408179	-0.783637	0.81682	0.846392
177	178	-0.477468	0.171929	0.457851	-0.854127	-1.05281	-0.404401	-0.313832	-0.124117	0.225439	0.44273	0.466707	0.156393	-0.163665	-0.389237	-0.552522	-0.41183	0.276798	0.459131	-0.31326	-0.507581	-0.096013	0.0899554	0.195089	0.297084	0.389782	0.479954	0.416827	0.263942	-0.154412	-0.74278	-1.09712	-1.35216	-0.135887	1.52502	0.664891	0.0441966	0.649006	-0.32376	-0.399936	1.35154	0.915559	-0.717923	-0.646925	-0.200475	0.0719748	0.266913	-0.112825	-0.229618
178	179	-0.264571	-0.260847	0.451647	0.129318	-0.275	0.273696	0.221115	-0.116922	-0.174376	-0.133111	0.366382	0.26647	0.0403115	0.314164	0.0615189	-0.200384	-0.100016	0.0820025	0.0111242	-0.549573	-0.883988	-0.852526	-0.997767	-1.20463	-1.22578	-1.48066	-0.802418	1.31537	2.665	2.8411	2.02548	1.16629	0.855403	-0.270828	-0.430478	0.238764	-0.445683	-0.732325	-0.573053	-1.33247	-1.12446	0.180688	0.0985913	-0.182566	0.503695	0.531256	-0.190272	-0.636445
179	180	0.709377	0.711041	0.496176	0.210312	-0.252151	-0.280892	0.0472604	-0.311625	-0.448174	-0.175433	-0.512945	-0.503834	-0.439099	-0.695876	-0.744972	-0.857023	-0.398488	-0.101024	-0.254927	0.413625	0.875851	0.773041	0.92385	0.983153	0.888463	0.886444	0.511087	-0.407515	-0.406	0.0638338	-0.437014	-0.509565	-0.25851	-0.37039	-0.292007	-0.541678	-0.612925	-0.620037	-1.0076	-0.319022	0.453108	0.218305	0.368516	0.435723	-0.0229742	-0.384966	-0.467198	-0.328014
180	181	-0.516066	-0.291888	-0.0355268	-0.390348	-0.290482	0.220564	-0.1105	-0.176206	-0.918127	-1.48916	0.0482518	0.794298	0.141744	0.315171	1.24433	1.61174	0.425321	-1.12442	-1.11337	-0.153175	0.333242	0.412577	0.37059	0.248029	0.258752	0.19063	0.0451208	-0.0620572	-0.119954	0.334028	0.559058	-0.431005	-1.14061	-0.644024	0.138385	0.489489	0.0845996	-0.19295	-0.232026	-0.313785	-0.356031	-0.407593	0.605145	1.2263	0.561184	0.424723	0.343393	-0.553027
181	182	-0.0930943	-0.214047	-0.493882	-1.94102	-2.31505	-0.769145	1.20459	-0.384183	-1.99196	-0.645837	-0.224873	0.376549	1.7289	1.95197	-0.111306	-2.07714	1.00632	2.6099	-0.341256	-0.759506	-0.239733	-0.415636	0.00680482	0.113578	0.409832	0.520551	0.580973	0.038204	-0.809016	-0.290542	0.000368363	0.111344	-0.0641788	-0.270255	0.666168	-0.164049	-1.4481	0.00840547	2.07096	0.867094	-1.24234	-0.593428	-0.574913	1.0446	2.24825	-1.07908	-1.08651	0.324379
182	183	0.148184	-0.414882	-1.03324	-1.9123	-0.694905	0.0473161	0.126501	0.318756	-0.0372469	0.186386	0.72509	0.834098	-0.0609789	-0.295168	0.471162	0.010243	0.101797	0.189798	-0.753169	-0.670294	-0.489485	-0.537569	-0.390937	-0.372942	-0.100872	0.369944	1.08343	1.44203	1.21154	1.0571	0.589792	-0.0334331	-0.255565	-0.499054	-0.776895	-0.904264	-0.961271	-0.599181	0.31151	0.721278	-0.00703499	-0.552056	-0.129079	0.64955	0.713266	-0.1433	0.209025	0.998178
183	184	-0.942084	-0.419823	-0.218859	-0.644435	-0.375887	-0.0938927	-0.0347101	0.777005	0.906674	0.307004	-0.136906	-0.284249	0.366448	-0.149501	-0.720375	0.347743	-0.109334	-0.55579	0.236851	-0.129382	-0.368332	-0.198426	-0.270772	-0.138996	-0.0661103	0.169633	0.386673	0.139774	0.275345	0.982541	0.49162	-0.548466	-0.47725	-0.664337	-0.972466	-0.347168	0.311356	0.189685	-0.318938	-0.287312	-0.163751	-0.49478	-0.697896	0.0269199	1.00879	0.852975	0.662045	0.68825
184	185	-0.606575	0.581929	0.787709	0.252687	0.435967	0.205754	-0.40941	0.00283024	0.49947	0.544785	0.590472	0.030141	-0.232657	0.450907	0.705086	0.174634	-0.414629	-0.244132	0.27719	0.142253	-0.230522	-0.373765	-0.678261	-0.785447	-0.75548	-1.02692	-0.148596	0.68024	0.22811	0.610872	0.554174	-0.307593	-0.0781524	0.27022	0.0995491	0.129303	0.549955	0.0541273	-0.768371	-0.195306	0.0937822	-0.171736	0.208101	0.533718	0.352358	-0.474138	-0.630816	0.251389
185	186	-0.642851	0.546324	0.744292	0.126483	-0.0430161	0.523416	0.063091	-0.670886	-0.681136	-1.23043	-1.09957	-0.118732	0.39547	0.801761	0.571986	0.608321	1.31115	0.602625	-0.471183	-0.383899	-0.205687	-0.300394	-0.382769	-0.426654	-0.41434	-0.496714	-0.324162	0.137312	0.461549	0.652129	0.173565	-0.440247	-0.315158	0.0371126	0.372019	-0.173566	-0.902505	-0.148113	0.328887	-0.267172	-0.139202	0.70938	1.07198	0.851873	0.73458	0.402889	0.167401	0.790839
186	187	-0.218262	-0.465651	0.448218	0.0150855	-0.163718	0.605521	-0.341436	-1.39313	-0.986601	0.29641	1.24764	0.468294	0.173826	0.00979111	-0.728894	0.923679	0.405919	-2.0937	-0.430223	0.865066	0.0398346	0.0219163	-0.165029	-0.292573	-0.160137	-0.329283	-0.0106367	0.937479	1.36279	0.817797	-0.176407	-0.322837	0.637677	1.24023	0.699666	-0.658062	-1.28044	-1.09123	-0.992234	-0.495375	0.415161	1.47193	0.227314	-1.43108	0.621577	0.848744	-0.810809	0.161276
187	188	0.203962	0.0323541	-0.21931	0.608585	1.02369	0.832003	0.230982	-0.0293805	-0.0987995	0.0194504	0.986908	0.4437	0.0295321	0.867018	-0.0853363	-0.699693	-0.0164108	0.364531	0.172161	-0.606018	-0.781851	-0.682677	-0.882349	-0.922405	-0.900578	-1.09878	-1.00018	-0.442569	0.241388	1.13611	0.814396	0.2534	0.433231	0.116252	0.86645	0.977635	-0.474835	0.233571	1.4346	0.550818	-0.416687	0.0980938	0.630043	-0.489942	-1.13127	-0.418002	-0.217297	0.322561
188	189	-0.0320628	-0.701926	-0.171337	0.823787	0.426097	0.00870204	-0.434987	-0.386558	-0.237717	-0.414812	0.012989	0.054327	-0.0917671	-0.125149	0.213419	0.888757	0.704635	0.657204	0.889309	0.572011	0.0795441	-0.296142	-0.592452	-0.798443	-0.757144	-1.12141	-0.66761	0.0579268	-0.906364	-0.0216571	1.61975	0.680837	-0.19354	-0.459503	-0.0746631	0.422243	-0.515589	-0.746436	0.219743	0.55388	0.308046	0.195665	0.207555	0.175029	0.0911317	-0.276377	-0.247075	0.10509
189	190	0.185035	0.0505194	0.32039	0.601824	-0.419389	-1.23994	-0.0726725	0.106118	-0.765604	-0.543851	-0.33005	0.0790085	0.595577	0.44227	0.293343	0.352234	0.262689	-0.247295	-0.871692	-0.99131	-0.633732	-0.286861	0.00451668	0.172674	0.30679	0.432743	0.0391234	-0.0548807	0.58374	1.26915	1.34398	0.253789	-0.748873	-0.921701	-0.464221	0.222606	-0.125966	-0.485952	0.0726432	0.0141437	-0.379088	0.254524	0.685993	0.135649	-0.29578	-0.201073	0.209208	0.136593
190	191	-0.28865	-0.371045	0.0655106	-0.0946298	-0.29945	0.554342	0.387612	-0.29083	-0.773065	-1.37917	-0.201051	0.606723	0.101527	-0.164935	-0.373435	0.162307	0.136503	-0.266092	-0.00994109	-0.0575858	0.152407	0.385686	0.386432	0.509552	0.520164	0.515522	0.323083	0.0411798	0.239541	0.880351	0.260808	-1.05612	-0.741715	-0.664909	-1.1933	-0.614362	-0.186756	-0.0414347	0.322546	0.47109	0.273749	-0.255712	-0.449784	-0.466996	-0.243362	0.652008	1.08942	0.688812
191	192	-0.578257	0.663751	0.286486	-0.06598	1.28515	-0.115093	-1.76252	-0.137298	0.61567	-0.119528	-0.30269	-0.346405	-0.72571	-1.16723	-0.442075	0.874266	0.287132	0.0196751	1.19954	0.673718	0.13501	0.502425	0.293816	0.131211	-0.408039	-0.762382	-1.63501	-2.05504	0.0783457	0.538835	0.825092	1.23836	-1.03028	-0.536168	0.695429	0.947653	1.30337	-0.0630741	0.749428	0.816702	-0.940483	-0.751349	-1.50668	-1.11593	0.0248651	-1.05285	-0.456901	0.0149379
192	193	-0.440263	-0.79236	-0.114053	0.371866	0.0465198	0.101613	0.538382	-0.00628974	-0.165198	0.00245952	-0.530319	0.0378234	0.640693	0.155158	0.485214	0.544583	-0.846508	-0.814516	0.340537	-0.388756	-1.20098	-0.783358	-0.452404	-0.0972122	0.263783	0.640059	0.818358	0.884963	1.20938	0.959867	0.502364	0.0596455	-0.163649	-0.0720526	-0.647749	-0.47374	0.328468	0.277102	-0.76561	-1.3932	0.569746	1.53312	-0.0602023	-0.806812	-0.670915	-0.729731	-0.903798	-0.296136
193	194	-0.0987753	0.846027	1.42519	1.46659	0.807815	-0.405901	-0.49204	-0.0375259	-0.0285494	-0.59518	-1.0342	-0.344428	-0.19887	-0.395744	0.903184	2.03386	1.30128	0.00989633	-0.489586	-0.834698	-1.18334	-1.03456	-0.960965	-0.778146	-0.438367	-0.369965	0.272142	0.451752	0.179423	0.560713	0.0967677	0.126385	0.39343	-0.371477	0.0449436	0.239034	-0.251382	0.0399869	-0.162009	-0.554349	-0.275779	-0.0167724	0.168735	0.679876	0.622389	-0.0259949	0.106997	0.271436
194	195	0.298718	0.348083	1.13198	0.942437	-0.0611068	0.061854	0.053839	-0.621489	-1.00687	-0.775578	-0.583048	-1.45781	-1.08455	0.696861	0.930484	0.890924	1.26102	0.893807	0.123352	-0.797755	-1.07928	-0.801894	-0.406306	0.0322018	0.3626	0.729388	0.646245	0.67579	0.790803	0.742962	0.549817	-0.43888	-0.637346	-0.316823	-0.891492	-1.02693	-0.601172	-0.449215	-0.0350872	0.105301	-0.581226	-0.600842	-0.48601	-0.0863488	1.0636	1.03058	0.935786	1.17394
195	196	-0.917717	-0.828682	0.0504761	0.360159	0.200285	0.175184	0.484269	0.859167	1.06552	0.782357	-0.222643	-0.695131	-0.651467	-0.414794	0.257455	0.227174	-0.315589	-0.517119	-0.108175	0.231243	-0.0447273	-0.030407	0.122694	0.292111	0.499828	0.732692	0.979863	0.07814	-0.788532	-0.384737	0.0200381	-0.214216	-0.769424	-0.803609	-0.504868	0.259951	0.10504	-1.37891	0.0952586	1.61166	0.157535	0.0708412	0.449343	0.093022	0.170919	-0.280458	-0.45206	-0.148969
196	197	-0.101584	1.36319	0.804136	-0.170183	-1.21216	0.176127	1.49923	-1.60486	-1.7552	-0.750893	-1.96091	0.16155	0.759179	-1.59686	-1.85489	-1.89632	-1.69777	-0.64252	-0.993489	-0.0250947	3.17827	4.48987	4.13358	4.27231	3.97783	1.27231	-1.54299	-1.08199	-0.33099	-1.82266	-2.7439	-2.27647	-2.06277	-1.15883	0.402136	1.27879	0.663625	-0.835437	-0.663124	-0.00166563	0.828571	1.0623	-1.33899	-1.51936	0.854165	0.924832	-0.584161	-0.149311
197	198	-0.298522	-0.0384746	0.407659	-0.362746	-1.13957	0.188319	0.357589	0.0658876	0.8751	0.451476	-0.102442	-0.544556	-1.12988	0.112235	1.01443	0.758189	0.509791	-0.317753	-0.287452	0.116741	-0.10319	-0.115401	-0.261719	-0.431844	-0.492509	-0.623866	-0.520568	0.326827	1.37953	1.02585	-0.61219	-0.839743	0.586127	-0.0149729	-0.925305	0.291685	-0.0024787	-0.722848	0.669101	1.24414	-0.0450708	-0.192375	0.667971	0.0817086	-0.18226	0.0641985	-0.0233303	0.167024
198	199	-0.613958	-0.100545	-0.221247	-0.504893	-0.209543	-0.291504	-0.429718	0.244213	0.565783	0.555458	1.03752	0.516577	-0.155635	0.463487	0.174338	-0.0640546	0.477708	-0.136439	-0.426634	-0.18702	-0.347031	-0.241899	-0.191696	-0.0760038	0.101	0.129749	0.78738	1.13466	0.0614081	-0.742215	-0.596568	-0.560251	-0.468429	0.147393	0.611342	0.0927283	-0.293395	-0.00515518	-0.231592	-0.403558	0.135543	0.576936	0.358184	0.113542	0.139515	-0.309664	-0.413374	-0.0217712
199	200	-1.33904	-1.18251	-0.847916	-0.468201	-0.307162	0.0529669	0.0495365	-0.277797	0.289048	0.547228	0.140537	0.260954	0.202341	-0.173784	-0.148551	-0.169114	-0.540406	-0.548496	0.0243634	0.306477	0.200499	0.220618	0.413135	0.398119	0.58889	0.798371	-0.190596	-0.422127	0.508318	0.386763	-0.240442	-0.708011	-0.778523	-0.219532	0.0246276	-0.37564	-0.301724	-0.13176	-0.354773	-0.227203	-0.598825	-0.843123	-0.225638	0.327777	0.82715	1.13231	1.40561	1.1857
200	201	-0.338094	0.295675	0.577487	0.727512	0.264064	-0.0651932	0.277957	-0.21864	-0.437477	-0.575022	-0.471796	0.514166	0.371659	0.13369	0.719878	0.46377	0.00915482	0.226139	0.061475	-0.310112	-0.178053	-0.165087	-0.281111	-0.261928	-0.32282	-0.177831	0.113044	0.166092	0.530084	0.687161	-0.129274	-0.432933	-0.150156	-0.0667938	0.141695	-0.0198303	-0.342729	-0.099411	0.449613	0.593473	0.19594	-0.0300502	-0.187997	-0.818826	-0.726579	0.102158	-0.189503	-0.246085
201	202	-0.140617	0.00554195	0.266672	0.0470619	-0.361822	-0.240661	-0.127027	-0.340799	0.0792083	0.749301	0.421734	0.117429	0.376671	0.043013	-0.733461	-0.725394	-0.276617	-0.415848	-0.182162	0.424256	0.36898	0.211598	0.089722	-0.161174	-0.323607	-0.473314	-0.641957	-0.43509	0.517787	1.25918	0.764414	-0.139934	-0.171543	0.527203	0.72295	0.172421	-0.0705183	-0.260743	-1.04875	-1.18024	-0.478974	0.175792	1.05261	1.31733	0.435268	-0.171488	0.0176126	0.436956
202	203	-1.27625	-1.7162	-0.0402272	-0.0316822	-1.48277	-0.278221	1.85122	1.1902	-0.431186	-0.141735	0.076082	0.577821	1.1393	-0.0176249	-0.618152	-0.315103	-0.317431	-0.536489	-0.422782	0.557616	1.66935	1.74403	0.535818	-0.843476	-1.23092	-0.415006	0.952282	1.56167	1.06822	0.0619271	-1.5348	-2.04254	-1.02317	-0.883868	-0.814629	-0.0975735	0.74336	1.36263	0.227589	-1.26921	-0.860775	0.03958	0.234596	1.16858	2.46091	1.79818	0.440645	-0.394624
203	204	0.54151	1.1488	0.203528	-1.07652	-1.00552	-0.861918	-0.210213	0.235198	-0.146594	-0.905575	-0.16667	1.32593	-0.0144267	-0.343798	0.475745	-0.189244	0.362578	0.207196	-0.191582	0.740122	0.351996	-0.177455	-0.19837	-0.494753	-0.349236	-0.395914	-0.159888	0.446439	0.208544	0.591906	0.504324	-1.32408	-1.17088	0.45487	0.424313	-0.109374	0.327051	0.22587	-0.462762	0.715868	1.68677	0.608972	-0.323323	-0.451035	-0.642766	-1.34439	-0.909414	0.803964
204	205	-0.801288	-0.3591	-0.570515	-0.318445	0.648625	-0.285856	-0.42996	0.0259608	-0.720225	-0.0363498	0.15874	-1.0974	-1.11761	-0.113398	0.674726	0.43377	0.0678171	-0.128761	-0.0880157	0.913737	1.22798	0.771568	0.506607	0.169676	-0.237341	-0.565294	-0.646792	-0.619666	0.578531	1.67493	0.335688	-1.03135	-0.862222	-0.279175	-0.432383	-1.01118	-0.00169356	0.571848	-0.406268	0.493562	0.939616	-0.558471	0.123766	1.17914	0.662859	0.600229	0.46011	-0.0224283
205	206	-0.0143405	-0.359192	-1.13872	-0.336505	0.367048	-0.130405	0.544024	1.47827	1.22695	0.506468	0.283055	0.128641	-0.844482	-0.914307	-0.801961	-0.407219	1.42265	1.61974	1.62798	2.61806	2.20739	2.04338	1.94836	0.440403	-0.955119	-1.89762	-2.65653	-2.75483	-2.40552	-1.36844	-0.392171	-0.697446	-0.950136	-0.622817	-0.607717	-0.183624	0.385255	0.368196	0.804689	0.668184	0.105246	0.424171	0.12303	0.214319	0.816129	0.405317	0.393785	0.835805
206	207	0.923778	-0.184285	-0.581113	-0.264055	-0.255314	-0.504046	-0.333435	0.567885	0.659415	-0.505801	-0.710145	-0.106227	0.124066	0.324669	0.50067	0.519291	-0.0719666	-0.433213	0.0450519	0.223276	0.159265	0.216974	0.0722355	-0.125602	-0.213662	-0.465096	-0.408882	-0.166466	0.0392895	1.11986	1.19086	-0.472811	-0.580142	0.0289713	-1.00342	-1.2316	0.0324568	0.54483	0.0241638	-0.601578	-0.180444	0.482171	0.512662	0.834109	0.470019	-0.41662	-0.364096	0.162725
207	208	-0.991999	-0.75768	0.451226	-0.212065	0.217852	2.36329	0.57644	-3.02963	-1.30553	1.17987	0.190103	-0.259041	1.36065	1.39146	-0.0723092	-0.0353572	0.124339	-0.240615	-0.428488	-0.564512	-0.497713	-0.469951	-0.489797	-0.335161	-0.0300058	0.312495	1.00033	1.28726	0.216199	-0.888988	-0.515733	0.426955	0.147036	-0.0376229	1.23023	1.42073	-0.305038	-1.33235	-0.710488	-0.131332	-0.512733	-0.290216	0.0811156	-0.639334	0.052204	0.93849	-0.142551	-0.355889
208	209	0.408947	0.463379	0.857148	-0.28915	-1.41261	-0.398971	0.352155	-0.0986412	0.000752451	-0.276829	-0.661919	0.372228	0.998548	0.145548	-0.195873	0.272745	0.172698	-0.0933405	-0.235801	-0.403049	-0.0379352	0.160773	0.112859	0.324733	0.313359	0.324852	0.186511	-0.376463	-0.185412	0.386937	0.289959	0.623119	0.109856	-1.96817	-1.82196	0.243625	0.341162	-0.512849	0.652361	1.53288	0.179187	-0.499526	0.289394	0.812545	0.580327	0.337362	0.00184371	-0.147471
209	210	-0.877828	-1.22694	-0.906098	0.0428894	0.633865	0.662622	0.601921	0.692315	0.654946	0.569046	0.334839	-0.548379	-0.813709	0.196826	0.597035	0.0102484	-0.51588	-0.460906	0.011746	-0.0843007	-0.372914	-0.348292	-0.403305	-0.423617	-0.366838	-0.352224	-0.369039	0.208237	1.10088	0.837559	-0.131284	-0.312948	-0.150104	-0.168607	0.456086	0.704131	-0.172477	-0.393601	-0.373652	-0.424778	0.310135	0.515659	0.351484	0.428605	0.411198	0.533216	0.101743	-0.559722
210	211	0.964685	0.125027	-0.421332	-0.226115	-0.650704	-0.247656	0.486227	0.375915	0.0213223	0.141506	0.278144	-0.365256	-0.93709	-0.448297	-0.0270287	-0.288181	-0.0955733	0.0859179	-0.0323927	0.108257	0.0644497	0.0141739	0.00327965	0.000692464	-0.000159114	-0.0737237	0.38466	0.804614	1.17135	1.22996	-0.21349	-0.921155	-0.425816	-0.419705	-0.323251	-0.642686	-0.569525	0.00465784	0.0111757	0.402261	0.0335317	-0.549859	-0.421291	-0.380646	0.498243	1.00062	0.297219	-0.187872
211	212	0.719832	-0.107591	-0.682665	0.395544	0.810861	-0.219739	-0.469755	0.526211	-0.0747261	-0.714327	1.77218	0.559025	-1.86338	1.05208	1.51384	-0.406018	0.00484553	-0.0975655	-0.850989	-0.864006	-0.453279	-0.242085	-0.183465	-0.0429622	-0.177424	0.0435989	0.112628	-0.512729	-0.016207	0.208588	-0.679391	0.391054	1.64976	0.662657	0.00202998	0.0291734	-0.830457	-0.996284	0.434787	1.31747	1.01898	-0.0367727	-1.17091	-0.838123	-0.0344722	-0.654839	-1.6712	-0.487765
212	213	-0.42925	1.10464	2.39982	0.162237	-1.16582	-0.396746	-0.513835	0.557986	-0.247891	-0.570995	0.782454	-0.802496	-0.83281	-0.689311	-1.04773	-0.0655008	-0.751056	0.409302	1.38179	-0.00186278	0.0985933	0.169396	-0.0900487	-0.136969	-0.261755	-0.393224	-0.607208	0.0742505	1.07958	0.648317	0.0270778	0.924267	0.196979	-0.69589	0.677296	0.545892	-0.554539	-0.722695	-0.352408	-0.047944	0.355162	0.581202	0.549744	0.423819	-1.47311	-1.29608	0.670345	0.286962
213	214	0.649941	0.247812	-0.276344	-0.391672	-0.454762	0.112305	0.534548	-0.101364	-0.586865	-0.782881	-1.02544	-1.2203	-1.23021	-0.363181	0.585487	0.903522	0.856194	0.154821	-0.0402975	-0.0172342	-0.652721	-0.509985	0.0224759	0.319329	0.617676	0.86166	1.01814	0.228251	-0.03282	1.08805	0.925264	0.188057	-0.110975	-1.04195	-1.08306	-0.388131	-0.190784	-0.132345	-0.232074	-0.0123398	0.146375	-0.261081	-0.133316	0.644588	0.560753	-0.406072	-0.562622	-0.110456
214	215	-0.0450447	0.0251591	0.540178	0.0341604	-1.17322	-0.811253	-0.132615	-0.691551	-0.093924	1.63953	1.86917	1.41361	0.718329	-0.261492	0.0126854	0.299024	-0.316631	-0.385562	-0.172475	-0.602146	-0.904413	-0.691412	-0.522867	-0.233804	-0.0663191	0.101053	0.157242	-0.447964	-0.127227	0.844403	0.517405	-0.0469076	-0.0428628	-0.252189	-0.015577	0.492168	0.0221274	-0.208201	0.136913	-0.00487258	0.0145605	0.143749	-0.0460126	0.0357649	0.366793	0.241385	-0.280829	-0.37754
215	216	-0.438897	-0.435221	-0.225385	0.350639	-0.0440709	-0.268235	-0.0839794	-0.27394	-0.268937	-0.0621607	0.454855	0.273247	-0.391765	0.187062	0.559385	0.485328	0.678558	-0.0941689	-0.691687	-0.334753	-0.0597602	0.236554	0.24526	0.103613	0.0604044	-0.101012	0.389137	0.451816	-0.250649	-0.0605066	0.0599263	-0.573613	-0.7964	-0.303162	0.168303	0.306968	0.363719	0.488541	0.361688	-0.00769485	0.254163	-0.0166997	-0.544272	0.0697869	0.0269544	-0.256954	0.0704986	-0.282876
216	217	-2.38293	-1.59932	-0.52147	-0.501573	-0.0535766	1.01198	1.24554	0.252443	0.65005	1.95901	1.14164	0.0889436	-0.439197	-1.19001	-0.797855	0.624769	0.526298	-1.78111	-1.86373	0.685084	1.50842	0.873334	0.0979784	-1.09299	-1.76687	-1.2742	-0.309611	0.224892	1.22889	2.8652	2.23434	0.186673	-1.06959	-2.28231	-0.773284	1.57956	-0.416652	-1.20637	1.05529	0.502478	-1.07832	-0.595973	0.287396	0.401303	0.891519	1.04811	-0.0141691	0.145107
217	218	-0.902773	-0.362021	0.12735	-0.722676	-1.16003	-1.26215	-0.932309	0.843467	1.80435	1.10804	0.484384	0.436253	-0.734462	-1.66982	-0.628799	-0.253833	0.0193204	0.255492	-0.836968	-0.447922	0.741805	0.684392	0.652636	0.956612	0.849811	0.996442	1.3406	-0.0712039	-1.13433	-0.109205	0.174444	-0.484082	-0.364508	0.110425	-0.428277	-1.17908	-0.815469	0.195359	0.0124057	-0.849102	0.277195	0.983914	0.379407	0.623255	0.285461	-0.422194	-0.417641	-0.387683
218	219	0.736934	0.275468	-0.516466	-0.954024	-0.390384	0.445943	0.369204	0.0443468	-0.137153	-0.122638	0.165256	0.346411	0.451362	0.687455	0.578307	-0.167423	-0.516026	-0.645848	-0.976691	-0.676453	-0.307683	-0.24512	-0.0116434	0.329042	0.628268	0.930651	1.07714	0.50942	-0.22592	0.20303	0.797432	-0.285076	-0.934685	-0.112433	-0.351428	-0.433714	0.172957	-0.270414	-0.161659	0.290447	-0.0240344	-0.210055	-0.139535	0.0224921	-0.170934	-0.380284	-0.287989	-0.055924
219	220	0.0404598	0.167216	-0.301863	-0.482901	-0.115791	0.369568	0.804741	0.982829	0.640476	0.348873	0.757109	0.494494	-0.304068	-0.00284068	0.0955454	-0.469398	-0.585967	-0.542271	-0.598331	-0.372718	0.0898442	0.137842	-0.0549157	-0.146342	-0.285462	-0.297528	-0.293129	-0.148181	0.195552	0.329451	0.397377	0.0772193	-0.401313	-0.154484	0.0376327	0.0834557	0.269285	0.0521063	0.327769	0.426216	-0.184815	0.0636356	0.248522	0.467591	0.442585	-0.381755	-0.0825052	-0.202906
220	221	-1.19396	-0.369116	0.0318584	0.658779	0.56878	-0.253259	-0.169277	0.250953	0.465545	0.685185	0.194854	-0.18317	0.211995	0.365194	0.575342	0.472595	-0.0541015	-0.540588	-1.44941	-1.28645	-0.0348629	0.652389	0.915822	0.803367	0.314575	-0.354211	-0.360439	-0.00904948	-0.302542	0.778447	1.94373	0.710907	0.121519	-0.063434	-0.881428	-0.660736	-0.993687	-1.07326	-0.266867	-0.257814	-0.0269933	-0.0421928	-0.0292845	0.516362	0.186586	-0.284179	-0.0201503	0.486376
221	222	-0.292317	-0.835012	-0.830368	0.956446	1.0514	0.944843	0.724507	-0.251151	-0.585341	-0.039312	0.544454	0.0446885	-0.822489	-0.736817	-0.735769	-0.706242	0.946789	1.78062	0.942169	0.439753	-0.0047226	-0.355036	-0.544693	-0.647924	-0.690339	-0.675221	-0.605555	-0.303946	0.679055	0.910826	1.42504	1.20746	-1.61412	-1.34068	0.330807	-0.192473	0.93779	1.18579	-0.506533	-0.759842	0.0696987	0.777698	0.486313	-0.459515	-1.23272	-0.798819	0.00703543	-0.0682193
222	223	-0.623221	1.76373	0.599957	-1.90108	-1.845	-0.0872356	2.02748	1.21095	-0.268556	-0.177681	-1.55442	-1.89552	0.7294	0.655135	-0.919592	0.462232	0.148787	-1.93001	-1.16661	0.724187	1.44905	1.42277	1.48043	1.55233	1.45925	1.48292	1.07121	-0.352484	-1.61675	-1.34586	-1.25268	-1.26771	-0.672781	-1.46352	0.127458	1.34529	-2.1151	-0.541404	2.34313	-0.566301	-1.0146	0.720749	-0.236231	0.147332	2.96135	0.862167	-2.26139	0.165798
223	224	-0.0916777	0.0579456	0.252712	0.113316	-0.151038	-0.0553641	0.58509	0.643466	-0.0323472	-0.185311	-0.415665	-0.369518	0.392198	0.0767665	-0.213286	1.75137	2.85666	1.91199	2.27434	2.16722	-0.108325	-1.77883	-3.01931	-4.09666	-3.49675	-1.8217	-0.583572	-0.407987	0.0100816	1.23203	1.08937	-0.311224	-0.312557	0.765337	0.936659	0.355679	0.156576	0.5437	0.665284	0.175284	0.0228159	0.593751	0.456671	-0.471994	-0.238376	0.370349	0.0523947	0.147624
224	225	-0.285757	-0.373903	0.155262	0.531783	0.365245	-0.0497188	-0.54228	-0.465752	-0.235827	-0.0303048	0.0862901	-0.0851216	0.810582	1.20554	0.209913	0.322177	0.44848	0.58407	1.08725	-0.151739	-1.09544	-0.693713	-0.564364	-0.159648	-0.0110781	0.25987	0.88549	-0.732448	-1.63485	0.448696	0.760822	-1.00344	-1.47786	-0.593783	0.121148	0.340831	0.561506	0.822118	0.707153	0.18508	0.347328	0.571177	-0.0390073	-0.237673	-0.203633	-0.358257	-0.209281	-0.2343
225	226	0.0208227	-0.246725	-0.0432059	-0.0815146	0.504327	0.78065	0.0816484	-0.0432598	-0.0606605	-0.413873	-0.506183	0.0235769	0.356221	0.123599	0.341663	0.490803	0.404533	0.314488	-0.0607322	-0.128634	0.0221117	0.00932008	-0.0760886	-0.194316	-0.301527	-0.595187	-0.576547	-0.208175	-0.404322	-0.210705	0.236513	-0.0624792	-0.327011	-0.844491	-0.68619	0.239538	0.131615	-0.0385396	-0.140398	-0.387003	0.322044	1.22798	1.12005	0.859287	1.28509	0.698573	-0.316698	-0.111008
226	227	-0.713656	-0.223057	-0.038927	0.0689451	1.01943	1.16702	0.698601	-0.0347953	-0.0604625	0.667373	0.198011	-0.0844411	0.367534	0.0693203	-0.463437	-0.130713	0.323961	-0.344378	-0.323385	0.285734	-0.182187	-0.406	-0.310356	-0.490848	-0.460881	-0.394656	-0.555142	-0.0737094	0.400748	0.0921913	0.869116	1.04351	-0.444441	-0.331333	0.440772	0.143606	0.143166	0.258174	0.0464057	0.0170017	0.0268264	0.0420831	-0.238704	-0.188687	0.338811	-0.424947	-0.979712	-0.478265
227	228	0.541967	0.436052	-0.598621	-1.07273	-0.195159	-0.443896	-0.682759	0.0658456	-0.0308168	0.433713	1.15474	0.618999	0.0304037	-0.896268	-0.562314	0.730773	0.171996	-0.328415	-0.604418	-1.24709	-0.6102	0.146264	0.240733	0.536547	0.683257	0.632073	1.08234	0.421634	-0.927511	0.328806	1.08583	-0.840955	-1.46559	-0.556729	-0.483394	-1.00196	-0.75414	0.0737836	0.801203	1.28172	1.30001	0.603146	-0.404667	-0.0669781	0.0540624	-1.04599	-0.776063	-0.443406
228	229	0.644093	0.927854	-0.529186	-0.960851	1.20478	0.556718	-1.0196	-0.225429	0.790436	1.70412	0.0259137	-2.70889	-1.82109	-0.589051	-1.36596	-0.910894	0.643164	0.282798	-0.32946	0.411017	0.426409	0.224108	0.376018	0.104471	0.224991	0.001306	0.0179509	0.808136	-0.357343	-0.845974	0.552982	0.121703	-0.657075	-0.0315549	0.930702	0.226321	-1.319	-0.485431	0.035801	-0.113277	0.863897	0.145516	-0.173261	0.382343	-0.445508	-0.287409	0.386091	0.311496
229	230	-0.533559	0.780701	1.07698	0.898986	0.697057	-0.63647	-0.740385	-0.234884	-0.500853	-0.0355103	0.634072	0.714861	-0.202463	-1.1293	-0.431702	0.312162	-0.186913	-0.629116	-0.468934	-0.1932	0.0364995	0.0816132	0.102685	0.0962299	0.036334	0.287947	0.0396899	-0.200355	0.841275	0.514997	-0.922584	-0.0313101	1.04544	0.682695	0.437438	0.0467252	-0.448768	-0.599684	-0.337812	0.168532	0.0110472	-0.477205	-0.339111	-0.062446	-0.119035	0.0258965	0.0483017	0.0597682
230	231	0.499973	0.814228	0.988793	0.323337	-0.45049	-0.519066	-0.56273	-0.869154	-0.914214	-0.482032	0.191837	0.992648	1.32241	1.16985	0.976512	1.32156	1.66292	1.53594	2.22873	1.20003	-1.79186	-3.31842	-4.75397	-5.67361	-4.67134	-2.03218	1.13144	1.78622	2.24837	3.08141	1.71526	1.0948	1.34634	0.823927	0.339452	0.197208	0.631682	0.778335	-0.158945	-1.63387	-2.35272	-1.69497	0.0372903	1.27175	0.717389	0.541111	1.185	1.42704
231	232	-0.200381	-0.20849	0.0621353	-0.0190383	-0.452747	-0.247214	0.211434	-0.12977	-0.538608	0.251154	0.445623	-1.01234	-0.94656	0.555216	0.582534	0.138369	0.0556363	-0.312963	-0.386733	-0.296165	-0.344739	-0.292524	-0.130703	0.0699387	0.346924	0.905873	1.14183	1.18702	1.59558	0.876833	-0.480088	-0.546876	-0.742829	-1.46623	-1.31807	-0.733815	-0.152304	-0.0748227	-0.233504	0.259758	0.342515	0.0713041	0.609602	0.517147	-0.590847	-0.530581	0.025897	-0.0644482
232	233	0.010364	0.396223	0.16219	-0.358273	-0.724072	0.367265	0.486068	-0.721683	-0.658251	-0.2492	-0.0384571	0.0553344	-0.109815	-0.178034	-0.486497	0.298807	1.01889	-0.342207	-0.675539	0.219251	0.0470872	-0.106759	0.0787731	0.0155066	0.0916888	0.15472	0.349674	0.981856	0.615217	0.116358	0.656993	-0.495951	-1.30366	0.104247	0.0148753	-0.199737	0.28927	-0.430755	-0.582555	-0.0243671	-0.0236907	0.0094477	0.924546	0.584294	-1.3943	-1.14232	-0.056554	0.0647101
233	234	0.783206	-1.37227	-1.15533	-1.25874	-0.709189	0.246023	0.131506	0.228125	-1.03554	-1.90017	0.00319118	0.392186	-0.566072	0.116319	-0.907821	-2.36584	-0.156819	1.40971	0.573198	0.684281	1.26867	1.37139	1.10843	0.680958	0.179445	-0.697582	-0.668709	-0.814265	-1.42567	0.188631	1.1721	0.461803	0.818984	-0.0413809	-1.19234	-0.10862	0.409064	0.293526	-0.492411	-1.46505	-0.840712	-1.23379	-0.745177	1.23062	1.78354	1.3694	0.0720621	1.03435
234	235	0.7272	0.47051	-0.242938	-0.24091	0.266765	0.795445	0.0795324	-0.198147	0.605993	0.416862	0.0136521	-0.160127	-0.288928	0.124621	0.150069	0.0150109	0.591719	0.673761	0.211612	-0.0733131	-0.760941	-1.56773	-2.06243	-2.22596	-1.71349	-0.495778	0.607045	0.798236	0.731194	1.15674	1.44651	1.12278	0.966183	0.68492	0.175151	0.132893	-0.317292	-0.670476	-0.497992	-0.383214	-0.104095	0.104481	0.186626	0.157991	0.587093	0.435068	-0.639754	-0.754126
235	236	-0.514464	-0.388966	-0.0515309	-0.14706	-0.386091	-0.205165	0.535932	0.322121	-0.015389	0.760946	0.601609	-0.42288	-0.297577	-0.0760678	-1.23246	-1.26995	-0.0212203	0.47066	0.974474	0.460135	-0.737783	-0.635569	-0.49844	-0.5355	-0.132683	-0.343608	-0.199449	0.85622	1.07222	1.13344	0.752332	-0.0832305	-0.0840939	-0.745058	-0.741582	0.215571	-0.0845978	-0.0493477	0.303622	0.127165	0.0994634	-0.218007	-0.171617	0.365294	0.411782	-0.238478	-0.837106	-0.661099
236	237	1.21421	0.324401	-1.1983	-0.840127	-0.0286334	-0.176792	-0.31725	-0.199003	-0.266841	-0.776041	-0.877968	-0.6064	-0.2784	-0.305384	-0.692208	-0.24671	0.626071	1.26807	1.39971	1.16248	1.13466	0.826063	0.275399	-0.2638	-0.671161	-1.05005	-1.57992	-0.865556	0.474994	0.818794	0.75112	0.195295	-0.360588	-0.0581896	0.318206	0.307006	0.199251	-0.175842	-0.91186	-1.10504	-0.386834	0.300729	0.4018	0.86735	1.28548	0.532598	0.353157	0.401458
237	238	0.504847	0.396466	-0.333565	-0.80899	0.0137661	-0.424303	-0.403261	0.236156	-0.774102	-0.627389	-0.0988913	-0.722772	-0.409367	-0.16911	-0.401521	-0.379878	-0.22421	-0.0414802	-0.245862	0.120612	0.662962	0.490261	-0.0843253	-0.999633	-1.32881	-1.01606	-0.101751	0.796927	1.17725	1.33664	0.170499	-0.414558	0.434283	0.546515	0.0450698	-0.427973	-0.086093	0.192371	-0.121219	0.410534	0.697441	0.206783	-0.102365	-0.0618205	0.177417	-0.375424	-0.740789	-0.14727
238	239	0.21531	-0.136084	-0.102565	-0.673356	-0.307562	0.168127	-0.108887	0.472761	1.04672	0.217293	-0.634238	-0.780923	0.229583	1.35364	-0.0523089	-0.811398	0.168266	-0.708906	-1.16383	0.0828738	0.687529	0.525971	0.108234	-0.135762	-0.409153	-0.591441	-0.647077	-0.101401	1.88513	1.77903	0.206675	0.538522	-0.209914	-0.594839	0.012654	-1.09616	-1.15705	-0.658903	-0.186759	0.971161	-0.0242544	-1.43531	-0.748882	-0.176175	-0.770796	-1.4903	-0.471385	2.00363
239	240	0.1178	-0.564882	-0.743984	-0.269759	-0.2594	0.177556	0.693875	-0.010839	-0.337141	0.733406	1.11949	-0.0961674	-0.735775	0.0329437	0.721884	0.605102	0.107082	0.509205	1.09461	0.159792	-0.704074	-0.608415	-0.640316	-0.749256	-0.696236	-0.591749	-0.77942	-0.300998	1.17692	1.09014	0.0543903	0.210473	-0.184153	-1.17406	-0.940354	-0.238969	0.0964073	0.36663	0.892783	1.0055	0.331278	0.353178	0.794947	0.600738	0.495606	0.101272	-0.913282	-1.33
240	241	0.596879	0.700908	0.561836	-0.452557	-0.320329	0.412489	-0.445986	-0.521206	-0.0187055	-0.624952	-0.469344	-0.0313965	-0.00355331	0.351008	-0.174322	-0.874348	-0.659412	-0.248295	0.513975	0.83375	0.589538	0.557176	0.268358	-0.0143617	-0.240762	-0.436895	-0.250742	0.0306121	0.376622	0.631796	0.407194	-0.0872723	-0.39333	-0.625208	-0.660149	-0.224935	0.0746437	0.182765	0.269959	0.143129	0.281022	0.431462	0.0205392	-0.329515	-0.574098	-0.75631	-0.364644	0.114873
241	242	-0.673359	-0.763724	-0.571461	0.113111	0.130489	-0.279055	-0.35301	-0.748819	-0.590809	0.467835	0.950338	1.2753	1.17264	0.580892	0.16864	-0.377332	-0.478523	-0.568193	-0.622381	0.166535	0.547115	0.450523	0.693434	0.554703	0.388029	0.533399	-0.195047	-0.741847	-0.241566	-0.40534	-0.683877	-0.325294	-0.786654	-1.01016	-0.104343	0.436154	0.712962	0.525822	0.25614	0.493575	-0.0609114	-0.33259	-0.0267883	-0.298233	0.0756514	0.363918	-0.285256	-0.25739
242	243	-0.424009	0.577317	0.230829	0.406332	0.0903417	0.184909	0.705016	0.329998	0.00344821	-0.0864364	-0.076255	0.241913	0.302761	-0.442689	-0.225362	0.437686	-0.443842	-0.993122	-0.719298	-0.585831	-0.387314	-0.215674	-0.021326	0.303089	0.622398	0.81028	0.985098	0.701285	0.218524	0.0946366	-0.0860458	-0.115032	-0.435	-0.744026	-0.479268	-0.134506	0.310649	-0.032474	-0.294985	0.370401	0.270398	-0.176946	0.0948111	0.0589795	-0.456862	-0.366386	-0.330938	-0.480154
243	244	0.612124	0.353741	-0.681713	-0.688119	0.12615	0.475721	0.431655	-0.730102	-0.952823	0.236781	-0.704247	-1.14085	0.530489	0.83424	-0.068305	-0.466104	0.036366	0.337199	0.0527272	0.495246	0.952029	0.794415	0.746916	0.612201	0.333014	0.217255	-0.568288	-1.39827	-0.249501	1.28179	0.585722	-1.3315	-1.29644	-0.224093	-0.505926	0.333876	1.48315	0.652474	-0.27039	-0.474916	-0.125673	0.0658095	0.267815	0.190545	-0.774168	-0.866423	-1.05102	-1.24066
244	245	0.405039	1.38845	0.616565	-0.6554	-0.571746	0.0711204	-0.394916	-0.981545	-0.266406	-0.330552	-0.492146	0.482882	-0.270961	-0.136789	1.20827	-0.395054	-0.763586	2.4716	2.77338	-0.261569	-1.30938	-1.22215	-1.50819	-1.41798	-1.30665	-1.16964	-0.838855	-0.0928072	0.985797	0.986594	0.0861554	0.731119	0.407331	-1.41527	-0.197687	1.34737	1.36474	1.35034	0.466421	0.4777	0.751507	-0.336233	-0.0266033	0.848401	0.049771	0.202785	0.380845	-1.723
245	246	-0.0119362	0.242425	1.10802	0.266258	-0.341063	-0.253172	-0.242442	0.642878	0.921163	0.300954	0.115166	-0.00304503	-0.212464	-0.0762113	0.374302	0.399857	0.161698	0.138007	0.3321	0.379797	-0.200863	-0.583329	-0.693327	-0.863995	-0.896473	-0.994193	-0.706018	-0.502148	-0.625789	-0.211991	0.263811	0.363053	0.12503	0.16736	0.56843	0.958842	1.43897	0.92932	0.48146	0.216361	-0.934361	-0.558045	0.332127	-0.0965026	-0.30147	0.049045	0.408222	0.254806
246	247	-0.341962	-0.246158	0.114347	0.826746	1.44589	0.876148	-0.284538	-0.891722	-0.888944	-1.29385	-0.785718	0.887014	0.471657	0.000120346	0.375939	-0.36057	-0.198483	0.0167364	-0.0743479	0.529767	0.459331	0.19165	0.0321974	-0.189913	-0.262496	-0.413631	-0.337153	0.1288	0.702665	0.98158	0.760089	-0.0572824	-0.659141	-0.433734	-0.41614	-0.494116	-0.0719654	0.0694704	-0.185557	-0.163656	-0.269818	-0.273379	0.478824	0.168472	-0.75524	-0.179736	0.214219	-0.0297788
247	248	0.0612461	-0.0446971	-0.296128	-0.552938	-0.607295	-0.170537	0.29109	0.0356536	-0.362569	-0.533108	-0.335209	0.107985	-0.0405887	-0.32915	-0.267664	-0.45425	-0.233736	0.237713	-0.26778	-0.637559	-0.351508	-0.250622	0.000812379	0.263019	0.484506	0.807817	0.807207	1.12425	1.78285	1.68005	0.0883141	-1.73211	-1.64565	-0.786679	-0.430979	-0.288508	-0.0500121	0.373158	0.089607	-0.323508	-0.256415	0.187687	0.335992	-0.313666	-0.0193159	0.272532	-0.189629	-0.130686
248	249	-0.453522	-0.332878	0.222992	0.665286	0.218678	-0.262754	0.0165593	0.248643	0.56672	0.488014	-0.478221	-0.526987	0.259293	0.218996	0.573178	1.06677	-0.722324	-1.67517	-0.0110691	0.872851	0.872742	0.764991	0.336625	-0.00272336	-0.282627	-0.626567	-0.760495	-0.493453	-0.3597	-0.0636628	0.294189	0.263923	0.460489	0.09758	-0.94154	-0.880703	-0.131794	0.0112552	0.293116	0.717816	0.511588	0.626281	1.04078	0.352256	-0.567531	-0.551644	-0.297693	-0.133605
249	250	-1.00895	0.644516	-1.19073	-1.22854	0.792316	1.52334	0.290997	-0.686031	0.22913	0.794321	-0.0114994	-0.879054	-0.439357	0.377635	0.0489135	0.134648	0.832965	0.667441	0.506551	0.317196	-0.111233	-0.0649595	-0.30204	-0.67136	-0.746151	-1.18453	-0.952222	0.301098	0.970057	0.868005	0.0255148	-0.387002	-0.0292543	-0.534291	-0.700362	-0.808612	-1.66904	-1.4291	0.401759	1.43794	0.187714	-0.181202	0.624789	1.48361	2.63958	2.04709	0.91733	1.00924
250	251	0.396288	0.128491	0.536928	-0.340696	-1.10125	-1.07936	-1.20479	-0.0870968	0.641714	0.572783	0.400618	-0.154399	-0.0408188	-0.0913401	-0.442336	-0.376883	-0.0874989	0.232583	-0.221418	-0.546568	-0.124705	0.002912	0.0807209	0.291268	0.274752	0.453155	0.515262	-0.113529	0.359351	1.72549	0.929408	-0.447035	-0.308113	-0.144115	0.00789634	0.161598	-0.76635	-1.8333	-0.773936	1.34392	1.3397	0.0288909	-0.19157	-0.202386	-0.340357	0.63408	0.796852	-0.280687
251	252	0.148004	-0.261012	0.182966	0.688151	-0.215943	-0.895625	-1.25203	-1.22709	-0.175536	0.403496	-0.460848	-1.43262	-1.2141	-0.722313	0.0945866	0.867474	-0.24238	-1.58479	-1.69504	-1.74345	-0.709455	1.79563	3.58316	4.38031	3.94789	2.74769	1.46662	-1.03917	-2.31037	-1.09692	-0.96855	-2.44113	-1.81612	0.661943	0.934779	0.128975	0.124399	-0.187762	-0.601936	-1.15114	-1.02884	-0.0742333	-0.503434	-0.851887	0.0740242	0.00540105	0.177421	0.931797
252	253	0.63328	0.316017	0.132083	0.418819	0.520032	0.247773	-0.368223	-0.584695	-0.743107	-1.23023	-1.06717	-0.816387	-0.0691063	1.20434	1.44158	1.05569	0.485229	0.769888	1.38885	0.129182	-0.944587	-0.685011	-0.63866	-0.526239	-0.19473	-0.107413	0.017898	0.165378	0.285768	0.922665	1.0742	0.0160857	-0.978096	-0.923671	-0.316959	-0.426953	-0.766484	-0.537823	-0.2111	-0.157796	-0.248682	-0.0136112	0.396428	0.731383	0.825011	0.621701	0.478792	0.401366
253	254	-0.164441	-0.388815	-0.284082	0.285903	0.721111	0.720279	-0.375878	-1.23836	-0.804364	-0.447085	-0.549176	-0.62228	0.220932	1.27284	1.24983	1.04778	0.53545	0.212739	0.727311	0.478621	-0.219904	-0.407199	-0.611454	-0.710417	-0.57467	-0.713958	-0.0319482	1.18221	0.910867	0.309909	-0.248234	-0.562562	-0.104383	-0.801607	-0.957351	0.332089	0.204446	0.0642935	1.059	0.272216	-1.4036	-0.784483	0.5048	0.531311	-0.00365072	-0.416746	-0.0821828	0.546547
254	255	0.114757	0.223922	-1.03343	0.0298502	1.29448	0.217631	-0.773075	-0.172445	0.355088	-0.913743	-1.54548	-0.307876	-0.0501146	-0.93115	-0.529358	0.971379	1.06168	0.430331	0.483372	0.791203	1.08229	1.00674	0.939344	0.792003	0.349515	0.0455203	0.0515674	0.152906	-0.0964337	-0.704174	-0.862752	-0.628627	-2.14165	-2.83282	-0.00037477	1.44507	0.822519	0.137901	-0.637437	0.485367	1.67654	0.587433	-0.552892	-0.498098	-1.03753	-1.07883	1.19533	1.60956
255	256	0.525772	0.600949	0.483652	-0.408304	-0.565838	0.205261	0.276787	0.423178	-0.340866	-0.9555	0.48207	1.17542	0.536592	0.0424337	-0.309953	-0.246295	-0.214162	-0.36931	-0.598481	-0.674287	-0.133119	0.15913	0.134443	0.140953	0.190371	0.214045	0.192769	0.295468	-0.798813	-1.0958	0.588412	0.528586	0.146009	0.707868	0.163129	-0.0119683	0.860827	1.03424	-0.237898	-1.09867	-0.732826	-0.2995	0.300299	0.578171	0.480085	0.323388	-0.135702	-0.612049
256	257	0.528593	0.380124	0.273128	0.246081	-0.0844208	-0.217427	-0.0684089	0.0528986	0.0087165	-0.046375	-0.0970837	-0.225929	-0.480632	-0.760653	-0.0606488	0.404005	-0.0651186	0.23691	0.32923	0.26767	0.789725	0.595613	0.200658	-0.102602	-0.406526	-0.814405	-1.27281	-0.131441	0.448666	-0.555884	0.101248	0.601058	-0.217296	-0.00723025	0.383274	0.26703	0.152478	0.0521138	-0.140433	-0.0865128	0.328651	0.239251	-0.0660655	-0.286309	-0.0976029	0.387063	-0.114009	-0.645261
257	258	0.348244	-0.0230121	-0.216111	-0.15128	0.0378746	-0.107591	-0.165401	0.313878	0.14073	-0.154108	0.245166	0.161486	-0.0848217	0.222056	0.127814	-0.0203561	0.33194	0.0957545	-0.305166	-0.434938	-0.749264	-0.636268	-0.30783	-0.13156	0.229661	0.487275	0.606221	0.686164	0.267432	0.10391	0.518598	-0.16305	-0.825567	-0.169189	-0.0752586	-0.15397	0.0421859	-0.124108	0.0145033	0.0701163	0.155382	0.0814136	-0.217357	0.202289	0.337039	0.215595	0.1668	-0.34351
258	259	-0.545931	-0.403531	-0.283369	-0.348451	-0.165807	0.240922	-0.0457507	-0.420526	-0.286263	-0.108668	-0.0563708	0.0900637	-0.135114	-0.561682	-0.135101	0.0534811	-0.352257	0.00952198	0.212406	0.127788	0.581183	0.6463	0.441509	0.446111	0.285199	0.0754021	-0.178339	-0.450978	-0.332803	0.0970025	0.400939	0.0437368	-0.71608	-0.576035	0.160793	0.22015	-0.0871132	-0.02411	0.0970291	0.160283	0.200625	-0.239217	-0.0349694	0.428166	-0.128937	-0.155139	-0.0242947	-0.0943389
259	260	0.325566	-0.0301144	-0.393802	-0.269565	0.113417	-0.144232	-0.0971361	0.495913	-0.400344	-1.31698	-0.671351	-0.060752	0.352732	0.669951	0.409791	0.351557	0.326099	-0.448537	-0.655378	0.0732113	0.428474	0.430398	0.505448	0.496409	0.373393	0.360245	-0.155925	-0.663759	-0.0491414	0.0542459	-0.168308	-0.202287	-0.722506	-0.0172857	0.480887	-0.56697	-0.402922	1.03656	0.716582	-0.183033	0.68252	-0.502853	-1.93169	-0.275324	0.343614	0.244887	0.35561	0.37532
260	261	0.640146	0.221577	-1.33279	0.115654	-0.236868	-0.222207	0.19953	-2.39571	-1.00928	1.65815	0.308363	0.0712383	0.688849	1.88828	2.64891	1.64389	2.23272	2.69826	2.29202	1.52576	-1.8345	-5.14281	-5.72143	-4.29729	-1.82187	-0.337431	0.41864	2.27814	3.08442	1.38651	0.335691	0.918273	0.363452	-1.02916	-1.37205	-1.32647	0.157323	1.38163	-0.157537	0.00385164	0.981067	0.717803	1.14158	0.185985	0.168193	1.5307	1.4447	1.54398
261	262	-0.0821068	0.613331	0.0536979	-0.525669	-0.0910827	-0.400403	-0.686651	0.000694209	0.116024	-0.241773	-0.169975	0.485836	0.671224	-0.455353	-0.551076	-0.199119	-0.991149	-0.810178	-0.101291	-0.158584	-0.283853	-0.265545	-0.236235	-0.2203	-0.167731	-0.0233175	0.193293	-0.0770503	-0.442126	0.00197599	0.162853	-0.591911	-0.6749	0.326544	0.435549	-0.274445	-0.0705935	-0.361215	-1.64507	-1.33669	0.127143	0.340387	-0.365364	-0.270369	0.403677	0.313107	-0.0399963	0.310123
262	263	-1.071	-1.13039	-0.166105	0.663543	-0.579538	-0.606338	-0.132369	-0.0548122	1.52505	2.56182	2.04478	0.933277	-0.0645306	-0.0833312	0.036231	0.573318	2.02681	2.45712	1.12686	-1.04087	-2.20429	-1.91258	-1.76595	-1.76123	-1.50744	-1.42116	-1.22092	-0.354071	0.285891	0.185406	0.0928407	-0.327467	-0.643191	0.166919	1.11978	1.09927	0.536337	0.345896	0.870869	0.62838	-0.458506	0.0427084	0.846359	0.491566	0.417476	0.427625	-0.0180684	-0.382714
263	264	-0.212854	0.16128	-0.11363	-0.14225	-0.137459	-0.455697	-0.611855	-0.132141	0.113011	-0.140084	-0.406302	-0.958298	-0.976033	-0.747845	-0.765035	-0.262263	0.371476	0.677627	0.796597	1.23433	1.47324	0.99197	0.541701	0.0299862	-0.540291	-1.09978	-1.03757	-0.141867	0.233142	0.57051	0.480051	-0.796606	-1.84554	-2.13577	-1.25313	-0.0539025	0.456141	0.626999	0.484245	0.955294	1.14535	0.0926719	-0.120722	0.771033	0.70786	-0.326199	-0.119418	0.759694
264	265	-0.103304	-1.19407	-0.906315	-0.632447	-0.793591	-1.20702	-0.508547	0.571804	-0.894927	-0.483957	2.2637	1.81489	0.909369	0.483477	-0.93039	-0.399794	0.214531	-0.83685	-0.433054	0.746715	0.661053	0.42192	0.346181	-0.0054405	-0.113208	-0.458573	-0.462971	0.45707	0.0352818	-0.948572	-0.438476	0.674237	1.39706	0.883219	-0.701363	-1.56944	-0.977833	-0.319913	-0.181362	-0.357875	-0.516701	0.261585	0.609291	0.0430984	0.828167	1.02248	-1.21384	-1.47651
265	266	-2.78666	-1.68828	-0.904109	-1.00303	0.669217	-0.628891	-1.83887	0.357081	0.418469	-0.213154	0.879451	0.467679	0.675847	1.16675	0.406785	1.46803	2.09472	1.51091	0.508301	-1.61478	-2.21542	-1.83283	-1.98787	-1.74103	-1.2789	-0.875386	0.290308	0.377811	-0.77107	1.27063	2.00423	-0.302177	1.1183	1.58194	-0.661007	-0.894712	-0.751292	0.15665	1.71527	2.12885	0.592163	-1.15261	-0.747187	-1.00449	-0.699495	0.256847	-1.0524	-1.1213
266	267	-0.880745	2.045	2.61654	0.625548	0.248441	-0.794653	-2.28282	-0.901277	0.905416	-0.714367	-2.26149	-1.83861	-1.04068	2.19714	2.9066	-0.601487	-0.656576	0.754081	0.0295952	-0.512593	-0.544861	-0.308881	0.177987	0.570931	0.955633	1.42577	0.91905	0.0796781	0.541751	0.0379187	-0.894307	-0.327528	-0.362893	-0.381234	0.515719	1.07033	0.577542	-0.19117	-0.319407	-1.47359	-2.22626	-1.41429	-0.668586	0.523436	0.564815	-0.532854	0.016966	1.34144
267	268	-1.15014	-2.06962	-2.29652	-1.54711	-1.12666	-1.54276	-1.26055	-2.01201	-1.98404	0.189725	0.512165	0.258844	0.862561	1.00017	1.18921	1.34979	1.81741	1.93913	0.842671	0.0665172	0.319867	0.85441	1.22236	1.1384	0.889686	0.199673	-0.672713	0.415451	1.40166	0.000640664	-1.69501	-3.22104	-3.92615	-2.94902	-1.81026	-1.07454	0.87421	2.80575	1.65675	0.332013	0.551169	0.153958	0.750245	2.15698	1.5699	-0.127028	-0.228852	0.964119
268	269	-0.418329	-2.60492	-2.20378	-0.989721	0.575552	1.50037	0.479727	0.224401	0.726302	0.863742	1.33424	1.80489	1.48291	0.744738	0.361056	0.263119	-0.489736	-1.87143	-1.79202	-0.968463	-0.890968	-0.542307	-0.371703	-0.476822	-0.416452	-0.170758	0.370029	0.643312	0.887301	0.757383	0.144587	-0.0610927	0.209854	0.218598	-0.777856	-0.871897	0.0512144	-0.131636	-0.0540734	0.486767	0.507671	0.594602	0.452446	-0.492936	-1.26718	0.485038	2.32696	0.444874
269	270	0.33164	0.0868721	-0.089379	-1.0049	-1.44422	-0.710175	0.0915436	0.280951	-6.90037e-05	-0.303126	-0.579315	-0.693795	-0.646133	-0.375696	0.294208	0.798051	0.95716	0.811759	0.350137	-0.115837	-0.52104	-0.748324	-0.809927	-0.85436	-0.844171	-0.922596	-0.882819	-0.268724	0.749215	1.75272	2.08089	1.67935	1.07416	0.195827	0.0375357	0.280802	-0.104753	-0.397512	-1.45295	-1.80595	-0.875375	-0.825567	0.406787	1.70735	0.673784	0.0532532	0.210479	-0.416964
270	271	1.16637	-2.00706	-4.35412	-1.84038	0.52128	1.03127	0.272541	-0.446217	-0.243329	-0.536501	0.569266	1.51528	-0.223329	-0.725034	0.0345271	-0.177379	0.0826429	0.476835	0.98592	2.16799	1.6514	0.0891327	-0.591122	-0.981969	-1.16526	-1.18994	-0.916737	-0.91452	0.405655	2.88018	1.598	-0.585467	-1.73982	-3.39845	-0.926436	1.60603	0.035438	0.0344344	1.51025	1.51691	0.218654	0.0623272	0.633265	-0.256016	-0.456781	-0.784447	-0.984099	1.03832
271	272	-0.0977776	-0.27856	0.00368134	-1.26642	-0.58206	1.88787	0.615134	-1.74947	-0.148274	2.10694	1.48997	-0.606467	-1.69913	-0.48182	0.584246	0.262577	0.559545	1.13904	0.8288	0.00892187	-0.523311	-0.649754	-0.546953	-0.400514	-0.314115	-0.217195	-0.41801	-0.198292	0.0792046	0.244348	0.306882	-1.95745	-2.8646	-0.445325	0.32761	0.0502871	0.688552	1.41826	2.07337	1.60502	-0.611353	-1.45133	-0.131375	-0.599153	-0.496974	1.50201	0.405696	-1.2889
272	273	0.385005	0.511862	-2.24808	-2.39739	1.09657	1.11722	-0.0823926	1.199	2.01952	1.07955	-0.750948	-0.755909	0.00614462	-0.494522	0.387546	1.06997	-0.0518044	-0.432385	-0.29632	-0.415334	-0.416056	-0.267846	-0.132108	0.0371221	0.379653	0.266879	0.560116	0.588367	-0.987563	-1.15779	-0.567234	-0.666242	0.224639	0.291298	-0.16121	-0.193209	-0.202586	0.70161	0.40236	-0.429029	0.188588	0.0641588	-1.28061	-1.94169	-0.632118	1.20654	1.54676	0.866297
273	274	1.26138	0.874152	0.37844	0.190787	-0.240913	-0.152412	-0.484127	-0.591746	0.560671	-0.164782	-2.24184	-1.41596	0.319303	1.74844	3.52992	3.10599	1.29309	-0.340901	-0.842249	-0.0958636	-0.194063	-0.32326	-0.419404	-0.807454	-0.737	-1.37126	-0.488678	0.967769	-0.624576	-1.20811	-0.144913	0.634723	0.785812	-0.526043	0.52505	1.93559	0.678419	0.0802816	-0.974062	-1.83963	-0.990917	-0.227538	1.1555	1.70447	0.540486	0.360199	-0.0386254	-0.664085
274	275	-0.681067	-0.322536	0.140497	0.60471	1.86323	2.24712	1.26107	0.305289	0.245778	-0.0401545	-0.232447	-0.70414	-1.74058	-0.925887	-0.31387	-1.88368	-1.63331	0.749734	1.36989	0.351668	-0.630322	-1.55074	-2.13418	-2.26025	-1.84751	-0.546371	1.59829	3.74491	3.72584	1.78155	1.19995	0.729983	-1.42261	-1.29241	0.722941	0.560173	-0.294766	-0.0592286	0.210248	-0.0587887	-0.852754	-1.62227	-1.43704	-0.668187	-0.104491	-0.0335843	-0.696552	-0.942084
275	276	-0.940759	-0.911907	0.0775901	0.604095	0.966416	1.02914	0.523644	-0.345268	-0.338387	0.454135	0.486779	0.845424	0.961716	-0.33428	-0.767417	-0.300959	-0.166789	0.121905	0.067203	0.112408	0.569468	0.448674	0.193747	0.0532924	-0.120247	-0.39577	-0.405174	-0.34051	-0.564135	0.314213	0.847501	0.380459	0.309581	-0.292894	-0.323869	0.155865	0.152941	0.149857	-0.444035	-0.299783	0.270322	-0.648114	-1.25914	-0.500607	0.199932	0.327529	-0.176975	-0.590479
276	277	-0.00421247	-0.627855	-1.20237	-1.6029	-1.37311	-0.671203	-0.293643	-0.315694	0.508611	1.55466	1.51438	1.15508	0.300884	-0.653124	-0.345297	-0.519545	-1.05157	-0.215757	0.540827	0.744685	0.761254	0.426489	0.215555	0.10086	-0.1228	-0.291255	-0.431424	-0.0437531	0.79268	0.517677	-0.0907842	-0.0222179	-0.456837	-1.34901	-1.56519	-0.806914	-0.479649	-0.940699	-0.548794	0.534435	0.957497	1.22423	1.62371	1.56515	0.899701	-0.236605	-0.799732	-1.55859
277	278	0.624989	-0.145994	-3.27398	-2.52148	-1.49359	-0.816999	1.32825	1.0217	-0.489133	-1.50334	-0.862665	-0.243956	-1.67207	-1.62516	-0.842387	-1.60736	-0.816542	1.54637	1.71214	0.879667	1.39975	1.93998	1.9629	1.47849	0.540506	-0.40758	-0.875799	-0.67603	-1.52376	-1.73785	0.129361	-0.00269256	-0.995104	0.891804	2.48479	1.0224	-1.17271	-1.45073	0.487487	1.67711	0.647097	-0.0446409	-0.252257	-0.880927	-0.676397	0.762704	0.946688	-1.21192
278	279	0.572576	-0.452133	-0.202235	0.157337	0.278726	0.401757	-0.0272464	0.149872	1.0041	0.43047	-0.671347	-0.129718	0.467863	-0.0636782	0.0724675	1.16867	1.69547	0.894479	-0.196782	-0.312886	-0.369115	-0.697133	-0.736188	-0.939472	-1.12236	-1.18152	-1.44656	-1.30108	-0.425695	0.46658	1.0889	1.50751	1.44306	0.607834	-0.0515299	0.142806	-0.267073	-0.349994	0.699809	0.916187	1.11306	1.48992	0.838873	0.701832	1.00133	-0.712574	-1.7955	-0.100256
279	280	-0.458286	-0.158326	1.33826	1.11155	0.260628	0.570171	0.903187	0.3106	0.00802414	0.342381	0.128332	-0.452804	-0.768304	-0.816847	-1.00854	-0.86185	0.354859	0.808084	-0.126438	-0.346113	-0.069008	-0.136026	-0.143617	-0.153196	-0.193385	-0.279909	0.130735	0.92389	1.5422	1.68195	0.808598	-0.165307	-1.0107	-1.06544	-0.0479793	-0.0114086	-0.192264	0.102567	0.00432986	-0.324114	-0.544159	-0.125859	-0.145694	-0.504097	0.315591	1.05391	0.988094	0.549927
280	281	0.703157	0.328794	-0.00682839	-0.459424	-0.525443	-0.84078	-0.520394	0.447716	0.338994	-0.0661258	-0.453864	-1.21768	-0.782655	0.42652	0.298375	-0.170202	0.0414002	-0.373651	-0.773504	-0.41463	-0.223647	-0.155336	0.089032	0.0371288	0.136262	0.204448	-0.709085	-0.224798	1.68308	1.87839	0.704947	-0.208015	-0.360509	-0.284082	0.161948	0.605631	-0.109002	-0.786364	-0.718989	-0.721396	-0.539907	-0.0241989	0.0823737	0.0451873	0.285503	0.0768045	-0.3808	-0.328066
281	282	-0.527722	-0.72384	-0.41594	0.103509	0.371181	0.49144	0.512418	0.416057	0.431506	-0.268337	-0.474212	0.00439872	-0.330343	-0.328691	0.278032	0.635387	0.592703	0.167546	-0.160116	-0.139402	-0.0442715	-0.174472	-0.450028	-0.60323	-0.7852	-1.19242	-0.844503	0.153388	0.746051	1.0315	0.776731	0.209001	-0.323991	-0.311032	0.466713	0.579776	0.204345	0.305754	0.286803	0.273614	0.800745	0.592635	-0.885523	-1.79056	-1.09296	0.0303793	0.448215	0.15835
282	283	-0.813208	-0.906319	0.0183922	1.02673	-1.18812	-0.821392	2.34614	2.44756	0.720703	-0.479337	-0.429578	0.346526	0.369802	-0.031435	0.48403	0.639203	-1.67214	-2.41534	-0.347898	0.240423	0.0703314	0.341775	0.176129	0.342095	0.410432	0.203446	0.694185	-0.482271	-1.33653	0.730764	0.66151	-0.161898	0.317654	-0.155883	-0.641411	-1.71625	-1.43784	0.595089	0.760434	-0.463809	-0.75289	0.138728	0.398438	0.63043	0.435895	-0.0404848	1.00361	0.7129
283	284	-0.0348083	-1.3008	-0.994855	-0.379999	-0.00812329	0.928366	0.876409	-0.287015	0.193531	0.123746	-0.0840395	0.748005	-0.350763	-1.18837	-0.67873	-0.548398	-0.258448	-0.410921	-0.267655	0.358317	0.272148	0.244046	0.330247	0.430329	0.606707	0.70277	0.855265	0.46576	0.423018	0.644096	-0.297618	-1.02816	-1.23312	-1.15116	-0.399112	0.0902688	0.402982	0.451197	-0.0624126	-0.433112	-0.193359	0.821545	1.44581	0.126711	-1.4175	-1.02998	0.0216402	0.359248
284	285	-0.141936	0.866918	1.22974	0.613376	-0.0862921	0.191359	0.517408	0.0681659	-0.248748	-0.0471955	-0.325927	-0.787019	-0.41624	0.617303	0.697791	0.0559329	0.352066	0.300275	-0.235485	-0.334155	-0.431082	-0.438011	-0.415282	-0.570873	-0.592479	-0.578328	-1.20121	-0.744829	0.901794	0.587234	-0.352097	0.108828	0.377852	0.355806	0.574834	0.544344	0.157832	-0.283453	0.0775635	0.721077	0.477522	0.0324339	-0.0443096	-0.048501	-0.392756	-0.823937	-0.335181	0.238998
285	286	-0.869922	0.206592	0.402637	-1.20431	-1.35514	-0.536006	-0.550026	-0.03164	0.800101	0.189746	-1.13315	-1.05775	0.243186	1.24221	1.45058	1.32216	1.08893	0.816597	0.505565	-0.188372	-0.741348	-0.741553	-0.572244	-0.307809	0.0909143	0.229654	0.00185609	-0.169042	0.110913	0.338642	-0.720877	-0.746419	0.47869	-0.37618	-0.92903	-0.478525	-0.361801	0.380041	0.808306	0.899729	0.450211	0.302704	0.474482	-0.461839	-0.0378947	0.823503	0.447593	-0.0204992
286	287	-0.139658	-0.413677	-0.246225	0.117896	-0.145224	-0.284171	0.217571	0.572242	0.727638	0.549398	0.352475	0.146548	-0.266443	-0.524863	-0.410581	-0.0525743	-0.243308	0.0137926	0.693993	0.250004	-0.175743	-0.110982	-0.16174	-0.210499	-0.187334	-0.23594	-0.0746666	0.525083	0.373428	0.479231	0.543678	-0.984694	-1.07451	-0.434941	-0.510664	0.196565	0.0253978	-0.471964	-0.0398578	0.125312	0.224304	0.440449	0.135751	-0.0749677	0.251131	0.557627	0.622076	0.167015
287	288	-0.412295	0.185363	0.935558	-0.254077	-0.724504	0.34036	0.154514	-0.806718	-0.524272	-0.103218	0.910614	2.43352	0.948037	-1.246	0.0401724	1.30153	0.0199463	-0.817269	-0.0413951	0.900879	1.17553	0.819713	0.118152	-0.532289	-1.13383	-1.75276	-1.9185	-1.7414	-0.823142	0.693674	0.901389	0.495998	0.228636	-0.495771	-0.188974	0.0479717	-0.179194	0.985112	0.747058	-0.175863	0.80585	1.0624	0.646184	0.381992	0.131467	-0.301663	-1.72604	-1.22576
288	289	0.583131	0.233264	-0.284669	-1.64878	-1.16179	1.04794	1.51534	-0.478018	-1.69325	-0.873132	-0.329204	0.716602	0.865455	-0.874486	-0.654633	1.18419	1.9933	1.27567	0.104967	-0.123947	-0.0013075	0.0527166	-0.00544896	-0.472414	-0.51875	-0.851055	-0.964522	0.610395	0.827127	0.113132	1.00409	0.876494	-0.848434	-1.54475	-0.805609	0.307271	1.00213	0.197084	-0.346826	0.252512	-0.453758	-0.642177	0.386817	-0.14285	-0.646793	0.00115679	0.835839	1.20022
289	290	-0.122882	-0.589007	-0.847359	-1.41489	-0.393458	0.818662	0.934994	0.945302	0.495134	-0.00482144	0.259247	0.492645	0.320936	-0.149206	0.313792	0.515892	-1.48575	-1.64392	0.127379	0.137508	-0.139038	-0.103173	-0.244241	-0.313286	-0.38282	-0.44953	-0.840235	0.172577	1.55687	1.0846	0.38175	-0.957068	-1.25884	0.602652	0.747239	0.0934369	0.282006	-0.0261439	-0.052836	0.209202	-0.147798	-0.327768	-0.598994	-1.03147	-0.115982	1.57315	0.993881	-1.08993
290	291	-0.188199	0.127436	0.0973409	-0.0966934	0.0776057	0.474859	0.77082	0.412145	0.309696	0.365162	-0.0623357	-0.166007	-0.172238	-0.452968	-0.13403	0.646017	0.0533134	-0.976688	-0.487289	-0.0722098	-0.255359	-0.129775	-0.119273	-0.2108	-0.23881	-0.315924	-0.325996	-0.232151	0.185056	0.934998	0.866406	-0.0261902	-0.14541	-0.00710417	-0.10853	0.293435	0.303894	0.198182	0.5736	-0.0752362	-0.713803	0.445103	1.01514	-0.070784	-0.501988	-0.409922	-0.318908	0.610986
291	292	-0.0304094	-1.07245	-0.725873	0.654899	-0.330083	-0.97929	-0.668796	-0.597574	-0.0320727	0.654192	0.710836	0.403934	0.866186	1.03461	0.0947998	-1.12718	-1.48653	-0.261791	0.217075	-0.335373	0.0655488	0.550245	0.595272	0.762408	0.80954	0.848953	0.894028	0.374606	-0.144818	-0.338031	-0.89848	-1.64571	-1.71297	-0.458607	0.381906	0.101819	0.341295	0.0103889	-0.257605	0.574939	0.115413	-0.573786	-0.164862	0.109017	0.519526	0.888345	0.836633	0.527348
292	293	0.375905	0.125319	-0.760711	-1.3142	-1.0981	-0.45212	0.148275	0.12886	-0.11978	0.372136	0.505213	-0.200911	-0.649683	-0.264261	0.0728481	-0.169269	0.0358004	0.348205	0.036565	-0.182434	-0.00634733	0.135986	0.271806	0.564694	0.826084	1.11403	1.28712	0.839986	0.156471	-0.177867	-0.783202	-1.81379	-1.49021	-0.267733	-0.219676	-0.101101	0.312758	0.569151	0.575411	-0.863535	-0.763441	0.929541	0.225313	-0.605499	0.396848	0.844533	0.272792	0.136709
293	294	0.400994	-0.42793	-0.34542	1.03608	0.366845	-0.630933	-0.784824	-0.135394	0.643176	0.534698	0.319713	-0.745232	-1.52379	-0.240859	1.54887	1.70198	0.834579	-0.164922	-1.12154	-0.446911	0.0841884	-0.409111	-0.260829	-0.259223	-0.247672	-0.263345	-0.508953	-0.333775	-0.525553	-0.426801	-0.218162	-0.90726	0.344899	2.06961	0.683659	0.391997	2.10707	1.64535	0.758258	-0.185875	-1.64422	-1.19869	-1.13559	-1.43617	-0.798685	-0.213961	0.363539	0.415352
294	295	-0.103278	-0.950612	-0.851189	-0.935365	-0.416487	0.502473	-0.310813	-0.0979993	1.60303	-0.869991	-3.64073	-0.824097	1.70452	1.03908	1.07629	1.22634	0.300505	-0.107723	-0.0341443	0.125639	0.244059	0.0694099	0.056466	-0.0795872	-0.216322	-0.624958	-1.41397	0.0720573	1.92126	0.672403	-0.554595	-0.904531	-1.26886	-0.0820476	0.902378	0.226408	-0.668178	-0.850621	-0.368095	-0.0766248	0.244638	0.634564	0.649353	0.811278	0.178686	-0.490184	0.338794	0.476944
295	296	-1.01333	-0.471098	0.114264	-0.303845	0.535419	1.06946	0.0931846	-0.43289	-0.640208	-0.0845111	0.955868	0.343388	-0.358297	-0.0818078	-0.489118	-0.422928	0.751003	0.973247	0.34735	0.0358322	-0.0192754	-0.0854611	-0.176679	-0.149656	-0.188235	-0.196003	-0.0515417	-0.00987562	0.0430829	0.111063	-0.658475	-1.47159	-0.667877	-0.216625	-0.209967	1.00824	1.191	0.28283	0.120337	0.0251148	-0.33264	0.107923	0.909858	0.91937	0.710195	0.43615	-0.0376293	-0.706407
296	297	-1.49348	0.00845682	0.60707	0.140671	-0.883192	-0.779678	0.143446	0.157702	0.337825	0.388341	-0.0689482	-0.992549	-1.32071	-0.411237	-0.476966	-0.861032	-0.279333	-0.0584929	0.31764	1.68584	2.22731	1.55212	1.01588	0.530134	-0.105261	-0.482437	-0.699497	-0.841401	-0.278647	0.313028	0.392967	0.377491	-0.331064	-0.761927	-0.298251	-0.09642	-0.226908	-0.261086	-0.309224	-0.768964	-0.475411	0.166591	-0.311342	-0.398792	-0.219501	-0.0902512	0.0823267	-0.406889
297	298	0.00249708	-0.161141	0.660231	0.0443163	-0.262755	-0.512071	-1.12694	-0.207386	0.592444	0.305597	-0.388451	-0.297361	0.116417	-0.314425	-0.0204193	0.89246	0.704229	0.416001	0.564598	-0.424858	-1.18416	-0.765835	-0.753177	-0.368326	-0.0353634	0.241991	1.46711	0.462832	-0.839655	0.562221	0.724403	-0.132409	-0.708133	-1.05997	0.148276	0.824125	-0.0542326	-1.24041	-0.891248	0.944908	0.25038	-1.20962	0.101115	0.397997	-0.365949	0.645711	0.693294	0.275821
298	299	-0.0525796	-0.212578	0.421373	0.663691	0.896009	-0.402228	-0.314858	0.801946	-1.90558	-0.0866959	2.89501	-0.670556	-1.90961	-1.50921	-1.56769	0.139941	0.00717712	-0.660511	-0.132284	-0.353461	-0.830079	-0.453129	0.278202	0.903165	1.50549	2.09079	2.27213	1.29985	-0.550514	-1.76937	-0.579137	1.08521	0.375249	0.0995923	-0.974899	-2.37064	0.233265	0.655411	-0.191885	0.420498	-0.500499	0.996737	1.15765	-0.727973	-0.963471	-1.94199	-0.948119	0.420661
299	300	0.0627253	-0.265536	-0.256281	-0.589686	-1.16147	-0.27675	0.804431	0.988453	-0.160142	-1.29522	-0.872264	-0.0564337	-0.207763	-0.306113	0.506119	0.291888	0.103302	0.942866	0.942137	0.605266	0.302238	0.0497525	-0.0318293	-0.141012	-0.223776	-0.215755	-0.0937925	-0.045458	1.22182	2.09658	0.827991	-0.252177	-1.28679	-1.18525	0.515357	0.0808535	-1.10509	-0.907236	-0.48593	0.272896	0.63506	0.405143	0.384167	0.602394	0.989856	0.729353	-0.522834	-0.847455
300	301	-0.0603669	-1.08639	-1.65705	-1.03952	-0.34088	0.073591	0.281315	0.138998	0.874728	2.03586	2.1697	1.56741	0.71541	0.50401	0.491738	0.329969	0.0590774	-1.13962	-1.58031	-1.12831	-1.15364	-0.860729	-0.502029	-0.532906	-0.417119	-0.244762	-0.317019	-0.329937	-0.347508	0.0182296	0.633233	-0.174954	-1.02434	-0.402751	0.663634	1.15831	0.291651	0.31392	1.20739	0.052793	-0.942638	-0.516615	-0.146884	0.461056	0.421033	-0.165712	0.183438	0.153214
301	302	1.24795	0.394039	0.39774	0.16534	0.644111	0.846603	0.548351	0.230401	-1.01275	-1.16234	-0.675481	-1.18901	-1.26459	-0.824039	-0.165039	0.308069	-0.308424	-0.96086	-0.636856	0.172648	0.576576	0.462678	0.461584	0.485534	0.418641	0.483375	0.412353	0.0892673	-0.20939	-0.216598	-0.139654	-0.478266	-0.62604	-0.122605	0.27642	0.632021	0.837687	0.534777	0.629427	0.933221	0.741775	0.0391111	-0.995874	-1.12334	-0.828403	-1.0879	-0.828735	-0.462407
302	303	-0.738609	-1.16706	-1.43157	-0.517922	0.20952	0.117602	0.8432	1.06989	0.158365	0.166228	0.388617	0.740401	0.969811	-0.323509	-0.751172	0.129898	-0.516949	-1.96387	-1.82172	-0.155222	0.770112	0.628691	0.783721	0.936607	0.923893	1.13337	1.28455	0.814636	0.26696	0.391861	-0.0453169	-1.22274	-1.63328	-1.12327	-0.353826	-0.35621	-0.652263	0.143412	0.690531	0.145316	-0.128699	-0.163468	-0.191001	0.201188	0.189855	0.0560894	0.401565	0.558292
303	304	-0.700622	0.601745	0.244722	-0.165488	-0.673011	-0.819605	-0.62443	-1.10018	0.23833	0.570507	0.0825879	0.621619	-0.376985	1.90181	3.19519	-1.39583	-2.29657	-0.463309	-0.0200341	0.468456	0.189021	0.155196	0.143485	-0.233655	-0.32626	-0.879225	-1.15	0.678045	2.95268	2.96823	1.87472	-0.0118047	-1.7712	-0.796188	-0.81655	-2.21068	-0.764844	-0.0360901	-0.557031	-0.501924	-1.02456	-0.161059	0.93876	1.12524	0.736526	0.319366	0.887395	0.490427
304	305	1.57127	-0.144826	-1.74179	-0.1335	1.12716	1.05742	-0.0127651	-0.769767	-0.532322	-0.978138	-0.360321	0.0482488	0.229241	1.60869	0.252709	-0.829607	0.916457	0.788282	-0.0593909	-0.135506	-0.38539	-0.211356	-0.299915	-0.338508	-0.210621	-0.279804	-0.275522	-0.902539	-0.0444134	2.00616	0.985856	-0.437537	-0.395933	-0.924119	-0.406083	-0.117137	-0.598827	0.635037	1.42994	0.807079	0.12956	-0.854209	-0.690329	0.22939	-0.0780535	-0.368426	-0.247076	0.088447
305	306	0.162083	0.00849719	-0.534471	-0.835684	-0.944222	-0.595978	-0.247626	0.109835	0.330826	0.139649	0.256634	0.312081	0.109909	0.258451	0.150824	0.702204	1.73438	1.35095	1.06106	0.738674	-0.369109	-0.892218	-1.29556	-1.6899	-1.89389	-2.00561	-1.9392	-1.0212	1.33553	2.45995	2.07381	1.74258	0.343429	-0.84637	-1.10244	-0.795726	0.434188	0.498721	-0.163062	-0.338251	-0.817555	-0.331407	0.168923	-0.138061	1.14192	1.73159	0.434021	0.511431
306	307	0.198597	0.473539	0.642191	0.907009	1.15084	1.01049	0.886615	-0.837732	-2.7641	-2.14037	-0.914752	0.270624	1.14916	-0.00824043	-1.51633	-1.308	-0.284327	-0.22435	-1.53716	-1.52905	1.25395	3.73059	4.54438	4.75163	3.96334	1.54185	-1.46408	-2.53701	-1.28998	0.143569	-0.398831	-1.98004	-1.25437	0.0265194	-0.511162	-0.659107	-0.477455	-1.10882	-1.33956	-0.330556	0.752661	0.730534	0.858629	1.09299	0.37821	0.435988	0.666066	-0.0540637
307	308	0.633457	0.315585	-0.906647	-0.719093	-0.537274	-0.889273	-0.844267	-0.796753	0.252984	1.10307	0.389724	0.21928	1.10009	1.42159	0.466064	-0.591724	-0.547982	0.0720495	0.533871	-0.0409756	-0.881276	-0.792161	-0.571114	-0.386251	-0.242479	-0.0254952	-0.224955	-0.654656	0.17869	0.628215	-0.202479	-0.615834	-0.289226	-0.846696	-1.94177	-0.525759	1.21973	0.36576	0.0481963	1.43827	2.19221	1.96915	1.01333	-0.478697	-0.682102	-0.129353	-0.166671	0.131215
308	309	0.0766926	0.892132	1.15969	1.3187	-0.181524	-2.305	-1.74092	-0.641643	-1.1144	-1.16878	-1.29274	-1.36768	-0.250678	0.224269	0.105612	0.409558	0.595368	0.683328	0.381782	0.104059	0.612458	0.969309	0.865175	1.09783	1.09639	1.20714	1.45782	-0.199842	-0.472774	0.796475	-0.934593	-1.47637	-0.539851	-1.28971	-0.960962	-0.587566	-0.670612	-0.386615	-0.420261	0.589534	0.97968	-0.323518	-1.16912	-1.18923	-0.724733	-0.109724	1.25103	2.05879
309	310	0.97804	-1.16872	-1.79292	0.942243	2.89339	1.73763	-0.0501854	-0.848929	-1.0531	-0.219557	0.903716	-0.63838	-1.47057	0.0629641	0.424247	1.24006	1.11388	-0.63215	-0.0965925	0.593217	0.271534	0.243351	-0.0739482	-0.433116	-0.860232	-1.22719	-1.60687	-0.926809	-0.0119256	-1.36862	-1.12363	0.501936	0.297422	0.323727	0.170361	1.34933	2.48175	1.51631	1.90582	-0.0012364	-2.67201	-0.373622	0.716451	-1.51432	-0.802656	1.26963	0.562703	-0.60438
310	311	-1.56686	-0.766574	-1.04088	-1.07714	-0.522866	-0.92964	-1.37178	-1.55915	-1.3486	-1.38243	-0.927646	0.29998	0.232993	0.278783	1.28253	1.90071	1.49898	0.506766	0.344201	0.331577	0.0873298	0.247809	0.410982	0.658363	0.893588	1.20327	1.23249	-0.170301	-1.73278	-1.93022	-1.90742	-2.46968	-2.56879	-1.20711	0.813574	1.77211	2.28423	2.55374	1.41912	0.740634	0.307244	-1.04019	-0.916512	0.208188	0.277469	0.010174	0.462725	-0.116426
311	312	-0.51209	-1.13952	-0.0739571	1.0085	0.798989	0.429146	-0.29589	-1.09025	-1.08915	0.5061	1.66047	1.29157	-0.0808478	-2.82039	-1.8266	1.91956	1.2402	0.0209329	0.554953	-0.137506	-0.362272	-0.016817	-0.0685658	0.155002	0.387651	0.213615	0.0984386	-0.0956904	0.0558808	0.316382	-1.3468	-1.77233	-0.477834	-0.395505	1.13148	1.61332	0.203088	0.30321	-0.334767	0.0268509	1.33061	0.504025	-0.0128102	-0.86576	-1.99774	-0.796795	0.370956	0.750219
312	313	-0.640041	1.38985	1.55562	-0.776195	-1.15313	-0.0139648	-0.0787185	-0.28578	-0.724322	-0.718653	-0.292701	-1.14699	-1.40872	-0.388153	0.447214	0.695265	0.466361	0.629251	1.37151	1.70667	1.04937	0.260472	-0.19897	-0.706088	-1.0669	-1.41405	-1.47524	-0.713773	0.6926	1.67829	0.925643	-0.423581	-0.893964	-0.888584	-0.650199	-0.244977	0.40285	1.21315	1.63957	1.22642	0.222731	-0.376939	-0.211904	0.191559	-0.330972	-1.35015	-1.57115	-1.04537
313	314	0.34762	0.763457	-0.462105	-1.25085	-0.755041	-0.520965	0.0831728	0.468978	0.502613	0.671851	0.342757	0.281292	0.164109	0.265214	0.877978	0.341511	0.0247883	0.970923	0.42525	-1.06978	-1.00507	-0.537007	-0.382449	-0.0140002	0.22552	0.245159	0.661973	0.552045	-0.845471	-1.6754	-2.10057	-1.9404	-1.00734	-0.858922	0.102764	1.7586	2.11867	1.94862	1.94502	1.27945	-0.274477	-1.18816	-0.779359	-0.0608241	0.0874248	0.0610289	0.0182963	-1.13949
314	315	0.541811	2.47257	0.495667	-0.0988678	-0.282492	-1.45681	-0.72228	-0.69738	-1.22887	0.257461	1.36043	1.18937	0.655604	-0.724427	-1.39651	-0.464342	0.352329	-0.247911	-0.850308	0.424925	1.30031	0.92793	0.97097	0.921897	0.698598	0.570805	-0.042308	-0.877166	-0.239993	0.697603	-0.835996	-1.79215	-0.944446	-1.81881	-2.83494	-0.64857	1.64362	0.537744	0.125349	0.724029	0.258075	1.68621	1.71501	0.902061	1.95666	0.273568	-0.110322	0.424945
315	316	0.741129	0.0353948	-0.940082	-1.02282	-0.106557	0.170577	-0.170776	-0.685895	-0.911763	0.251549	1.73486	2.24321	1.87626	0.841128	-0.292566	-0.806159	-0.5049	-0.441113	-0.661636	-0.144396	0.359047	0.378241	0.296452	0.0834886	-0.139912	-0.606294	-0.989105	-1.09409	-1.19559	-0.216427	1.13855	0.889605	-0.100038	-0.206321	0.512879	0.974321	0.476101	0.00657233	0.568405	0.997544	0.855647	0.825228	-0.260631	-2.16422	-2.01681	-0.425073	0.417373	0.943782
316	317	-0.748309	-0.177963	0.108649	-0.725686	-1.18558	-0.136047	1.09569	0.750936	1.2393	1.37986	-0.0562872	0.182049	-0.350635	-1.41612	0.154782	0.880835	0.0803108	-0.0846547	-0.055545	-0.208426	-0.352064	-0.278902	-0.135706	-0.148251	-0.344757	-0.357478	-0.565525	-0.565119	0.975422	1.69284	0.571328	-0.0950923	-0.4444	-0.195524	0.868208	1.49786	1.54735	0.122478	-0.954102	-0.607169	-2.2506	-2.44831	-0.0852215	-0.0445324	0.5957	1.19513	-0.345517	-0.462681
317	318	0.848961	-0.0291067	-0.560887	-0.305197	-0.135034	-0.923163	-2.3213	-1.39606	1.15109	1.14582	0.303706	0.348632	0.113482	0.741801	0.344328	-1.42784	-1.52312	-0.634835	0.122556	0.462698	0.509196	0.710153	0.783235	0.876397	0.990906	1.31603	1.04507	-0.231827	-0.634092	-0.367782	-0.197529	-0.194322	-0.958278	-1.66728	-1.56012	-0.308986	0.848179	0.550246	0.135752	0.303273	0.410378	0.0626187	-0.816141	-1.15195	0.42026	0.826117	-1.03999	-0.672118
318	319	-0.167414	0.0221851	-0.879111	-0.0996538	1.78672	1.27496	-0.145118	0.0623944	0.908659	0.976915	1.31838	1.06737	-1.04255	-2.03077	-1.73371	-1.49432	-0.765729	-1.03697	-1.03633	0.363527	0.563955	0.252344	0.473435	0.407536	0.559332	0.533992	0.246716	0.324661	0.406315	0.659665	0.608233	0.179481	-0.188738	-0.466151	-0.211727	0.331086	-0.00949699	-1.48599	-1.73324	-1.34484	-0.266446	2.10896	1.24913	0.00476874	0.777674	0.319598	0.374039	0.0486334
319	320	1.94548	0.914214	-0.57292	-1.50267	-0.942253	-0.396791	0.497775	1.32403	0.760972	0.19562	0.00707599	0.120492	-0.754123	-1.75855	0.361862	1.7915	0.731923	0.699692	0.59812	0.449046	0.643644	-0.610155	-1.69527	-2.10225	-2.80288	-2.08975	-0.118992	0.911766	1.48391	2.21117	1.49132	-0.136429	-0.932681	-1.37511	-0.480487	0.831615	-0.217851	-0.387079	0.883136	0.285628	-0.037087	0.93708	0.714991	-0.388277	-0.163081	0.446301	-0.0985221	0.035186
320	321	0.654645	0.0634181	-0.267019	-0.557764	-1.69669	-1.43319	-0.117657	-0.249549	-0.0692266	0.478236	0.134702	0.226915	0.0253985	0.253295	1.46544	1.10163	-0.205277	-1.44785	-1.47277	0.0585985	0.502824	0.245068	0.319725	0.247222	0.156256	0.220775	0.0456836	-0.095387	0.790079	0.800666	-0.121712	0.104552	-0.162729	-1.03812	-1.16327	-1.04096	-0.377594	0.0709428	-0.854396	-0.550128	1.41987	1.68304	1.12054	0.678723	-0.39022	-0.367465	0.155166	0.400999
321	322	-1.11032	-1.43653	-1.31801	-0.32015	0.857997	1.77612	0.688682	-0.288284	1.10249	1.29603	-0.307999	-0.593915	-0.322646	-0.882789	-0.651499	0.202047	-0.28885	-0.968765	-0.704949	-0.34845	-0.0486136	0.156975	0.208127	0.246478	0.287391	0.160447	0.234115	0.203756	-0.143111	0.171785	-0.143467	-0.214048	1.03334	0.508252	-0.498664	0.0850072	0.700485	0.607703	-0.160966	-0.88127	-0.964151	-0.488796	-0.603298	-0.846222	-0.0873526	-0.251013	-1.0551	-0.836783
322	323	0.273617	-0.93572	0.0672985	0.742349	-0.90078	-1.34556	-1.06529	-0.937166	-0.232958	1.40561	2.6769	0.943479	-0.711423	0.816457	0.900229	-1.19302	-1.1577	-0.291774	-0.17199	0.0474068	0.10146	0.168897	0.30189	0.354876	0.380737	0.594101	0.507743	0.00147591	-0.112303	0.042461	0.387804	0.16159	-0.216314	-0.625559	-1.97312	-1.49734	-0.0622512	-0.342978	0.616645	1.86916	0.051981	-0.774724	0.139623	-0.204264	1.01121	0.848387	-1.44688	-0.306836
323	324	-0.027384	-0.483561	-1.07138	1.28062	0.687246	-2.37608	-1.87031	0.864207	1.09363	0.373224	0.795218	0.139914	1.39024	3.26812	1.88112	1.59342	0.126252	-1.69107	-0.212975	-0.486033	-0.756602	0.189931	0.0372845	0.0285417	-0.133968	-0.293781	-0.452522	-0.471823	-0.20823	-0.210536	-0.0541758	-0.56643	-1.21857	-0.71518	-0.387	0.0130591	1.13675	1.2135	-0.12271	-0.552395	0.57288	0.878442	0.957676	0.919398	-0.331609	0.18288	1.07786	-0.369898
324	325	0.0323009	0.269755	0.829939	-0.155227	0.156524	0.532999	-0.339231	-0.693885	-0.332808	-0.323915	0.753489	1.73557	0.403413	-0.0598318	-0.0224407	-0.631855	-0.40743	-0.734499	-1.2367	-0.511956	0.441215	0.532282	0.374078	0.426152	0.327106	0.373755	0.260426	0.235181	0.615568	0.725541	0.769745	0.418553	-0.180765	-0.410226	-1.29264	-1.9656	-0.818205	0.308638	0.730352	1.60095	0.768013	-0.756576	0.200585	0.505037	-0.341215	-0.029626	-0.139175	-0.845489
325	326	0.799353	0.614083	-0.218606	-0.505114	-0.54298	0.174793	0.714499	0.674954	0.365878	0.509403	1.49228	1.68125	1.11203	0.575243	-0.12024	-0.911036	-1.55181	-1.19862	-0.322649	0.269863	0.43582	-0.0231333	-0.373464	-0.490539	-0.532144	-0.747919	-0.841241	-0.195093	0.194801	0.563831	0.93354	0.217255	-0.578789	-0.588749	-0.427908	-0.155909	0.678187	1.06412	0.454213	0.143937	0.122875	-0.129684	-0.343797	-0.252714	0.403547	0.892302	0.810997	0.501743
326	327	2.34196	1.58436	0.766617	0.426639	-0.441692	-2.98588	-4.06595	-1.71677	0.940703	1.37254	0.600606	-0.0850818	-1.12701	-1.12827	-0.757029	-1.06655	-0.474314	-0.058015	0.791879	1.69602	1.37473	1.30499	-0.0749941	-1.49852	-0.35824	0.96449	0.778809	-0.45675	-1.17458	-0.0394931	1.15599	-0.0144272	-0.809659	0.514697	0.52952	-0.0505528	0.702995	1.16149	0.962091	0.926839	0.97536	-0.520742	-1.73417	0.376908	1.46651	-0.286413	-1.43935	-1.79642
327	328	-0.065274	-0.491347	0.58313	0.635736	0.0924433	0.363632	1.00988	0.666536	-0.411943	-1.10935	-1.76075	-1.76265	-1.52682	-1.08578	-0.127051	-0.327663	-0.538368	0.831931	1.71207	1.22818	0.908937	0.881389	0.649345	0.413043	0.155084	-0.437739	-0.827668	-0.355568	0.182127	0.331384	0.171716	0.0253053	0.000849862	-0.157818	-0.144619	-0.359154	-0.101899	0.510188	-0.182536	-0.612523	-0.504484	-0.639573	-0.0453851	0.328516	0.182878	-0.216904	-0.811949	-0.654792
328	329	-0.553849	-0.107293	-0.749869	-0.959148	0.914587	1.60076	-0.651748	-0.718563	0.988972	-0.174461	-0.106257	2.10724	0.867673	-0.541092	-0.639463	-2.67226	-1.78747	0.451647	-0.221782	0.00467093	0.535025	0.26794	0.382793	0.319354	0.354187	0.382854	0.213546	0.556322	0.657104	0.331036	0.874565	0.500592	-0.106221	0.104156	-1.18146	-0.912319	0.578893	0.428833	0.276561	-0.565579	-0.202094	0.725724	-0.421807	-0.389381	-0.760113	-2.19709	-1.26618	0.141682
329	330	1.61849	2.51971	-0.176267	-1.3557	-0.139966	0.482746	0.309212	-1.27833	-2.44528	-0.967944	-1.30941	-2.49644	-0.146787	2.05047	1.30509	0.604139	0.775022	0.818347	3.28053	4.36496	1.05198	-0.555705	-0.730718	-1.65838	-1.87504	-1.21015	-0.379278	0.142233	0.785704	-0.27081	-1.61259	-0.835634	-0.351491	-0.0642888	0.784719	0.558233	-2.19868	-3.04349	1.67893	2.76207	-1.32289	-1.0078	0.960028	0.147851	-0.599314	-0.368641	0.678514	2.34685
330	331	-0.279396	0.0255852	0.659836	-0.0640654	-1.31712	-1.54908	-1.85499	-1.08683	0.88763	0.951408	-0.450709	-0.620755	0.59977	0.207715	-1.67215	-1.26414	0.0216381	0.154209	0.585953	0.706308	0.128592	-0.304944	-0.59877	-0.647771	-0.517211	-0.504732	0.0955129	0.973185	0.671593	0.64705	0.599458	-0.628253	-0.516698	-0.247965	-0.459475	0.904189	1.25124	0.463785	0.680714	0.821282	0.176947	-0.690203	0.229953	1.40144	0.493116	0.0576518	0.25715	0.0680534
331	332	0.125149	-0.605861	0.0913654	0.33357	0.443838	0.555988	0.298131	0.738714	0.460044	-0.29021	-0.056921	-0.14926	-0.70909	-0.820503	-0.486613	-0.546561	-0.797923	-0.132622	0.32468	-0.00660869	-0.140036	-0.149721	-0.204969	-0.307173	-0.309028	-0.440219	-0.499214	0.371926	1.14015	1.44703	1.14462	0.242414	0.329698	0.228027	-0.0835111	0.0980103	-0.344792	-0.41902	-0.604026	-0.859465	-0.406322	-0.349358	-0.0182486	0.408457	0.185712	-0.156945	-0.351532	-0.189705
332	333	0.0520747	0.0372482	0.521801	0.200279	-0.243692	-0.117354	-0.636401	-0.318819	0.72618	0.214764	-0.112201	-0.0706123	-0.819605	-0.417814	0.224074	-0.231057	-0.362884	-0.234379	-0.456527	-0.550349	-0.181312	0.179026	0.428347	0.728656	0.888083	1.06283	1.01638	0.565922	0.447581	0.551426	0.0506747	-0.677022	-0.545394	0.187341	-0.196672	-0.97913	-0.464724	0.00261401	-0.257682	-0.237007	-0.00124757	-0.414784	-0.932255	-0.356664	0.3796	0.386285	0.0541917	-0.334554
333	334	0.0286622	-0.225498	0.0815307	-0.0841876	-1.38061	-1.60023	-0.330922	0.455034	0.48956	0.07848	-0.973444	-1.47291	-0.706574	0.0422462	0.451153	0.698928	0.588682	0.33515	0.279317	0.843464	1.18664	0.742635	0.251313	-0.197165	-0.746209	-1.16846	-1.27096	-0.977687	0.0225259	0.98375	0.290799	-0.972267	-0.509382	0.618429	0.685819	0.686894	0.66851	0.019324	-0.193178	-0.731337	-1.2635	0.0803305	1.0008	0.519547	0.301575	0.284471	0.297492	0.0470261
334	335	-1.23646	-0.801884	1.65358	0.822227	-0.874244	-0.580493	-0.361458	-0.762739	-0.809038	-0.448964	-0.546593	-0.308897	0.700817	0.828458	0.969648	1.08834	-0.173265	-0.988004	-1.19556	-1.07238	-0.210341	0.136497	0.290147	0.329593	0.289337	0.879113	1.1343	1.35018	0.236436	-0.778498	2.60461	3.53736	-0.0962115	-1.77176	-2.27312	-1.4184	-0.572364	-1.1422	-0.804536	-0.244617	0.846132	0.536138	-0.675927	0.110458	0.069981	-0.565158	-0.349482	-0.361466
335	336	0.0181522	-0.102161	1.81437	1.78863	0.112833	-0.61262	-0.526309	-1.32099	-1.33745	-0.060364	-0.674472	-1.04063	-0.0570732	-0.11446	0.499697	1.45603	1.02198	0.407829	0.149437	0.107894	0.168217	0.0854599	-0.0893643	-0.116233	-0.168108	-0.149048	-0.155676	-0.396068	0.973527	1.80149	-0.285762	-1.22401	-0.491127	-0.0369593	-0.150557	0.281013	1.16241	-0.366348	-1.01736	0.0784492	-1.25088	-1.80188	0.11711	0.660649	0.311919	0.761008	0.893012	0.782623
336	337	-0.411283	-0.56587	0.818492	1.51077	1.29654	1.75556	1.51376	0.837172	0.608138	0.214604	-1.10984	-2.05176	-0.984763	-0.174809	-0.242977	-0.786429	-0.66356	2.10519	2.34558	-0.680681	-1.35349	-0.93432	-0.962837	-0.861879	-0.902304	-0.864125	-0.902913	-0.522588	0.537319	1.54594	1.016	-0.458069	0.0463084	1.08674	-0.134681	-0.534712	0.838813	-0.278086	-1.28301	0.0197691	0.420407	1.3448	1.21016	-0.657729	-0.157084	-0.409552	-1.7504	-0.832296
337	338	-2.83743	-2.49865	-1.94441	-0.735639	1.01593	1.32757	0.938883	0.780709	0.677746	1.07016	1.47235	1.27387	0.987144	0.986056	0.473581	0.26034	-0.278679	-1.88713	-1.18175	0.0807549	-0.474575	-0.477266	-0.314602	-0.420573	-0.309516	-0.274575	-0.38525	-0.434233	-0.508014	-0.438082	0.391756	0.289802	-0.368462	0.0708737	0.406525	0.720188	0.557037	0.342023	1.27287	0.940587	-0.316736	-0.155199	0.477262	0.374129	0.482418	1.43858	1.19903	-0.199424
338	339	-0.641772	-1.28847	-0.727546	-0.366559	-0.927545	-0.78977	-0.582754	0.558627	1.762	0.998219	0.265433	0.573262	1.06523	1.04785	0.248004	-0.153735	0.327636	0.251039	-0.395787	-0.343965	-0.162387	-0.339837	-0.437734	-0.563283	-0.66966	-0.580937	-0.624189	-0.835562	-0.388497	0.432113	0.443563	0.0403941	-0.00273012	0.0528152	-0.452303	-0.892781	-0.250611	0.0990308	-0.294963	0.30632	1.21371	1.12919	1.14128	1.36903	1.41098	1.31099	-0.228078	-1.5434
339	340	-0.517153	0.599909	0.639752	0.965291	0.782332	0.768469	0.700017	0.731601	1.5988	1.74596	-0.578699	-2.58554	-1.27954	-0.00692823	-0.542843	-1.32868	-1.3963	-0.579919	-0.327326	-0.0767695	0.706674	0.721307	0.603542	0.711996	0.609447	0.661472	0.550694	0.586201	1.09169	0.97203	0.0428373	-0.967423	-1.03827	-0.365951	0.107902	0.711237	0.759796	-0.0595334	-0.446394	-0.525488	-0.890482	-0.954671	-0.649009	-0.452681	-0.489041	-0.741509	-0.963685	-0.687253
340	341	0.0212621	-0.53727	-0.512379	1.90413	2.71803	-0.251888	-1.43286	0.751176	1.71566	1.39225	2.19509	1.14508	0.238292	1.15339	-0.167933	-2.79895	-3.40097	-1.09314	0.106427	-0.746454	-0.633556	-0.576882	-0.600152	-0.438415	-0.287572	-0.0242856	0.619031	1.48814	0.465219	-0.65404	-0.635356	-0.863331	-0.0844905	1.55086	1.797	-0.161125	-1.09068	-0.401841	0.256455	1.50023	0.151605	-1.32009	-0.610033	-1.36979	-0.271773	0.20983	-1.6865	-0.018207
341	342	-0.649732	1.52129	2.69144	0.961279	-0.657839	-0.412531	0.12639	0.859863	0.741809	-1.12898	-0.899424	0.700775	0.522651	-0.843486	-1.33226	0.202417	-0.322946	-1.6193	-0.080513	0.335013	-0.189588	0.0464085	-0.111032	-0.310327	-0.198404	-0.344592	-0.503153	0.376708	0.303504	-0.0591599	0.795766	0.548207	-0.006507	-0.068037	0.168756	0.222415	-0.353854	-0.0960163	0.00840588	-0.290708	0.383746	0.319341	-1.14522	-0.812086	0.338868	-0.121655	0.730918	1.18311
342	343	0.63617	0.876648	0.206967	-0.48241	0.346388	1.29256	0.365096	-0.0872627	0.430595	0.105148	0.598307	0.486463	-0.581949	-0.143988	-0.0392925	0.569554	1.46097	0.0636972	-0.896241	-0.563418	-0.418628	-0.455353	-0.60235	-0.559293	-0.700701	-0.830008	-0.767603	-0.939175	-0.344373	1.04519	1.36178	0.0672893	-0.854493	-0.0181892	0.46617	-0.480673	-0.768571	-0.00884531	0.578444	0.547242	0.567822	1.34233	1.59733	0.813197	0.422169	0.0864726	-1.24869	-1.7844
343	344	-1.4357	-0.592525	0.0868781	-0.204373	-0.0531984	-0.159738	0.444007	1.39261	1.45115	0.899726	0.506873	0.859222	0.913536	0.163836	-0.0545962	0.142232	0.169526	0.40555	0.322458	-0.861097	-2.32663	-2.85351	-2.19287	-1.21557	-1.12004	-0.810796	-0.0892271	-0.388404	-0.0949628	0.463397	-0.0188439	0.421148	1.1967	0.993407	0.833916	1.00706	1.17682	1.10055	0.475162	0.0899474	0.674449	0.983652	0.518763	-0.0857338	-0.481248	-0.86788	-1.73348	-1.73824
344	345	0.54954	0.00103102	0.450614	1.12856	0.928032	0.0830591	-1.64478	-1.78206	-0.26531	0.706864	0.567566	-0.882344	-1.30593	0.297168	1.12619	0.31841	-0.622381	-0.705393	-0.88077	-1.38852	-0.722398	0.288441	0.801256	1.28502	1.55797	1.88378	2.08963	2.37696	2.51054	1.14367	-0.672754	-2.11854	-3.47034	-3.6765	-2.45466	-0.739076	0.262913	0.501544	0.850552	1.29527	1.07817	0.257729	-0.229725	-0.823965	-1.2345	-0.639854	0.163658	0.851401
345	346	1.5539	0.955508	0.178421	0.651091	1.30416	1.14653	0.578292	-0.786021	-1.43786	-1.0701	-1.02718	-0.587607	-0.0303219	0.347931	0.7384	0.491019	0.0511541	-0.238166	-0.253298	0.490783	1.02163	0.749652	0.476821	0.283655	0.0167042	-0.192363	-0.125529	-0.147963	-0.968944	-1.02333	0.14473	-0.221635	-1.34096	-1.16024	-0.559638	0.00778379	0.0622451	-0.097155	-0.142056	0.168634	0.853667	1.0732	2.58842	2.45565	-0.466245	-0.0768707	1.01993	0.430301
346	347	-2.18029	-0.554321	1.77424	0.267632	-2.50291	-0.112445	1.49744	0.197059	0.838286	-0.659872	-1.40567	1.42613	0.864763	0.802913	2.70981	0.538286	-1.26539	0.198199	2.12052	2.41116	0.246628	-1.95562	-3.52154	-4.15818	-2.63022	-0.132363	1.39061	1.50024	1.81223	1.89857	-0.299501	-1.34624	-0.0575092	-0.704197	-0.337026	0.753867	-0.895442	0.405491	2.97309	1.70303	-0.686893	-1.42172	0.431578	0.801477	-0.977738	-0.538837	0.766364	1.29695
347	348	-0.891181	0.0178611	-0.330559	-2.78718	-2.03767	1.9346	1.58482	-0.935375	0.115887	0.779368	0.958605	1.89418	1.86359	1.66773	0.120655	-2.42966	-3.14241	-1.56018	0.0444849	-0.323022	-0.61206	-0.120829	0.0979919	0.457305	0.865463	1.09336	1.25717	1.97581	1.53243	-0.78746	-0.959149	0.215348	-0.629408	-0.940517	0.661516	1.54904	0.0455879	-1.69771	-0.504201	1.1714	0.448463	-0.618114	-0.121708	1.04212	-0.366307	-2.77859	-1.17492	0.784373
348	349	-2.41065	-0.799762	0.553779	0.624224	0.993328	1.74769	1.4789	-0.0133128	-0.832659	0.148658	0.20799	-0.73541	0.0986841	0.324683	-0.688881	-0.0727589	0.931751	1.55036	1.35111	0.0998349	-0.100004	0.142007	0.114445	0.22886	0.210187	0.241969	-0.212547	-0.772512	-0.464423	0.240857	0.899167	0.0185024	-1.98655	-1.36424	0.195653	-0.0807246	-0.174509	0.173708	0.443635	0.615658	0.304845	0.648027	1.64508	0.712829	-1.01429	-0.391434	0.910152	0.736911
349	350	-0.341461	-0.914028	-0.351008	0.400347	0.421395	0.785108	1.08352	0.319891	-0.685723	-0.357436	0.232407	-0.121324	-0.239831	-0.325552	-0.511057	-0.346921	-0.377376	-0.139872	-0.0752723	-0.522822	-0.323401	0.0189462	0.209497	0.397981	0.49391	0.647932	0.113484	-0.181515	0.530132	0.722755	0.100412	-0.131993	0.197087	0.449252	0.953144	0.347934	-1.31339	-1.0875	-0.0343719	0.322754	0.233982	-0.347352	-0.782366	-1.01358	-1.10754	-1.22192	-1.10566	-0.556395
350	351	-0.0951354	0.676455	0.767853	0.953808	1.16778	0.928231	1.0998	-0.470551	-2.32164	-1.50434	-0.644973	-0.189554	0.623874	0.951542	1.46177	1.36644	-0.342389	-1.39899	-0.544878	0.0664501	-0.108024	-0.112578	-0.133059	-0.158691	-0.245608	-0.242378	-0.342609	-0.377935	0.131643	0.34205	-0.0224785	-0.515164	-0.354487	-0.14741	-0.690808	-0.941516	-0.969216	-0.415764	0.949787	2.07911	2.27918	1.51152	1.65668	2.25339	1.35324	0.986924	1.6667	0.369599
351	352	-1.28638	-1.66002	0.312032	0.697285	-0.0130274	-0.122916	-0.576088	-1.31062	-1.12215	-0.54259	0.267436	0.199706	-0.404557	0.192305	0.251486	0.420145	0.459033	-0.0731128	0.258493	0.338399	0.498905	0.678171	0.623613	0.62929	0.430157	0.325356	-0.374788	-0.286037	0.155217	-0.349552	0.806428	1.18026	-0.630219	-1.84255	-1.82392	0.29996	1.46361	1.38428	1.29016	-1.11751	-2.08553	-0.679886	-0.464758	-1.37065	-0.220208	1.14554	-1.05613	0.666818
352	353	-0.339618	-2.3361	-0.56055	0.767935	1.52094	1.51975	-0.1922	0.215204	-0.0593585	-2.20609	-1.78367	0.447847	2.0884	1.67302	-0.0829085	-1.07587	-1.38718	-2.04795	-1.97516	0.964976	3.34191	2.59315	1.52892	0.456172	-0.828862	-1.70605	-2.53348	-2.15316	0.639814	2.82848	1.15044	-1.11877	-0.606712	0.719157	0.929779	0.283614	-0.566959	-0.786142	0.797531	1.94282	-0.108624	-1.44478	-0.988703	-1.26519	0.103677	1.34773	0.651085	1.09123
353	354	0.934078	0.39975	-0.389327	0.757332	2.24666	3.4384	2.68148	-0.963624	-3.70735	-2.80343	-0.941401	-0.396432	-0.131307	0.740114	1.26695	-0.306084	-1.77074	-0.925057	-0.413295	-0.456482	0.0831858	0.337513	0.53286	0.759888	0.690691	0.97078	0.882528	-0.281151	-0.963229	-0.469132	0.0140544	-0.568651	-1.14153	-1.13387	-0.204424	1.31409	-0.0180525	-1.72244	-0.300366	0.634571	-0.161296	-0.713847	0.0375567	0.985124	0.442584	0.461538	1.52549	0.717867
354	355	-0.918869	-0.488234	0.410647	0.903729	0.828526	0.4123	0.292487	0.356335	0.254437	0.135397	-0.256581	-0.432059	0.257962	1.14512	0.856822	0.40715	1.33553	0.326843	-2.25596	-2.18486	-1.36294	-1.19577	-0.865085	-0.771976	-0.479135	-0.279369	0.589857	1.67056	1.62758	2.32939	1.81237	-0.435381	-1.31581	-2.14869	-1.98741	-0.417966	0.192943	0.389666	0.535112	0.957151	1.28677	0.588056	-0.11271	0.258293	0.600514	-0.0444976	0.0793612	0.16847
355	356	0.265809	0.796323	0.578233	0.635837	0.836661	1.13094	0.855043	-0.0886665	-0.350997	-0.956596	-1.5635	-1.05055	-0.488725	-0.126754	-0.195892	-0.653446	-0.560453	-0.0701195	0.10719	0.0744282	0.251669	0.26	0.01646	-0.002939	-0.056295	0.135544	0.629836	0.53758	0.649272	0.732401	-0.446979	-1.12753	-0.654549	-0.273449	0.259325	0.516625	0.0860559	0.296491	0.931374	0.6787	-0.0463459	-0.559541	-0.514047	-0.451	-1.1205	-0.717873	0.691968	0.879531
356	357	0.511424	-0.101267	-0.433196	-0.949344	-1.22801	-0.711882	-0.206415	0.194226	0.572629	0.562914	0.506117	0.532264	0.227126	0.435277	0.767131	-0.112879	-1.1472	-1.36297	-0.453981	0.866838	1.03583	0.591658	0.330227	-0.0954056	-0.492417	-0.743681	-0.962526	-0.681332	0.153303	1.68302	2.80553	1.04778	-1.90096	-2.31678	-0.773634	0.139806	-0.0777326	-0.498251	-0.15867	0.228705	-0.534368	-0.927563	-0.135258	0.522364	1.25072	1.97435	1.46301	0.830178
357	358	-0.563323	-1.10024	0.878957	2.38423	-0.316292	-0.546362	0.167936	-1.01197	1.20245	1.96695	-0.626794	-0.273975	0.857671	0.409091	0.0372478	-1.1552	-1.69551	0.250906	1.02372	-0.0799808	-0.0999922	0.283374	-0.144941	-0.0950682	0.0494839	-0.380983	1.07719	1.33369	-0.291709	0.630155	0.375791	-0.139248	1.59607	0.662598	-1.86789	-1.83454	-0.493117	-0.317829	-0.340575	-0.0371504	-0.13267	-0.120116	-0.4027	-0.246921	0.531141	0.404439	0.676362	0.602355
358	359	1.09008	1.44843	2.62015	0.642661	-0.581872	0.498509	-0.768727	-1.52469	-1.37985	-0.929309	0.629915	0.861481	-0.192485	-0.277847	0.374827	-0.0711026	-1.34644	-1.20931	0.0491986	0.153025	-0.170143	-0.092323	-0.242117	-0.451178	-0.690687	-0.736701	-0.991134	-0.174398	2.197	2.73442	1.59632	0.243961	-0.343663	0.601924	0.158494	-0.878539	-0.540905	-0.559307	-0.737818	0.629883	2.51911	1.23567	-1.39551	-1.08304	0.696403	0.497933	-1.65904	-1.43345
359	360	0.992139	-0.1733	0.0871052	0.796289	1.03392	0.648337	-1.04338	-2.96196	-2.6551	-1.05774	0.415237	-0.113436	-1.49038	-0.712021	-0.68286	-1.39	-1.19162	-1.12025	-0.237545	0.748301	1.03457	1.19082	1.1217	0.992506	0.780104	0.59641	0.562947	0.223382	-0.40312	-0.272897	0.35327	0.394231	0.483515	0.699947	0.665307	1.09113	1.15282	-0.30354	-1.0804	-0.335745	-0.854386	-1.8008	-1.60312	-1.95948	-1.74645	-0.108041	0.871983	1.13692
360	361	-1.96776	-1.60868	-1.61537	-1.64339	-0.604451	0.944806	1.44684	1.17192	0.807258	-0.389136	-1.407	-1.56181	-0.821936	0.363199	0.511765	0.119236	0.206711	0.304067	-0.0626851	-0.284654	-0.0686556	-0.0158241	-0.111101	-0.162297	-0.175937	-0.33892	-0.320877	0.23127	0.675525	0.843081	0.23325	-0.559043	-0.467897	-0.270953	0.166311	0.280203	-0.122755	-0.388802	-1.09996	-0.920769	-0.0413597	-0.0671628	-0.262543	0.35912	1.70564	1.27331	-0.300862	0.619003
361	362	-0.664436	-0.36311	-0.181223	0.160177	0.431713	-0.484451	-1.57063	-1.51387	-0.944539	-0.118025	0.745383	0.779523	0.59407	0.538799	-0.789697	-0.682064	2.11829	2.40873	0.773171	0.152179	-0.461722	-0.540495	-0.376268	-0.47596	-0.283361	-0.237639	-0.140882	-0.24761	-0.335764	0.88302	1.59735	0.89457	0.636842	-0.0929515	-1.29816	-1.29175	-0.817079	-0.353949	-0.272304	0.120066	1.67653	1.56481	0.167086	-0.214309	-0.978985	-1.29778	-0.786153	-0.753221
362	363	-3.25672	-0.297308	1.84412	0.0253575	0.930569	0.495378	0.738189	3.02814	0.93183	-0.501495	-1.86039	-3.08061	-0.0161683	-0.189181	-1.61965	1.34591	2.13534	-0.0643207	1.49059	3.49464	0.890614	-0.676484	-0.718663	-0.988227	0.530808	1.04681	-0.0574645	-1.471	-2.04476	0.00737727	1.21793	-0.302115	-1.34404	-0.759035	0.427618	-0.337064	-2.00607	-1.70924	-1.69956	-1.38786	1.19154	3.98841	3.63531	1.47521	0.960172	-0.591729	-1.41456	-0.383492
363	364	0.814875	0.953187	0.0715351	-0.105055	2.09709	3.23798	-0.639797	-3.16574	-1.22713	-0.334652	-0.338947	-0.232646	-0.58018	-0.161938	0.361403	-0.13383	-0.65362	0.192438	1.08959	0.609167	0.0504062	-0.188802	-0.301884	-0.349353	-0.569806	-0.379444	-1.1835	-1.21074	0.615729	-0.244042	-0.679886	1.13857	1.41495	1.24334	0.97806	0.755756	0.88776	0.758095	-0.102147	-1.42903	-1.22054	-0.329879	-0.346136	-0.489679	-0.129824	-0.0564033	-0.0833165	0.214017
364	365	0.861395	0.739073	0.251868	-1.20916	-1.25114	-0.899558	-0.801837	0.0626531	0.0708264	-0.29997	-0.42515	-0.439755	-0.856394	-1.41171	-1.10387	-0.854321	-0.578275	0.0516823	0.898327	1.62202	1.38839	0.978843	0.93293	0.684041	0.525708	0.42793	-0.466026	-0.735898	0.376175	0.54007	-0.639975	-1.19923	-0.796021	-0.480363	-0.107038	-0.365925	-1.01443	-0.118946	1.37249	1.99418	1.37968	-0.0639272	-1.3646	-1.60442	-0.709724	-0.509662	-0.314524	0.975982
365	366	0.146488	0.380784	0.772878	0.805943	0.67124	0.447714	-0.0161961	-0.267544	-0.778579	-0.439583	1.16896	1.98535	1.93629	0.135568	-1.92407	-1.18757	-1.12951	-1.90033	-1.02754	-0.45899	-0.229856	0.0455669	0.0390802	0.0777351	0.214308	0.32055	0.112618	0.797285	2.1658	2.36812	1.6413	0.211806	-1.07163	-0.50204	0.450724	0.257984	-0.0105851	-0.754343	-1.92471	-1.62112	-1.24791	-1.36791	-0.114762	0.907854	0.922738	0.348815	-0.828967	-0.764652
366	367	-0.518378	-0.481674	-0.437586	-1.13963	-0.887264	0.437115	1.32051	1.15795	0.580459	0.30826	-0.089618	-0.583273	-0.496272	0.355381	1.0684	0.936108	0.724394	0.580963	0.269529	0.343772	0.546287	0.350238	0.0527207	-0.296472	-0.670562	-0.85812	-0.973899	-0.550299	0.0929454	-0.0807842	-0.697066	-1.2093	-0.749878	0.449787	0.473871	-0.394819	-0.282695	0.685141	0.97628	0.770649	0.742438	0.519686	-0.0772562	-0.126419	0.352269	0.0716394	-0.146017	-0.532722
367	368	0.324367	0.0460883	-1.12301	-0.505599	2.46656	2.116	0.437004	-0.300032	-0.41677	0.513322	-0.468028	-1.40689	-0.227396	0.0124553	-0.378079	-0.472097	-0.371058	0.578964	0.807281	-0.726604	-1.71295	-1.25586	-0.672344	-0.324429	0.299981	0.694358	0.635322	1.3628	1.23272	0.585987	0.470497	-0.993744	-1.33843	-0.43216	-0.488661	-0.409163	0.512994	0.970496	-0.421193	-0.651675	1.26214	0.73141	-1.78994	-0.933878	1.1129	0.90979	0.850969	0.468107
368	369	0.122086	-2.13994	-1.59917	0.681245	-0.139117	-0.572597	0.0252613	-1.32295	-0.707801	1.1428	0.629805	-0.746492	-0.0312933	0.73883	-0.794069	0.271959	1.34468	0.024649	0.823308	0.267824	-1.20424	-0.816271	-0.88121	-0.990088	-0.922629	-1.0682	-1.09994	-0.430861	0.87612	1.34778	-0.735163	-1.59553	1.21555	0.144807	-1.67577	0.830215	1.51188	1.87916	1.66441	-0.0526832	1.00333	2.05115	2.13071	1.12555	-2.6997	-3.47898	-0.369925	0.371039
369	370	-0.0936934	0.0326423	0.688706	0.905307	0.654279	-0.721007	-1.7564	-0.907678	-0.803914	-1.86099	-0.655476	1.5959	1.43533	0.136832	-0.268795	-0.652191	-1.16498	-0.879968	-0.148867	0.224581	0.0477323	-0.0855105	0.0110281	0.137139	0.196367	0.17177	0.501069	0.767728	1.46144	2.81145	1.85248	-1.06781	-1.96513	-1.228	-0.346506	0.634835	-0.463059	-1.29556	0.766533	1.55892	1.46318	2.26765	1.58986	-0.124265	-1.05764	-1.41731	-1.90568	-0.686604
370	371	-0.0667377	-0.289579	0.433418	1.32628	0.891662	0.629172	0.307642	-1.24861	-1.20648	-0.642514	-0.926001	-0.667989	-1.09699	-0.998385	-0.280352	-0.708304	-0.575455	-0.328403	-1.06297	-1.01075	-0.0137001	0.579162	0.807208	1.12135	1.20528	1.17312	1.1285	0.856605	1.21293	1.47781	0.40541	-0.74333	-1.03787	-0.280666	-0.532465	-2.34989	-1.93559	0.000411106	0.883246	0.783683	0.252044	0.0725621	-0.404768	-0.447981	0.192849	0.136215	0.22125	0.220377
371	372	0.621985	0.260029	0.324809	0.737757	0.732974	0.511457	0.68164	1.4855	1.68951	1.39255	1.27366	0.319581	-0.586279	-0.776442	-1.68124	-2.364	-1.86688	-0.891784	0.125792	0.40412	-0.114183	-0.523167	-0.674408	-0.636661	-0.697303	-0.775084	-0.493388	-1.14231	-1.39234	0.718724	2.18071	1.62914	0.867408	0.497464	0.420881	-0.42868	-0.889925	1.33405	2.39833	0.758404	0.0876558	-0.260447	-0.866829	-0.956509	-0.713342	0.0831973	-0.122562	-0.813644
372	373	-0.986076	-0.346955	0.745395	-0.323939	-2.12435	-0.921645	1.55407	0.299714	-1.5114	-0.6661	-0.34689	-0.394442	0.816195	1.49733	0.752957	0.520007	1.38355	0.901996	-0.675543	-0.471993	0.857321	1.6202	2.08991	1.96798	1.49306	0.310132	-1.56667	-1.93392	-1.08914	-0.779613	-1.94495	-2.79146	-2.36789	-2.05006	0.0401628	1.46705	0.613006	1.10563	1.65393	2.38669	2.21225	-0.74545	-1.19692	0.965614	1.63423	0.221261	-0.786718	1.33639
373	374	1.31876	-0.735045	-2.7385	-0.22789	1.77013	-0.181281	-0.265828	0.878574	0.363375	-0.563632	-0.738281	0.0530741	0.270979	-0.787653	-1.29281	-0.390476	-0.730977	-1.34644	0.366541	1.40619	1.14763	1.23659	0.920579	0.695481	0.439659	-0.164634	-0.300294	-0.879536	-1.12384	0.786938	2.81733	1.57086	-0.374751	0.109801	-0.313397	-0.7372	-0.412174	-1.25197	-1.35141	-1.1213	-0.924678	-0.862753	0.19805	1.65683	0.642719	0.659235	1.01714	-0.188043
374	375	0.0272709	0.0973563	0.501546	1.39513	1.97969	1.03949	0.434913	0.858065	0.322946	-0.340467	-1.1449	-2.49123	-1.7943	-0.739518	-0.40231	1.22502	1.43061	0.314547	-0.169596	-1.05049	-1.18773	-0.762632	-0.749453	-0.544414	-0.156865	0.158515	0.590065	1.16106	0.841557	0.353607	0.232332	-0.390606	-0.60663	0.0400022	1.00436	1.16087	0.267234	-0.194578	-0.235202	-0.911956	-1.67946	-1.43289	-0.722373	0.358743	1.14384	0.643887	0.286438	-0.120305
375	376	-0.12306	-0.0267265	-0.904033	-0.664063	-0.069066	-0.9095	-1.83554	-1.52104	0.046238	1.01558	1.14988	1.83146	1.80587	0.774451	0.459574	0.385464	-0.469494	-0.884747	-0.694852	-0.705799	-0.299952	0.191426	0.176553	0.289531	0.346371	0.470764	1.23076	0.940022	-0.0454495	0.402432	0.418886	-0.665731	-0.736298	-0.358947	-0.239274	0.371819	0.624112	-0.0798866	-1.47	-1.9118	-0.33075	-0.414387	-1.28258	0.563596	1.67785	1.39192	1.73353	1.22471
376	377	1.87486	1.97196	0.609001	-0.386655	0.697434	-0.659985	-3.35506	-2.62719	-1.35457	-0.172284	1.41659	1.04275	1.16492	1.76532	1.56658	1.93745	1.62647	2.38834	4.43937	2.58118	-2.64254	-7.06542	-9.4393	-8.71822	-5.67947	-1.6665	3.3279	5.44326	4.71628	4.81434	3.09596	0.568498	0.577218	0.987096	0.533513	0.178957	0.311439	-0.245018	-0.582362	-0.275776	-0.878323	-0.214257	0.231614	-1.4094	-0.893966	0.450283	0.306351	1.18531
377	378	0.189009	-0.042123	-0.561208	-0.586117	0.0297177	0.394188	-0.290736	-1.18798	-1.14593	-0.784892	-0.509022	-0.764319	-0.577889	0.667761	1.25346	1.42951	1.55428	1.25027	1.02374	0.909388	0.651097	0.0149298	-0.631308	-1.10341	-1.4025	-1.59311	-1.72825	-0.680318	0.904884	1.39488	0.828345	-0.258757	-0.596569	-0.356959	0.083576	1.10736	1.32983	1.20036	1.03716	0.469743	0.190936	-0.806107	-1.4202	-1.31941	-1.35435	-0.381836	0.0963909	-0.109507
378	379	2.1906	1.34308	0.332831	1.1534	1.03926	0.367867	0.518798	-0.1873	0.120878	1.43987	-0.243695	-1.67446	-1.42359	-1.27979	-0.287038	-0.636517	-0.868766	-0.161122	-0.50239	-0.109512	0.292945	0.144891	0.236221	0.0553537	0.0992412	-0.0109492	-0.575713	-0.600468	0.0822798	0.354346	0.159244	0.775547	0.433704	-1.09646	-1.15176	-0.583431	1.16072	2.99207	1.10504	-1.18954	-1.04248	-0.58391	0.39931	1.25091	0.13845	-0.676025	-0.16861	0.174031
379	380	-1.73394	-2.75291	0.590829	2.81915	0.224144	-1.26041	-1.35839	-0.835956	0.915403	-0.24986	-0.880372	1.2588	2.48094	2.303	0.757433	1.10343	2.04416	0.0938296	-0.197258	0.950361	0.565467	0.00922812	-0.571763	-1.2861	-2.03063	-2.18516	-2.65486	-2.51845	1.01209	2.51621	0.349227	-0.940813	-0.986012	0.740536	1.97523	0.793699	-0.5406	0.0420842	1.36109	-0.000900679	-0.695073	1.19764	0.0554422	-1.96615	-0.0981558	0.939042	0.235642	0.908164
380	381	-0.827348	-1.08665	0.546383	1.83849	1.16327	1.43238	1.865	1.16299	-0.116999	-0.957041	-0.946321	-0.862804	-0.569993	-1.07889	-1.73835	-0.329305	0.993224	1.02679	0.915434	0.35019	-0.227684	-0.430938	-0.424736	-0.431332	-0.555715	-0.771672	-1.59996	-1.17555	0.986199	2.46659	2.97244	1.70193	-0.452871	-0.750279	-0.541611	-0.731734	-0.305284	-0.319798	-0.252966	0.737432	0.630034	-0.187387	-1.28316	-2.16326	-1.14452	0.202318	2.11178	2.39093
381	382	0.364543	1.48716	0.720659	0.791351	1.84289	1.45388	0.523529	-0.46115	-0.439028	0.390298	0.846733	1.44835	1.31019	-0.505686	-2.24626	-1.77757	-1.0924	-1.03557	-0.656751	-1.21578	-1.43323	-0.796293	-0.484598	0.000405026	0.466588	0.574855	0.939715	1.11593	0.682483	0.81961	1.10168	1.84219	1.88683	-0.97053	-2.25489	-0.756857	0.44245	1.46065	1.29209	-0.186006	-1.72424	-2.30279	-0.781199	0.496823	-0.0137058	-0.142744	-0.605135	-1.76726
382	383	0.248075	0.0933682	-0.132439	-0.328748	-0.623434	0.354972	1.26953	0.371524	-0.691485	-0.414804	-0.382871	-0.540388	0.964982	1.451	-0.899294	-1.63219	-0.376115	-0.33873	0.233294	1.04518	0.434677	-0.00877613	-0.0881527	-0.172098	-0.0880365	0.172567	0.233386	0.0585844	0.669003	1.51075	1.16345	0.170804	-0.234016	-0.338663	-0.461209	-0.239142	0.12467	0.159239	-0.921629	-2.13573	-1.80953	-1.50182	-0.94395	1.09688	1.54951	0.530712	0.0225972	-0.875656
383	384	-0.18516	0.481278	0.640992	1.06877	1.04043	0.13477	-0.0598438	-0.165638	-0.381668	-0.665675	-0.628869	0.155814	0.261434	-0.175281	-0.582635	-0.726411	-0.354842	-0.394821	-0.528086	-0.277567	0.00670052	0.30622	0.579634	0.764395	0.960792	1.14991	0.89928	0.501256	0.363822	0.810933	1.02973	-0.18639	-1.5777	-2.30906	-1.73677	-0.693357	-0.651119	0.062575	0.805757	0.458265	0.254889	0.407036	0.315332	-0.352043	-0.393012	0.144141	-0.0171546	-0.197478
384	385	0.771921	0.285016	0.939417	1.92856	0.0630369	-2.01783	-0.594224	1.04082	-0.132326	0.0433977	1.34937	1.62188	2.34856	0.865918	-1.07583	-0.837456	-1.79807	-1.80226	-0.103671	0.37493	0.471915	0.332843	-0.126044	-0.549823	-0.986061	-1.4681	-1.74437	-0.0443628	2.39542	1.1095	-1.28033	-0.282581	-0.12339	-1.68237	-1.2774	0.0120716	0.991873	2.39039	3.47143	2.44678	1.62718	1.50151	-1.10618	-3.19192	-1.59484	0.88587	0.443661	-1.3625
385	386	0.046157	-0.0844983	-0.186972	0.101183	0.324014	-0.2242	-0.278515	0.0725976	0.0811358	0.454675	0.702493	0.0259077	-0.235936	0.348833	0.61415	-0.0214289	-1.196	-0.90129	0.473304	0.504795	0.182685	0.188985	0.00546028	-0.127429	-0.294251	-0.365848	-0.564101	-0.393379	-0.257804	-1.25584	-1.27716	0.0627105	0.236555	0.0587987	1.22424	2.10453	1.49027	0.905733	0.959823	0.465605	-0.284854	-1.0553	-1.80632	-0.897018	0.739374	0.795203	-0.339683	-0.631287
386	387	-1.56176	-0.795222	-0.0719983	0.31938	-0.453353	-0.992628	-0.640097	-0.292532	-0.214036	0.259419	0.462893	-0.160495	-0.12886	-0.543556	-1.45397	-0.333919	1.36105	1.07997	0.199616	0.614778	0.821722	0.297903	0.144141	0.0284773	-0.0233143	-0.265357	-0.551094	-0.655503	-1.06257	-0.543313	0.362785	0.43197	0.816979	1.10445	0.689585	0.0593698	0.261634	0.95119	0.681664	0.735792	-0.170451	-1.65331	-0.731619	-0.64697	-1.34608	-0.103366	0.853908	0.388331
387	388	-1.29753	-2.62433	-1.44827	0.638093	-0.366236	-1.79653	-1.46571	0.86726	0.531559	-0.57752	2.58544	1.79694	-0.559274	1.44239	1.24282	0.0160814	-0.317023	-0.491286	-0.093567	-0.896852	-0.875177	-0.187903	-0.462141	-0.280102	-0.286396	-0.486027	-0.128017	-0.511195	0.100362	1.95752	1.41316	0.347768	0.197777	-0.159625	-0.361484	-0.381675	0.453948	0.94431	0.882614	-0.611943	-2.94387	-1.6254	0.848791	0.709312	-0.469595	0.63694	1.4675	-0.667529
388	389	0.571798	1.92724	0.972193	-1.65664	-2.19518	-1.99766	-0.929035	0.410708	0.260203	0.27467	0.496485	-0.718711	-1.61336	0.13985	1.45668	-0.0255285	-1.34744	-0.157265	0.999308	-0.0333921	-0.371373	0.255965	0.287537	0.334365	0.497883	0.538386	0.518967	1.54102	1.97333	0.00935918	-1.68848	-1.44955	-0.940384	-1.42846	-1.47647	-0.371984	0.795853	-0.0515185	-1.47649	0.31676	1.90687	0.93842	0.0831882	-0.320964	-0.30662	0.155333	0.133864	0.138851
389	390	-0.0464282	-0.0502083	0.339216	0.315282	0.126443	0.571122	0.0921622	-0.788115	-0.268463	0.474812	0.221845	0.112421	-0.221542	-1.64082	-1.30468	0.6576	1.02733	0.822868	0.573276	0.0724219	0.169054	-0.00501087	-0.239676	-0.275428	-0.491917	-0.571411	-0.661143	-0.226825	0.534154	0.592361	0.521414	0.20542	-0.500023	-0.559203	-0.729414	-0.864364	0.0994063	0.513581	0.224213	0.662222	0.867764	0.3001	-0.338723	-0.325545	0.62848	0.238022	-0.859456	0.0815063
390	391	-0.265285	-0.72685	-0.620623	-0.50306	-0.0878058	0.250787	-1.09482	-1.31053	0.45153	0.499165	0.103149	0.491739	-0.261574	-0.828222	-0.221373	-0.414286	-0.755527	-0.15485	-0.561015	-1.00588	-0.0148338	0.53436	0.687543	1.04495	1.17077	1.5302	1.48176	0.514486	0.122527	0.635867	0.319287	-0.675628	-0.964756	-1.34311	-1.859	-1.89709	-1.17543	0.837927	2.14486	1.37939	0.373534	0.707657	0.977562	0.169556	0.0533571	-0.334935	-1.39045	-1.21028
391	392	-0.376288	-0.180249	-0.055489	-0.129183	0.163824	0.601814	-0.0106831	-0.430408	-0.019651	0.0120121	-0.0124731	0.322764	0.729776	0.786055	0.500433	0.731122	0.819506	0.287945	-0.216957	-0.626386	-0.459632	-0.291	-0.587998	-0.725045	-0.997992	-1.16267	-1.21898	-1.16827	-0.12625	0.963292	1.44893	1.41246	0.360265	0.0175814	1.21439	1.47997	0.0321949	-0.708652	-0.454148	-1.28962	-1.43329	-0.121696	-0.165331	-0.298847	0.222182	0.0157832	0.0991806	0.00150675
392	393	0.473183	1.42696	1.88263	2.36216	4.43465	3.08527	-0.292056	-1.35742	-1.96734	-1.44806	0.155817	1.15429	0.761978	-0.655085	-0.700337	-1.29629	-2.43449	-1.94513	-0.93933	0.531395	1.28184	0.883745	0.523382	0.109501	-0.657484	-0.579544	-0.300058	-0.932479	0.845245	1.89369	0.0606728	0.359809	0.352068	-0.496064	0.378402	0.517556	0.557686	1.1179	0.652792	0.118993	-0.281792	-0.442137	-0.80249	-1.83137	-1.52002	-0.947852	-0.72965	0.13014
393	394	-0.0110219	0.525437	0.426862	-0.162484	-0.252264	-0.32276	1.30983	1.58457	-1.06123	-0.717846	0.985543	-0.346129	-1.1401	-0.0472186	0.258682	-0.50589	-0.498799	0.697759	0.64887	-0.126637	0.0359322	0.00972088	-0.136879	-0.0362856	-0.131536	-0.228315	-0.0313795	-0.342366	-0.849328	0.200722	1.3023	0.0520565	-1.50946	-0.739072	0.593468	1.02137	0.854611	-0.209797	-0.846465	-0.384373	0.586908	1.0935	0.287548	0.10183	1.33233	1.34368	-0.175686	-0.527584
394	395	0.742518	-0.163813	0.570294	1.23985	0.74998	0.840193	0.866	-0.578808	-1.42362	-0.733811	-0.0788381	0.0144176	0.00992954	0.0690682	0.129335	-0.120225	-0.392554	-0.0740838	0.0223015	-0.31276	-0.421667	-0.422981	-0.305939	-0.14144	-0.0358083	0.118302	0.484413	0.704092	0.310164	0.151133	-0.0925881	-0.777284	-0.449207	-0.261804	-0.772971	-0.1897	0.322826	0.197645	0.690065	1.08921	0.871577	0.120582	-0.35558	0.0439276	-0.27406	-0.152558	0.748351	0.0250061
395	396	0.0745268	0.472722	-0.160555	-0.92985	-1.06993	-0.75352	-0.363088	0.342398	0.225088	-0.374357	0.0531291	0.774519	0.648224	0.360345	0.682682	0.62821	0.0682032	-0.272358	-0.396169	-0.193785	0.0311634	-0.0171618	-0.0774696	-0.161663	-0.302574	-0.438777	-0.631796	-0.266439	0.597818	0.700273	-0.0134899	-0.815943	-0.79419	-0.2764	-0.0232945	0.773821	0.810417	0.210827	0.572791	0.36343	0.163191	0.293522	-0.0959563	0.0986298	0.295994	0.118223	0.249721	0.130397
396	397	-0.322102	0.707817	0.919035	-0.100505	-0.423465	-0.532677	-0.448357	-0.494832	-0.160323	0.118993	-0.483141	-0.153388	0.431209	0.447813	0.561597	-0.355074	-1.24224	-0.829385	-0.125426	0.650271	1.08266	0.902285	0.751711	0.600888	0.234051	-0.0135797	-0.624763	-0.848841	0.272208	0.711657	0.4638	0.0728859	-0.672697	-0.544661	-0.752803	-1.41103	-0.76064	-0.0139486	0.312028	1.06129	0.952787	0.21851	0.0510333	-0.0674631	0.150356	0.186441	0.0733464	0.145319
397	398	0.460486	0.581928	0.0169512	-0.41865	-0.814939	-0.459677	0.528748	-0.0402609	-0.673006	-0.760528	-0.639938	0.323029	0.169037	-0.648568	-0.154584	1.66553	0.865217	-3.31156	-2.68065	1.13559	1.60593	1.37558	1.41237	1.07309	0.640372	0.403837	-0.0489192	-0.877384	-0.264023	-0.310971	-0.753477	0.526447	0.84137	-0.00179435	-0.081291	0.728419	0.333692	-1.07713	-1.15468	-0.602912	-0.13915	-0.502222	-0.790472	0.430311	1.058	0.963499	0.12847	-1.38392
398	399	2.03628	-0.831374	-1.55136	1.01898	0.223467	-0.359284	-0.233066	-0.731848	1.04721	1.36693	-0.373758	-1.21319	-0.49293	1.26438	0.444864	-1.21387	-0.433118	0.379867	0.342314	-0.03602	-0.550073	-0.518049	-0.33791	-0.219144	-0.205865	-0.13411	-0.0547142	-0.308845	0.399901	1.47504	0.770546	-1.56639	-1.82393	1.25646	1.45996	-1.08804	-0.772623	0.524086	0.295059	0.169821	-0.0141502	-0.317179	0.521793	-0.717678	-2.217	0.00631556	1.20727	0.774058
399	400	-1.0184	-0.113903	0.739949	-0.129492	0.266102	1.17797	-0.114981	-0.0154349	1.18498	0.215673	-0.101629	0.776195	1.04786	0.469946	-0.386797	-0.231406	-0.894841	-1.96064	-1.65975	-1.85239	-0.875652	1.72715	2.61391	2.11701	0.812396	-1.33779	-2.01895	-1.07104	-0.912898	-1.00701	0.0523164	0.844842	0.955872	1.63418	1.86246	1.31418	1.64912	1.64228	0.723311	-0.300782	-1.74049	-1.46816	0.159689	-0.0578512	-1.20926	-1.55596	-1.43695	-1.00178
400	401	0.329908	-0.262129	-0.717889	-0.496742	-0.0769705	-0.120823	0.25974	0.291131	-0.0257087	0.609966	0.716179	0.440802	0.854228	0.514361	-0.537321	-1.00947	-1.45957	-1.81628	-0.895818	0.499009	0.965701	0.829109	0.742132	0.635882	0.445436	0.221193	-0.10637	-0.480503	-0.418342	0.0537752	0.277092	0.373481	0.391181	0.130437	-0.227619	-0.475287	-0.230211	0.339877	0.249536	-0.413234	-0.0129449	0.466287	-0.433683	-0.636455	-0.0922485	-0.308123	-0.453069	-0.0564402
401	402	0.137549	-0.0115489	0.372032	0.707678	-0.0371261	0.49819	0.823364	0.993297	1.88056	1.20748	0.335414	-0.292709	-1.16696	-0.735929	-0.364734	-0.233709	0.246161	0.228291	0.0919432	-0.808119	-1.79896	-1.57801	-1.08439	-0.571647	-0.131582	0.311333	0.441216	0.0225301	0.493392	1.1563	0.696703	-0.195967	-0.244439	0.550183	0.242466	-0.0573296	1.05885	1.20568	0.609033	0.639618	-0.11717	-0.842978	-0.398863	-0.399471	-0.742221	-0.735937	-0.161746	0.426136
402	403	-0.871001	-1.09239	-1.18782	-0.863923	-0.756501	-0.100988	0.2914	-0.245411	0.0757599	0.639872	0.365359	0.30323	0.312314	0.0345407	-0.0323325	0.227221	0.359561	0.243474	0.602038	0.573426	-0.728127	-1.68325	-1.9094	-1.0028	1.60204	2.37752	0.902151	0.58591	0.647158	0.434082	0.417559	-0.254295	-1.40555	-1.74391	-1.13933	-1.15141	-0.328612	0.695672	0.0657979	1.06089	1.82774	0.7062	0.723851	0.460049	-0.00984235	0.283615	-0.207733	-0.54913
403	404	0.48418	0.168085	0.329235	0.417288	0.139657	1.70641	1.83851	0.544348	-0.660361	-2.60838	-1.3184	-0.0784781	-3.3757	-3.1918	0.338329	0.120458	-1.34554	0.115731	2.57441	2.78742	1.98946	1.47345	0.616885	-0.0946316	-0.732681	-1.31316	-1.03258	-1.00562	-1.39117	1.21065	3.91385	0.794866	-1.93532	0.0262506	-0.171078	-1.62575	-0.235744	1.01063	0.173289	-2.05411	-1.54108	1.04429	-0.322906	-1.38382	0.165012	0.152345	0.500703	0.431617
404	405	-0.942821	-1.18115	-1.31983	-0.837855	-0.91034	-1.61888	-1.06008	1.58247	2.58309	1.67262	1.26886	-0.0395963	-1.18707	-0.461612	0.559518	0.37446	-0.86358	-1.61584	-1.58787	-1.70158	-1.58934	-0.882821	-0.187713	0.627052	1.57395	1.98344	2.15955	1.7794	0.764012	0.132206	-0.131001	-0.430798	-1.09691	-0.538333	0.717976	0.22594	-0.258294	-0.861259	-1.81816	-0.87616	0.721423	0.917885	0.573409	0.746072	-0.306127	-0.846472	0.301267	-0.559566
405	406	-0.225042	0.618366	1.10376	1.2272	0.83669	0.591483	0.92641	-0.0215081	-0.399153	0.234001	-0.727844	-0.986759	-0.0550826	-0.333365	-0.829035	-0.859152	-0.412624	-0.0756284	-0.469263	-0.0973481	0.444194	0.368235	0.377395	0.27999	0.143722	-0.00146267	0.177031	0.0431373	0.31016	0.850364	-0.547713	-0.640789	0.515152	0.116715	-0.00862008	0.293396	0.734055	0.360106	-0.561705	-0.732959	-1.11387	-0.750355	-0.419776	-0.841655	-0.501691	-0.756522	-0.815933	0.430366
406	407	1.1701	1.52213	0.738374	-0.575851	-0.304128	0.289909	-0.0435838	-0.31572	-0.285113	-0.147291	-0.123617	-0.406538	-0.246782	0.0780108	-0.515128	-0.938546	-0.630052	-0.983207	-0.792358	0.312726	0.427756	0.177473	0.184939	0.109226	0.0085699	0.0788136	-0.084637	0.0651862	1.47605	1.68928	0.539336	-0.0275155	0.311283	1.05284	-0.128867	-1.27729	-0.274738	0.284463	0.246473	0.0258986	-0.380204	-0.360319	-0.662209	-0.614187	0.302642	0.473411	-0.106975	-0.10228
407	408	-0.0864674	0.774247	0.743082	-0.080909	-0.892594	-1.7125	-1.11755	0.239065	0.269793	0.25394	0.223651	0.0809337	0.801233	1.00575	0.743899	0.439204	0.164044	0.804849	0.439891	-0.786257	-0.648495	-0.465502	-0.622733	-0.37166	-0.359312	-0.274337	0.183855	0.109946	-0.406634	-0.422984	-0.442112	-0.953202	-0.661908	0.615115	1.36131	1.14655	0.581395	0.473868	0.656068	0.275283	0.132248	0.0122986	-0.980091	-0.943375	-0.1981	-0.409404	0.220394	1.27296
408	409	-0.126774	-0.0674397	0.891173	0.458826	-1.76541	-0.298983	1.26583	0.929283	0.259353	-0.932049	-0.108121	0.812325	0.342869	0.673835	0.406782	-0.574737	-0.871783	-0.174777	0.554726	0.477398	0.510509	0.356141	0.0995952	-0.0862712	-0.46655	-0.849046	-1.01631	-0.411986	-0.0207595	0.298454	0.462323	-0.529161	-0.792814	-0.656699	-0.530808	0.541354	0.457449	-0.087605	-0.0139402	0.756625	2.84687	2.25675	-0.0741325	-0.900001	-1.51684	-0.924038	-0.139003	0.428625
409	410	-1.66527	0.220302	0.0310917	0.234808	0.456947	-0.550361	0.0944264	0.950688	-0.356582	-0.501398	-0.333633	-0.746501	0.606029	-0.268442	-1.69736	0.225333	1.20843	0.9171	0.161763	-1.37484	-1.29016	-0.243377	0.138966	0.308967	0.383366	0.281833	0.266197	0.151044	0.35686	1.141	0.843371	0.144883	0.366625	0.186404	0.0876888	-0.307307	-1.17675	-0.122636	0.318366	-0.616691	-0.216146	-0.416498	-0.863848	-1.13002	-2.14399	-0.913054	1.69923	2.45923
410	411	2.0028	2.95746	1.97495	0.803897	0.187948	-0.83738	-1.10036	-0.643228	-0.0925651	0.371094	-0.19861	-0.883264	-0.87824	-0.332806	0.325568	0.241939	-0.426033	-0.267347	0.837644	1.1015	0.750234	0.702044	0.431142	0.0768519	-0.29347	-0.646758	-0.98405	-1.70197	-1.55355	-0.522256	0.180829	0.931363	0.740777	-0.251993	-0.669979	-0.74178	-0.180145	0.91191	1.74262	1.50048	0.467159	-0.665021	-1.16626	-0.557443	-0.0709996	0.635479	1.34836	1.04143
411	412	-0.0573423	1.1845	0.533022	0.23711	0.294194	-0.443211	-0.827988	-0.499961	-0.346142	-0.272746	-0.239829	0.0330683	-0.0804324	-0.352401	-0.0256445	0.0346591	0.617022	0.971605	0.293636	0.060379	-0.0805458	-0.238985	-0.134257	-0.256827	-0.314166	-0.0798774	-0.119761	-0.341313	-0.306099	0.0394066	0.279155	0.580111	1.55675	1.62137	0.693042	-0.330969	-1.28687	-0.656351	-0.0291907	-0.751536	-1.1364	-0.669072	-0.0171428	-0.172465	-0.277622	-0.33796	-0.795699	-0.0813902
412	413	0.787994	1.01367	0.772399	0.335532	-1.2535	-2.72247	-0.967124	0.665377	0.148776	-0.384635	-0.53444	-0.410904	0.125243	0.54954	0.420937	0.287291	0.187795	0.077123	0.201383	0.136455	0.179486	0.339483	0.375062	0.467564	0.296043	0.390467	0.3719	-0.127618	0.391987	0.866484	-0.0432438	-0.810802	-0.680186	-0.482896	-0.519412	-0.639127	-1.04876	-0.753896	-0.00788371	0.0744944	0.539863	0.47597	-0.001986	0.42978	0.739608	1.24778	1.18574	1.16197
413	414	-0.999966	-0.699454	-0.80018	-0.568966	0.52472	1.12105	1.49774	1.52151	0.829715	-0.317638	-1.05763	0.23435	1.53948	1.53291	1.73392	2.09323	1.33527	-0.914317	-2.00575	-1.50792	-1.59023	-1.5751	-1.30416	-1.2358	-0.892437	-0.639919	-0.0219022	0.618197	0.224604	0.571819	1.2442	0.0643789	-1.16854	-0.942758	0.136472	1.10138	1.20034	0.685913	-0.175415	-0.558822	0.0368572	0.307924	-0.42326	-0.076574	1.02375	-0.118626	-1.49717	-0.45371
414	415	-0.582643	0.211864	-0.00597733	-1.04151	1.16598	3.07683	0.961263	-0.321306	0.070592	-0.0125418	-1.17564	-2.63714	-0.992776	0.816337	-0.352429	-0.12276	0.942599	0.801767	1.10459	0.956025	0.44276	0.0779538	-0.373588	-0.295956	-0.600425	-0.541387	-1.07351	-2.65653	0.253944	3.27008	0.898438	0.0437046	0.672106	-1.39202	-2.62324	-0.418171	1.30796	0.821916	-0.384006	-2.53229	-1.24704	1.55658	1.01224	1.08128	1.01522	-0.246441	-0.755408	-0.481282
415	416	0.962893	1.2398	-0.779825	-0.880306	0.818057	-0.554663	-1.4584	-0.219353	-0.564213	-0.149349	0.0515447	-0.257656	1.25803	0.710826	-0.687086	1.15615	1.3793	-1.01998	-0.683653	0.419893	0.208038	0.524301	1.01809	1.37518	1.56857	2.24093	1.40498	-1.94865	-2.93279	-2.15901	-2.45119	-1.4395	0.794874	1.11608	-0.176041	-0.175456	-0.0455897	-0.219281	0.19484	-0.424463	0.705174	2.49401	0.432386	-0.908413	-0.329975	-1.49339	-1.68137	0.244648
416	417	0.252507	0.759153	1.09081	1.26481	0.415141	0.145505	0.756126	1.24833	2.35309	0.605516	-2.67394	-2.55067	-1.94061	-1.54251	-0.135056	0.0356866	-0.254424	-0.164275	-0.176724	-0.0572029	-0.0705737	-0.0222996	-0.176889	-0.291228	-0.316245	-0.589423	-0.31842	-0.469152	1.11755	3.80338	1.90992	0.319401	0.495268	-1.57814	-1.84771	-0.758891	-0.472821	-0.088087	-0.0137275	0.108511	0.214272	-0.540737	-1.21512	0.478252	1.1537	-1.05574	-2.29706	-2.24856
417	418	-0.257992	-0.698146	-0.520346	0.318193	0.154386	-0.0950348	-0.0774327	-0.47493	-0.33851	0.132238	0.850917	1.41358	0.907467	1.55684	2.23092	0.273135	-1.44569	-1.8921	-1.77509	-0.968528	-0.57786	-0.376045	0.0634398	0.523819	0.782222	1.21357	1.23572	-0.479225	-1.2006	0.126154	1.15252	1.35831	1.37858	1.17792	-1.01724	-2.91925	-2.00812	-0.83849	0.311995	0.69623	-0.547954	-0.952889	-0.44402	0.157771	0.855966	0.768706	0.379151	-0.0261612
418	419	0.357865	-1.31648	-1.30125	-0.510051	0.0823238	1.04944	1.49671	1.77357	1.88436	-1.05429	-3.76434	-2.32674	-0.880643	-0.81669	-0.400142	-0.12502	0.156805	0.249379	0.126165	0.749037	1.18628	0.851547	0.621362	0.427011	0.273301	0.17361	0.232552	0.666364	0.712426	-0.325597	-1.62758	-1.48031	-0.66247	-0.23026	0.425923	0.315802	-0.266382	-0.351451	-0.803642	-0.85265	-0.0605286	0.289958	0.0401147	-0.296817	-0.256594	0.0323026	0.0168491	0.0332578
419	420	0.693476	0.40273	0.42762	0.104226	0.123437	0.601153	0.72054	0.32721	0.00767278	-0.148298	-0.166665	-0.00626652	-0.280755	-0.409224	-0.204128	-0.854348	-0.952486	-0.245768	-0.277565	-0.100053	0.171701	-0.105888	-0.152802	-0.0887432	-0.204946	-0.0806786	-0.125213	-0.839023	-0.656702	0.723244	1.3077	1.22071	1.31852	0.467534	-0.848335	-0.73811	-0.418958	-0.178832	1.32647	1.06505	-1.53403	-2.01121	-1.00567	-0.557725	0.263267	0.79693	0.902414	0.472521
420	421	0.963794	1.7425	0.50081	-1.02315	-1.11782	-0.157433	1.03618	1.01423	0.569301	0.654943	0.703527	-0.0715084	-1.99008	-1.7505	-0.618223	-1.51923	0.225485	2.83146	1.29931	-0.967036	-1.30442	-0.840668	-0.477808	-0.261653	-0.0544409	0.100205	-0.00685097	0.347825	1.14134	1.08874	1.08864	0.500214	-1.45197	-1.67696	-0.283456	-0.0153058	-0.25784	0.315247	1.24804	1.03559	-0.0646185	-0.436955	-0.990855	-0.886232	0.0412682	-0.448924	0.144252	1.00806
421	422	0.698788	-0.689742	-1.58246	0.129311	1.81478	-0.353429	-1.45318	-0.753699	-0.599688	0.129544	-0.0257109	-0.790403	-0.96331	-0.856613	-0.185484	-0.204902	-1.697	-2.09773	0.573882	2.67232	2.11016	1.82522	1.9582	1.6346	1.30557	0.713111	-0.0537299	-1.07162	-1.46868	-0.343874	-0.105615	-0.95652	0.387553	1.32025	-2.00481	-2.49692	1.18638	0.451524	-0.890598	0.0248058	0.333091	0.83081	-0.84076	-1.48153	1.01703	1.07252	-0.999269	-1.31973
422	423	0.884505	-0.271801	-0.925119	0.431999	0.45053	-0.209469	0.533911	-0.444622	-1.65914	-1.56578	-1.57814	-1.43236	-1.24481	-1.22117	-1.48928	-1.27562	-1.12025	-0.632174	0.864513	1.08877	0.845881	0.957105	0.784001	0.924065	1.07612	1.08786	0.884659	0.52976	0.233078	0.105513	-0.667259	-2.02586	-1.57417	0.250256	1.8496	1.47853	-0.974286	-1.51714	-0.959375	-0.921078	-0.206317	0.0633115	1.0964	2.21392	0.830684	-0.138783	0.379757	0.306565
423	424	-0.0271665	-0.663562	-0.344378	0.644675	0.751628	-0.0197062	-0.420416	-0.569877	-0.34128	0.0820961	0.863886	2.57646	1.19863	-2.05695	-1.74479	-0.814504	-0.85624	-0.261375	-0.0630653	0.148424	0.614068	0.519937	0.299099	0.231531	-0.00908362	-0.152653	-0.173143	-0.377224	-0.396701	0.00543371	-0.330966	-1.72578	-1.67858	0.00943261	0.83437	0.743601	0.739432	0.555621	0.542609	1.08065	1.09322	0.955073	1.32014	1.27144	-0.0152337	-1.73123	-2.07141	-1.45159
424	425	-0.0918024	0.0113626	0.174661	-0.119732	-0.578507	-0.689321	-0.699116	-0.501885	0.210302	0.182807	-0.475678	-0.0740149	0.539514	0.472424	0.215431	0.26939	1.10731	1.3439	1.06116	1.67452	1.87472	1.29697	0.61013	-0.42347	-1.40249	-2.17086	-2.85228	-2.26902	-0.472147	0.410156	0.133819	-0.589662	-0.959064	-0.45768	-0.0698902	0.342959	0.778086	0.680647	0.0638229	-0.454743	0.409608	1.21765	0.60972	0.111146	0.372453	0.472297	0.0947083	0.0503469
425	426	0.101953	-0.017451	-0.183406	0.298993	1.33679	1.23515	0.430818	0.555381	0.412841	-0.0868318	0.0834317	0.53541	1.03924	0.676788	-0.442455	-1.2475	-2.055	-1.95339	-0.932441	-0.518355	-0.184639	0.165194	0.00699079	0.0771021	0.330811	0.306716	0.8948	1.64516	1.00781	-0.316935	-0.672552	0.584686	1.78765	1.81839	1.82864	1.21433	-0.0721791	-0.810554	-1.78607	-3.10624	-3.35758	-2.5221	-1.93919	-1.38485	-0.517305	-0.100013	0.418215	0.813815
426	427	1.47035	-0.459304	-1.7394	-0.735245	-0.465513	0.0648535	0.854065	0.0178532	-0.153053	0.763894	0.626902	0.414452	1.0359	-0.0411233	-1.39179	-0.14775	-0.0213485	-0.466515	0.285923	-0.190529	-0.391048	0.0276138	0.00834279	0.181878	0.344436	0.368878	0.510486	0.936675	1.08317	0.944431	1.21275	0.406695	-2.00504	-2.41085	-1.8	-2.12828	0.0150212	1.04823	-0.551899	-0.321117	0.0458242	0.8803	0.877165	-0.356829	1.27659	1.4113	0.249527	1.39447
427	428	-1.01478	0.322693	1.33237	2.01912	-0.212365	-2.38364	-0.906755	0.157268	-0.660758	-0.0584012	0.898651	0.317986	0.712508	0.48117	-0.695201	0.805482	0.900075	-1.2431	-1.29415	-0.763467	-0.497492	-0.13181	-0.106304	0.0931495	0.292138	0.559106	0.718978	0.296198	0.832733	1.50003	-0.263138	-1.42139	-0.763673	-0.137159	0.834678	0.550465	0.136913	-0.303737	-1.61096	-0.113243	0.328563	-1.27321	-0.7323	-0.260297	0.0711198	-0.371738	1.14068	3.87052
428	429	1.0599	0.434533	-0.984912	-1.77256	-1.0966	-0.44557	-0.622828	-0.12339	0.151821	-0.785207	-0.492082	0.293666	-0.061661	-0.528577	-0.592699	0.71682	1.85317	0.452126	-0.424936	0.581909	0.942854	1.00072	1.0839	0.733931	0.296411	-0.709858	-1.29173	-1.32109	-0.983501	0.596913	0.694879	-0.55324	-0.550352	-0.729655	-0.561068	0.665098	0.924983	0.0063094	-0.679264	-0.18519	0.21221	0.178332	0.775804	0.473632	-0.279051	0.00566635	0.242582	-0.184031
429	430	0.407941	1.63908	0.948278	-1.38243	-1.66051	-0.98683	-1.28553	-1.11978	-0.872097	-0.292025	0.146422	-0.132035	0.00266219	0.338416	0.563955	0.392237	0.15068	0.1971	0.13742	0.0569614	-0.154886	-0.228524	-0.0964493	-0.0432879	0.138917	0.226199	0.284615	0.3905	0.570926	1.32162	1.25322	0.357294	0.590769	1.17479	1.0647	-0.404822	-2.34306	-2.16831	-0.619071	-0.389168	-0.971299	-0.0177516	0.61112	-0.0813086	-0.0371448	0.142218	0.110225	0.141665
430	431	0.131431	0.0526185	-0.0139787	-0.471021	-0.382801	-0.452289	-0.208433	0.233094	-0.185886	-0.338492	0.348152	1.76731	1.64405	-0.298695	-1.28525	-1.56379	-1.19845	-0.122485	0.718493	1.01151	0.622534	0.286145	0.0637008	-0.267518	-0.328203	-0.504621	-0.372763	0.0482902	0.339955	1.2235	0.503653	-1.63398	-1.36736	0.221873	1.07523	1.32564	0.792239	0.139116	1.16465	1.30821	-1.34488	-1.57194	-0.290136	-0.268067	0.488375	0.167846	-0.447899	0.319422
431	432	0.398185	-0.14486	-0.741282	-0.271354	0.405961	0.516387	-0.774176	-1.98048	-1.60764	-1.10038	0.675352	2.04654	0.734262	-0.0363391	-0.0153471	0.104337	0.610204	0.479386	0.43848	0.466375	0.0922014	0.150276	0.351908	0.396712	0.468602	0.539313	0.703584	0.456347	0.128253	0.0288702	-0.661585	-1.09474	-0.60112	-0.270129	-0.550652	-0.635876	-0.0705902	0.0759555	-0.126857	0.307078	0.453564	-0.0826604	-0.0121451	0.216198	-0.277404	0.015725	0.607429	-0.038902
432	433	0.039486	-0.845931	-2.70162	-1.65769	1.62158	2.15162	0.554328	0.332036	0.277935	-0.857544	-0.270634	0.60317	-0.892172	-0.484927	1.53851	0.837936	0.321506	0.634307	-0.215653	-0.215908	0.241041	0.0578533	-0.0578177	-0.238047	-0.376685	-0.525961	-0.920899	-0.878711	0.0589464	2.08806	2.05324	-0.91099	-0.754071	0.809237	0.988444	0.913332	-1.0686	-1.03275	-0.22787	-1.48224	-0.401045	0.541	-0.313345	-0.0861843	0.584537	0.139054	-0.350777	0.42871
433	434	-0.373547	1.08788	1.56821	0.734539	0.780741	0.126774	-0.0293154	0.521033	-0.925351	-1.48836	-0.0588143	-0.188591	-0.72171	0.799708	1.47602	0.234488	-0.040601	0.104759	-0.697768	-1.01829	-0.520097	-0.216982	-0.131829	0.010769	0.0453636	0.248156	0.221916	0.398502	1.84862	0.873632	-0.77869	1.20539	0.520732	-2.48351	-1.52238	0.0501274	-0.73278	0.201632	2.4903	1.75343	0.247629	-0.837544	-1.50057	-0.477608	-0.59065	-1.15409	0.144281	1.34096
434	435	-1.03348	-1.4394	-3.07384	-3.03848	-0.463485	2.34816	2.07886	-0.384365	-0.456046	0.531745	-0.894177	-1.15994	0.0661494	-0.963191	-2.02806	-1.23443	-0.00426535	0.57197	0.552445	0.712463	0.712168	0.370232	0.196651	0.0101276	-0.247438	-0.374486	-0.681594	0.58981	2.79596	2.42954	2.22372	1.80943	-1.36612	-2.79661	-2.29862	-1.68756	-0.30628	0.481255	-0.488498	-2.06204	-0.591762	2.2562	2.32189	1.26322	0.584523	0.154003	-1.10081	-2.02382
435	436	0.134678	0.417167	1.06276	0.691226	0.561889	0.64483	0.797353	1.04213	0.196419	-1.79769	-2.74322	-1.58109	0.175523	1.05478	-0.0415968	-1.05135	0.0336949	0.233855	-0.504553	-0.00305685	0.303408	0.106363	0.0927512	0.0145749	-0.00501859	-0.117709	-0.0294889	-0.0473703	-0.307066	0.177076	0.472075	-0.204011	-0.669018	-0.482524	0.0397276	0.910001	0.996938	0.0175725	0.341566	1.06079	0.0680676	-0.252801	0.245742	0.0683715	0.195262	0.175019	0.623876	0.221815
436	437	-0.965973	-0.506268	0.247069	0.453123	1.31233	1.18476	0.288121	0.172747	0.0112171	0.430971	0.663962	0.427358	0.440133	-0.060495	-0.280287	-0.0688002	-0.0174006	-0.239465	-0.566848	-0.407687	-0.377407	-0.478556	-0.379304	-0.441911	-0.312626	-0.153973	0.00816733	0.361402	0.24759	0.466064	0.618675	-0.520234	-0.942698	-0.212388	-0.121621	-0.34614	-0.0435237	0.076922	0.106394	0.373389	0.582719	1.18383	1.35835	1.00129	1.43596	1.70526	-0.155131	-2.26439
437	438	0.304801	-0.0912989	0.523422	0.734416	0.59582	0.150009	-0.366224	-0.190838	-0.111897	-0.767359	-1.51468	-0.588633	0.767549	0.571551	0.448272	0.979974	1.17345	0.787198	0.228168	-0.231689	-0.519015	-0.452239	-0.511875	-0.773276	-0.718138	-1.10457	-1.06129	0.535085	1.07841	0.842081	0.862339	-0.119596	-0.583865	0.104756	0.470582	-0.475801	-1.27192	-0.512865	0.118463	0.50274	0.802595	0.129141	-0.0712871	0.711985	0.807908	0.573427	-0.00736957	-0.906279
438	439	-0.824192	-0.674773	-0.0241216	1.81166	2.09552	0.253848	0.950151	0.0471847	-2.22427	-0.169689	0.910424	-0.97779	-1.07091	0.496444	0.666556	0.207851	1.22127	2.14994	2.23105	1.76772	1.09438	1.04034	0.837319	0.304245	-0.437283	-1.44897	-3.16089	-3.99926	-0.665517	1.13407	-1.27488	-0.830235	0.400765	-0.588489	-0.875125	0.527774	2.23208	0.439794	-1.46557	-0.165509	0.12036	0.270944	1.359	0.870283	-0.27786	0.592072	2.0292	1.00841
439	440	1.42	1.14193	0.0200923	-1.11555	-1.24801	-0.187535	-0.376558	-0.641977	0.149323	0.0412059	-0.151991	0.301255	0.4045	-0.273701	-1.06619	-1.01064	-0.0715344	1.14687	1.95941	2.1018	1.19144	-0.2783	-1.14086	-1.74656	-2.24116	-2.41862	-2.58422	-1.92235	-0.0912411	1.42057	1.36376	0.429461	0.288344	0.366	0.152807	0.665987	0.436878	-0.272283	0.213822	0.53446	1.17943	2.1338	2.32036	2.64438	0.997643	-2.47291	-3.15639	-1.61689
440	441	0.880185	0.107457	-2.48235	-2.12971	0.345576	0.431189	0.645402	1.87275	0.0715471	-1.23379	0.735533	0.747058	-0.506307	0.193532	1.12488	1.65796	1.30821	0.0281485	-1.64655	-2.11645	-0.426088	0.744469	0.691681	0.433299	-0.297316	-1.04811	-1.15092	-1.63653	0.0478249	3.30302	0.3594	-3.39402	-1.25546	1.41005	3.14585	2.33301	-0.291318	0.349636	1.04006	-0.899262	-1.65865	-1.40313	-1.746	-0.53732	0.358303	0.288922	1.42753	0.672432
441	442	-0.914702	0.166757	2.39698	1.64493	-0.76176	-1.08157	0.220899	0.128698	-0.57973	1.10639	1.22999	-0.477191	0.0780152	0.343282	0.029416	0.115057	-0.0474862	-0.0160155	-0.686337	-0.779758	-0.245947	-0.370535	-0.158502	-0.0541371	0.0550237	0.283428	0.0981693	0.594566	1.27647	0.80177	-0.263516	-0.947758	-0.729577	0.168403	0.30874	-0.374935	-0.824765	-0.735829	0.202033	-0.164491	-0.480669	1.80481	1.25737	-1.0003	-0.724817	-1.17925	-1.11382	-0.103336
442	443	-1.96655	-0.551232	1.21889	1.0008	0.313886	-0.927684	-2.07713	-0.672027	0.130975	-0.828287	-0.536363	0.0744407	0.271785	0.685494	0.741421	0.59005	0.325844	0.326523	0.875803	0.707998	0.0229441	-0.236968	-0.363164	-0.486205	-0.572353	-0.447591	-0.568742	-0.355627	0.281025	-0.223084	0.0406507	0.808551	-0.0278491	-0.0137482	0.518632	0.242571	0.275108	0.137272	-0.0652575	-0.552326	-1.02065	-0.519764	-0.429379	-0.401365	0.243754	0.309112	-0.0337103	0.219238
443	444	0.761619	0.445402	-0.489234	-0.439912	0.124168	-0.65967	-0.275339	0.421388	0.040621	-0.22321	-0.461359	-0.282022	0.296419	0.539716	-0.0741879	-0.359171	0.103003	-0.104755	0.223418	1.06082	0.921839	0.695641	0.700681	0.519883	0.412858	0.278988	0.220473	0.563229	0.339386	-0.138564	-0.307621	-1.08452	-0.801866	0.460261	0.494541	0.354147	0.0403397	-1.18507	-1.92049	-1.39045	-0.442978	0.0993687	0.576058	0.649637	0.476206	1.16873	1.39091	0.841306
444	445	-0.603026	0.0876678	1.34061	2.02081	-0.401025	-2.55699	-1.79541	-1.0037	-0.173809	0.823272	0.950832	0.767926	0.170675	-0.104592	-0.356853	-0.872862	-0.820199	-0.73272	0.0441871	1.18236	1.14756	0.695808	0.351107	0.0208559	-0.178173	-0.416671	-0.464058	-0.471634	-0.151233	0.930362	1.04834	0.0154288	0.114422	0.508722	-0.383451	-0.775482	-0.147975	0.116562	-0.0514847	0.0441693	0.258112	-0.30472	-0.29238	0.111719	-0.844901	-0.625459	0.591224	0.428198
445	446	-0.132709	0.379447	0.603602	0.453206	0.687012	1.05816	2.53842	0.930481	-0.825251	0.426163	-0.903427	-1.00337	0.422239	-1.22204	-2.10104	-1.08375	0.251253	0.326153	-0.00973049	0.957131	0.93023	0.377844	0.153032	0.0847874	0.145152	0.00719968	0.972038	0.538571	-0.582393	-0.581228	-1.6015	-0.519847	0.557287	-0.0229042	0.906658	0.16113	-1.00636	-0.280615	0.031268	-0.648422	-1.03826	0.449689	1.72054	0.350024	-1.66936	-0.997629	0.884837	-0.159302
446	447	-0.702718	-1.7163	0.389255	0.485953	-0.429622	0.593575	1.4682	-0.320041	-1.1048	1.34072	0.74354	-1.43327	-0.547114	-1.59207	-2.64343	0.0834929	1.461	1.18086	1.21674	1.3208	1.79694	1.68703	1.24292	0.527933	-0.307866	-1.13693	-2.37548	-2.06915	-1.27127	-0.971817	-0.401466	-0.86061	-0.144874	0.674694	-0.265559	0.765682	1.57483	0.334624	-0.313704	-0.54723	-0.460595	0.10889	0.789124	0.434281	-0.420207	0.150092	-0.0357108	-1.90795
447	448	0.300336	0.925271	-0.0682377	-1.31246	-0.702296	-0.938236	-1.88366	-1.23121	-0.709481	-0.0590591	0.819736	0.00488572	-0.434251	0.190166	1.43579	3.25704	2.21235	-0.0637777	-0.193273	-0.180543	-0.318066	-0.172223	-0.18292	-0.0513654	-0.063056	0.00214138	0.0268114	-0.35077	-0.288343	0.566647	0.705307	-0.0305949	0.0970861	-0.105469	-0.717872	-0.257469	-0.393119	-0.763512	-0.0878623	0.705534	1.06437	0.577783	-0.521581	-1.07733	-0.246064	0.988867	0.752851	-0.2776
448	449	1.05308	-0.202296	0.320058	0.908403	0.27355	-0.174073	-0.0362519	-0.00501614	0.14989	0.175057	-0.127955	0.372004	0.893968	0.160636	-0.898894	-1.73688	-1.77014	-1.25035	-0.639204	0.631991	1.08789	0.578868	0.366517	0.00329542	-0.261329	-0.56769	-0.785193	0.0690074	0.637869	0.166565	-0.207537	-0.300466	-0.200876	-0.266018	-0.587263	-0.25507	0.407311	0.100068	-0.338147	-0.339202	-0.66698	0.139547	0.99726	0.32656	0.586845	1.37157	0.933977	0.0558693
449	450	1.7315	1.87841	2.54343	1.60267	-0.632023	-1.86272	-2.37743	-1.29641	-0.612802	-1.06229	-0.487663	-0.805062	-0.312679	1.09726	0.907619	0.867336	0.242337	-0.242451	0.17599	-0.509802	-0.873314	-0.55047	-0.409686	-0.0655546	0.173798	0.374853	0.300802	0.687159	1.83761	1.6378	0.513548	-0.0869582	0.00301171	0.628103	0.698774	0.24731	-0.494436	-1.21833	-1.13567	-0.941967	-0.903706	-0.757602	-0.587806	-0.472964	-0.988231	-0.9292	0.492362	0.641307
450	451	1.28602	1.18566	-0.594584	-0.342017	-0.0351842	-0.372128	-0.33736	-1.04355	-0.368441	0.805319	0.40336	1.73333	1.98961	-0.623719	-0.220619	0.17773	-0.940873	0.301142	0.13868	-0.986944	-0.597076	-0.473596	-0.0272744	0.84216	1.31963	1.76828	2.22941	1.01601	-0.388467	-0.41271	-1.55862	-1.98586	-1.09435	-0.748132	0.17331	0.193855	-0.309135	-0.0494704	-0.5154	-0.000590227	0.68544	-0.214131	0.528412	1.34006	0.23442	0.266882	0.735083	0.558065
451	452	-0.869638	1.44002	0.819711	1.09462	2.11466	0.645659	0.0912346	-1.39408	-2.02731	1.44792	-0.0310601	-2.43577	0.470164	1.16224	0.281095	-0.246725	-1.1438	-0.232498	0.86673	0.896111	0.742483	0.444312	0.0387085	-0.318485	-0.412379	-0.378234	-0.580308	-0.501264	-0.396926	-0.00328492	0.619435	0.0760008	0.350211	-0.123531	-2.28862	-0.981676	0.978054	0.479241	0.475339	-0.0152811	-0.283057	0.59852	-0.121683	-1.02893	-0.995752	-0.759651	0.52115	1.90715
452	453	-2.0168	-1.3116	-0.848903	-1.34344	-0.444847	1.45748	1.97991	1.45671	1.53804	2.47154	2.57089	0.78557	-2.67743	-4.39137	-2.58393	-0.605069	-0.0856974	-0.0718494	0.409528	0.88253	0.697002	0.506006	0.485274	0.326883	0.276507	0.384435	0.232169	0.487935	0.607889	-0.389036	-1.18573	-1.69387	-2.17911	-1.869	-0.822052	0.342946	0.484435	0.130332	0.699893	0.713063	0.872584	2.6503	2.19717	0.745871	1.08918	-0.606561	-2.42285	-1.64273
453	454	-0.160586	0.912936	0.620206	0.938485	1.77165	1.10195	0.119674	-0.471168	-0.449253	0.0852054	0.505983	0.599265	0.34383	0.02032	-1.49648	-2.90567	-1.7535	-0.531483	-0.300257	0.242897	0.251695	0.108189	0.296764	0.251412	0.291736	0.326894	0.406677	0.604557	0.78308	0.757539	0.00780796	-0.519845	-0.698397	-0.68359	0.220989	0.326524	-0.365796	-0.129663	0.326869	0.445733	0.455174	0.321586	-0.0245641	-0.960911	-0.654075	1.41585	0.6031	-1.37983
454	455	0.349709	0.542354	0.212372	0.0962636	-0.373457	-0.880522	-0.575466	0.0928722	1.05194	2.05464	0.493589	-1.52913	-0.499485	0.506841	0.223825	0.494326	1.08897	0.609297	-0.501358	-0.832587	-0.899008	-0.951172	-0.808741	-0.55966	-0.159526	0.116348	0.451465	0.28931	-0.830266	-1.1982	0.0345766	0.895981	-0.000239231	-0.680369	-0.154592	-0.0223872	-0.220072	-0.460975	-0.843608	-0.917817	-0.493862	0.412134	0.430594	-0.315754	-0.269822	0.504984	1.8918	2.5132
455	456	1.44207	2.11255	2.03066	0.616381	1.1952	1.62604	0.697123	0.530048	1.84681	1.46686	-1.65468	-3.37712	-2.48627	-0.924254	-0.264944	-1.20874	-1.13658	0.737682	0.942007	0.308682	0.448682	0.0750413	-0.34011	-0.694316	-1.14205	-1.35314	-1.56457	-1.17405	0.763129	3.17767	2.2747	-0.602637	-0.0560531	1.6805	1.46472	0.46133	-1.24077	-2.69279	-1.93142	-0.0832654	0.255241	-0.0444696	-0.712568	-1.74915	-0.948968	-0.161213	-0.186788	0.772042
456	457	0.285578	0.701137	2.24545	0.99201	-0.710706	-1.73646	-2.35847	-2.63911	-1.67082	1.02932	1.09443	0.178536	1.79623	0.83254	-1.11612	0.34458	1.32447	0.129846	-0.937896	-1.33157	-1.29317	-0.903751	-0.283711	0.331463	0.726042	1.60052	0.831505	-0.588914	2.28956	2.95531	-2.28276	-3.50167	-0.741087	-0.131599	1.11263	2.34956	0.60848	-0.801173	-0.153751	1.27784	0.564713	-2.27009	-1.42763	1.36655	0.801264	-1.00044	-1.36777	-0.133637
457	458	-0.749545	-0.509396	-0.658011	0.00336023	0.790342	0.365917	0.547517	0.728197	0.601718	0.982834	0.53589	0.582326	0.839119	1.03321	2.62953	0.0841714	-4.87411	-3.5365	0.0315812	0.95428	0.93662	0.538984	0.0632704	-0.425845	-0.845171	-1.73945	-2.30805	-0.771709	0.579235	0.886313	1.63795	1.05826	0.481726	2.12276	1.79144	-0.357986	-0.979163	-1.22238	-0.701671	-0.107095	0.148804	1.13476	0.618306	-0.158536	0.288184	0.586725	1.10756	0.488812
458	459	-0.951829	-0.24577	-0.592548	-0.9411	-0.678425	0.296116	0.67649	0.676128	1.4683	1.84914	2.26601	1.2936	-1.39957	-1.16678	0.0198795	-0.841103	-0.995727	0.00434157	0.571195	0.340484	0.0281308	-0.040995	-0.0778474	-0.0826403	0.0100421	0.14957	0.423475	0.703082	-0.239842	-1.77104	-2.25122	-1.60666	-0.584114	0.0177091	1.05511	1.62229	0.821168	0.688267	0.606828	-0.0358249	-0.288053	-0.456825	-0.219945	0.174917	-0.139333	-0.498871	-0.455601	-0.878718
459	460	-1.07933	-1.29089	-1.04719	0.0876416	1.13673	1.60557	1.0789	0.880352	1.46141	1.15794	0.580147	0.708456	0.246852	-0.632512	-1.29162	-1.48616	-0.890018	-0.182784	0.339668	-0.0698187	-0.822344	-0.649636	-0.403285	-0.261012	-0.0625487	0.0969459	-0.172786	-0.514541	0.177729	0.337864	-0.45589	-0.714161	-0.315799	0.390291	0.393728	0.563083	1.3401	1.50921	1.65049	1.15013	1.06898	0.727748	-2.60389	-3.4278	-0.764919	0.173722	0.617482	0.609016
460	461	1.19598	2.28439	1.13007	0.792094	1.80177	1.32348	-1.37893	-2.31032	-0.308108	0.664261	0.570872	-0.224073	-1.38324	-0.957236	-0.659718	-0.577302	-0.267172	-0.414814	-0.417596	-1.27809	-1.73199	-0.422497	1.2495	2.66163	3.72982	3.87733	1.18678	-2.11336	-2.148	-0.766773	-0.0866064	-0.184997	-0.673692	-0.718806	0.429453	1.05405	-0.326459	-0.456051	-0.0278031	-0.762625	-0.519974	-0.86396	-0.957695	0.233984	-0.0734204	-0.710925	-0.872985	-0.649889
461	462	1.04453	-0.680446	-0.176475	1.80116	-1.72624	-3.44788	0.845501	1.399	-0.053128	-0.0712483	-1.25368	-0.774354	0.989359	0.384918	-1.04736	-0.446133	0.104405	-0.857024	-0.0155439	1.64055	1.57399	1.35872	1.1907	1.32313	1.32362	1.21825	1.49978	-0.820249	-1.76041	-0.298084	-2.34621	-2.54557	0.471878	0.847668	-0.737038	-0.961616	0.672001	-0.217111	-1.36323	-0.637274	-1.7901	-1.30951	0.879125	1.41777	1.23199	1.04142	1.81838	2.02364
462	463	0.961643	0.919547	-0.992547	-2.00818	-1.68859	-0.63198	-0.105948	-0.512667	-0.0669803	-0.361103	-0.101375	0.929733	-0.426816	-0.531096	0.861179	1.18894	1.14883	0.146169	-0.171664	0.771698	1.19345	1.14606	1.00936	0.954535	0.684675	0.507365	0.0154205	-1.31325	-0.870399	0.498137	-0.549807	-2.02496	-1.47107	-0.210911	0.470519	0.782009	0.359618	-0.146394	-0.279315	-0.363373	0.361631	0.55258	0.320885	0.730624	0.397223	-0.456782	-0.878691	-0.177829
463	464	0.507541	-0.927446	-0.726473	-0.368967	-0.696493	-0.40557	-0.496791	-0.745362	-0.44914	-0.295387	-0.0401874	0.137048	0.820415	1.01251	-0.153727	-0.535924	-0.265782	-0.225019	-0.511849	-0.92464	-0.387744	0.195693	0.155417	0.253804	0.17526	0.375444	0.900891	1.04915	1.36134	1.43303	0.184826	-1.71203	-1.66067	-0.00339171	0.57848	0.497672	0.400878	0.371426	0.00946356	-0.864727	-0.668209	-0.198711	-0.0328164	0.501265	0.263058	0.0969711	-0.103044	-1.1527
464	465	0.788342	0.81238	0.130111	-1.569	-1.97267	-1.23816	-0.190247	0.860318	0.378288	-0.339014	0.272493	0.500623	0.316557	0.942703	1.33926	1.21999	0.954455	-0.715905	-2.27581	-1.48603	-0.517163	-0.432952	-0.206571	-0.142068	-0.0949236	0.0283313	-0.0977851	-0.000376268	0.336884	0.623321	0.427419	-0.473988	-0.480909	0.252279	0.100039	0.177351	0.460734	0.420448	1.09961	1.21325	0.526936	0.32953	-0.125175	-0.596476	-0.295841	0.0548228	-0.214993	-0.749311
465	466	-1.40999	-1.08927	-1.36354	-0.543981	0.951271	0.647404	0.583842	0.954591	0.338019	-0.386902	-0.226856	0.143756	-0.588725	-0.652869	-0.116181	-0.0154604	0.434168	0.314711	0.368237	0.582351	0.0272741	-0.048435	-0.0230642	-0.213372	-0.332815	-0.576998	-0.391173	-0.369566	-0.866986	-0.647825	-0.219457	-0.408015	-0.560604	-0.487182	0.339951	1.10683	0.410112	-0.044766	0.404297	0.210163	-0.24668	0.122419	0.533386	0.19069	7.72586e-05	0.339546	0.349322	0.508208
466	467	0.915465	0.986991	1.81571	1.11426	-1.05423	-1.54557	-0.906561	-0.534045	-0.256702	-0.476818	-0.921259	-0.858044	-1.04561	-0.420449	0.534152	0.027667	0.108865	0.632304	0.897812	1.57087	1.35675	0.698816	0.325772	-0.334887	-1.42822	-2.14488	-1.53092	-0.766177	-0.376887	0.1576	0.393189	0.583583	0.439513	-0.240293	-0.147053	0.404408	0.243208	-0.210305	-0.419783	-0.725755	-0.390432	0.493109	0.281401	0.191885	0.30007	-0.378154	-0.33017	0.0713308
467	468	1.19302	2.20966	0.0618313	-0.449456	0.201529	0.181417	0.748231	1.00341	-0.549505	-1.39479	-0.172211	0.916768	0.414063	0.100703	0.968235	0.856673	-0.506118	-1.0372	-0.603352	-0.411954	-0.479965	-0.47536	-0.434891	-0.435989	-0.403769	-0.404633	-0.264525	0.600771	0.782298	0.554051	1.61377	1.7148	-0.132376	-1.87333	-1.65186	-0.0747725	0.398408	0.068648	0.135457	0.558047	1.37827	1.21292	-0.508492	-0.207528	0.842528	-0.573784	0.0253463	1.5084
468	469	1.06056	-0.390769	0.128308	0.475923	0.058707	0.698134	-0.026578	-1.27593	-1.24724	0.233321	1.54212	0.47869	-0.807054	-1.18584	-1.72791	-0.918617	2.41147	3.08369	-0.183183	-1.15113	-0.267561	-0.112151	0.0608414	0.152443	0.278898	0.361988	0.403635	-0.0867183	-0.884111	-1.67657	-1.13893	0.744098	-0.216818	0.269713	1.63919	-0.490911	1.50204	2.40773	0.459832	2.32163	-0.170193	-3.68421	-2.01872	-0.338624	0.329985	-0.78845	-1.20639	1.05407
469	470	0.202788	0.873167	1.4972	0.285276	-0.640339	-0.932919	-0.35306	1.57555	1.37793	0.303724	0.83648	0.194732	-0.682118	-0.444181	-0.499167	-0.657708	-0.506837	0.408567	0.695485	-0.147625	-0.410275	-0.52688	-0.678672	-0.584085	-0.677909	-0.718955	-0.794949	-0.749543	0.51486	1.74488	1.43618	1.38394	1.21634	0.41748	1.15925	0.880838	-1.77925	-2.34633	-0.776154	0.0854292	-0.0598101	-0.172789	-0.0606667	-1.1003	-1.34417	0.373847	0.905727	0.546105
470	471	0.424463	0.533246	0.0578969	-0.262293	-0.0470678	0.289373	0.682457	1.20971	1.41687	0.924478	0.690437	1.23724	0.61988	-1.33794	-1.34767	-0.367541	-0.439632	-0.723683	-1.23899	-0.757596	0.334354	0.320601	0.341719	0.528046	0.444049	0.579993	0.338302	-0.152557	-0.370463	-0.639744	-0.823422	-0.818184	-0.152298	0.67862	-0.132299	-0.998389	-0.245394	0.00819148	-0.0702482	0.129292	-0.39139	-0.33462	0.0253661	-0.242753	-0.579938	-0.719684	-0.268145	0.222311
471	472	0.803153	1.55718	1.23472	-0.175875	-0.18834	0.654655	0.912572	0.370752	-0.0261861	-0.717723	-1.26858	-0.736926	-0.155142	0.202307	0.0823141	-0.624911	-1.24637	-1.27118	-0.404598	0.538209	0.82263	0.726472	0.578631	0.376015	0.198264	0.0265872	-0.0468683	-0.0725021	-0.177377	0.761132	1.23166	-0.234485	-0.268937	0.533618	-0.398091	-1.13174	-0.735199	0.189594	0.33196	-0.133634	0.184794	-0.070239	-0.740936	-0.72605	-0.676968	-0.833098	-0.527518	0.370092
472	473	1.0409	-0.13676	-1.27095	0.166079	-0.444783	-0.799205	0.214148	0.52467	0.584766	1.51173	1.95377	0.466805	-0.435472	0.170011	-0.368848	-1.73217	-1.91458	-0.98999	0.242666	0.57647	-0.0216254	-0.408968	-0.356134	-0.248912	-0.218387	-0.329671	-1.21605	-0.996136	1.67007	2.43706	1.11467	0.380184	-1.77995	-2.85014	-0.0944323	2.62217	2.19467	0.423278	0.965264	1.89438	0.423869	-1.47518	-0.765394	1.3956	-0.361624	-2.37542	-0.742761	-1.09301
473	474	-0.21126	0.419852	-0.0346251	-0.138738	1.18959	0.264958	-1.1269	-1.04449	-0.757927	-0.469568	0.00602581	0.577648	0.0951459	-0.0817097	0.233185	-0.57417	-1.19872	-0.677284	0.162864	0.616027	0.898653	0.857683	0.66276	0.475852	0.184317	0.136766	-0.146808	-0.00635989	-0.327816	-0.178444	1.97082	0.444049	-1.60256	0.0731389	-0.784682	-1.15591	0.665018	-0.369592	-1.18289	-0.109198	0.554964	0.923648	0.357627	-0.739059	-0.283834	0.305301	-0.140239	0.164147
474	475	-0.24901	0.0501956	0.367851	-0.0401728	-0.282216	0.120361	0.281946	0.379898	-0.220088	-0.311258	0.736011	0.304328	-0.609948	-0.317646	0.0767579	0.471664	0.553878	-0.226996	-0.737778	-0.511971	-0.283134	-0.269942	-0.323784	-0.196293	0.103093	0.346523	0.588859	0.803445	0.657894	0.311465	0.18328	-0.372648	-1.06187	-0.782463	-0.338919	-0.00623885	0.212523	0.0842585	0.579271	0.546832	-0.371318	-0.386605	-0.397456	-0.441706	0.219071	0.701721	1.09046	0.707186
475	476	0.550289	0.32573	0.0340859	-0.0775651	-0.405113	-0.410672	-0.135042	0.0112745	-0.116455	-0.383747	-0.170536	-0.157254	-0.240633	-0.0844604	-0.281993	-0.0530353	0.0312311	-0.504315	-0.322718	0.0699872	0.145751	0.233464	0.247831	0.450682	0.465713	0.457744	0.620767	-0.164865	-0.451942	0.619599	0.907752	0.383702	-0.372123	-1.17395	-1.20412	-0.532008	0.173702	0.0953092	-0.0353174	0.53999	0.464974	-0.0252256	0.00844272	-0.112889	-0.282231	0.170915	-0.0776019	-1.24731
476	477	-0.0434074	-0.760403	-0.50272	-0.0262961	0.234071	0.230881	0.131334	0.341258	-0.132321	-0.387771	0.653585	1.05747	-0.12478	-0.454642	-0.0696249	-1.185	-0.946019	1.03791	0.868767	-0.317107	-0.328794	-0.0368753	0.0719974	0.196192	0.276106	0.305216	0.317883	-0.00430008	-0.532011	0.0537084	0.664211	-0.482643	-0.785162	-0.463969	-0.949893	0.41002	1.14554	-0.154986	0.103969	0.236067	-0.231888	0.521565	0.371156	-0.370234	0.207248	0.362202	-0.450319	-0.339845
477	478	-0.145374	0.143008	-0.320053	-0.403235	0.0561617	-0.077925	0.147625	0.662589	-0.120852	-0.584615	-0.129519	-0.256832	0.0233589	0.175801	-0.0940656	0.518895	0.800801	0.230621	-0.566097	-0.634536	0.11604	0.169822	-0.0284866	-0.0246524	-0.251909	-0.324376	-0.749575	-1.0372	0.605991	2.23856	1.04931	-0.644735	-0.589668	-0.331544	-0.126866	0.155236	0.00216977	0.234399	-0.0701277	-0.693332	0.0175494	0.472856	0.0923929	-0.167084	0.097429	0.683802	0.227769	-0.164403
478	479	-0.219607	-0.130312	0.263135	0.736699	0.514123	0.110044	-0.201562	0.144837	0.360521	0.0265612	0.282606	-0.246256	-1.05882	-1.03836	-0.538492	0.626443	0.742411	0.314484	0.299159	-0.042771	-0.00651409	0.081489	-0.0426303	-0.00806896	-0.138845	-0.579813	-0.740887	-0.191598	0.268777	-0.0644595	-0.642972	-0.648028	-0.466312	-0.233074	0.281661	0.381953	-0.277671	-0.259186	0.941363	0.694385	-0.239629	0.195107	0.108818	-0.341312	-0.0176305	0.353155	0.46509	0.632209
479	480	0.523905	0.749203	0.740788	0.169563	-0.368228	-0.473615	-0.445004	-0.486086	-0.431998	-0.443765	0.021474	0.509462	0.483541	0.380021	-0.00470243	-0.15024	0.382486	0.441427	-0.324524	-0.663415	-0.530411	-0.543412	-0.424531	-0.191968	0.0356281	-0.00401939	-0.467933	-0.00835825	1.37979	1.23531	0.117694	-0.0612741	-0.416783	-0.717201	0.105868	0.463315	-0.136409	-0.398707	-0.296734	-0.110635	0.700405	1.05399	-0.0829534	-0.684146	-0.468974	-0.336125	0.390613	0.573173
480	481	-0.074718	-0.224729	-0.65408	-0.258774	0.445108	1.0222	0.0033209	-0.949705	0.173385	0.732278	0.28865	0.344357	0.38627	-0.279332	-0.424413	0.443657	0.256467	-0.384275	-0.401135	-0.52976	-0.386747	-0.297852	-0.404511	-0.263367	-0.159005	0.036554	0.451242	0.345759	0.16275	0.969562	0.981138	-0.119501	-0.364237	-0.155367	-0.145305	0.0151278	0.251135	0.0687088	-0.0786026	0.148313	0.0561055	-0.174813	0.13174	0.339762	-0.347299	-0.496999	-0.274477	-0.30178
481	482	0.190743	0.300235	0.804431	0.251189	-0.0820781	-0.0718007	-0.737387	-0.582523	0.156397	-0.21415	-0.264486	0.0642156	-0.404606	-0.0571159	-0.190496	-0.729166	0.314458	0.177579	-0.319335	0.306008	0.231677	0.147955	0.254743	0.308746	0.397806	0.244813	0.0458287	-0.293732	-0.114776	0.441952	0.00149584	-0.774581	-0.623475	-0.234095	-0.0626943	0.141412	0.176568	0.486723	0.433963	-0.278314	0.140576	1.04051	0.782253	-0.251895	-0.897295	-0.60181	-0.589712	-1.02279
482	483	0.375194	0.751649	-0.340383	-0.819008	0.113943	0.0145093	0.100428	0.624603	-0.315221	-0.122454	1.28569	0.49542	-0.750093	-1.01319	-1.66839	-1.60144	-0.0724214	0.207792	-0.671427	0.754828	2.74552	2.90461	2.4793	1.04906	-1.09575	-1.94889	-1.42256	-0.865234	-0.42858	-0.218279	-0.962466	-0.989217	0.38112	1.65998	1.85637	0.772844	0.229283	0.0172652	-0.379632	-0.0307467	-0.630058	-1.31441	-0.939446	-0.939754	-0.599364	0.39039	1.09687	0.203453
483	484	0.526946	0.371549	0.235456	-0.104249	0.109906	0.000516184	-0.841826	0.10909	0.781433	-0.0532584	0.316266	0.339939	-0.225971	0.295754	0.786754	0.559308	-0.227987	-0.517361	-0.482588	-0.837943	-0.641833	-0.378453	-0.256293	0.00432808	0.0996304	0.461225	0.203678	-0.143435	0.756761	0.513116	-0.534284	-0.529355	-0.564698	-0.229606	-0.0806268	0.101826	1.06631	0.722298	-0.203197	-0.363221	-0.0914945	-0.0203837	-0.230076	0.12622	0.302705	0.315942	0.29901	0.108704
484	485	0.211865	-0.086953	0.620105	0.70095	0.223161	-0.293131	-0.811956	-1.09056	-1.02577	0.0145441	0.790122	0.115968	0.264532	1.58584	1.12089	-0.447112	-0.649968	-0.0271901	0.131399	-0.343207	-0.511683	-0.414519	-0.534626	-0.449885	-0.25199	-0.191268	0.0163722	0.656562	0.407671	-0.144515	0.657841	0.452581	-0.449537	-0.188732	-0.143626	-0.0893786	0.278188	0.23609	0.110378	0.375354	0.544035	0.266423	0.0531293	-0.468647	-0.769874	-0.263653	-0.135827	-0.246166
485	486	-0.877388	-0.916539	-0.11913	0.338167	-1.03333	-1.25628	0.766917	1.35278	1.07276	1.16807	0.404621	-0.26918	-0.735677	-1.19024	-0.631824	-0.37774	-0.787318	-0.558865	-0.168807	0.300836	0.746998	0.555172	0.437639	0.562284	0.428805	0.520475	0.660231	-0.0138079	-0.0566196	1.04493	0.429889	-1.19272	-1.07754	-0.706651	-1.03529	-1.31012	-1.11284	-0.190564	0.32487	0.72009	1.43159	1.39233	0.54288	-0.587631	-0.648934	0.127193	0.049243	-0.171893
486	487	0.131715	0.271029	0.258618	-0.310178	-0.214751	0.5521	-0.0206925	-0.178368	0.445882	-0.203346	-0.426386	0.179366	0.423306	0.423702	0.0492964	-0.20253	-0.0317916	-0.603888	-0.529752	0.889381	0.781098	0.0681012	-0.0451232	-0.3579	-0.378555	-0.5804	-0.578727	-0.16668	-0.18923	-0.107309	0.185665	0.201153	-0.450133	-0.932708	-0.453261	-0.654768	-0.738643	0.219483	0.314372	-0.242851	-0.574509	0.31104	1.34732	0.621568	0.748082	1.72564	1.00765	-0.0446355
487	488	-0.0711378	0.0116933	0.474868	0.841665	0.183638	-0.266232	-0.0284045	0.231233	0.0723536	-0.544218	-0.757023	-0.215182	-0.328945	-0.473522	0.697756	1.04836	0.416399	0.180724	-0.203911	-0.138166	0.24677	0.0993876	-0.0568576	-0.0538119	-0.149112	0.0383594	0.293365	-0.58202	-1.00833	0.0973763	-0.1782	-1.03732	-0.00243213	0.507253	0.264533	0.752806	0.60265	0.677676	0.609575	-0.845153	-0.603293	0.675454	-0.026133	-0.613601	-0.502896	-0.999931	-0.0596573	0.953998
488	489	-0.655709	0.202004	0.193013	-0.246648	-0.047415	-0.153139	0.969317	1.07601	-0.714498	-0.68846	-0.555876	-0.887534	0.0400885	-0.189526	0.0523245	0.765319	-0.420772	0.532994	1.18524	-0.728668	-0.76998	-0.215224	-0.309734	-0.220173	-0.268203	-0.653118	-0.435369	-0.286688	-1.23274	1.11029	3.30279	0.00365724	-1.15234	0.769211	-0.489292	-1.69245	0.0494863	0.438064	-0.997647	-0.446384	0.594112	0.016229	0.116936	0.643481	1.0868	1.18603	-0.10142	0.119514
489	490	-0.241601	0.670211	0.83541	0.892193	0.800786	-0.48539	-1.09863	-0.259142	-0.334725	-0.309298	0.173195	-0.106724	-0.270952	-0.695315	-0.354036	1.18845	1.29301	0.74859	1.72576	2.4007	0.566648	-1.54731	-2.06115	-2.53898	-2.94403	-1.99359	0.309446	2.46145	2.80263	2.2742	2.069	1.46397	0.397221	-0.161606	-1.00192	-1.57853	-0.164855	-0.353075	-1.57212	-0.643643	-0.501315	-0.160148	0.384834	0.0490884	0.523736	-0.773619	-2.17784	-1.06174
490	491	-0.488343	-0.367581	-0.502605	0.0774883	0.953803	0.563227	-0.407184	-0.330116	-0.482428	-0.288466	0.137486	-0.772371	-1.18037	-0.642198	0.294244	0.482303	-0.136284	0.292915	0.507641	0.179019	0.186222	0.145197	0.163894	0.180655	0.236558	0.290666	0.290799	0.336569	-0.0446242	-0.0850805	0.507608	-0.120426	-0.908711	-0.710847	-0.53427	0.0638262	0.423133	0.253864	0.0717077	0.183385	0.252586	-0.975749	-1.06121	0.0172292	-0.116233	0.523088	1.27794	0.485639
491	492	-0.101305	0.124654	0.444055	0.886875	0.616169	0.0619843	-0.512283	-0.997153	-0.296522	0.608651	0.417674	-0.0142711	-0.34966	-0.645288	-0.673751	-0.693472	-0.400596	-0.0070424	-0.285739	-0.0623632	0.670521	0.647362	0.540916	0.743845	0.825473	0.74701	1.00788	0.934749	-0.143161	-0.725773	-0.837067	-0.872076	-0.365408	-0.423814	-0.596	-0.144004	-0.53009	-0.385168	0.517962	-0.10596	0.0724495	0.729511	0.117684	0.18567	0.139676	-0.169743	-0.352846	-0.372103
492	493	0.743535	-0.0830166	-0.475559	0.971549	1.47546	1.09547	1.49445	1.47481	-0.4318	-2.05525	-1.62665	-1.35954	-1.37917	-0.880653	-0.629588	0.191975	0.163798	-0.807663	-0.528831	-0.0267339	0.317387	0.571853	0.649393	0.857781	0.846094	0.829279	0.344722	-0.16801	0.464077	0.886715	0.16634	-0.857269	-1.16285	-0.305766	0.339225	0.447031	0.428555	-0.217569	-0.375066	-0.692903	-1.43087	-0.332087	0.740703	0.724519	0.840263	0.213524	-0.384185	-0.492833
493	494	-1.08094	0.0153727	1.04572	-1.3901	-3.01043	0.969018	3.15531	1.09547	-0.202485	-0.175476	-0.0366727	-1.39531	-1.49987	0.788041	0.123331	-0.835999	0.340255	0.457931	0.260184	0.1433	0.0827614	0.1286	-0.0793433	-0.197411	0.0123013	0.0194284	-0.133992	1.19518	0.939329	-0.306161	0.234005	-0.998638	-0.473728	0.550982	-2.1083	-0.945004	2.15454	1.08708	-0.10638	-1.22352	-2.8636	0.371056	2.30862	-0.656617	0.767715	1.82239	-0.273136	0.720881
494	495	0.297481	0.208324	-0.137767	-0.304361	0.246486	0.00390968	-0.354992	-0.228446	-0.16118	-0.440616	-0.176426	0.963173	0.327575	-0.609594	0.260597	0.408948	-0.0999446	-0.207043	0.0639288	0.551412	0.386094	0.0890823	0.122032	0.0346029	-0.24839	-0.394663	-0.722865	-0.955222	0.271067	1.23612	0.679708	0.185239	-0.339632	-0.662861	-0.440831	-0.282175	0.307211	0.383237	-0.460328	-0.165232	0.625761	0.328056	-0.030274	-0.0438325	-0.0545049	-0.44386	-1.03543	-0.2926
495	496	-0.126159	0.323157	-0.265539	-0.651723	0.229657	0.747731	0.0458632	-0.418155	0.101705	0.240209	0.0414392	-0.266839	-0.103266	0.934393	0.935166	0.345478	0.384045	-0.0227661	-0.501021	-0.0964269	0.239884	-0.101409	-0.276035	-0.312571	-0.766548	-1.09346	-1.08732	-0.629754	0.234038	0.898971	1.24514	0.69125	-0.222693	-0.431183	-0.19147	0.101803	-0.408801	-0.798248	0.238245	1.11601	0.691773	0.0321062	0.0284761	-0.0498216	-0.409187	-0.344305	0.108377	0.635205
496	497	-1.48795	-0.9282	-0.696005	-0.475707	-0.148173	-0.342929	-0.632056	-0.489552	-0.21105	0.233243	0.227684	0.322601	0.647909	0.336179	-0.662962	-1.79912	-1.22664	-0.234145	-0.330548	0.668509	1.77965	1.38325	0.94114	0.785097	0.613289	0.280845	-0.41692	-0.546388	-0.0799353	-0.000888124	-0.512831	-0.9486	-0.594217	-0.367767	-0.201795	0.560683	0.269424	-0.507902	0.132247	0.75105	0.501654	0.136544	-0.45314	-0.23877	0.40026	-0.247812	-0.404953	0.388071
497	498	0.811099	1.24155	0.132815	-1.40315	-0.240715	0.573504	-1.02256	-0.877557	0.257736	-0.0489878	0.0391307	-0.155648	-0.293738	0.81767	0.539425	-0.246687	-0.0310474	-0.605244	-0.509368	0.532936	0.558397	0.346137	0.282255	0.079177	-0.0797016	-0.11691	-0.385497	-0.8917	-0.194837	0.661241	-0.238575	-0.899608	-0.0516451	1.32005	1.59858	0.223716	-0.0242656	0.493465	-0.387848	-0.738815	-0.301249	-0.119803	0.317793	0.319167	-0.175092	-0.0666209	0.174809	0.206782
498	499	-0.567622	0.164531	0.996228	0.410827	-0.224822	0.206661	0.206159	0.173461	-0.0521869	-1.13544	-0.966341	0.426822	0.209585	-0.541504	0.282999	0.732651	0.140355	0.895802	1.25146	-0.44909	-0.949745	-0.49235	-0.570499	-0.44849	-0.316012	-0.0138694	0.0921531	0.500249	1.44926	0.867731	-0.802137	-1.27878	-0.711001	-0.805644	-0.439943	1.504	1.32839	-0.150702	0.269495	-0.501963	-1.00628	0.643747	0.838445	0.176106	-0.361985	-0.927638	-0.785243	-0.176737
499	500	0.322637	-0.496747	1.05149	0.342848	-1.09025	-1.89575	-1.30274	0.687888	0.243769	-0.380471	0.554764	0.60707	0.487482	0.936865	0.392997	-0.437079	-0.581023	-0.228061	0.651647	0.139352	-0.611286	-0.192953	-0.114274	0.108103	0.181036	0.290283	0.274629	-0.558472	0.276102	1.26685	-0.537956	-0.907803	0.935072	-0.0210077	-1.07779	-0.0305899	0.0255294	-0.192058	-0.247221	0.650431	0.871415	-0.498475	0.664969	1.51744	0.135024	0.413266	1.60708	-0.237281
500	501	-0.395667	0.0965445	-0.200591	-0.780027	0.591265	0.969784	-0.124564	-0.00611433	-0.0252152	-0.284088	-0.275869	-0.169774	0.220291	-0.363832	-0.61214	0.458662	1.11549	0.964013	0.441541	0.1216	-0.143692	-0.504321	-0.793066	-0.876603	-1.00806	-1.42328	-0.900723	-0.00685138	1.40552	2.67704	0.947667	-0.844571	-0.929096	-0.886751	-0.252391	0.0723232	0.237229	0.600173	0.22694	0.0666402	-0.0315135	-0.562563	-0.568995	-0.358105	0.570633	1.70266	0.664774	-0.152478
501	502	1.22372	0.452505	0.158694	0.0288129	-0.476995	-0.44958	-0.325741	-0.210525	0.0441814	-0.285496	-0.905629	-0.511652	0.167507	0.248425	0.251907	0.461556	0.861943	0.791071	0.135084	-0.240985	-0.388995	-0.358341	-0.361529	-0.607283	-0.48649	-0.501259	-0.562104	0.356648	1.57778	1.515	0.446848	-0.465818	-1.19375	-0.818349	-0.277858	-0.599419	0.0108923	0.676606	0.373496	0.308525	0.569549	0.16187	-0.41078	-0.354212	-0.0668613	0.255536	0.107501	0.295837
502	503	-0.372096	-0.0235842	-0.074503	-0.0353951	0.0695093	0.156289	0.582608	0.826213	0.367943	0.0624182	0.190921	0.241056	0.322915	0.865504	0.810433	-0.570089	-0.842585	-0.600304	-1.41386	-0.842473	0.0356953	-0.399306	-0.430551	-0.270284	-0.293052	-0.162312	-0.546795	-0.6462	0.430234	1.65202	1.74881	-0.350041	-1.70995	-0.680983	-0.57093	-0.398322	0.336602	0.166523	0.220763	0.712691	0.436826	-0.397966	0.784759	1.51899	0.0731403	-0.391191	-0.299944	0.136512
503	504	1.15096	0.634098	1.39304	1.01797	0.726229	1.94947	2.01011	0.0184824	-0.896765	-0.626668	-0.761901	-0.172843	0.344376	-0.877562	-2.18902	-1.20373	0.0721135	0.101477	0.477435	-0.390931	-1.58518	-1.27162	-1.22059	-0.812887	-0.0447177	0.315624	-0.0392595	-0.392015	1.11273	2.4136	1.51014	-0.178958	-0.332999	0.074065	-0.439357	0.222893	0.708215	0.0353862	0.162295	0.600609	0.130228	-1.31003	-1.86433	-1.14016	0.0071933	1.07824	0.595443	-0.591221
504	505	0.928462	-0.0687394	-1.07472	0.849353	-0.0115956	0.131081	0.738946	-1.55439	-0.148045	1.60038	-0.0291176	-0.126375	0.699388	0.243693	-0.17159	0.0707802	-0.702112	-2.05732	-0.832247	1.22289	1.03986	0.538277	0.616177	0.0437164	-0.512339	-0.754895	-1.80062	-0.682834	2.3236	2.21218	0.0833386	-1.57325	-1.09458	-0.339387	-0.135906	1.73185	1.36149	-0.687994	-0.39104	0.813037	0.568525	-0.322062	-1.40737	-1.83016	0.493779	0.753221	-0.811393	-0.564816
505	506	-1.13952	-0.387327	0.213317	0.920829	0.621243	-0.223596	0.122278	0.0840051	-0.400229	-0.158417	-0.168684	-0.0356063	0.463115	0.178128	-0.327442	-0.031916	0.340333	0.218101	0.0803551	-0.00275139	-0.0583664	-0.103725	-0.0965157	0.0634955	0.0395594	0.227315	-0.0543697	-0.738049	0.685222	1.52846	0.0512829	0.0901076	0.373438	-0.89106	-1.54628	-1.26309	-0.632713	-0.13218	0.0548939	0.576189	1.32216	1.17249	0.340369	0.0338288	-0.479147	-0.64281	0.10862	-0.323517
506	507	1.74911	1.31805	0.740982	-0.265327	-0.95612	-0.815135	-0.597754	-0.989622	-0.701393	-0.0462636	-0.131958	0.0344241	0.129284	-0.431078	-0.117236	0.524185	-0.110363	-0.654411	-0.448887	-0.604445	-0.895198	-0.678438	-0.245199	0.00428719	0.548703	0.738528	0.29044	0.926249	1.25021	0.40911	-0.0254165	-0.613109	-0.861701	-0.304846	0.346936	0.749498	0.27005	-0.468644	-0.551371	-0.169231	0.170776	0.785491	1.07148	0.268232	-0.471879	-0.828595	-0.26694	0.37897
507	508	-1.12172	-1.53149	-0.0420342	1.12626	1.17426	0.587649	0.462124	0.296389	-0.674551	-1.10761	-0.21608	1.17936	0.656824	-0.161311	0.0715975	-1.22738	-1.9298	-0.992281	-0.132641	0.641535	0.455381	0.09283	0.215124	0.155034	0.351603	0.304842	-0.119424	-0.510057	-0.336042	1.01562	0.67383	-1.24026	-0.791076	0.0583301	-0.438016	0.0920445	0.793183	0.140346	-0.563486	-0.489064	0.290291	0.672723	0.54047	0.467981	-0.526875	-0.332512	0.10242	-1.99836
508	509	-0.690748	-0.296811	-1.42571	-2.03334	0.00541519	-0.0246975	-1.16745	-0.217441	0.790291	2.13824	2.62182	2.33885	2.83997	1.84529	0.664898	0.562064	-0.0806394	-1.70722	-3.32102	-2.46751	-0.992578	-0.867656	-0.640035	-0.614639	-0.536217	-0.455184	-0.225607	0.293184	0.270588	1.15011	0.906486	-0.878007	-0.0894023	0.127823	-0.838546	0.430844	0.564923	0.34448	1.75	1.40852	0.707922	0.465272	-0.0395303	1.22911	1.17066	-1.38996	-2.49936	-1.80448
509	510	-0.295757	0.00959161	1.11898	0.703969	0.25486	0.326388	-0.152175	-1.32762	-1.28587	0.717657	1.10435	0.771169	0.942402	-0.163999	-0.22874	0.505846	-0.0594924	0.339416	1.04472	0.169465	-0.391679	-0.327858	-0.492953	-0.564006	-0.866594	-1.07117	-1.40577	-1.32453	0.634166	1.96522	1.56712	0.247657	-0.259949	1.92263	0.707004	-3.34835	-1.41469	2.4009	1.33257	-1.06997	-0.769913	0.288818	1.02734	1.79875	0.220462	-2.22599	-2.23319	0.142202
510	511	0.414401	-0.683474	-0.924514	-0.818965	-0.807844	-0.573666	-0.480387	-0.22573	0.0838358	0.675012	1.36954	0.937021	0.208571	0.545035	0.374594	-0.328237	-0.0310419	-0.0587863	-0.30574	-0.226196	-0.585649	-0.526002	-0.337401	-0.355212	-0.0945237	-0.175976	0.0918049	0.70878	0.849393	0.972569	0.227608	-0.566278	-0.173791	-0.179882	-0.504889	-0.252055	0.385802	0.65766	0.553034	0.496143	0.20478	-0.0733815	-0.476056	-0.601046	-0.0632807	0.39026	-0.395846	-0.945545
511	512	-0.404769	0.816517	0.888356	0.0269874	-0.417961	-0.399057	-0.353146	-0.27921	0.386571	0.648954	-0.386821	-0.890918	-0.73331	-0.284622	0.418732	0.348683	0.305575	0.21102	0.124563	0.710927	0.735056	0.46326	0.377317	-0.00374526	-0.130605	-0.000301399	-0.25112	-0.518669	-0.0639016	0.531968	0.187766	-0.580074	-1.20232	-1.63026	-0.701635	0.613156	0.418746	0.236735	0.663925	0.411698	-0.181722	-0.346592	0.123187	0.619053	0.301595	-0.443075	-0.58384	0.0693939
512	513	0.0707426	0.606318	0.505355	-0.0767108	-0.716969	-0.496232	1.11965	1.62868	0.870156	0.0997726	-0.612407	-0.160164	-0.0753425	-0.755745	-0.377361	0.0455617	-0.0537177	-0.0106377	0.240695	0.562069	0.266856	-0.126393	-0.258326	-0.636281	-0.563975	-0.693307	-0.976726	-0.364593	-0.0561043	0.270052	1.00799	0.823073	-0.0997529	-0.768139	-0.293901	0.969474	0.420336	-1.40238	-0.440871	0.767421	-0.205336	0.801645	1.52133	-0.0747972	0.00329897	0.563505	-0.226413	-0.809453
513	514	-0.158774	-0.480725	-0.733493	-0.180694	0.950207	-0.733438	-2.54419	0.0867444	1.17171	0.281499	1.56138	0.552798	-0.0112249	1.59707	0.098149	-0.56513	0.661933	0.156108	-0.643731	-0.906036	-0.656915	-0.238632	-0.101174	-0.0643244	-0.0505484	0.0271929	-0.0374176	0.24023	0.799389	0.136014	-0.876494	-0.466855	-0.391524	-0.820075	-0.194862	0.650431	0.998892	0.787771	0.113159	-0.795181	-0.617067	0.609533	0.932857	0.44376	-0.0284885	-0.660539	-1.60521	-0.906766
514	515	-0.323066	0.622229	0.191179	-0.578443	0.402091	1.3481	0.615029	-1.87552	-2.8076	-2.06931	0.22051	1.59143	0.0999966	0.776112	2.09859	1.22151	0.00615056	-1.1629	0.0614567	1.46214	0.279595	-0.385867	-0.64771	-0.880132	-0.960749	-1.08968	-0.91746	0.498868	2.80875	0.278488	-1.97646	0.496321	0.831842	0.920578	0.11698	-0.725966	0.658993	-0.207206	0.36471	1.89494	0.38051	-2.16918	-1.39454	1.47486	-0.653984	-1.30274	2.05696	2.23228
515	516	-1.3561	-1.40816	-1.07525	0.0521921	0.286478	1.34271	2.2938	0.403512	-0.39037	-0.210692	-1.05564	-1.03687	0.120199	0.537912	0.217215	0.568983	0.383995	-0.0501295	-0.114649	-0.761208	-1.02597	-0.737007	-0.473436	-0.368269	-0.10071	0.13995	0.192735	0.658763	0.49134	0.0704016	-0.198839	-0.709959	-0.25573	0.0917275	-0.534739	-0.98956	-0.63331	0.0800521	0.537523	0.988686	0.865916	0.765711	0.776249	-0.136614	-0.31068	-0.0732077	-0.296406	0.0619854
516	517	0.125748	-0.736499	-0.990696	-1.12751	-0.485583	-0.321241	-1.01181	-0.560711	-0.150313	0.179438	0.972218	0.873214	1.04461	1.37601	0.447116	-0.196748	-0.669408	-0.999974	-0.247003	0.037479	-0.2355	-0.144756	-0.0387048	-0.169684	-0.147131	0.198907	-0.0406634	-0.156921	0.853161	1.24366	0.462775	-0.0324767	-0.206618	-0.368707	-0.27739	-0.238557	0.0390688	0.327682	-0.12222	-0.248238	-0.150085	-0.449668	-0.641246	-0.802206	-0.000718571	0.631972	0.28113	0.701591
517	518	-0.379624	0.629243	0.254639	0.121344	0.30794	-0.170259	-0.439492	0.0491025	0.134332	0.223807	0.319722	-0.594032	-0.412343	0.534215	0.370973	0.221339	0.507241	0.786932	0.477626	-0.136938	-0.22756	-0.193909	-0.163682	-0.116876	-0.0732131	-0.136737	-0.444686	-0.443817	-0.249177	-0.168437	-0.370219	-0.78713	-0.921914	-1.00894	-0.893884	-0.0792861	0.870751	0.918453	0.867926	1.58344	1.47754	0.450918	-0.0627395	0.586908	1.36409	0.773128	0.434438	0.407371
518	519	0.0722941	0.238067	0.0864827	0.541281	0.0735702	-0.440965	-0.787502	-0.81388	0.267591	0.863111	0.725439	0.443232	0.15834	-0.411449	-0.574997	0.0411649	-0.0822789	0.146628	0.612097	0.0178489	-0.110288	-0.018701	-0.317665	-0.247748	-0.0170798	-0.0159094	-0.10746	-0.0354125	0.0860179	0.426661	0.890541	0.496694	-0.52428	-0.684489	-0.152566	-0.260228	-0.124449	0.105504	-0.515897	-0.242656	0.129432	0.0982641	0.784272	0.682864	0.289582	0.138071	-0.649158	-0.511391
519	520	1.37246	0.0327394	-1.98791	-1.1159	1.36813	1.40339	0.970941	0.652211	-1.42091	-1.51393	-0.637742	-0.448599	0.846041	0.561627	-0.47081	0.0315936	0.176899	0.395964	0.763946	0.104267	-0.493319	-0.345653	-0.209028	-0.210865	-0.0713699	-0.128919	0.321844	0.855634	0.123344	-0.424591	-0.370741	0.197763	0.50601	-0.553252	-1.06382	-1.45008	-0.718481	1.11063	0.439173	-0.0610207	0.196026	0.36111	1.59917	0.739508	-0.242787	0.637998	-0.10759	-0.913408
520	521	-0.769441	0.420718	1.97055	0.516306	-1.33108	-0.512587	0.901361	0.453237	0.180402	0.0741204	-0.456699	0.361244	0.413961	-0.754346	-0.612648	-0.442107	-0.743937	-0.0946589	0.572001	0.597145	0.505775	0.235241	-0.0781752	-0.41023	-0.508197	-0.765002	-0.563021	1.36329	1.72705	0.185813	-0.61686	-0.870674	0.111957	0.675944	0.0780447	-0.41223	-0.444225	1.14457	1.36127	-1.38296	-2.03896	0.523151	0.730019	-0.0168629	1.61689	0.506863	-1.48043	-1.29855
521	522	1.06008	0.423696	-0.723596	0.0255694	0.691088	-0.260136	-0.464257	-0.431978	0.0125622	0.796246	0.116547	-0.903173	-0.555531	0.604718	0.637565	-0.364385	-1.3411	-1.4307	-0.0968995	0.351489	0.0500528	0.404641	0.424329	0.536232	0.683482	0.982838	0.956252	-0.147178	-0.00380017	0.2985	-0.703777	-0.845387	-0.170471	0.117305	-0.266028	-0.194985	0.322999	0.568181	0.591322	-0.285034	-0.664893	-0.543593	-0.504005	0.42941	0.812684	0.373399	0.429989	0.733188
522	523	-0.433522	-0.564669	0.0149241	0.17734	-0.00521155	-0.152748	0.442681	0.578993	-0.194592	-0.288896	-0.244986	-0.284129	0.00423538	0.88189	1.41187	0.458778	0.0367381	0.0604371	-0.524454	-0.658001	-0.610102	-0.619321	-0.523444	-0.504343	-0.329732	-0.325855	-0.54847	-0.297426	0.184229	0.572734	0.919946	0.807925	0.372355	0.492847	0.54788	-0.304666	-0.906247	-0.619152	0.268942	0.272645	-0.765263	-0.317012	0.793381	0.882661	0.500443	-0.301619	-0.554033	-0.273977
523	524	0.041621	0.280138	0.283572	0.0576532	0.479333	0.464026	-0.0724262	-0.291966	-0.603087	-0.79084	-0.147949	0.668103	0.41979	0.364902	0.817854	0.544606	0.680024	0.4837	-0.154871	-0.0453036	-0.370058	-0.533244	-0.308585	-0.474405	-0.534056	-0.578674	-0.30367	0.168437	0.648283	0.93313	0.225906	0.0571244	-0.307878	-1.56075	-1.00879	-0.0186595	0.588196	1.19792	0.945039	0.428666	-0.450001	-0.272631	0.353333	-0.27602	-0.362135	-0.0276481	0.0608311	0.146444
524	525	0.204511	0.0748029	-0.0171004	0.279121	0.117007	-0.232957	-0.40643	-0.382694	0.154098	0.406125	-0.309468	-0.504523	0.0934187	0.106344	-0.0207248	-0.963923	-1.35396	0.22666	0.400361	0.102375	0.745843	0.651487	0.462072	0.372078	0.428889	0.226972	0.033263	0.423795	0.0672149	0.394449	0.72528	-0.817745	-0.999301	-0.0173869	-0.247159	-0.802761	-0.993897	-0.376622	0.654297	0.72137	-0.0677451	-0.285806	0.0991003	-0.0703378	-0.567935	-0.508201	0.146029	-0.0360178
525	526	0.0292953	-0.595908	0.309599	-0.480192	0.514806	2.22127	0.99885	-0.422121	-0.196861	1.13311	1.44084	1.13529	1.38815	-0.0229241	-2.11609	-1.34418	0.408601	0.0168675	-0.180055	0.641611	0.715417	0.556622	0.0831679	-0.759418	-1.07073	-1.29239	-0.810053	1.13112	1.86105	0.390883	-1.42336	-2.64417	-2.34709	-0.739294	0.315816	0.332909	1.21491	2.18249	0.726116	-0.578924	-0.133484	0.52471	0.361367	-0.969971	-0.177142	1.44973	0.568045	0.321857
526	527	0.212981	0.277916	0.220421	0.516473	-0.358598	-0.359144	0.744883	-0.387511	-1.23908	-0.724388	-1.7814	-1.79075	-0.974367	-1.43819	-1.10732	-0.267114	1.36147	1.79842	1.13149	2.27834	2.28021	1.46769	1.05875	0.260661	-0.223913	-0.667712	-0.856974	-1.27391	-0.758699	1.00565	0.471675	-1.41242	-1.03996	-0.236822	-0.695844	0.367517	1.14748	-0.5943	-0.739343	-0.531635	-2.16648	-1.22622	0.125357	-1.41742	-0.965186	1.78581	2.39961	1.83665
527	528	0.292578	0.750986	-0.243385	-0.831342	-0.121213	0.198106	0.115779	0.800606	0.900813	0.156053	-0.381936	-0.914554	-1.27548	-1.16951	-0.582933	-0.0533161	-0.0756651	-0.0709777	0.320501	0.752963	0.812461	0.531223	0.1783	-0.144625	-0.308663	-0.396673	-0.422774	0.170468	0.975872	0.424862	-0.819136	-0.628174	0.31699	0.59001	0.148824	-0.970596	-1.41115	-0.498663	0.416082	0.949681	0.981061	0.347368	0.131047	0.223914	-0.0204768	0.676179	1.43613	0.0565378
528	529	-1.25637	2.85338	7.91117	3.65211	-2.64151	-1.98979	0.646533	2.32161	0.981746	-0.66803	-0.199107	-0.952836	-2.51272	-1.9831	0.295252	0.130087	-0.590192	1.24217	0.840487	-1.23391	-1.08888	-0.141622	0.374911	0.257956	-0.189974	-0.258373	0.479777	2.15228	2.86802	2.64811	2.34866	-0.197546	-2.83894	-2.73637	-2.0355	-1.41598	-1.20092	-1.36421	-0.507807	-0.169419	-0.294444	1.28413	1.29489	-0.643685	0.048914	0.882233	0.284353	0.263778
529	530	-0.295457	-1.13513	-1.98928	-1.63952	-0.366609	0.104319	-1.21903	-1.86479	-0.711824	-0.271646	0.472587	2.19672	-0.707223	-4.03606	-2.41501	-0.78728	3.72299	7.14954	2.58943	-0.286383	0.151502	-0.501574	-0.60881	-0.693949	-0.718422	-0.647194	-0.4035	0.696947	1.30719	0.864104	0.207191	-0.416738	-0.497054	0.534277	0.924853	-0.20962	-0.595185	0.432672	0.131667	-1.55896	-1.6554	-1.4176	-1.48968	-0.165047	0.681176	0.57438	0.810256	1.07899
530	531	0.921953	0.548356	1.64736	4.36144	1.60315	-0.559453	0.00755679	-0.238371	1.09893	3.12852	2.40701	-0.0916338	-0.42115	0.519367	-0.138697	-0.595057	-0.291718	-0.347457	-0.29729	-0.408376	-0.786116	-0.927759	-1.12002	-1.17105	-1.10376	-1.21548	-0.942685	-0.392031	0.714768	2.05095	2.18226	1.8231	0.975706	-0.982977	-1.58936	-0.043785	0.258801	-0.813561	-1.26725	-1.88567	-1.27348	-0.219179	0.420155	3.68565	3.50346	-1.1895	-1.87709	-1.15674
531	532	1.04618	-0.363855	-1.92781	-0.364895	0.0058686	0.0998183	-0.771442	-1.88694	-0.590609	0.750713	3.16158	3.02772	-0.416494	0.454907	0.571766	-1.70556	-0.546618	0.0565224	-0.215314	0.856468	1.12327	0.847967	0.619503	0.0766018	-0.335197	-0.405952	-0.595097	0.117386	1.08665	-0.267891	-1.33005	-0.0176855	-0.775508	-2.87933	-1.43759	-0.238914	-1.05362	-1.30794	-0.330434	4.40399	6.12137	1.41994	-0.181132	0.198882	-0.775969	-1.28461	-2.39015	-1.0736
532	533	-0.737017	-1.84013	-2.55971	-0.64153	0.444353	3.19724	6.49012	3.62866	-0.0963869	-1.0641	-1.4019	-0.849703	-0.830153	-1.66858	-1.02795	-0.755433	-0.915065	3.3979	5.29956	0.719827	-1.06023	-0.60274	-1.07246	-0.970594	-1.02693	-1.00272	-1.09867	-0.830457	0.00538909	0.830851	2.05762	1.46947	-0.69716	-1.25209	-0.664177	-0.750204	-1.92638	-1.7906	-0.259401	0.1704	1.15331	2.86432	3.35627	3.00534	1.71698	-0.915626	-2.81943	-2.15329
533	534	-0.180125	-0.664993	-0.586156	0.0295341	1.1531	1.72226	1.64188	0.669537	0.315771	0.379951	0.312129	0.744463	0.259317	-0.641548	-1.00775	-1.13615	-1.14703	-0.698925	-0.0784106	-0.450585	-0.853713	-0.863691	-0.967269	-0.685746	-0.318195	-0.0393385	0.422114	1.26681	1.96349	2.47735	2.23575	0.36591	-0.165244	-0.493714	-1.85201	-0.254552	1.18508	0.777892	1.18808	0.907596	0.167545	-0.147747	-0.173791	-0.634219	-1.92779	-3.49249	-5.56198	-4.75752
534	535	-0.179891	0.479546	0.813851	0.747074	-0.168703	-0.734794	-0.580822	-1.34062	-2.4062	-2.98688	-2.28781	-2.31628	-1.81093	3.49497	5.72531	1.51576	0.878036	4.2858	3.60688	-0.146436	-1.26258	-1.09034	-1.37616	-1.29631	-1.25811	-1.08244	-0.963376	-0.563278	0.704256	1.05241	0.111797	-0.0673255	0.397666	0.17978	0.130634	0.607927	0.00954693	-0.106196	1.26218	1.19917	-0.00374591	-1.27598	-1.8655	-1.55214	-2.17839	-1.64534	-0.388259	-1.08921
535	536	-0.476376	0.776163	2.34476	-1.34183	-3.04248	-2.24747	-1.20275	3.91339	4.6391	0.0939635	-0.610493	-0.555504	-1.10663	-0.306065	0.215494	0.158951	0.518761	0.709703	-0.690719	-0.901835	0.235595	0.137493	0.0300785	0.0647724	-0.133998	-0.13367	0.311787	0.170729	-0.264466	0.992943	-0.11282	-2.6852	-1.94644	-0.515021	1.342	1.24245	-0.458257	0.241189	-0.837934	-3.09077	-2.73389	-1.04545	-0.640467	0.709251	3.97771	2.34441	-0.570672	0.225509
536	537	-0.72321	0.0067342	-0.294624	-0.0554475	-0.52246	0.481811	2.15538	-0.0380873	-0.71951	0.940514	1.36802	0.243965	-0.82857	0.43531	-0.442148	-0.831659	1.56662	0.284934	-0.971786	-0.227557	-0.422717	-0.226814	0.0425491	0.275636	0.732403	1.09596	1.22339	0.991623	0.668144	0.131112	-0.678786	-1.07837	-1.2061	-1.14539	-0.449205	0.0607691	0.962939	1.37318	1.37582	2.27931	1.1744	-0.114055	-0.0654899	-0.776196	-1.25058	-1.34867	-0.514657	0.988395
537	538	0.716332	0.153085	-0.845939	0.441618	1.41785	3.01537	1.54404	-1.35597	-0.35859	0.518055	-0.194663	-0.774803	-1.61826	-1.88181	-1.13774	-1.22778	-1.64493	-0.350321	0.330351	-0.472494	-1.07906	-1.65363	-1.36355	-0.152527	1.03472	1.92126	2.53839	2.42693	0.789682	-0.367487	-0.103358	-0.0287031	0.330393	0.72538	-0.327505	-0.251306	0.844326	-0.869971	-2.32156	-1.22051	-0.665507	-0.388894	0.900031	0.59528	-0.355769	-0.201346	-2.43328	-3.4512
538	539	-0.522953	-0.0211602	0.438668	-0.0247797	-0.204385	0.290802	0.0470133	-0.125612	-0.691251	-1.45449	-2.10634	-2.62244	-1.39284	-0.767802	0.530548	3.52734	1.89102	-0.65554	-0.292031	-0.578346	-0.325371	0.141702	0.0652856	0.226742	0.244888	0.401161	0.583462	1.34679	2.12732	1.3584	0.0326146	-0.360308	0.0645783	-0.118251	-0.693778	-0.377379	-0.575975	-1.37021	-1.58505	-1.25257	-0.311996	-0.480159	-1.55674	-1.73341	-1.51675	-0.672795	0.159627	0.153444
539	540	-0.900764	-1.55242	-0.522064	-0.849291	-1.96815	-0.530562	0.266768	1.76332	4.96354	2.58198	-0.945893	-0.0856665	0.398803	0.934895	1.66787	0.580761	-0.427174	-1.12819	-2.46758	-3.21584	-2.73301	-1.8711	-0.64169	0.560435	1.41756	2.47713	1.52251	-1.27657	-2.00094	-0.932292	0.397706	1.31624	1.51901	2.51713	2.09222	-0.230809	1.09156	2.71965	-0.144688	-1.64846	-1.01748	-1.02061	-0.71625	-1.2727	-1.42334	-0.836848	-1.3174	-0.715564
540	541	0.824367	0.281484	0.535968	1.30889	1.33235	0.0925066	-0.961327	-0.949385	-0.834598	-1.14209	-0.687193	-0.301202	-0.789571	-0.617405	-0.270439	-0.302818	0.508027	1.14281	0.832242	0.972318	1.13617	0.760784	0.324724	-0.209331	-0.680756	-1.09584	-0.912097	-0.226891	0.200757	0.408887	0.31631	0.25739	-0.0470237	-0.179572	0.248835	-0.112364	-0.754833	-0.540335	0.0889444	0.133412	0.316958	0.952463	-0.166892	-1.90719	-1.28583	0.967542	1.87275	0.857678
541	542	0.203799	-0.86373	-2.64717	-0.810442	1.48801	0.126187	-0.788381	0.0710843	1.42098	2.22011	1.98345	3.47544	2.69536	-1.08763	-0.916443	0.488265	-0.522731	-0.385558	0.272222	-0.797478	-1.38447	-1.33177	-2.01435	-2.52404	-2.78306	-2.55155	-1.02253	0.531585	2.2463	3.22744	1.86855	2.8521	5.12459	2.30801	-1.17598	0.0677893	0.343982	-4.70654	-6.27136	-3.3141	-3.00753	0.522885	3.4018	0.593681	0.285785	0.186118	0.48445	2.37349
542	543	-2.69215	0.763929	0.602325	-1.64723	3.72631	5.45118	-1.57429	-1.5548	1.35809	-0.364316	-0.60461	0.068644	-0.935202	-2.04615	-1.00364	0.835826	1.07891	0.490029	0.142311	0.407051	0.229112	-0.457213	-0.810333	-1.29724	-1.59251	-1.89069	-2.16447	-0.544786	0.955237	1.40797	2.66434	0.78794	-0.990945	1.72191	1.36005	-1.07303	-1.20406	-0.510909	0.981342	0.411044	-0.412688	0.799033	1.11399	0.811651	-0.33564	-1.76087	-1.99012	-0.43933
543	544	0.188737	0.33178	0.59445	1.23932	1.30579	1.0617	0.688449	-0.13743	-0.361734	-0.90395	-1.51606	-0.271162	2.44925	3.82544	2.30568	1.94009	0.840731	-3.43374	-4.37067	-3.25744	-3.39454	-2.6237	-1.53619	-0.615263	0.291436	1.06213	1.14751	1.03158	1.79649	1.98988	1.6462	1.16813	0.438186	0.281412	-0.63388	-1.41047	-0.40573	-0.441875	-1.11866	0.102503	1.39309	1.47459	1.05578	0.707102	0.591747	-0.422887	-1.68744	-1.82594
544	545	-1.75888	-0.793147	1.02855	5.44859	4.37215	0.822535	1.188	-1.47189	-3.97993	-2.77745	-1.08281	3.82851	4.62264	-0.13585	-0.807362	-0.0481613	-0.0920849	0.247987	-0.0986979	-0.0814152	0.16825	0.285212	0.290435	0.209809	0.138973	-0.0194944	0.180511	-0.165414	-0.183745	1.01308	0.401025	-1.41872	-1.78887	-1.40305	-0.878989	0.0517784	0.787131	0.60364	0.39183	0.119831	-0.316996	-0.334084	-0.774469	-1.34107	-1.80839	-1.85385	-0.630632	0.657836
545	546	-2.07064	-0.893857	-0.0607646	2.11659	2.71105	1.34929	0.101304	-1.07279	-1.57758	-0.872658	-0.829047	-0.762246	0.377164	-0.219946	-0.649778	0.4824	-0.403486	-1.21045	-0.806432	-1.07764	-0.452063	0.583143	0.766132	1.07616	1.43199	1.3566	2.20881	2.14882	-0.297117	-0.639386	-0.209159	-1.47907	-0.874431	-0.00392799	-1.18782	-1.46519	-0.024555	0.520875	-0.305162	-0.489113	-0.767376	-1.64927	-1.63909	-2.82564	-3.52949	-1.53734	-0.980625	1.6763
546	547	0.505437	-0.365136	-1.08832	-1.25923	-0.529019	0.413793	-0.0333604	-1.12232	-0.186015	1.25845	0.229066	-0.876061	-0.231824	0.736888	1.37818	0.687331	-0.85063	-0.978998	-0.614765	-0.968794	-0.559144	0.301595	0.674554	1.35827	1.77106	2.15704	2.93549	1.68972	0.170294	0.153063	-1.03959	-2.57244	-3.81434	-3.88797	-2.22829	-1.38256	1.71514	5.1981	3.24995	0.402412	-0.361765	-0.261249	-0.611473	-1.68089	-0.831372	0.748739	0.776971	-0.464951
547	548	2.46095	2.19752	-0.444181	-3.70175	-3.56869	0.116745	4.04352	4.48146	0.629693	-2.0028	-0.37938	0.377116	-0.812069	-1.22554	-2.04012	-1.87258	2.08731	5.4771	2.96512	-0.898135	-0.872949	-0.533075	-0.921167	-0.729324	-1.4994	-1.58292	-2.64108	-3.34123	0.122194	-0.938529	-0.69845	5.90953	2.91716	-2.17871	1.04691	2.55503	1.20249	0.547532	-0.228527	-0.88581	-1.17889	-1.69287	-0.705943	0.663799	-0.389097	-1.16956	0.286792	1.41797
548	549	0.0453535	0.413764	0.418607	-0.445763	-0.941292	-0.199776	-0.570276	-1.06498	-0.522313	-1.62427	-1.77161	-1.48766	0.602156	5.1206	2.90409	-1.10065	-0.248596	-0.261301	-1.07434	-0.67629	-0.0876684	0.0547904	0.0554536	0.19698	0.143263	0.0885907	-0.410332	0.133176	2.68094	3.05547	0.939871	-0.383939	-2.27603	-3.5374	-1.89331	-1.00387	-0.401704	1.81487	1.88584	1.40588	2.48348	1.20228	-1.34792	-2.08092	-1.29464	0.0760747	-0.286249	-1.13401
549	550	1.80033	-0.201305	1.22451	3.74938	2.72122	1.36804	0.476706	-0.285786	-0.323941	0.573586	1.57251	1.85904	1.87877	1.00924	0.954264	1.90945	1.98697	2.778	3.27953	1.08891	-2.40323	-5.3881	-6.97911	-6.11034	-4.03928	-1.7144	0.307499	-0.0259817	0.754502	2.75702	1.34676	0.451912	1.78641	1.43276	-0.0551284	-1.10432	-0.82115	1.49977	3.26769	1.86032	-0.512763	0.0250844	1.73383	1.31096	1.34547	1.76426	0.0132812	-1.51351
550	551	0.239625	-1.36542	-1.37823	-0.618361	-1.78327	-1.74282	-1.35196	-1.6852	0.535631	3.1298	3.21928	2.95434	1.33926	-2.27254	-2.65516	-0.968246	-0.967286	-0.658685	-0.38051	-0.594977	-0.218265	0.0657896	0.0310175	0.0909539	0.0235119	-0.0235516	0.427526	0.0559298	0.345705	2.38064	1.43466	-0.713893	0.287909	1.03575	0.895536	0.990195	-0.157109	-0.608229	0.234822	0.509154	0.521134	-0.132199	-1.07732	-1.10097	-1.28122	-1.67231	-2.54589	-3.11211
551	552	0.799796	1.09715	4.58134	1.80352	-0.892674	0.746909	-0.899857	-2.48795	-1.53215	-0.405911	0.830082	2.21488	0.921013	-2.61343	-2.0383	0.539413	0.593348	1.17532	2.14889	0.988258	-0.327393	-0.744559	-1.38131	-1.64754	-1.94868	-2.0568	-1.87414	-3.21189	-2.55419	0.626458	2.40939	5.32629	8.15903	4.508	-2.02827	-3.17523	-1.39561	-0.119624	0.989773	-0.427523	-1.31791	0.0286041	-0.648121	-1.2716	2.21199	3.34878	-1.78412	-3.33345
552	553	-2.09628	-2.77474	-1.96652	-2.05847	-0.964405	0.451052	2.24505	6.68515	6.46657	0.432639	-4.50699	-5.61689	-2.8948	-1.50228	-0.566958	2.94131	1.34144	-2.33404	-0.336837	1.48028	0.772996	0.499472	0.266123	-0.107129	-0.206564	-0.320354	-0.539796	0.323228	1.3216	0.720859	-0.177077	-1.249	-1.77063	-0.658883	-0.268097	-0.476948	0.0041002	0.30929	0.398615	0.188768	-0.0176964	0.273016	0.570519	0.414215	-0.129927	-0.537794	-0.450673	0.114488
553	554	-1.35626	-2.20537	-2.22938	-2.81849	-2.04096	0.0581179	0.32703	0.291101	1.87112	2.53029	1.87746	0.786742	-0.687282	-1.03358	-0.155032	0.160008	-0.789672	-2.13406	-3.55862	-3.80848	-1.35753	1.56797	3.75971	5.4782	6.35795	5.27529	1.08063	-1.59394	-1.00235	-2.05419	-3.09221	-0.620898	0.416884	-1.88882	-2.20033	-1.35959	-1.04792	0.73483	1.39384	0.480731	0.102342	-0.507368	-0.679398	-0.017527	0.0883753	-0.0705584	0.282117	0.545527
554	555	0.317563	0.831362	-0.0150112	-0.0710585	-0.135527	-0.318982	-0.455712	-0.568637	-0.362424	-0.478173	0.124697	0.664711	0.378341	0.546034	0.751297	-0.218649	-1.75045	-1.90892	-1.18371	-0.860735	-0.626477	-0.394385	-0.0135144	0.905735	1.486	2.45643	3.52971	0.847752	-1.67901	-0.625836	-0.593497	-1.02058	-0.667569	-0.695326	-0.678328	-0.210965	0.375225	0.154991	0.148904	0.399663	0.149265	-0.0939671	-0.433259	-0.501751	-0.302262	-0.300226	-0.103641	0.12212
555	556	0.95731	0.502642	-0.507002	-0.577361	0.170267	-0.377017	-1.21169	-0.206463	0.380552	0.0567577	0.388499	0.175464	0.185097	1.11648	0.876425	0.190783	0.251378	-0.258707	-0.942518	-0.816392	-0.831879	-0.870813	-0.693121	-0.587479	-0.363095	-0.211451	0.407068	0.820681	0.996086	1.76743	1.35827	0.240762	-0.34945	-0.828492	-0.941398	-0.985765	-0.559776	0.189272	0.51544	0.782859	0.120317	-0.738362	0.414669	0.985278	-0.560698	-0.859902	-0.194051	-0.187076
556	557	1.91217	1.29845	-0.886586	1.53324	1.64798	0.165931	-0.183506	-0.806689	0.542537	0.344449	-0.316073	0.841767	-0.482425	-0.901475	1.00119	-0.00330888	-1.2819	-0.398448	-0.179638	-0.200358	0.0509365	-0.204759	-0.190799	-0.123598	-0.448452	-0.0672209	-0.557503	-1.41451	-0.232829	0.825592	1.57964	0.722158	-0.569198	0.0565928	-0.61144	-0.0637469	0.373825	-1.00334	0.0897357	1.32992	0.676242	-0.715646	0.019668	1.51093	0.336646	-0.567066	-0.89241	-0.662927
557	558	0.00866937	0.280541	0.191504	0.174469	0.102669	-1.37613	-1.72494	0.489686	0.94589	0.0811525	0.118925	-0.0095106	0.240411	0.561266	0.342832	0.0320213	-0.178403	-0.436238	-0.674046	-0.235506	0.19228	0.125203	0.0768097	-0.0462678	-0.15946	-0.397898	-0.463252	0.088623	0.583682	1.18827	1.13241	-0.230086	-0.858861	-0.475769	-0.175573	-0.107204	-0.271369	-0.474589	-0.190724	0.238543	-0.0433195	0.0784336	0.461824	-0.0288551	-0.362352	-0.206537	-0.127574	0.312936
558	559	0.581365	0.616558	0.730608	0.0150903	-0.887539	-0.536287	-0.551248	-0.885975	-0.354922	-0.0997516	-0.029532	-0.0688932	-0.153943	-0.106487	0.30153	1.18738	0.412101	-0.754746	-0.230445	0.380424	0.580247	0.484122	0.304433	0.239866	0.0786745	-0.0395883	-0.132371	0.0148318	0.23902	0.479212	0.306614	-0.734905	-0.815623	0.0457454	0.0190574	-0.280648	-0.45376	-0.321623	0.217617	-0.117235	-0.471492	0.182861	0.733867	0.730505	-0.176778	-0.833397	0.0360713	0.404139
559	560	0.437274	0.715511	0.188069	0.304047	0.341387	-0.325491	-0.446061	-0.142612	-0.303298	-0.940926	-0.613952	0.148646	0.482327	1.16399	1.10624	0.419327	0.313124	-0.0115016	-0.138597	0.217809	0.112468	0.0234087	0.141931	0.0330174	0.0446083	0.156231	0.319048	0.354099	-0.0170173	-0.000847858	-0.152878	-1.02429	-1.39868	-1.41857	-1.47848	-1.0726	-1.3495	-2.31742	-0.261974	2.4795	2.33031	3.35255	2.92666	-0.489875	-0.758674	0.44803	0.368375	-0.0766597
560	561	1.74147	4.75917	0.624169	-1.63013	-0.44595	0.129406	-0.291209	-0.842165	-0.317266	-0.221647	-0.345231	-0.490408	-0.591366	-0.0100466	-0.057679	-0.157231	0.0858757	-0.27568	-0.196237	0.371478	0.4969	0.433911	0.293385	0.0534884	-0.239288	-0.640986	-1.18668	-1.12091	-0.505651	-1.17008	-1.31156	-0.0963569	-0.119505	1.11035	2.82246	1.50368	0.327915	0.773063	0.48312	-0.826105	-0.756584	-0.446185	-1.0719	-0.322157	0.545536	0.802147	0.80132	0.360406
561	562	-0.412556	-2.23399	0.228569	1.55031	0.65646	1.22519	0.111189	-1.61546	-0.726072	1.30924	1.9313	-1.85175	-2.83742	1.82512	1.33379	-1.82818	-0.899623	-0.212296	-0.236239	0.823524	0.862587	0.231384	0.0664661	-0.0549264	0.249715	0.439783	0.494188	0.651838	0.46829	1.31947	1.63506	0.179959	-0.859848	-1.71298	-1.4098	0.0203919	-0.0942047	-0.660618	-0.30701	0.0714261	-0.334031	-2.86479	-3.63138	1.83421	3.40995	-1.83979	-2.6253	-0.828314
562	563	-0.614488	-0.458164	-0.38931	-1.21635	-1.10927	0.252312	0.511256	-1.15335	-1.31402	0.114817	-0.203304	-0.564503	-0.35629	-0.899803	-0.639597	-0.221935	-0.278559	-0.431284	-0.130048	1.39094	1.88392	1.36382	1.31166	0.8325	0.136181	-0.343994	-1.93139	-2.62667	0.501891	2.58538	2.5792	3.58016	1.16342	-3.2639	-3.13984	-0.47171	0.407393	-0.64988	-1.11302	-0.0864809	0.428137	-0.0202293	-0.424959	-0.572198	-0.480571	0.107466	0.730309	1.08052
563	564	0.469738	0.651396	0.369347	-0.302614	-0.354905	-0.171395	0.46346	0.598844	-0.745509	-1.50191	-1.83703	-2.1973	-2.14554	-2.371	-1.80903	0.460028	2.69975	2.70034	2.35431	2.56392	1.53536	0.560057	0.00732697	-0.608116	-0.918737	-1.16769	-1.26393	-1.21857	-0.466517	0.278165	-0.237527	-0.912629	-0.68197	0.307185	0.827026	0.833095	0.803772	0.67434	0.94983	0.22039	-1.36334	-2.1233	-1.57003	-0.264683	-0.0678591	-0.240944	-0.749859	-0.482633
564	565	-0.0768058	0.00115227	-0.230478	-1.25426	-1.39893	-0.112754	-0.799116	-3.38217	-3.16333	-0.352436	2.78788	4.9461	3.11634	1.3691	0.426212	-2.17732	-0.402807	3.06269	1.65027	-1.24132	-2.12258	-1.53093	-1.25119	-1.38407	-1.28795	-1.06512	0.43132	2.55726	3.07622	3.0647	2.68761	0.105682	-1.81362	-1.31746	-0.870732	-0.455126	-0.51054	-0.840034	-0.096428	0.114736	-0.049283	0.199259	0.515707	0.958165	0.839037	0.968014	1.48142	0.845094
565	566	-0.903272	-1.44249	-1.5392	-1.53587	0.295902	1.46301	1.18817	2.90855	2.50847	-0.0288067	0.219816	0.190543	-1.81821	-1.44083	0.422711	0.456443	0.674171	0.0649285	-1.2874	-0.195992	0.655501	0.292972	0.278595	0.183071	0.056057	-0.16649	-0.33747	-0.355451	-0.0121838	0.412587	0.162004	-0.610453	-1.38391	-2.21933	-2.93604	-1.72455	-1.2748	-0.573095	4.16813	4.46204	0.748918	0.393738	0.388249	-0.0603659	-0.299702	0.157985	0.57216	-0.483822
566	567	1.24579	0.693065	-1.24356	-2.16644	-0.357234	0.562454	-0.156484	-0.797944	-1.62683	0.285747	1.19764	-0.286505	1.76497	-1.04514	-6.23151	-3.8034	-1.20866	3.70125	7.74516	2.91454	0.0190511	0.449864	-0.451903	-0.585572	-0.485428	-0.737012	-0.406863	0.364958	0.370568	0.529673	0.0279898	-0.146727	1.0474	0.262247	-0.160654	0.177875	-0.826723	-0.791098	-0.133686	-0.904013	-2.13037	-1.38326	-0.426029	0.25458	1.16865	-0.239323	-1.05406	-0.296671
567	568	0.0365215	1.48367	1.33775	-0.0206731	-1.50861	-1.1284	-0.291011	-0.549366	0.146593	0.573849	-0.896466	0.288709	0.891019	-0.989846	-0.155435	0.107239	-0.90346	-0.892584	-0.486033	0.81216	0.964597	0.348789	0.295525	0.138324	0.109858	0.164351	0.397011	-0.391728	-0.678694	0.746234	-0.351267	-2.1852	0.326614	2.93631	2.12174	2.17976	1.88101	-1.44282	-3.3095	-2.94995	-3.47948	-3.4511	-0.748512	1.46538	2.05554	2.53444	2.06487	0.253465
568	569	0.767953	1.70298	1.49302	0.34038	-0.707108	-1.66079	-2.28607	-0.526608	1.32246	1.64064	1.35109	0.488165	0.776623	0.978792	-0.261706	-0.340724	-0.0540547	-0.468469	-0.114839	0.367822	0.424766	0.2518	-0.360605	-1.04321	-1.60603	-2.05557	-2.29593	-1.80939	-0.331119	0.839278	0.925595	0.571406	0.499755	0.541704	0.727765	1.95478	2.48784	1.03092	-0.692636	-1.31709	-0.90851	-1.28479	-0.607827	2.29007	2.64921	1.86408	2.71297	0.907771
569	570	2.37364	0.914472	0.823725	-0.170283	0.128161	0.0715098	-0.230178	-0.305891	-0.98947	-1.01844	-0.229204	-0.539471	-1.44187	-1.26689	-0.773601	0.409523	2.12353	1.99005	0.835379	0.12362	-0.467956	-0.857825	-1.10204	-1.2905	-1.52124	-1.57241	-1.83843	-1.36691	0.750734	1.28519	1.89127	3.86692	2.35838	0.416426	1.20682	0.912185	-0.298498	-0.790606	-0.921328	-0.3815	-0.684892	-2.01036	-1.43648	-0.540886	-0.605083	0.362358	0.867382	0.468018
570	571	-2.79886	-1.94983	-1.48172	-2.07701	-0.327728	1.39697	3.14506	5.31204	2.89186	0.0523917	-0.525386	-2.15616	-2.99408	-3.77097	-3.74338	-3.36557	-4.05826	1.52134	7.28449	3.74791	0.591056	0.869547	0.620433	0.957363	1.17191	1.27611	0.659844	-0.836783	-1.2454	-0.554816	-0.144047	-0.500084	-0.33697	-0.112353	-0.325372	-0.207553	-0.325648	-0.372962	-0.298869	-0.248415	-0.174179	-0.265316	-0.273815	-0.398213	-0.0277853	-0.0813504	-0.943392	-0.903421
571	572	1.20895	1.22038	1.47883	1.40173	-1.18322	-2.28243	-1.01337	-1.80375	-2.88307	-3.02797	-3.32356	-1.6195	-0.459975	0.462312	5.30414	6.08287	0.967898	-0.766363	0.383252	0.242095	-1.05578	-1.91915	-1.64425	-0.702117	0.918886	3.3906	4.74144	2.50822	-0.983187	-2.27698	-1.61633	-0.849033	-1.0378	-1.66199	-2.66231	-2.68903	-0.0502569	0.979248	0.871979	3.12453	2.41947	-0.0469258	0.396238	0.570778	-0.0290286	0.189169	-0.182835	-1.25389
572	573	-1.25149	1.37593	1.30423	-0.974872	0.193302	0.618787	0.742337	1.7083	0.0624912	-0.926433	-0.879581	-0.243656	1.63634	0.656531	-1.26325	-0.815647	0.301214	0.0619472	-0.347771	0.918461	1.10688	0.175914	-0.113189	-0.486843	-0.86413	-1.13813	-1.06535	-1.38108	-2.02891	-0.883219	1.51917	1.13029	-0.133978	2.92769	2.56802	-1.87822	-0.461161	0.0995691	-2.25454	-1.54304	-1.09017	-0.547215	-0.364666	-2.78846	-3.02692	2.96288	6.83221	2.46728
573	574	-1.67653	-1.84286	-0.829489	-0.945142	-1.47485	2.58945	5.08853	1.121	-0.635389	-1.3874	-3.97606	-2.73394	-0.391471	0.500926	2.81342	2.06477	-0.505236	1.46029	2.58785	1.14714	0.816664	0.374651	-0.153997	-0.34727	-0.50804	-0.612358	-0.423799	0.193859	0.216218	0.309438	0.576853	-0.247602	-1.03265	-1.51356	-1.59709	-0.476565	0.453181	0.416328	-0.289418	-1.09267	-1.00226	-0.490489	-0.887046	-0.426342	2.06038	2.96311	2.22688	0.982726
574	575	-0.301983	-0.37818	-0.0999824	0.578337	0.119475	-0.0137763	0.633227	0.826065	0.899383	0.374883	-0.205412	-0.546674	-1.36338	-1.31527	-0.858428	-0.843023	-0.47839	-0.384551	-0.0217503	1.25641	1.74003	1.27411	0.826957	0.289481	-0.365489	-0.992696	-0.979375	-0.69971	-1.07003	-0.248084	0.998155	1.09194	3.0294	3.55242	0.177626	-1.01326	-0.555838	-0.83875	-0.808844	-1.10977	-0.708935	-0.302585	-0.792935	-1.79214	-2.53701	-2.05133	-2.39877	0.327297
575	576	-1.61955	-5.08912	-5.22271	-3.39442	-1.55055	2.14638	6.1072	4.04481	1.13315	0.0646362	-1.73618	-1.69423	-1.06634	-0.696279	0.475921	1.2387	1.18565	0.282936	-0.551013	-0.510516	-0.34353	-0.310961	-0.14733	0.0210277	0.248694	0.574347	0.194075	-0.43881	-0.472028	-0.4962	-0.756462	-1.34452	-1.27619	-1.05208	-1.1455	0.672761	1.7694	1.82783	3.07905	1.45721	-1.12835	-0.668826	-0.156615	-0.657884	-0.88885	-0.981584	-1.50989	-1.61834
576	577	0.621039	0.890581	-1.94091	-2.20577	2.56132	4.97532	1.70528	0.016784	0.793339	0.808291	1.12907	0.446803	-1.01381	-0.891777	-0.174235	-0.066611	-0.608807	-0.526341	0.28111	0.0741327	-0.28854	-0.150896	-0.241814	-0.301203	-0.297605	-0.385429	-0.457204	0.13265	0.810277	0.338797	-0.349873	-1.07871	-0.820997	1.09179	0.788093	-0.76664	0.133133	0.786605	-0.324587	-0.599383	0.51083	0.665475	0.174582	0.955712	0.201885	-1.93761	-0.853778	1.25571
577	578	-1.98369	0.133325	0.567732	0.0542271	-1.60768	-1.63371	-1.75317	-1.26779	3.84319	4.2343	-0.00770606	-0.439481	-0.43143	-0.722631	0.558101	2.06555	1.2809	-2.23165	-2.99244	-1.14014	-0.870165	-0.90278	-0.376142	-0.127133	0.384154	1.09497	1.06939	1.94632	3.16211	2.06201	0.0183134	-1.25251	-0.891276	-0.733862	-1.76883	-1.5361	-1.02424	-0.0877534	1.01111	-0.463815	-0.866653	0.724461	0.667685	0.342095	-0.322308	-0.0163083	1.86542	0.441774
578	579	-0.214626	-0.889767	-0.361621	0.46303	0.541886	-0.164161	-0.685511	0.568756	0.401043	-0.118303	1.11264	0.216727	-1.55572	-0.526487	0.238344	-0.275044	0.0612834	-0.284338	-0.949362	-0.729776	-0.721583	-0.927597	-0.764652	-0.563704	-0.772033	-0.253298	-0.987407	-1.24296	3.48934	5.12042	1.06958	-0.411958	0.208958	-0.109109	-0.29917	0.238421	1.11597	0.97634	-0.0601539	-0.179054	-0.207351	0.0776655	0.974605	-0.404815	-2.31496	-1.48607	-0.067628	-0.6567
579	580	-0.120769	-0.0249696	0.910663	0.765713	-0.129843	-0.912665	-0.672694	-1.06024	-1.65664	-0.444225	0.638765	1.60397	1.68051	0.836019	0.928439	0.20582	-0.222225	0.539524	1.61306	2.41604	0.91589	-1.36772	-2.26894	-2.05797	-2.31526	-3.1755	-1.62232	0.7332	0.52637	-0.113117	-0.468686	-1.23583	-1.64724	-2.02793	1.63299	7.34515	5.23141	0.600789	0.734585	1.09757	-0.493661	-1.9696	-1.76218	-1.77252	-0.427449	2.58626	1.27971	-0.738353
580	581	-1.10758	-1.94841	-1.32322	-0.753923	0.0136407	2.10439	2.44879	2.11266	2.69809	-0.0262156	-3.28573	-2.15537	-0.528072	-0.117181	-0.244981	-1.14413	-0.160975	1.57519	1.2515	0.696248	0.76122	0.478968	0.0929478	-0.185434	-0.577579	-0.685122	-0.820605	-1.03503	0.167464	1.21842	0.31581	-0.59437	-0.596241	-0.342163	0.0711101	0.73291	0.870051	0.358338	-0.0264603	-0.426878	-0.325175	0.351146	0.236143	-0.83734	-1.13195	-0.389298	-0.212732	0.0182328
581	582	0.183995	0.37856	-0.395947	-0.97137	-0.777605	-0.666845	-0.579767	0.0582623	0.114333	0.0130665	-0.30404	-1.12434	-0.546556	0.588482	1.7687	2.78161	1.61142	-0.00598675	-0.524519	-0.558671	-0.348231	-0.427154	-0.590246	-0.555123	-0.412543	-0.497254	-0.202153	0.639134	1.03275	1.30146	1.03653	0.208257	-0.00810037	-0.319647	-1.3771	-1.94986	-1.61026	-0.204102	1.42762	0.551264	-0.471737	0.525036	1.10107	0.919994	0.0625398	-0.305358	-0.0301033	-0.216421
582	583	-0.59993	-2.39992	-0.656738	-0.122122	0.64414	1.86523	-0.268568	-1.11647	0.124983	-0.237156	0.441562	0.268026	-0.044082	2.41874	2.04109	-0.318975	-1.71015	-1.70539	-0.101763	-0.599171	-1.51246	-0.941343	-0.876147	-0.564168	0.0566698	0.535563	1.717	1.73779	0.205366	0.835988	1.65502	0.10089	-0.810495	-0.706641	-0.355951	-0.434591	-1.34817	-1.40831	-1.37981	-1.29557	0.391642	1.42918	0.558724	0.00354431	1.54206	2.67543	0.372794	-0.65567
583	584	0.261389	-0.398843	0.0883028	0.573793	0.456683	-0.655001	-1.16981	-0.14257	-0.820683	-1.74865	-0.712516	-0.278592	-0.654072	-0.0457779	1.56423	2.73161	2.37925	1.25608	0.545481	-0.0453028	-0.620178	-0.5192	-0.345321	-0.410011	-0.268681	-0.420503	-0.362999	-0.0786126	-0.206015	0.60731	1.73481	1.41784	-0.503904	-1.97765	-0.426982	1.12689	0.366762	-0.547123	-1.75589	-2.42366	-1.08077	-0.528502	-0.843997	0.886958	2.68259	2.66207	3.37281	3.28666
584	585	0.121781	0.234355	-0.730171	-1.21393	-0.643815	-0.189647	0.530044	1.03662	0.717872	0.61895	0.643605	0.536972	-0.0954846	-0.854557	-0.516229	-0.185956	-0.609241	-1.33807	-1.44159	-0.668722	-0.360503	-0.453119	-0.248262	0.174974	0.226757	0.813575	0.75065	-0.389895	2.01142	3.1376	-0.183378	-1.22532	-0.945809	-0.739193	-0.0319531	0.253368	0.762786	0.413602	0.32235	0.596554	0.0282594	-0.119935	-0.757698	-1.20558	-0.420234	-0.387503	-0.990639	-0.940083
585	586	1.21686	0.844437	0.374391	0.408973	-0.0749508	-0.616017	-0.473466	0.129792	-0.34593	-0.939842	-0.194919	0.466601	0.220755	0.305319	0.34337	-0.46688	-0.583477	0.0175653	0.134464	-0.216577	-0.551309	-0.441943	-0.26272	-0.245227	-0.12941	-0.290319	-0.286898	0.257455	0.455904	0.783362	0.904936	0.149289	-0.389109	-0.227323	0.349798	0.030627	-0.51997	-0.185123	-0.182184	-0.0249165	0.157461	-0.0757068	0.250749	0.274674	-0.174453	0.194177	0.504799	0.134717
586	587	0.846687	-0.394428	-1.27996	-1.73302	-1.60704	-1.05072	-0.781314	-0.932333	-1.35897	-1.51677	-2.36341	-0.312605	5.08488	4.52541	0.49087	0.423235	1.03335	0.381229	-0.0145192	-0.0791521	-0.0187751	-0.132674	-0.322588	-0.445078	-0.738853	-0.81783	-0.85922	-0.440654	0.632903	1.13664	1.47936	0.843619	-0.669951	-0.977794	-0.589722	-0.199547	0.0191529	0.157569	0.250764	-0.173295	-1.59402	-2.34332	-0.150001	2.20654	2.9509	2.75706	1.16849	0.592585
587	588	-0.536352	0.875206	1.28025	2.10327	3.5134	-0.117694	-3.04153	-1.79001	-0.240928	1.67626	0.118688	-2.06734	0.249277	0.487558	-0.870932	0.898481	1.08438	-0.601635	-1.24237	-1.80343	-1.5861	-0.825254	-0.0671064	0.917063	1.69095	2.50264	2.27455	1.75579	0.885926	-1.04739	-0.965848	-0.321388	0.283014	1.03831	-0.736313	-1.91913	-0.816448	0.647127	0.46939	-1.29026	-1.63442	-0.639336	0.0851489	-0.149927	-0.0615212	0.291381	-0.261014	-0.659238
588	589	2.81663	1.45659	0.127276	0.807417	1.4458	1.44859	0.135996	-0.88817	-0.425501	-0.580922	-0.956444	-0.79776	0.196081	1.45631	1.22688	1.28818	1.18905	-0.963163	-2.07374	-1.71034	-1.82278	-1.87703	-1.68605	-1.92047	-1.74084	-1.8004	-2.12606	3.35916	8.76942	4.44067	-0.21183	-0.704455	-1.29151	-1.00328	-0.216636	0.392954	-0.128863	-0.671566	0.395733	1.05445	1.00776	0.438154	0.364104	-0.012903	-2.11757	-2.48795	-1.43788	-1.22627
589	590	-0.353659	0.214479	2.34956	2.50488	2.55015	4.34202	2.43193	-2.29216	-3.40431	-1.69812	-0.910512	-0.857188	-0.881988	-1.26925	-0.878494	-0.00945672	-0.298283	-0.777126	-0.329044	0.0333873	-0.14184	-0.311865	-0.374722	-0.343091	-0.212921	0.0481789	0.466434	0.493854	0.349765	0.961316	0.795587	-0.5135	-0.589503	-0.125075	-0.298448	-0.033413	0.889199	1.08876	0.427722	0.114842	-0.162041	-0.00887559	0.505614	0.42727	0.225967	-0.505316	-1.34654	-1.08515
590	591	-0.639053	-1.24545	0.934245	2.36886	2.51043	4.00042	3.01307	-1.08501	-3.40899	-3.18987	-1.94827	-1.10411	-1.02517	-0.353903	0.370796	0.613746	0.938646	0.972638	0.964756	0.853615	0.0514798	-1.28726	-2.88206	-3.31574	-2.10306	-1.05621	0.0878726	1.8258	2.29912	2.16772	2.22858	1.66897	0.925688	0.0180054	-0.114578	-0.0984328	-0.639141	-0.125414	0.158208	0.175349	0.459901	0.0948826	-0.423701	-0.744655	-0.962812	-1.88889	-1.85611	-1.04437
591	592	-0.296369	-0.959234	-1.1216	-0.62919	-0.41044	-0.336968	-0.361329	0.000580489	0.709922	0.698144	0.23592	0.404883	0.167748	-0.708994	-0.0652242	1.11982	1.05909	0.34192	-0.0920514	-0.0407556	-0.159731	-0.280348	-0.173356	-0.0753719	0.0694439	0.294503	0.113614	-0.15111	0.013111	-0.386071	-0.839201	-1.09353	-1.46865	-1.60063	-1.13283	0.889611	2.53298	2.84048	1.59335	-1.44964	-1.38584	0.981947	0.220816	-0.599465	0.876449	1.06129	0.366583	0.157941
592	593	-0.130205	-1.35198	-0.981959	0.119017	0.198623	-0.166674	0.272295	0.216443	0.549518	2.15503	1.48623	0.191503	0.3142	0.129471	0.241905	-1.06866	-2.74907	-1.11637	0.202812	-0.530452	-0.648641	-0.301083	0.0523598	0.671807	1.12912	1.44067	1.85894	1.47035	0.533776	0.0939035	-0.322362	-1.31297	-2.53904	-3.34398	-2.98029	-2.18833	-2.36757	1.42123	6.88662	4.6747	1.02972	0.62228	-0.272848	-0.302463	0.306467	0.476807	0.280376	-0.96785
593	594	3.82307	6.25784	2.35066	0.451542	0.0191017	0.0215912	0.278959	0.606859	0.755417	-1.22317	-0.683437	0.764415	-0.485953	-1.64115	-1.90605	0.0803397	1.24569	-0.607984	-0.760639	-0.11307	-0.542405	-0.385547	-0.285488	-0.238275	-0.0951589	-0.21218	0.108206	0.226912	1.32998	3.0284	0.530904	-0.968784	1.73843	-0.453377	-3.67992	-1.05744	1.2749	0.651803	-0.62622	-1.32323	-0.747596	1.3563	1.87042	-0.349823	0.0712222	0.540545	-1.59271	-0.631777
594	595	1.09773	1.04458	0.223039	-0.275729	-0.42793	-0.347077	-0.390586	-0.39677	-0.062495	0.0665466	0.147822	0.20354	0.0586342	-0.0586522	-0.11498	-0.201037	-0.389373	-0.172549	0.646159	0.799996	-0.421072	-1.29451	-0.983468	-0.742762	-0.508359	-0.292685	-0.351954	0.5833	1.49636	1.30032	1.23911	0.755455	-0.549028	-1.16932	-0.127568	0.561105	-0.629307	-1.05641	-0.457911	-0.644218	-0.467263	0.1581	0.31738	0.625757	0.412617	-0.0951184	0.118372	0.17092
595	596	-1.95331	-1.69666	-1.59774	0.655017	2.93279	2.50444	3.12039	3.00687	-1.06323	-3.53421	-1.43388	0.642162	0.35712	-0.229268	0.167669	0.624688	0.267538	-0.158904	-0.542282	-0.986171	-0.801559	-0.564513	-0.619966	-0.486685	-0.329851	-0.399571	-0.170701	0.603194	1.13228	1.22125	1.15699	0.674448	0.24397	0.250124	-0.232892	-0.908411	-0.767744	-0.323601	-0.442799	-0.422069	-0.218233	-0.842288	-0.449355	0.696866	0.394667	-0.0284413	0.143126	0.509879
596	597	0.40432	-0.342086	-0.445109	0.0811852	0.508794	0.828476	0.841965	0.447588	0.0478488	0.02691	-0.30206	-0.80516	-0.587422	-0.600335	-0.564575	-0.0258161	-0.0423844	-0.138254	-0.166172	-0.378424	-0.182953	0.115304	0.235487	0.351218	0.41667	0.484163	0.470407	0.35494	0.713177	1.02726	0.330087	-0.177472	-0.385339	-0.95572	-0.839476	-0.167479	0.0170348	-0.647411	-0.928806	-0.250116	-0.0613861	0.188066	0.59771	0.0797591	-0.100747	0.154134	-0.139922	-0.22073
597	598	-0.0354942	0.88266	1.3011	1.23219	0.876755	0.074843	0.188638	0.815847	0.721234	0.244067	-0.410963	-0.487767	-0.380614	-0.908165	-0.781189	-0.444515	-0.110374	1.48992	2.56519	2.16077	1.13328	-0.749152	-2.59541	-2.67742	-1.54412	-0.706102	0.0464141	0.150879	-0.0110356	0.438106	-0.0497603	-0.397643	0.110229	0.104434	0.00512002	0.338569	0.950525	0.914177	0.757596	0.798713	-0.08	-1.23397	-1.32162	-0.266937	0.21322	-0.0339446	-0.14941	-0.560821
598	599	0.427151	0.0234369	0.568433	-0.319123	-0.370411	-0.577094	0.217102	1.81966	0.401491	-0.78847	-0.0118431	0.0592975	-1.14983	-0.39576	1.48697	-0.385134	-1.64098	0.621073	1.00148	0.126345	0.133674	-0.0857999	-0.129048	-0.435577	-0.350891	-0.751672	-0.595479	1.98627	0.598012	-0.322083	2.73524	-0.473654	-3.28231	0.804614	1.20944	-2.01137	-1.32156	1.26636	1.22493	-0.695492	-0.744229	0.261415	-0.290909	-0.768583	-0.0545016	1.48509	1.69303	0.045106
599	600	-0.750705	-0.779368	-1.07648	0.130314	2.36048	1.79558	-0.0302692	-1.08616	-1.29203	-0.525144	-0.165032	0.212169	0.251688	0.0747818	0.752089	0.950403	0.500058	0.0659333	-0.282882	-0.306932	0.0628499	0.237716	0.0314165	0.0404221	0.050889	0.265238	0.716531	0.648475	0.995783	1.36306	-0.165704	-1.07581	-0.228614	-0.712132	-0.950089	0.116667	-0.448356	-2.69159	-3.53199	-1.73052	-1.06005	0.776701	5.0878	3.38738	-0.0373169	0.849297	0.543103	-0.361262
600	601	-0.51154	-0.387647	-1.10793	0.264105	1.89949	1.64744	0.637666	0.247443	0.054992	-0.153866	0.262235	0.285184	-0.246335	0.0142724	0.24865	-0.0600494	-0.068831	0.278593	0.107594	-0.529645	-0.494289	-0.251623	-0.316503	-0.360874	-0.385052	-0.540508	-0.829321	-0.111345	0.984838	0.444798	-0.16174	0.17072	0.0873132	-0.158957	-0.250092	-0.0209001	-0.248453	-1.00457	-0.868429	-0.662726	0.143019	1.18832	0.771508	0.134289	-0.321196	0.0645133	0.43736	-0.446564
601	602	0.691031	0.325783	0.139636	0.46717	-0.0890801	-0.380024	0.112049	-0.298028	-0.329186	0.000928467	-0.563163	-0.490195	0.274171	0.727073	1.08098	0.765158	0.135423	0.155697	-0.242413	-0.771136	-0.591164	-0.580575	-0.793007	-0.925689	-0.923521	-1.25119	-0.865879	1.43096	2.54803	1.33718	0.337269	-0.319692	-1.14969	-1.00493	-0.051962	0.267147	0.506856	1.50363	2.12548	1.36634	-0.0348006	-0.379601	-0.0386363	-0.621051	-1.10801	-0.843597	-0.783882	-0.208199
602	603	-0.609005	-0.871773	-1.00324	-0.0879972	0.697592	0.705044	0.230246	-0.460968	-0.208181	0.233393	0.0765786	0.444954	0.172736	-0.465805	-0.0942865	-0.346203	-0.603594	-0.322964	-0.480303	-0.0957613	0.374515	0.287025	0.370409	0.485146	0.482942	0.745143	0.431564	-0.331255	0.315447	0.524869	-0.320093	-0.155969	-0.093379	-0.141442	0.216176	0.490333	0.394569	0.224517	0.593742	0.0342871	-0.551821	0.0410773	0.312496	-0.138007	-0.925499	-1.3783	-1.57438	-0.627976
603	604	0.0186254	-0.857262	-0.086997	1.63728	-0.340121	-1.95352	-0.734937	-0.104066	0.555572	0.533508	-0.21124	-0.225036	0.155679	0.0246284	-0.433607	0.0926077	0.112485	-0.599489	-0.576653	-0.144848	0.574776	0.961721	0.973839	1.07975	0.80419	0.711896	0.715381	-0.212788	-0.683311	-0.275745	0.337649	0.77648	-0.800227	-2.12048	-0.744592	0.394873	0.00528047	-0.894306	-1.08017	-0.094963	0.917494	0.857958	-0.174327	0.018139	0.833924	0.0980329	-0.441642	-0.0646397
604	605	-0.843312	-0.427652	0.329411	0.421981	-0.0642714	-0.37655	-1.25431	-1.84971	0.906061	2.78255	1.25405	0.207978	0.053072	1.04554	1.47177	-0.539797	-1.08158	0.112026	0.331838	-0.381403	-0.973727	-0.556876	-0.252175	-0.27618	-0.0341101	-0.0757426	-0.0291002	0.0401717	0.607796	1.34091	0.191016	-0.912809	-0.130767	0.700939	-0.0618534	-1.04151	0.701281	1.3271	-1.59628	-1.52207	0.865179	0.71421	-0.102046	-0.651594	0.000936192	0.686212	-0.274214	1.57046
605	606	-0.174828	0.220341	1.11797	0.555235	-0.0603776	0.0317031	-0.524627	-0.310509	0.328212	0.0359872	-0.360047	-0.0928779	0.231397	-0.20678	-0.220123	0.213728	-0.0193625	-0.67862	-0.501874	0.697983	0.827229	0.272362	0.254292	0.247187	0.216914	0.0277523	-0.367914	-1.51252	-2.11103	-0.426954	1.2529	1.95653	1.49296	-0.24124	-0.811758	-1.11862	-1.02056	0.420842	0.524492	0.434971	0.433473	0.0494998	0.40095	-0.323163	-0.358559	0.48138	0.0210462	0.0348473
606	607	0.062654	0.0556199	-0.108077	0.184843	0.377727	-0.06553	-0.525093	-0.104226	-0.0802428	-0.814372	-0.649524	-0.1621	-0.00300459	-0.0296841	-0.161685	0.0116335	-0.0353318	-0.260521	-0.163841	-0.252759	-0.17742	0.217017	0.354391	0.568803	0.668765	0.775834	0.879639	0.110676	-0.182844	0.491507	0.601271	0.0985168	-0.687541	-0.499487	0.550167	0.169697	-0.559335	-0.0860602	-0.0123935	-0.91055	-0.721124	-0.0601404	-0.405583	0.292512	0.810616	-0.0621442	0.0159173	0.128294
607	608	-0.900863	0.563514	0.747368	0.0482662	-0.0614845	-0.630814	-0.745272	-0.368717	-0.548905	-0.495695	-0.0105402	0.161818	0.233184	0.431616	0.0433424	-0.140964	0.271279	-0.0588491	-0.285777	0.507604	0.899874	0.427949	0.0609998	-0.0752722	-0.266319	-0.362048	-0.155545	0.117202	0.236495	0.378999	0.408697	0.321698	0.0835899	-0.237016	-0.1455	-0.0595921	-0.358988	-0.583099	-0.427027	-0.244835	-0.666955	-0.41194	0.236524	-0.145722	1.06831	2.59533	1.9506	1.29762
608	609	-0.325632	1.17647	1.0827	0.198481	-0.064058	0.273593	0.175156	0.0189792	0.5936	0.756102	0.596907	0.599488	0.762855	0.581744	-0.588142	-0.885434	-0.582178	-0.74532	-0.31396	-1.15815	-2.80872	-2.55117	-2.01588	-1.55607	-0.832843	-0.576134	0.401977	-0.155911	0.368474	6.82385	8.16782	0.956428	-3.13255	-2.85773	-1.62718	-0.564352	-0.724784	-0.453947	0.493543	0.686143	0.461469	0.493689	0.462751	0.13969	0.0119047	0.102285	-0.473049	-0.72393
609	610	0.179875	0.96189	1.14724	0.704809	-0.799492	-1.39395	0.577873	0.688765	-0.943543	-0.076842	1.47096	0.657223	-0.383718	0.438496	0.926495	-0.197544	-0.496125	-0.0769189	-0.620913	-0.734903	-0.383683	-0.420093	-0.461744	-0.465655	-0.513887	-0.662703	-0.24491	-0.0753005	-0.548174	0.173763	1.61569	1.66058	0.51375	0.500576	0.505163	0.112859	1.50023	1.0074	-1.19816	-0.723698	0.211821	-0.03397	-0.575715	-1.09344	-0.895366	0.268551	0.856648	0.831875
610	611	0.265817	-0.579012	-1.45751	-1.24519	-0.99814	-0.733401	-0.424809	-0.415661	-0.116929	0.932499	1.57875	0.879546	-0.0124843	-0.998012	-0.428884	0.732266	-0.562758	-0.679819	0.36745	0.210059	0.388993	0.409897	0.522321	0.679345	0.626229	0.732735	-0.458803	-0.847377	0.576036	1.02087	0.410702	-1.25942	-2.00868	-0.266108	0.57	-0.0281838	-0.312727	-0.351606	0.145499	1.30546	1.6534	0.399537	-0.670028	-0.509548	0.234369	1.12302	0.499819	-0.803797
611	612	0.76378	-0.331194	-1.96908	-1.86741	-1.19256	-1.3273	-1.33839	-0.378185	0.832013	1.0274	0.830987	0.510668	0.230561	0.291132	-0.0931239	-0.690502	-0.896935	-0.420903	-0.141439	-0.18747	0.230162	0.914815	2.42838	3.60247	3.00414	0.788451	-1.88261	-2.84657	-1.78752	0.110023	0.0093294	-1.29527	-0.459207	0.290388	0.167811	0.296155	-0.577465	-1.24487	-0.852451	-1.0172	-1.0599	-0.821924	-1.03646	0.704733	2.97811	3.05799	3.63263	3.01662
612	613	0.116862	-0.256256	-0.615158	0.0448621	-0.102228	-0.205282	-0.0295629	-0.110803	0.20937	0.200682	-0.200047	-0.208991	-0.159268	-0.161632	-0.673582	-1.09426	-0.104277	0.576118	0.399633	0.762628	0.960012	0.810659	0.67534	0.328495	0.127501	-0.0891074	0.121417	0.93399	0.781328	0.0409291	-0.678692	-1.47382	-1.44309	-1.3232	-1.60318	-1.71743	-1.18899	-1.28328	-0.7042	4.05788	5.01728	-0.335603	-1.88408	-1.13023	-2.21027	-2.17981	-1.14588	0.0401974
613	614	2.51612	0.653585	0.380472	0.472461	0.227489	0.0753736	-0.276804	-0.272583	0.102738	0.145364	-0.265985	-1.05443	-1.29689	-0.838956	-0.642258	-0.655066	-0.798827	-0.723145	-0.359495	-0.199304	0.0955778	0.365161	0.253713	0.283324	0.376694	0.552583	1.39857	1.63042	2.4006	4.31248	2.04514	-2.77925	-3.76979	-1.89317	-0.663592	-0.58229	-0.302659	-0.0314017	0.139673	0.0175402	-0.69201	-0.349295	0.180808	-0.0141433	-0.00449747	0.255308	0.634762	0.564778
614	615	-1.3571	-1.01233	-0.309807	0.661306	0.679576	0.454148	0.842689	0.608489	0.323344	0.590213	0.481291	0.227672	0.309811	0.400619	-0.00369801	-0.288379	-0.260012	-0.09665	0.384651	0.302336	-0.13527	-0.211295	-0.511029	-1.03024	-1.40623	-2.03916	-2.05084	-1.63395	0.120218	4.89416	5.25607	0.250443	-1.82688	-2.4863	-2.63711	-0.262951	0.934132	-0.0173821	0.572058	2.0339	1.57031	2.15096	2.7212	-0.864392	-3.58656	-2.05364	-0.123616	0.305363
615	616	0.0957135	0.427256	1.04288	-1.21995	-2.27263	0.0397914	0.448196	0.0142229	0.316869	0.820259	1.4316	0.561914	-0.386224	-0.0456018	-0.390376	-1.30493	-0.5066	1.15043	0.588545	-0.635596	-0.261713	-0.122203	-0.385664	-0.578007	-0.891836	-0.766331	-1.37546	-1.36476	1.44809	3.06284	2.19007	1.08785	-1.35858	-1.96748	1.14878	1.28248	-0.914975	-0.580129	-0.200011	0.00402727	0.137636	0.0161144	1.17697	0.639294	-1.10802	-0.661985	0.900603	1.007
616	617	-0.652113	-0.593179	-0.57395	-0.132517	1.26875	-0.347238	-2.44625	-2.18025	-1.70977	-0.468194	-0.0347363	-0.984071	1.6848	4.70511	3.63215	3.70114	3.03721	-1.19063	-2.83768	-1.57967	-0.752205	-0.479408	-0.480514	-0.306629	-0.24915	-0.287376	-0.20788	-0.476715	-0.0758552	1.08675	0.676611	-1.11066	-2.52158	-2.7934	-1.62134	-1.51431	0.0712492	5.2679	4.88203	0.184292	-0.686847	0.0632103	0.561733	-0.0628816	-0.521585	0.69117	0.560563	-0.0915341
617	618	-1.84055	-1.72973	-1.18219	-1.68452	-2.38258	-1.87842	-1.6599	1.74554	5.85402	3.51227	0.415544	0.40095	0.60101	0.28729	-0.338906	-0.363023	-0.642302	-0.963467	-0.443543	0.0487087	0.492409	0.600114	0.361597	0.308708	-0.0580283	-0.356633	-0.715141	-1.82982	-1.42729	0.147505	0.474094	0.395076	0.315374	0.266775	0.508118	0.51118	-0.129097	-0.476091	0.0232387	0.147725	0.509804	0.834037	0.174521	0.186788	0.269046	-0.0953255	0.257255	0.0900202
618	619	-0.368787	-0.326871	-0.531037	-0.477821	-0.350773	-0.0289976	0.127573	-0.182537	0.109471	0.536507	0.862709	0.786454	0.22329	0.242606	-0.396395	-1.05346	-0.697854	-1.08164	-1.16504	-0.0118961	0.783016	0.80916	0.715018	0.650037	0.496573	0.154886	-0.447927	-0.555319	-0.395104	-0.173505	0.118298	-1.32036	-1.72291	0.57486	1.21766	1.23899	1.86722	0.880689	0.0889167	0.43991	0.53156	0.859084	0.85269	-0.674564	-1.60044	-1.12227	-1.42431	-1.96857
619	620	-0.193797	0.145429	-0.0107535	0.394368	0.310658	0.347346	0.457353	0.291435	0.483797	0.418648	0.12342	0.0601377	-0.388866	-0.81762	-0.704378	-0.507922	-0.415829	-0.623281	-0.706609	-0.236105	0.365704	0.547828	0.476841	0.510545	0.381006	0.225502	-0.0972177	0.0430751	0.996229	1.36023	0.994316	-0.211201	-1.27461	-0.801737	-0.346388	-0.0423159	0.495831	0.0262103	-0.34428	0.147167	0.137538	-0.0474156	-0.196167	-0.616198	-0.671979	-1.43447	-1.88175	-0.680414
620	621	1.84962	0.528507	0.0826203	-0.553234	-0.808754	-2.0075	-0.244352	2.01218	-0.435519	-1.60062	-0.500416	-0.642002	-1.13921	-0.812378	0.354435	0.859557	0.161257	0.240528	1.16412	0.956422	0.32044	0.302965	0.328083	0.276071	0.362201	0.139676	0.0514509	0.584564	0.196003	0.366691	1.04304	0.0121075	-0.27842	-0.336555	-1.4339	-1.39556	0.304121	1.32586	0.20451	0.178835	1.77392	0.994882	-2.55338	-3.08152	-0.587792	-1.96994	-2.60939	-0.390305
621	622	0.995301	0.202344	0.691337	0.340081	-0.0597312	0.297708	-0.302089	0.213826	0.396421	-0.648269	-1.22062	-2.42205	-2.64284	-1.0935	-0.723583	-0.897259	0.616464	2.48504	2.69788	1.77993	1.11233	0.707006	0.22276	-0.121166	-0.397382	-0.566818	-0.561668	-0.449972	0.0599834	0.459003	0.307715	-0.0855649	-0.709478	-0.826705	-0.482292	-0.23244	0.299907	0.428787	0.424175	0.363694	-0.393775	-0.931979	-1.54171	-1.53599	-1.08822	-1.44852	-0.0584856	2.0453
622	623	-0.226151	0.0760521	-0.0259226	0.000496758	0.0991409	0.116685	0.547256	0.667563	-0.232185	-0.695573	-0.482486	-0.454616	0.309071	0.524257	-0.918025	-1.15943	-0.668212	-0.899379	-0.522712	0.165022	0.513076	0.55637	0.42959	0.346165	0.348321	-0.0130151	-0.202445	0.533537	0.820681	0.758554	0.0182378	-1.33117	-0.909957	-0.174718	-0.0755252	0.100903	-0.247188	-0.161304	0.0584478	-0.057157	0.409453	0.505962	0.134302	0.280181	0.243978	0.0613217	-0.411359	-1.28501
623	624	-0.344551	-0.898973	-0.832314	-0.887188	-1.18331	-0.602054	-1.0447	-2.57788	-1.87362	-0.724297	-1.32109	1.92568	5.73632	2.66854	-0.11341	0.601346	0.546702	0.0632552	0.0335462	0.135113	-0.208796	-0.44129	-0.28689	-0.249755	-0.179185	-0.0754093	-0.316411	-0.358286	0.979665	1.75651	0.30374	-0.972412	-0.965858	-0.648069	-0.223096	0.238073	0.30382	-0.395784	-0.662234	-0.00185825	0.279545	0.508401	0.795912	0.437502	0.0800969	0.497567	0.839913	0.664482
624	625	-0.168687	-0.152417	0.177912	0.200826	-0.0357239	0.183864	0.48525	0.455219	0.0575617	0.0376475	0.315564	0.0960644	0.771125	1.35836	0.029614	-0.532666	-0.506049	-1.27031	-1.48909	-1.54239	-1.30431	-0.724192	-0.378284	0.071615	0.527479	0.691793	0.644651	0.909979	1.12534	0.835775	-0.165995	-1.79512	-1.92956	0.44255	1.96814	0.915413	0.24576	-0.0223098	-0.594873	-0.153653	0.0306679	-0.185784	-0.0428365	0.0582128	0.339788	0.269228	-0.356934	-0.349282
625	626	0.0265198	0.872332	0.888576	-0.255948	-0.0861637	-1.33874	-1.3465	0.767342	0.376645	0.688743	1.19735	0.155713	0.419558	0.408936	-0.687301	-0.623073	0.413432	0.35407	0.0784731	0.143799	-0.459304	-0.664274	-0.477585	-0.592734	-0.73604	-0.595446	-1.02496	-0.564701	1.98665	2.26503	0.939716	0.721779	-0.473372	-1.46733	-0.80577	0.0313966	0.294463	0.000638853	0.0732034	0.392384	-0.841507	-1.27021	0.90447	1.29601	0.333131	1.38074	0.73883	-1.84135
626	627	-0.067261	-0.122363	-0.165499	0.57713	0.657509	-0.777286	-1.1379	0.284782	0.273314	0.00337846	1.18039	1.07117	-0.240325	-0.943938	-0.630488	-0.00324335	0.875788	0.715281	-1.16049	-1.50318	-0.937338	-0.970874	-0.438439	0.136279	0.502148	1.18419	1.22651	-0.0339703	-0.679159	0.503032	1.44424	-0.0762722	-1.10501	0.0898759	0.350312	0.342033	0.577834	-0.128192	-0.37797	-0.0416221	0.229267	0.443689	0.0271409	-0.281241	-0.00949784	-0.551002	-0.369212	0.345606
627	628	-1.04841	-0.795338	0.0845469	0.389929	0.536831	-0.125076	-0.651778	-0.119275	0.26351	-0.0748277	-0.352269	-0.304498	-0.485878	-0.287656	-0.067429	-0.159143	0.268896	0.576215	0.315962	0.144607	0.355078	0.582809	0.636179	0.505685	0.382696	0.326698	-0.279065	-0.502161	0.16243	-0.116435	-0.692335	-0.189112	-0.150622	-0.473901	-0.250271	-0.287774	-0.0785341	0.297627	0.168865	0.214385	-0.0858905	-0.265785	0.249797	-0.0250028	-0.25886	-0.375679	-0.709284	0.372903
628	629	0.810454	0.403417	0.345212	0.283531	0.239926	0.605672	0.874393	0.500946	0.33857	0.300892	-0.31268	-0.486149	-0.472996	-0.812167	-0.813928	-0.408205	0.419212	0.550064	-0.329702	-0.80641	-1.33245	-2.03083	-2.02019	-1.22634	0.367943	1.20547	0.214575	0.275805	2.02159	2.12208	0.63996	-0.475592	-0.620102	0.137661	0.689936	0.351205	-0.170903	0.365443	0.740072	-0.268169	-0.289367	0.56037	-0.038439	-1.08561	-1.1524	-0.623176	-0.295475	-0.16999
629	630	0.548797	0.422964	0.481378	0.12038	-1.10799	-1.00266	0.145084	0.0578656	0.0938321	0.457125	-0.0435173	-0.280335	-0.461785	-0.688864	0.0233849	0.344931	-0.24103	-0.243456	0.0419786	0.12272	0.257919	0.181542	0.121309	-0.0458076	-0.26769	-0.214451	-0.281144	0.0482661	0.901105	1.01346	0.237287	-0.245264	-0.326868	-0.376463	-0.296515	-0.360141	-0.201954	0.186975	0.478367	0.582793	0.189967	-0.0923639	0.0881084	-0.138574	-0.698168	-0.389186	-0.267601	-0.458435
630	631	1.30538	0.347654	-1.00736	0.34047	-0.115783	-1.13456	0.165116	0.0528762	-0.495823	0.558129	0.890233	-0.140169	-1.93748	-0.742703	0.286678	-2.98153	-2.92682	-0.227299	1.04505	2.10761	1.63117	1.10192	1.25562	1.05248	1.01306	0.785118	0.449054	0.128802	-0.741993	-1.27279	-0.305439	0.195196	-1.0591	-0.678095	0.61165	-0.230768	-1.21817	-1.56251	0.491051	2.44372	0.293191	-0.884987	-0.927707	-0.849977	0.596894	0.297624	-0.549877	0.109022
631	632	0.591157	0.184128	-1.27086	-1.64112	-0.632867	1.12935	0.164876	-1.39465	0.215829	0.501131	-0.768696	0.173347	0.728085	-0.0384685	-0.141563	0.374038	1.71547	1.47504	-0.437217	-0.572647	-0.278466	-0.584862	-0.502627	-0.498772	-0.663175	-0.464452	-0.54308	-0.327099	1.67	1.5061	-0.924643	-0.991368	-0.568638	-0.0510712	0.603311	-0.699359	-0.378365	1.31214	0.491015	-0.39131	-0.736067	-0.500765	0.811056	-0.454286	-0.98184	0.591959	-0.250621	-0.418495
632	633	-0.621603	-0.00862665	0.762324	0.579256	0.712715	0.746681	0.820853	0.770712	0.0767233	-0.0147847	0.385327	0.678152	0.703076	0.421153	0.204374	0.4167	0.906862	1.38823	1.45124	-0.0777308	-1.98964	-2.8922	-3.43862	-3.31595	-2.81496	-1.47952	0.991593	2.00613	1.62481	1.57861	1.29813	0.722978	0.258509	-0.0409348	-0.0391016	-0.0948622	-0.0969341	0.312771	0.549379	0.459279	0.21341	-0.256427	-0.134277	0.25273	0.0385733	0.149569	0.281251	0.00378907
633	634	-0.956996	-0.171892	-0.129797	-0.444359	-0.214991	-0.606417	-0.680228	-0.00511479	-0.206869	-0.0425504	1.70096	2.12406	0.53698	-0.388099	0.0469685	0.343069	-0.232225	-0.395488	-0.154675	-0.214315	0.0055185	0.189513	0.0930013	0.16375	0.049394	-0.0801298	0.110918	-0.270271	-0.160697	0.589729	0.602341	0.624816	-0.671225	-2.03714	-0.712576	0.424846	0.237963	-0.0890152	-0.17274	0.17312	0.213807	0.625178	0.536672	-0.745542	0.010795	1.18061	0.406501	0.397722
634	635	-1.01396	-1.52651	-0.814732	1.77886	3.42827	0.467089	-1.08568	0.988641	0.216469	-0.884074	0.55327	0.392221	-0.845001	-0.316896	-0.171142	-1.13081	-0.305278	1.07225	0.92273	0.50891	0.213781	-0.108852	-0.381124	-0.571692	-0.50927	-0.657227	-0.276516	0.136873	-0.585953	0.145311	0.7799	-1.20642	-0.0698844	2.63937	0.639191	-0.194541	1.19735	-0.26313	-0.983228	-0.370289	-0.43137	-0.212534	0.112782	0.787293	0.186528	-0.936026	-0.804683	-1.70192
635	636	0.0748923	0.185478	-0.00715075	0.080337	-0.215142	-0.718557	-0.221931	0.319661	-0.0538784	-0.60271	-0.487594	0.313625	0.552546	0.4577	0.805959	0.570172	0.165653	0.440277	0.328688	-0.380076	-0.622168	-0.525134	-0.553772	-0.476942	-0.465638	-0.337055	-0.237644	-0.191532	0.534702	0.737276	0.0933928	-0.131592	-0.114906	-0.209927	-0.12155	0.637502	0.84817	0.147068	0.0762348	-0.0548895	-0.275606	-0.0271277	-0.149024	0.059877	0.724322	0.727765	0.50051	-0.129108
636	637	0.116793	0.198687	0.213479	-0.20298	-0.0749473	-0.0214689	-0.725008	-0.40922	-0.0759185	-1.00341	-0.374564	1.48193	1.31015	0.15266	-0.126656	-0.355447	-0.108117	0.404493	-0.316962	-0.797247	-0.370036	-0.126426	0.0867318	0.301869	0.3884	0.398503	0.659124	0.610672	0.140129	0.410331	0.166745	-0.897664	-0.897002	-0.294439	0.00585012	-0.0559899	-0.153136	0.514354	1.06563	0.68864	0.348643	0.047994	-0.663923	-0.940631	-0.199737	0.150024	-0.314284	-0.143279
637	638	-0.560468	1.51765	3.26908	2.06295	0.411109	-0.911275	-1.4455	-1.02509	-0.857923	-0.251208	0.496621	0.82119	0.128711	-0.948895	-0.199996	0.300461	-0.435099	-0.661977	-0.879834	-0.557506	0.367497	0.757995	0.926266	0.914357	0.808371	0.729743	-0.0413875	-0.435649	0.650083	1.23601	0.332135	-0.776037	-0.734287	-0.100273	-0.363703	-0.16115	0.37213	-0.0517444	0.0428911	-0.0847663	-0.502496	-0.294188	-0.808421	-0.347291	0.261945	-0.403882	0.50947	0.65218
638	639	-0.358271	0.0388268	-0.522889	0.652285	1.36921	-0.812434	-0.170663	0.1165	-1.19988	0.368681	1.03371	-1.1568	-1.72666	-0.208422	-0.0441799	-0.394126	0.138312	0.0252074	0.538969	2.19172	2.52427	1.65775	0.147751	-2.04161	-3.70304	-3.86303	-2.70442	-1.56416	0.480351	2.683	2.16416	1.2192	1.03181	1.37202	2.65724	1.37294	-0.613327	0.759161	0.408593	-1.03921	0.894767	0.56246	-1.76522	-1.76386	-1.63881	-0.78808	0.838596	0.311545
639	640	0.40399	2.7011	-0.322425	-2.54421	0.0595771	0.395641	-1.66152	-1.25945	0.261687	0.63843	0.208377	-0.0491271	0.0474677	0.675784	1.55895	1.08729	-0.488393	-1.35572	-0.589064	0.206386	-0.0147521	0.108653	0.448098	0.92313	0.91703	0.748127	0.736172	-1.04948	-0.854268	1.02341	0.619101	-0.0039989	-1.48482	-1.33366	0.116133	-1.02176	-0.806403	0.13366	-0.466157	-1.5656	-0.824359	1.99523	2.2301	1.77483	1.9247	0.614563	-0.134648	-0.116399
640	641	0.305524	0.507161	-0.0840679	-0.555872	0.206802	0.637629	-0.447808	-1.49605	-1.37523	-0.69816	-0.745837	-1.08373	0.254281	1.97847	2.19049	1.5741	0.844387	0.551325	0.37943	0.0152127	-0.186472	-0.397618	-0.530023	-0.592049	-0.709119	-0.796997	-0.69436	-0.27634	0.200182	0.465296	0.43316	0.436887	0.178748	-0.636462	-0.670802	0.056251	0.0415202	-0.264416	0.0453668	0.432387	0.522419	0.370956	0.228664	0.327762	0.146565	0.208972	0.370903	-0.29118
641	642	0.175883	-0.016983	0.0764541	0.172362	0.189048	-0.183119	-0.270162	-0.192744	0.201027	0.206948	-0.465351	-0.10712	-0.190263	-0.605281	0.193796	0.405762	0.487799	0.383061	-0.472814	-0.309713	0.0645462	-0.044292	0.0155701	-0.0476331	-0.0465034	0.000220982	-0.00773955	0.324853	0.659448	0.66235	0.416535	-0.0338304	-0.45647	-0.798151	-0.577578	-0.269406	-0.530477	-0.0216249	0.460077	-0.275777	-0.238841	0.472706	0.631775	0.778456	0.353945	-0.144324	-0.0971723	-0.606241
642	643	0.447635	0.242739	0.0292189	-0.290802	0.0566599	0.0868509	-0.0699609	-0.123403	-0.376516	-0.145214	-0.105501	0.378656	0.653091	-0.608843	-0.93275	-0.011258	-0.490374	-0.728061	0.845149	1.12505	0.412004	0.353074	0.0918282	0.043092	-0.166184	-0.277806	0.134283	-0.0305275	0.53088	0.251078	-1.54307	-0.560717	-0.166487	-1.62603	-0.211627	1.1524	0.763397	0.362776	-0.0253995	-0.00879899	-0.153884	-0.188419	0.275304	0.344425	0.0395869	0.155543	0.306416	0.21904
643	644	-1.30833	-0.297419	1.42812	0.0120765	-0.0428147	0.27043	-0.377943	-0.0759824	-1.02634	-0.222808	2.46219	1.65	0.150296	-0.155057	-0.617478	-0.19115	0.729706	0.699882	-0.777721	-1.62183	-1.16941	-1.04424	-1.0968	-0.999414	-0.906808	-0.898879	-0.04342	1.24332	2.19037	3.10797	1.31111	-1.14578	-0.706254	-0.760299	-0.393042	0.974107	0.126464	-0.0508162	-0.0344174	-1.67698	-0.0168285	2.04473	-0.256767	-0.651889	1.21016	0.933344	0.63891	-0.334992
644	645	-0.649215	0.0421184	0.145906	0.270075	0.157496	-0.205589	-0.448158	-0.0542345	0.29227	0.373618	0.486551	0.687707	0.575931	-0.28769	-0.65524	-0.362584	-0.10466	0.170657	-0.109694	-0.505699	-0.502338	-0.534218	-0.394243	-0.126962	-0.0723409	0.118739	0.810247	1.17583	0.68105	0.182776	0.0384517	-0.127268	-0.359428	-0.382215	-0.512108	-0.694105	-0.0598138	0.447162	-0.0879678	-0.415409	-0.494552	-0.484865	0.35367	0.209576	-1.02555	-0.0942733	1.44602	0.955111
645	646	0.419166	0.588346	0.00176352	-0.085202	-0.0762945	-0.73483	-0.402493	0.269216	0.096169	0.0549528	0.417616	0.463469	0.279594	0.199162	0.0807343	0.108015	0.128468	0.330706	0.547874	0.224498	0.112715	0.206882	0.0536019	-0.166678	-0.494773	-1.05345	-1.30891	-0.621163	-0.228025	-0.50231	-0.286836	-0.465443	-1.2858	-1.33306	-0.132435	1.67496	2.5923	1.98932	0.723519	0.173872	0.179744	-0.488643	-0.733228	-0.336864	-0.299031	-0.138421	0.0197759	0.173339
646	647	0.387915	0.0611898	-0.0159267	0.466274	0.210483	-0.0531142	0.276527	-0.161375	-0.15157	0.231452	-0.783954	-1.21826	-0.704347	-0.325249	0.634474	0.878386	0.443278	0.316182	-0.120961	-0.0345763	0.226957	-0.107161	-0.15463	-0.167456	-0.306564	-0.231579	-0.479098	-0.537751	-0.0384698	-0.0584314	-0.210504	-0.317644	-0.454273	0.579842	1.20993	0.219784	-0.223104	-0.027214	-0.0214129	0.0600977	0.086732	0.493277	0.736865	0.236511	-0.0751442	-0.138178	-0.0826684	-0.169503
647	648	-0.578981	0.180008	0.823671	0.442513	0.229613	0.667734	-0.846829	-1.37008	0.505415	0.392468	-0.414195	-0.749412	-1.15671	-0.279237	-0.113965	-1.52961	-2.1073	-0.95009	1.20062	1.99366	1.18802	0.808593	0.701153	0.516206	0.464809	0.444376	0.107932	0.0359754	0.569972	0.32891	-0.204031	-0.829024	-1.78473	-1.37374	-0.144611	0.364386	0.268452	0.276963	0.303253	0.0953145	0.541973	0.264757	-1.0456	-0.877818	-0.270045	-0.197491	0.388172	0.552419
648	649	1.87518	0.424476	1.06054	3.27221	1.85663	-1.30561	-2.36225	-0.606106	0.130094	-0.388096	0.635105	0.305976	0.490994	0.525501	-2.28732	-1.40737	0.361214	-0.40012	0.623219	0.522042	-0.506201	-0.101958	-0.0847629	0.0652039	0.105891	0.204395	0.341471	-0.0324305	1.0785	1.88644	0.805163	-0.516722	-1.53152	-0.601094	0.28977	-0.271922	0.470427	0.89591	-0.56346	-1.94036	-0.765397	1.47019	0.973107	-0.929688	-1.31381	0.14705	0.84851	0.432579
649	650	-0.706186	-1.17115	-0.922744	-0.727551	-0.437799	-0.201538	-0.774092	-1.33981	-0.399786	0.917384	0.769385	0.299304	1.02479	0.845406	-0.423329	-0.334276	0.475133	0.932663	0.466734	-0.157222	0.10201	0.233251	0.135849	-0.0174681	0.0259282	0.141004	0.152379	0.251158	0.0573468	0.361042	0.570843	-0.189147	-0.813278	-0.412628	0.386285	0.0558913	-0.0966327	0.551191	0.352299	-0.00484246	0.00627151	-0.0421069	0.0735338	0.279669	0.640455	0.636543	0.0108471	-0.0691237
650	651	-0.554955	0.089318	0.101854	-0.548558	-0.437376	0.0115317	0.643102	0.701013	0.313376	0.0848965	-0.0985734	-0.175367	-0.862012	-0.811079	-0.347302	-1.14301	-1.04709	-0.873857	-0.901064	0.437676	0.917115	0.596523	0.768851	0.744757	0.60282	0.749914	0.341112	-0.280318	0.569959	1.31517	0.315106	-0.886196	-0.923581	-0.518045	-0.640564	-0.787314	-0.581248	-0.209128	0.0334013	0.169697	0.430924	0.369419	0.267598	0.368498	-0.063213	-0.132894	0.445039	-0.0154179
651	652	0.449747	-0.0224907	-0.510544	-0.0344993	0.656628	0.376831	0.19133	0.259149	0.0619432	0.0995442	-0.469615	-1.46873	-0.945969	0.195036	0.0339533	-0.397352	-0.321634	-0.309193	-0.121904	0.3795	0.594987	0.505742	0.44025	0.286674	0.245399	0.226678	0.160487	0.264943	0.0603195	0.0538368	-0.0288195	-0.894225	-0.782204	-0.222042	-0.325963	0.158909	0.268691	-0.0151897	0.48117	0.278333	-0.143694	0.0424007	0.0794642	0.247563	-0.187814	-0.176901	0.558484	0.0722507
652	653	0.429526	0.62194	0.371055	0.162134	0.234762	0.165679	-0.404565	-0.816885	0.0671743	0.123262	-0.164457	0.10939	-0.149452	-0.385279	-0.63981	-0.374109	-0.0257483	0.0865851	0.701235	0.859967	0.681797	0.48131	-0.0221907	-0.612402	-1.13554	-1.64365	-1.94731	-0.751589	0.887043	1.15202	1.24029	1.03847	0.273369	0.255747	0.235832	-0.388668	-0.69564	-0.635621	-0.381612	-0.482902	-0.756022	-0.25836	-0.237007	-0.430292	-0.0989211	-0.163483	0.731734	1.72643
653	654	0.101121	-0.335958	-0.0408456	-0.193129	-0.617488	0.107297	0.640654	0.0106092	0.0634513	0.397023	-0.0578031	-0.1094	0.102286	0.0410765	-0.00160665	-0.0352229	0.0767894	0.0620911	-0.0170974	0.203731	0.134994	-0.175733	-0.286633	-0.324195	-0.312166	-0.281415	-0.211371	0.00423762	0.78186	1.52856	1.37962	0.401866	-1.17712	-1.11526	0.621559	0.837609	0.368069	0.45928	-0.259712	-0.915462	-1.03363	-1.22236	-0.527825	-0.190128	-0.997734	-0.540966	1.40383	2.39181
654	655	0.716897	-1.09265	-0.558531	1.01827	0.44899	-0.959041	-0.950809	-0.225294	0.764787	1.52335	0.677368	-0.326188	0.22585	0.874071	1.86382	2.21111	0.430794	-0.234158	0.499467	-0.29229	-2.13039	-3.57686	-4.12996	-3.72917	-2.29562	-0.558174	0.432174	1.64959	2.58242	2.59493	2.6853	2.1247	0.988041	-0.448739	-1.17745	-0.448311	0.248784	0.699162	-0.0160889	-0.511895	0.190368	0.331334	0.699985	-0.504946	-2.22096	-0.803094	0.455841	-0.520778
655	656	0.381766	0.0374466	0.188427	0.581486	-0.173	-0.221661	-0.125043	-0.293702	0.251279	-0.106145	-0.285843	-0.215904	-0.734002	0.287904	0.76309	-0.12831	-0.319054	-0.500548	0.0360858	0.979162	0.872837	0.532029	0.175296	-0.344062	-0.765757	-1.20403	-1.51313	-1.13848	0.434183	1.82975	1.67632	1.45619	0.47239	-1.2169	-0.90439	-0.218155	-0.133059	-0.230565	-0.345321	0.279436	-0.0899072	0.0747626	1.02393	0.731505	1.40098	0.767647	-1.20542	-1.53599
656	657	0.885916	0.744395	0.463355	0.133135	-0.564106	-0.48305	0.262978	0.107244	-0.180296	-0.266278	-0.686141	-0.218127	0.362565	0.285162	0.324483	0.39987	1.1102	1.4063	0.557268	-0.0936839	-0.507978	-0.653776	-0.710493	-0.925396	-1.08527	-1.26242	-1.23068	-1.0901	0.541858	2.91315	2.12329	0.352828	0.117722	-0.140392	0.0323163	0.0832578	-0.440512	-0.380527	-0.11048	-0.320583	-0.550235	-0.27219	0.0712111	0.233119	0.179071	0.0413617	-0.152718	-0.269445
657	658	0.230086	1.08072	1.00757	0.800287	0.435641	-0.10298	-0.742286	-0.787971	-0.326164	-0.547391	-0.589539	-0.282666	-0.367668	-0.494328	-0.226937	0.0382647	0.123725	0.290291	0.318897	0.542505	0.500714	-0.0578249	-0.263742	-0.311188	-0.349934	-0.0442866	0.459002	0.694535	0.92296	1.23744	0.826635	0.155087	-0.0705218	-0.658073	-1.24736	-1.16336	-0.711948	0.583136	0.841676	-0.643804	-0.965322	-0.724164	-0.797914	-0.351432	-0.327924	-0.0163331	1.7186	2.29581
658	659	0.157949	0.106638	0.356315	0.510378	-0.282946	-0.99767	-0.797829	-0.337198	0.374475	0.753183	0.329635	0.878989	1.69664	0.090446	-1.42673	-0.623608	-0.0957542	-0.753752	-0.543006	0.580166	0.783185	0.272171	-0.384711	-2.15104	-3.95148	-2.6228	0.0570407	0.879542	1.75248	2.89413	1.96576	-0.175034	-0.338342	0.837408	0.726147	0.759519	0.62325	-0.933911	-2.27554	-2.3527	-0.0174517	2.1776	1.12701	0.221383	0.455877	0.180057	0.160837	-0.504835
659	660	-0.255623	0.515738	0.6176	1.23525	0.601104	-0.997919	-0.504596	-0.237743	-0.65857	-0.445337	-0.00560111	0.402644	-0.328693	-0.559459	-0.877969	-1.91922	-0.0357929	1.12255	-0.700561	-0.983141	-0.161258	0.0314929	0.19125	0.290377	0.305367	0.832255	1.12927	0.577258	1.30373	2.285	0.405611	-1.42801	-0.24221	0.269754	-1.11566	0.674388	2.31595	-1.2838	-3.15369	-1.73083	-0.693132	0.0983678	-0.48125	-0.948702	0.331979	1.42124	0.520727	-0.144036
660	661	-0.783622	0.107545	0.226457	0.276465	-0.269132	0.361384	1.12513	-0.168412	1.23851	1.2963	-1.21159	0.426886	1.15043	-1.32036	-0.959781	0.535132	-0.0105945	-0.0847517	0.222163	-0.489568	-0.743545	-0.655821	-0.683394	-0.737792	-0.803892	-0.643773	-1.15402	-0.606761	1.83422	2.39307	0.435516	-0.75537	0.167301	0.699912	0.386759	0.837098	0.247286	-0.649721	-0.533286	0.00659657	1.03679	0.0315658	-1.5316	-0.855877	0.393197	1.27116	0.635762	-1.39466
661	662	-0.00819696	-0.317165	0.190005	0.259343	-0.390119	-0.296083	-1.00764	-0.938577	0.996669	1.21158	0.249433	0.335727	0.487019	0.34296	0.44911	0.471684	-0.0617049	-0.490927	-0.202983	-0.20143	-0.606297	-0.622371	-0.452831	-0.299269	-0.143899	0.0202959	0.13909	0.358963	0.799722	0.739868	-0.390705	-1.29447	-0.611528	0.144359	0.00387192	0.127926	0.798781	1.07782	0.36832	0.336252	0.437955	-0.702577	-0.461172	0.063933	-0.56275	-0.46577	-0.788191	-0.887339
662	663	-0.00931917	-0.21363	-0.354556	-0.778532	-0.690389	-0.474609	0.000590522	0.794722	1.12732	0.9276	0.137197	-0.527043	-0.63951	-1.05901	-1.2645	-1.21042	-1.50084	-0.776775	0.58086	0.603538	0.149662	0.246147	0.445373	0.641936	0.819297	1.06903	1.0074	0.0975651	-0.382624	0.50785	0.758352	-0.325487	-0.509545	-0.315418	-0.763971	-0.31868	0.102702	0.204026	0.46673	-0.666997	-1.09297	-0.233812	-0.287684	0.122896	0.570788	0.209873	-0.0880262	-0.628912
663	664	-0.394005	-0.230753	0.576793	0.6694	0.495307	0.421061	0.112096	0.231122	0.61241	0.101773	-0.160978	0.179356	-0.0187399	-0.191224	-0.238211	-0.410383	-0.594431	-0.809788	-0.739533	-0.537914	-0.281666	0.0220335	-0.0174673	-0.0986946	0.0289667	-0.0460853	0.116965	0.320985	0.218184	0.474592	-0.0859975	-1.03701	-0.896807	-0.331479	0.956411	1.61252	0.818346	0.81779	0.527174	-0.810978	-0.772501	-0.219908	-0.757474	-0.839099	-0.110282	-0.103797	-0.189769	0.209912
664	665	-0.461645	0.166108	-0.899547	-0.579488	1.43766	-0.161689	-0.862776	0.981728	0.831433	-0.189985	-1.12494	-1.10788	-0.0272706	0.912322	1.30466	0.229462	-0.1646	0.773336	0.131845	-1.00368	-0.981521	-0.747391	-0.430972	-0.00828347	0.365654	0.479048	0.5385	0.299285	-0.450754	0.119321	0.325989	-1.1246	-0.668859	-0.225371	-1.24101	0.0812276	1.21816	0.415244	0.208076	-0.0426182	0.0278263	0.387072	0.324941	0.394283	0.53359	0.747125	-0.0487264	-0.642592
665	666	-0.263079	-0.921742	-0.338646	1.13263	0.552722	-1.57516	-1.64554	-0.313167	1.0312	0.636857	-0.688938	-0.035262	-0.278106	-0.276738	0.709085	-1.63488	-0.991056	1.80817	-0.577807	-1.59519	0.0751737	0.321905	0.71368	1.31374	1.54409	1.72293	2.06971	1.21793	-0.562958	0.0129409	1.45413	0.209838	-1.82242	-1.85395	-1.86385	-1.98268	-0.0057124	0.858227	0.655372	1.29318	-0.324574	-1.07099	0.812048	0.338634	-0.836427	0.313188	0.493057	-0.883626
666	667	0.086307	0.461147	-0.276873	-0.666851	-0.799312	-0.587137	0.0816724	0.333845	0.851826	1.16301	0.437714	-0.666847	-0.772789	0.660736	1.34517	0.111931	-1.66812	-1.61731	0.331567	0.573289	-0.388799	-0.227367	-0.116869	-0.274645	-0.215004	-0.2084	-0.0977057	-0.134633	-0.220527	0.542016	0.631454	-0.0994027	0.288675	0.37397	0.275467	0.218515	-0.655277	-0.376422	0.366448	0.493906	0.52552	0.109736	0.43483	0.636859	-0.345724	-0.857908	-0.623752	-0.0623899
667	668	0.0534024	-0.39522	-0.66765	0.117273	0.565522	0.361176	0.0331053	-0.428756	-0.552168	-0.745956	-0.584307	-0.125198	-0.259101	-0.404422	-0.496759	-0.520292	-0.23511	-0.00505277	-0.422547	-0.848062	0.0945109	0.823044	0.641225	1.01504	1.12646	1.28083	1.53829	0.398576	0.00576438	0.740626	0.191731	-0.853199	-0.96009	-0.741723	-1.08201	-0.634502	0.400102	0.498572	0.313982	-0.15708	-0.210448	-0.0117549	-1.02129	-1.65106	-0.635244	0.691014	1.24679	0.787225
668	669	-1.02781	-0.228495	0.589877	1.00796	0.493992	0.00235168	0.0357021	-0.367854	-0.16565	-0.00190566	0.252722	0.971733	0.0880454	-0.833359	-0.789676	-0.845441	-0.851371	-1.208	-0.352994	1.31021	1.25843	0.75693	0.236325	-0.379786	-0.710444	-1.20904	-0.256674	1.05144	1.0235	0.650329	-0.20893	-0.705149	-0.417249	0.302752	0.515353	-5.39111e-05	0.139467	-0.281566	-0.621432	0.111807	0.342498	0.426481	0.56359	0.193419	-0.127185	-0.0282321	-0.444897	-0.768655
669	670	-0.495861	-0.283735	-0.22797	0.0280725	0.569735	-0.164965	-0.610951	0.201346	0.545607	0.0835724	-0.727263	-1.00032	-0.503933	-0.143521	-0.156879	-0.136158	0.174875	-0.0423946	-0.436417	0.0750227	0.361588	0.35086	0.7059	0.731444	0.788832	0.810429	0.396837	0.222482	0.320569	0.463425	0.0233399	-0.36471	0.264073	0.40669	-0.226315	-0.526566	0.0456572	0.314181	-0.981808	-1.50673	-1.11329	-1.73939	-1.68349	-0.787829	-0.450307	0.296399	0.788561	0.238592
670	671	-1.8216	0.62808	0.42911	-0.148797	-0.624053	-0.90765	-0.372288	0.904171	1.1619	0.0875085	-0.284054	-0.433275	-1.02443	-0.536631	0.816994	0.604542	-0.93221	-1.66872	-0.698156	0.804427	0.822549	0.379038	0.282221	0.18272	0.101864	-0.108117	0.26876	-0.225059	-0.896295	0.554297	0.879945	-0.964679	-0.917483	0.296728	-0.676226	-0.967541	0.827978	2.40577	1.66664	-0.682932	-0.526209	-1.18643	-0.997294	2.20833	0.242952	-1.10355	0.901291	-1.42443
671	672	0.328829	-0.192801	-0.986503	-0.789787	1.05903	1.78749	0.0949431	-0.405061	0.567999	0.55118	-0.129068	-0.415016	-0.325451	-0.0291102	0.275538	0.0569673	-0.0901273	0.125484	-0.0989111	-0.809325	-1.26505	-1.23724	-1.24793	-0.793226	-0.352877	0.28291	1.63051	1.27591	0.978357	1.80488	1.06498	-0.209902	-1.41523	-1.47415	0.29664	0.605299	-0.450854	-0.505041	0.0452166	0.500122	0.133447	-0.360215	0.413499	0.252993	-0.95033	-0.402857	-0.324607	-1.14281
672	673	-0.121405	-0.169683	0.286307	0.641817	-0.0319951	-0.365459	0.714003	1.27374	0.216908	-0.394795	0.282195	0.422866	-0.156173	0.168479	0.499596	-0.112106	-0.388636	0.0789884	0.150598	-0.48192	-0.80785	-0.638289	-0.655656	-0.747333	-0.628621	-0.747376	-0.448355	0.541993	1.07483	1.33092	1.23573	0.311675	-0.143121	0.21476	-0.0359455	-0.442517	-0.0117401	0.466053	0.726662	0.581501	-0.0816536	-0.485389	-0.713166	-0.504982	-0.140963	0.0153289	0.379391	-0.423368
673	674	-0.0399437	0.46735	0.138334	-0.28761	-0.252784	-0.326615	-0.24037	0.0748333	0.133164	-0.131678	-0.301955	-0.0901956	0.688633	0.842839	0.189645	0.484593	0.0615698	-0.585409	0.390314	0.170398	-0.663903	-0.492984	-0.396583	-0.28319	-0.25295	-0.114532	-0.114251	-0.156811	0.704899	0.947604	0.0798616	-0.256815	-0.179674	-0.0262502	0.170864	-0.0577184	-0.185755	-0.133788	-0.281983	-0.0272614	0.237795	-0.1976	-0.164565	0.724368	1.06264	0.76554	0.534944	-0.254109
674	675	-0.0997572	-0.606737	-0.420416	0.262587	-0.191655	-0.712464	0.0688995	0.0391881	-0.128693	0.36705	-0.202869	-0.426476	0.206484	0.163333	0.0384081	0.225837	0.088171	-0.114362	0.0466802	0.0620942	0.0550287	0.283986	0.184095	-0.0330069	-0.142543	-0.168846	-0.180313	-0.197925	0.416049	0.767611	-0.193081	-1.15346	-1.32274	-1.01753	-0.232353	0.388416	0.2916	-0.128201	-0.696769	-1.15097	-0.996126	0.950582	3.55193	2.68595	0.0243932	-0.820951	-0.923373	-0.721973
675	676	0.916626	1.38184	2.06969	0.153305	-0.687064	0.513445	-0.762538	-1.63633	-1.43872	-1.78791	-0.664241	0.999085	1.16142	0.394418	-0.232145	-0.282085	0.850265	2.29842	1.44175	-1.43137	-2.75257	-1.74477	-0.267444	0.989794	1.81893	2.31859	2.20034	0.480076	-1.54612	-1.26913	-0.79941	-1.07889	-0.396307	-1.11592	-0.365556	1.15488	-0.615674	0.357866	1.34856	0.203422	1.25108	0.0348786	-1.27639	-0.470243	-0.732106	-0.167285	0.341393	0.726545
676	677	0.203713	-0.512363	-0.748556	-0.434818	-0.358898	-0.0385603	-0.407207	-0.576456	0.0457185	0.469361	0.448134	0.0324166	-0.0702826	0.229291	0.415689	0.298966	-0.108709	-0.985553	-1.11103	0.3019	1.04568	0.705624	0.483583	0.236437	-0.216348	-0.335226	-0.541406	-0.749403	0.484883	1.16421	0.67248	0.552634	-0.477985	-1.07405	-0.460333	-0.40092	0.287686	0.640566	0.146344	0.699565	-0.653594	-1.80213	0.395459	0.744917	-0.023051	0.0677541	-0.524816	-0.518882
677	678	0.480726	-0.382718	-0.924361	-0.844827	0.396493	0.622076	0.107585	0.392209	0.437092	0.406126	0.239427	0.0845838	-0.0303652	-0.385691	0.110199	0.411067	-0.503742	-0.943412	-0.284022	0.170985	0.0138791	-0.0704056	-0.176419	-0.132775	-0.225084	-0.744403	-0.393252	0.321192	0.560483	0.881851	0.712279	-0.0210485	-0.311467	-0.594165	-0.757031	0.169212	0.738026	0.443435	0.421299	0.77124	0.617374	0.427956	1.32706	0.805166	-0.711255	-0.912625	-1.07844	-1.1179
678	679	-0.582156	1.01536	0.0881745	-1.40271	-0.487559	-0.625266	-0.566036	0.25158	0.602149	-0.498344	-1.55282	-1.11531	-0.60037	1.20888	0.690383	-1.60051	-1.4146	-2.21205	-1.2331	1.40577	1.30836	1.51113	1.89963	1.63426	1.60273	0.514407	-0.155374	-0.17424	-1.31521	-1.07218	-0.0335192	-1.20595	-1.11872	1.06079	1.33094	0.693095	0.507003	-0.19917	-0.216629	0.976918	0.934874	-1.11897	-0.909563	0.704655	-0.00609921	-0.473226	-0.455402	-0.163829
679	680	-0.959544	-0.853652	-0.468729	0.554071	0.464431	-0.364087	-0.0422341	0.699241	0.399733	0.141444	0.367835	0.462404	0.344055	0.588792	-0.268883	-0.590221	0.724942	-0.543907	-1.24262	-0.0767158	-0.409796	-0.306702	-0.102764	-0.165732	0.116881	0.165845	0.641502	0.626828	0.57731	0.669602	-0.800573	-1.3159	0.0471779	0.560968	-0.00233393	-0.673961	-0.707917	-0.302868	-0.069563	0.691596	1.53209	0.88355	0.0628722	0.0703716	-0.290791	-0.171896	0.425326	-0.232403
680	681	-0.00923618	-0.195233	-0.0114683	-0.258826	-0.753949	-0.0680853	0.0260456	-0.260032	0.516068	0.898522	0.336798	0.261435	0.0414069	-0.662339	-0.861307	-0.685972	-0.251355	-0.54265	-0.887702	-0.0675792	0.336512	0.295567	0.343837	0.315517	0.376001	0.424254	0.558544	0.233516	0.464809	0.999775	-0.293114	-0.901125	-0.274952	-0.632121	-0.55955	0.0826737	0.137594	-0.367256	-0.623392	0.304914	1.10963	0.469749	-0.320389	0.0453028	0.339823	0.278471	0.746052	0.458666
681	682	0.854645	0.0325325	-0.246277	-0.0846678	-0.723978	-2.01305	-1.71464	-0.271299	0.299005	-0.0908934	-0.0778317	0.680222	1.00018	0.304208	-0.615141	-0.514121	-0.356274	-0.648712	-0.589391	-0.427042	0.0161362	0.39353	0.610788	0.82886	0.842383	1.07461	0.83431	0.334683	0.716552	0.988071	0.212712	-0.700104	-0.754639	-0.627935	-0.573528	-0.156241	-0.291129	-0.686728	-0.399235	0.0191237	0.273779	0.404713	0.11586	-0.231531	-0.280626	-0.651453	-0.688602	0.114658
682	683	0.389708	0.524616	0.642897	-0.254611	-0.138126	0.529521	-0.0273059	-0.147351	0.231527	-0.174171	-0.583372	-0.68691	-0.59332	0.174355	0.71914	0.226532	-0.511812	-0.75182	-0.399114	-0.0513711	-0.193735	-0.20778	-0.119792	-0.185657	-0.172412	-0.280042	0.295205	1.22921	1.41205	0.804915	-0.521141	-0.884507	-0.401731	0.105758	0.605096	-0.239719	-0.632764	0.405781	0.271105	-0.365915	0.295166	-0.121412	-1.03903	0.114989	0.182095	-0.295666	0.680267	0.49876
683	684	1.06959	0.712513	-1.00801	-0.724896	-0.0286586	1.35331	1.89585	-0.774462	-2.43072	-0.83945	0.148294	-0.00862297	0.0758412	0.78168	0.859776	-1.20207	-1.57489	0.33499	1.13716	0.909512	0.387469	0.189086	0.167982	0.0628572	-0.0973996	-0.0609787	-0.206488	-0.925402	0.177909	0.92685	-0.584034	-0.504065	-0.360629	-0.287295	1.30698	1.01278	0.504598	0.404125	-1.16686	-0.560362	0.761373	-0.348785	-0.539894	0.112239	-0.277767	-0.157773	0.481431	0.835857
684	685	2.54906	-0.178471	-1.27607	-2.43216	-0.834066	2.3934	1.26513	0.157604	-0.074728	-0.245158	0.905612	1.23472	-0.0123328	-0.688017	0.353051	0.587628	-0.475601	-1.231	-1.08865	-0.239881	0.105037	0.14432	0.240835	0.239016	0.335076	0.141664	0.0103788	0.181286	-0.389115	-0.23169	0.826407	-0.570703	-1.61161	0.203456	0.635425	-0.00603165	0.68838	0.317506	-1.20675	-0.678164	0.458167	0.244739	0.0517828	0.00307395	0.44899	1.09575	0.568623	-0.961294
685	686	0.0749657	0.360184	-0.111462	-0.497748	-0.498005	-0.210871	0.18409	0.228553	0.297594	1.07796	1.08802	0.0138569	-0.376239	0.201341	0.176837	-0.458367	0.0684035	0.33827	-0.449126	-0.452747	-0.23225	-0.325015	-0.206952	-0.211741	-0.121472	-0.0909318	-0.11671	0.674753	0.975096	0.623189	0.249612	-0.7597	-0.944002	-0.764117	-0.703233	0.0987466	0.300099	0.174959	0.27973	0.132939	-0.100772	-0.433814	-0.644456	-0.259492	0.136558	-0.0573199	0.645317	1.48247
686	687	0.553495	0.320872	0.977565	1.93477	1.54289	-0.308247	-2.11061	-2.46965	-2.14599	-1.97206	-1.7871	-1.80283	-0.324484	2.02836	2.09997	1.28053	1.21365	0.613527	-0.292646	-0.95918	-1.36648	-1.00179	-0.161843	0.674984	1.40976	1.78189	1.18128	0.329408	0.893714	1.63753	0.732268	-0.627747	-0.846303	-0.595832	-0.486783	-0.184609	-0.503307	-0.748184	-0.316825	-0.61891	-0.994193	-0.442952	0.146701	0.101765	0.416093	0.752792	0.54561	1.06386
687	688	-0.565035	-0.302459	-0.0889703	0.244849	1.32823	1.25783	0.379608	-0.230675	-0.62646	-0.215495	0.477557	0.404197	-0.164087	-0.419014	-0.51782	-0.286415	-0.193718	-0.70525	-0.0563956	0.814757	0.415499	0.237912	0.253571	0.21832	0.268389	0.351545	0.782457	0.152766	-0.864103	-0.239608	0.276925	-0.312159	-0.306227	-0.0679621	-0.268248	0.066324	-0.0835745	-0.586301	0.0906001	0.455955	0.256706	0.488109	0.14046	-0.438802	-0.000369962	0.184364	-0.317991	-0.445981
688	689	0.582632	2.69854	1.38667	-1.19611	-1.17221	-1.59869	-0.60221	1.53007	0.545412	-0.206423	-0.123926	0.290491	0.484439	-0.567374	0.65069	1.67147	-0.325246	-0.488832	1.00831	0.0119178	-1.38654	-1.27404	-1.17945	-1.13592	-0.997534	-0.887688	-0.846978	0.355391	2.43525	2.79633	1.69303	-0.0757876	-0.758321	-0.562627	-1.21604	0.146878	0.695928	-1.33093	-0.895982	-0.0468383	0.143729	1.13273	0.842116	-0.186875	0.299584	0.764864	-1.89314	-2.04396
689	690	0.624701	-1.06714	1.8045	1.97502	-0.777514	0.882419	0.890546	-0.594025	1.28541	1.52704	-0.0221734	-0.957324	-0.961909	-0.167458	0.502993	1.01339	-1.503	-3.57239	-0.931521	0.745818	0.800683	1.50881	1.31333	0.884515	0.38554	-0.121377	-0.290852	-1.22443	-2.39952	-2.11863	0.740665	1.42714	-0.228453	1.11196	-0.472093	-3.08275	0.293233	2.35276	-0.42973	-0.596671	1.8967	-0.0315029	-1.18148	-0.00753829	-0.342252	0.707058	0.79252	0.555949
690	691	-0.653437	-0.234782	-0.469083	-0.330792	0.83323	0.659693	0.0603956	-0.124915	-0.183105	0.104547	0.0926062	0.144975	0.44741	0.319776	-0.0600129	-0.118439	-0.122045	-0.108283	0.465372	0.485979	-0.069928	-0.187499	-0.533086	-0.60985	-0.760209	-0.889436	-0.554361	-1.82257	-0.61592	3.21778	2.329	-0.264895	-0.67252	-0.617168	-0.235553	0.0923085	0.172362	0.114829	0.199874	0.292342	0.0807871	0.032445	0.308449	0.510754	0.0332266	-0.128334	0.3035	0.325512
691	692	1.42986	2.23252	0.734151	-0.09104	0.380231	0.615294	-0.231456	-0.242126	0.342259	-0.349214	-0.57745	-0.375229	-0.747602	-0.888079	-0.482738	0.32458	0.329051	0.0515522	0.51833	0.506584	0.261661	0.263043	0.128683	0.111158	-0.0361148	0.0514215	0.0880187	-0.527556	-0.211412	0.590368	0.242309	-0.41839	-0.553894	-0.421227	-0.67468	-0.837772	-0.190404	0.226955	-0.0472622	-0.265019	-0.392141	-0.490774	-0.135914	0.329647	0.457039	0.722198	0.649196	-0.0256959
692	693	-0.428459	-0.721852	-0.5444	0.35602	-0.399988	-1.16662	0.524863	1.03437	0.430857	0.910877	0.841389	0.672282	0.732756	-0.172032	-0.918033	-0.737499	-0.443741	-0.0181955	0.221896	-0.00790368	-0.166571	-0.313351	-0.347771	-0.374543	-0.512933	-0.274013	-0.735535	-1.30358	0.800636	2.84066	1.66545	0.116642	-0.347775	-0.62138	-0.431241	0.0123666	0.0900915	0.285531	0.939131	1.15458	0.0691969	-1.20254	-0.930687	-0.247009	-0.0425989	0.0588116	-0.235488	-0.0294128
693	694	-0.0878314	0.94607	0.194061	-0.426198	0.096098	0.0220116	0.0248284	0.967288	0.571301	-1.12882	-1.66725	-0.125611	0.946121	0.0981719	0.44021	0.314859	-1.88566	-1.30866	0.183486	-0.811972	-1.29001	-0.896845	-0.644116	-0.158841	0.0822148	0.0480457	0.707017	1.44606	1.10179	1.1692	1.54301	1.01544	0.765486	1.34118	2.46248	1.19859	-1.81672	-0.949597	0.203945	-0.672135	-0.405892	-1.25745	-2.30653	-1.46602	-0.406766	-0.62406	-0.549196	0.883694
694	695	-0.043419	0.789832	0.50613	0.81243	0.860445	-0.59787	0.18267	0.33439	-0.595643	-0.0726234	-0.240142	-1.1796	-0.84939	0.850631	0.559052	-0.396642	0.713613	0.659893	-0.346688	-0.396123	-0.308198	-0.268453	-0.216446	-0.211489	0.0174519	-0.130839	-0.135583	0.806229	0.084092	-0.522858	0.52047	-0.368939	-0.414708	1.18409	0.906277	0.577609	0.863125	-0.618967	-2.3553	-1.02543	0.150869	-0.50585	0.502912	1.26881	0.517954	-0.139847	-0.593623	-0.367243
695	696	2.25644	1.1864	0.526538	-0.378375	-0.515945	-0.262667	-0.140863	0.165741	0.411838	0.0512684	-0.682739	-0.91449	-0.529208	-0.00689109	0.299188	0.113541	-0.252922	-0.538706	-0.348339	0.1683	0.190664	0.0123487	0.119669	0.225428	0.162754	0.446564	-0.175343	-0.959129	0.238091	0.501384	-0.00390618	0.517637	0.366942	0.185597	0.336211	0.128979	0.224928	0.724674	0.578005	0.0705405	-0.429509	-1.22543	-1.17178	-1.06989	-0.447993	1.23494	0.898033	0.0647668
696	697	0.447942	-0.198347	0.195241	0.0023423	-1.07327	-0.0422434	0.594263	0.00702184	-0.329975	-0.568721	-0.0609389	0.295337	0.407427	0.653036	0.151846	-0.0616193	0.661769	0.810594	0.186769	-0.230988	-0.572841	-0.790706	-0.724627	-0.77404	-0.769131	-0.760513	-0.75925	-0.275196	0.502489	1.23274	1.16907	0.315163	-0.354565	-0.688574	-0.334094	0.097495	0.0683791	0.210376	0.308956	0.284931	0.18585	0.146079	0.444677	0.815925	0.762372	-0.0411296	-0.918994	-0.936857
697	698	-0.295388	0.517581	0.872405	0.374656	0.185672	0.272428	-0.158647	-0.255325	-0.0409776	-0.292383	-1.02942	-1.22987	-0.398494	-0.229288	-0.943879	-0.606551	0.624728	1.10647	1.04119	1.12229	0.935344	0.548548	0.109748	-0.234155	-0.4834	-0.966442	-0.912096	-1.03191	-0.982599	0.866728	1.37571	0.0824757	0.0525623	0.1306	-0.252156	-0.0781539	0.179606	0.189287	0.064708	0.0838086	0.0878438	-0.00438623	0.256756	0.679233	0.389813	-0.460321	-0.785006	-0.626086
698	699	0.542855	-0.510259	0.401839	1.22673	0.574636	-0.359717	-0.506874	-0.838745	-0.918164	0.225463	0.627238	1.03922	1.35173	-0.364789	-1.36356	-0.892229	0.0988584	1.45272	0.627284	-0.988809	-1.02862	-0.969538	-0.810012	-0.452556	-0.313131	-0.259582	-0.364362	0.862415	2.40947	1.29236	-0.32764	-0.109712	-0.375791	-1.81501	-1.15526	0.965994	0.431534	-0.249136	0.433318	-0.144141	0.179455	0.30168	-0.810681	0.356774	1.03032	0.2838	1.41547	0.981665
699	700	-0.48438	0.0795505	-0.44527	-0.352748	0.708296	0.0377868	0.0959988	0.696618	0.0514884	0.0746741	-0.215666	-0.759745	-0.146991	-0.0850592	0.294156	1.16077	0.239111	-0.351822	0.35243	0.526679	0.520732	0.462378	0.139302	-0.126998	-0.41897	-0.833278	-0.898268	-0.609253	-0.762308	-0.629352	0.204768	0.260302	-0.224758	0.0398482	-0.15974	-1.34817	-1.40002	-0.260347	1.03512	1.82978	1.6336	1.22947	0.230334	-0.50484	0.185229	0.485981	-0.0499741	-0.532632
700	701	1.55079	0.48707	0.517145	1.94227	1.93812	1.05886	-0.183284	-0.392843	0.0409064	0.470759	0.943457	0.656773	0.717528	0.644714	-0.139091	-0.0242565	0.573532	1.75866	2.7186	1.46122	-0.318991	-2.1049	-4.00643	-3.76305	-2.91948	-2.00245	0.00997347	-0.22593	-0.168142	1.65811	0.214523	-0.894357	0.759988	1.04624	0.39532	-0.0167886	-0.18833	0.315889	0.769416	0.592737	-0.0686498	0.00652445	1.15079	1.19397	1.23933	1.77805	-0.0712169	-1.17432
701	702	0.0258895	0.196561	0.370746	0.116711	0.0818075	0.179967	-0.565583	-0.307568	0.552311	-0.0617844	-0.343215	0.0183131	-0.225508	-0.193239	0.394533	0.302925	-0.448677	-0.565072	-0.349577	-0.535858	-0.508366	-0.115178	0.119286	0.140283	0.228535	0.148971	0.161079	0.737631	1.04922	0.904983	0.230359	-0.761424	-0.814106	-0.430505	-0.356746	-0.222916	-0.0755768	0.0918325	0.215274	0.178617	0.182613	0.0189695	-0.233006	0.229564	0.649598	-0.48118	-1.06829	0.0745213
702	703	-0.676383	-0.308778	0.222789	0.791802	0.266522	0.00534582	0.458111	-0.0100367	0.0316736	0.218632	-0.16854	0.119545	0.0781781	-0.331745	0.143751	0.211394	-0.240715	0.159258	0.106434	-0.393371	-0.294402	-0.341132	-0.414914	-0.439816	-0.517462	-0.602114	-0.66599	0.189854	1.17834	0.885807	0.467692	0.429296	0.106243	0.0987027	0.2189	0.0781034	0.232657	0.765493	1.02961	0.332322	-0.53032	-1.0191	-1.23179	-0.718247	-0.178376	-0.377612	-0.652033	-0.578997
703	704	-0.0364678	0.235875	-0.0641847	-0.0329076	0.669338	0.768049	0.620455	0.469639	0.130719	-0.156529	-0.638604	-0.648111	-0.14669	-0.109981	-0.806178	-0.865004	0.677759	1.79306	2.14355	1.13831	-1.75468	-3.41438	-3.80438	-4.11824	-4.09222	-2.79347	0.321716	2.44249	3.25998	3.3142	1.84059	1.20243	1.33598	0.71778	0.82927	1.39927	0.871731	-0.0962283	-0.277261	-0.0742689	-0.528532	-0.961498	-0.632244	-0.150962	0.24575	0.416689	0.0426932	-0.413131
704	705	0.701167	0.488465	-0.0283587	0.52319	-0.0178276	-0.13755	0.212498	-0.493364	0.0548181	0.939271	0.748089	-0.10375	-0.933605	-0.337112	0.794202	1.11968	-0.425155	-1.13224	0.373952	-0.225721	-1.31282	-0.821577	-0.778592	-0.472149	-0.0741598	0.167861	0.972671	1.19282	0.496969	1.0163	1.94452	-0.588768	-2.30407	-0.455021	0.839042	2.02627	-0.172582	-3.21531	-0.851735	0.608818	-0.131894	-0.179122	0.811403	1.56622	-0.504611	-1.35632	0.333388	1.8209
705	706	0.10462	0.154692	-0.0359295	0.308051	-0.435553	-1.46684	-0.181418	1.01513	0.584523	-0.423919	0.117108	1.05554	-0.674587	-0.842283	0.365401	-0.235784	0.676296	1.18419	0.108348	0.454908	0.431847	-0.16035	-0.314173	-0.623414	-0.681502	-0.902318	-0.754574	0.0253559	0.840317	1.87701	1.03567	-1.34367	-1.8668	-0.927067	0.0296406	0.322605	-0.560739	-1.28849	-1.28829	-0.606019	1.77173	3.44588	1.66285	-0.133016	0.397707	0.385555	-0.382389	-0.116975
706	707	0.283761	0.673724	0.732055	0.174157	-1.02065	-0.203771	0.423201	-0.168106	0.163767	0.00148746	-0.431187	0.0745319	0.487005	0.11649	-0.331295	-0.0946953	-0.00772286	-0.386005	-0.279469	0.202518	0.363473	0.284976	0.239784	0.129985	-0.0853722	-0.0471811	-0.00610316	-0.0946417	0.29871	0.893813	0.764022	-0.3792	-1.10946	-0.852046	-0.599637	-0.592968	-0.605615	0.141571	0.902683	0.660851	0.322713	0.145643	-0.155663	-0.413876	-0.249166	0.390677	0.527927	0.124009
707	708	-0.34423	-0.880599	-1.35559	-1.37075	-0.550095	1.74777	1.93193	0.709395	0.669732	0.203951	-0.348812	-0.244216	-0.042293	-0.124676	-0.538901	-0.43926	-0.0817641	0.191331	0.390134	-0.0579974	-0.548265	-0.508788	-0.240184	0.036803	0.218412	0.456547	0.565188	0.4415	-0.129183	-0.285651	0.503308	-0.0988136	-0.964499	-0.200614	0.0291234	-0.22109	-0.101215	-0.0680631	-0.142403	-0.108681	0.304806	0.202842	0.166867	0.631755	0.115186	0.0165779	0.611067	0.17508
708	709	-0.282497	-0.255891	0.206534	0.240942	0.191881	0.283861	-0.400707	-0.376427	0.341694	0.105958	-0.464199	-0.21335	0.251062	-0.0419999	0.0419902	0.275543	-0.264471	-0.200951	0.376328	0.53245	0.40317	0.142514	-0.122085	-0.372025	-0.55201	-0.764298	-0.561359	0.366551	1.02332	1.05224	0.534526	-0.504635	-0.808114	-0.0978242	0.00313071	-0.264223	0.211182	0.217262	-0.40259	0.0603393	0.824004	0.559782	0.428393	0.287071	-0.444807	-0.520397	-0.634217	-1.15841
709	710	0.31863	0.39733	0.400102	-0.168525	0.522825	0.820458	-0.138085	-0.374237	-0.329399	0.020291	0.216715	-0.189861	-0.258011	-0.503112	-0.852522	0.200302	1.49982	1.13581	0.176515	-0.495428	-0.814342	-0.737864	-0.791321	-0.739973	-0.512885	-0.429053	0.0649554	0.500725	-0.0109155	0.0498867	0.58331	0.0138398	-0.242731	0.128225	0.161103	0.191749	0.407547	0.49617	-0.221295	-0.277144	0.607356	0.225419	-0.119515	0.38983	0.0902196	-0.724552	-1.13941	-0.835962
710	711	-1.5921	-0.97729	-0.413278	-1.45802	-2.55452	-1.10179	0.953924	1.39039	0.396953	-1.02655	0.129982	1.15874	-0.0565925	1.40006	1.07722	-2.21971	-0.0284776	2.61385	0.957788	0.237207	0.440347	0.147037	0.174568	0.0409551	0.199033	-0.211478	-1.06661	-0.0893488	-0.553793	-0.679705	0.555689	-1.85217	-1.50769	0.147933	-1.87768	-0.554508	2.15954	2.60894	1.47845	-0.330534	0.680096	1.20873	-1.24283	-1.02522	0.454385	-0.575066	0.353486	1.77685
711	712	-0.753271	-0.198488	0.571773	-0.668467	-0.484745	1.07312	0.369881	-1.06763	0.349781	0.925247	-0.531137	-0.0863548	0.316702	-0.0499526	0.64337	0.155539	-1.13277	-0.213406	0.805485	-0.142861	-0.611892	-0.318429	-0.442878	-0.381795	-0.282001	-0.268988	0.124271	0.53311	1.01893	1.27116	0.958189	0.411186	-1.47117	-2.01301	-0.303453	-0.251514	0.379721	0.938009	0.110504	0.792476	-0.262191	-1.10686	0.259187	0.0986393	0.364896	-0.273193	-0.813904	1.0516
712	713	-0.016627	0.044243	-0.380769	0.196386	0.324745	0.211142	0.0913506	0.14059	0.501472	0.0445227	-0.68138	-0.79214	-0.25153	0.0641651	0.120172	0.60957	0.76687	0.803056	0.73987	0.257394	0.156138	0.144117	-0.104118	-0.39079	-0.696669	-0.875165	-0.810775	-0.39963	0.185457	0.6787	0.421036	0.0102923	0.101732	-0.518433	-0.64771	0.19216	-0.0448272	-0.496489	-0.0964147	0.328749	0.120267	-0.223178	0.385795	1.26875	1.14025	0.345809	-0.179907	-0.507348
713	714	0.447015	-0.295797	-0.704393	-0.142164	0.566822	0.513736	-0.162358	-0.453178	0.347645	0.413545	0.130276	0.182262	-0.0947808	0.0839493	0.095665	0.0376286	0.0305343	-0.458887	-0.52383	-0.8062	-1.03112	-0.642186	-0.235087	0.356458	0.708394	1.17704	0.912497	0.00921689	0.713247	0.989992	0.01482	-0.403947	-0.467279	-0.409136	-0.623224	-0.401785	-0.0352147	-0.328415	0.182262	0.675823	0.419651	0.472464	0.323108	-0.291641	-0.825001	-0.756198	-0.293325	-0.899218
714	715	0.50145	0.729253	0.455763	-0.584787	-0.636628	-0.507377	-1.09011	-0.838042	-0.488926	-0.433889	0.363264	0.732443	-0.0283509	-0.108547	0.211493	0.295559	0.089524	-1.32401	-1.17757	0.286103	0.137958	0.0188763	0.305834	0.403699	0.558971	0.749121	0.683518	0.0696272	-0.0438556	0.410171	0.833946	0.604027	-0.145382	-0.383537	-0.637664	-0.447982	-0.0410617	-0.455281	-0.218616	0.0975098	-0.112164	0.393116	0.236932	-0.44494	-0.416259	-0.537829	0.0323365	0.636967
715	716	0.273822	0.569954	1.92084	1.03541	0.123145	0.227403	-0.132725	0.325319	-0.728754	-1.20879	0.184918	-0.331781	-0.331964	0.562494	0.0250565	-0.350777	-0.473269	-1.11466	-1.19888	-0.490732	-0.0250327	0.119072	0.247585	0.522565	0.608392	0.608969	0.928341	-0.209682	-1.00364	-0.349727	-0.992699	0.351838	2.0097	-1.10297	-2.15698	0.990871	1.63401	0.512729	0.139195	0.285291	0.465989	-0.492235	-0.361765	0.55339	0.109923	-0.165956	0.073247	0.243927
716	717	1.94938	1.81354	0.571892	-0.281935	-0.558591	-0.0412122	-0.625033	-0.813498	-0.0121865	-0.832544	0.241857	1.52329	-0.616445	-1.80529	-0.663977	0.588854	-0.173585	-1.12057	-0.00393132	0.234195	-0.225486	0.0830133	0.301157	0.467427	0.661191	0.619832	0.627428	0.502557	-0.804324	-0.844251	0.48434	0.149271	-0.184278	-0.934423	-0.856253	1.79442	0.881227	-1.89816	-0.152254	1.00142	-0.537597	0.491072	1.05448	-0.255189	0.428506	-0.0542508	-1.07511	-0.637264
717	718	1.08085	1.35023	0.403076	-1.19488	-1.07582	0.628406	1.34453	0.996859	0.404402	-0.127812	0.49846	1.0271	0.319225	-0.158172	-0.337935	-0.360963	0.0374395	-0.528749	-0.982252	-0.561959	-0.772402	-0.708647	-0.293109	0.0713082	0.378174	0.696469	1.14201	0.40622	0.118611	0.432736	-0.394621	-0.325957	0.116491	-0.722795	-0.852068	-0.0401955	-0.166776	-0.229451	0.358241	-0.00639855	-0.380576	0.0280898	0.0496854	0.364887	1.16484	0.718484	-0.282879	-0.188735
718	719	1.3933	0.550666	0.111828	-0.128151	-0.261249	-0.215653	-0.385491	-0.68346	-0.700454	-1.00556	-0.535174	0.470783	0.462099	0.410082	0.609119	0.664082	1.05359	1.56546	1.28729	0.351698	-0.19026	-0.352238	-0.48942	-0.602737	-0.596849	-0.48575	-0.383268	-0.0778084	0.513082	1.01512	0.270774	-0.855277	-0.787394	-0.823649	-0.443118	0.0892367	-0.681788	-0.223551	0.938886	0.712411	0.0757951	-0.392274	-0.310143	0.225575	1.10738	1.18669	0.249906	0.0178246
719	720	0.242684	0.156629	-0.196067	-0.418302	-0.608193	-0.639735	-0.306743	-0.310545	-0.27925	0.0377403	-0.276824	-0.741175	-0.769259	0.491511	2.13424	1.00098	-0.735227	-0.441251	-0.0414833	0.211762	0.462006	0.354711	0.337102	0.315407	0.207285	0.0874929	-0.0897537	-0.256371	0.329595	0.635451	-0.286696	-0.721499	-0.474855	-0.0720733	-0.0994118	-0.486261	-0.306501	-0.479815	-0.863538	-0.706526	-0.102954	0.646773	0.53632	0.0742819	0.409254	0.910515	0.773063	0.579646
720	721	0.238505	0.503358	0.191406	0.750476	1.27089	0.548466	-0.119178	0.511136	0.339425	-0.989084	-1.1496	-0.361544	0.397889	0.373748	-0.180863	0.375071	1.20551	1.30061	1.74552	2.09673	0.701373	-2.03261	-4.13952	-5.26877	-5.56483	-3.00023	1.42931	3.45393	3.56803	3.29334	1.78198	0.390756	0.379025	0.849433	0.123488	-1.34755	-1.64732	-1.17101	0.0202401	1.02319	0.682355	0.652651	0.555355	-0.815131	-1.41958	-1.27095	-2.37214	-1.34107
721	722	-0.571163	0.206211	-0.178573	0.266732	0.897701	0.0573936	0.94769	1.82277	1.13312	0.086359	-0.586634	-0.866713	-0.40703	0.961059	-0.0933286	-0.874881	-0.0492841	-0.730598	-0.0552832	0.904589	0.119328	-0.190831	-0.376366	-0.632769	-0.589409	-0.793105	-0.472624	0.679555	1.59393	1.52977	0.10417	-1.12403	-1.01871	0.269142	1.34554	-0.346468	-0.952255	1.34689	0.541165	-2.12311	-0.556855	0.946154	-1.16269	-0.428793	0.847428	-0.82101	-0.533025	0.517863
722	723	0.309946	0.235871	-0.246854	-0.921585	-0.690863	-0.0809618	0.275542	0.714178	-0.344994	-0.895109	1.19149	0.917139	-0.710303	0.440391	1.23529	0.855351	0.27171	-0.118746	0.318391	0.270652	-0.0414043	-0.0790467	-0.189381	-0.19277	-0.312776	-0.405931	-0.809479	-1.16761	-0.0337703	0.327691	-0.296265	0.933442	1.07731	-0.947871	-1.58441	-0.493204	0.729677	0.976417	0.809487	0.400887	-0.96503	-1.49172	-1.04374	-0.45303	1.50308	2.49814	1.21916	0.637617
723	724	-0.63201	0.455095	0.662601	-0.948758	-0.199846	0.550517	-1.04784	-0.409942	0.621791	1.05947	1.00677	-1.15814	-1.42748	-0.75076	-1.5248	-0.962291	0.136645	0.967821	1.25094	0.619664	0.760508	0.909462	0.557257	0.587591	0.26051	-0.0337502	-0.175825	-1.36114	-1.17416	1.17561	2.00222	0.858438	-0.574217	-1.54406	-1.63231	-1.21373	-0.490494	0.584505	0.833575	-0.002941	-0.0129527	0.498481	-0.0969001	-0.579676	-0.030329	-0.0598229	-0.586013	-0.34301
724	725	-2.48516	-1.89509	-1.02382	-0.528934	-1.16711	-2.19842	-1.55294	0.168038	0.521038	0.307654	0.359181	-0.768628	-1.09411	0.563259	0.240895	-1.29918	-3.09058	-5.23721	-4.22119	-1.17286	1.66494	4.2677	6.80241	8.45063	7.77214	5.1118	1.01777	-0.996804	-0.711068	-1.79588	-2.12309	-2.21212	-3.66253	-2.31181	-0.376662	-1.24678	-1.20334	-0.450926	-0.124517	0.324013	-0.263115	-0.420589	-0.777011	-2.26792	-1.23881	0.58271	0.038696	1.44601
725	726	0.0345691	-0.0859919	-0.18549	-0.615409	-0.981752	-0.744335	-0.109961	-0.231356	-0.125909	0.243231	0.201935	0.326674	-0.0527059	-0.153331	0.0421055	-0.133761	-0.0281976	-0.213125	0.862155	2.16882	1.08472	0.0679392	-0.27252	-0.862468	-0.971376	-1.13777	-1.2125	-0.311871	0.591748	0.771734	0.309835	0.0850637	0.346697	0.0792183	0.307	0.237322	-0.742675	-1.13816	-1.34115	-0.900088	-1.01033	-0.651911	2.29607	2.94018	1.0086	0.449634	0.0170842	-0.402293
726	727	-0.456057	-0.633308	-0.212294	0.238916	0.395736	-0.0251567	-0.265644	-0.03972	0.17996	0.061812	-0.145203	0.204611	0.380624	0.413746	0.402504	-0.000404609	0.00134782	-0.0454854	0.0586562	0.00223568	-0.905239	-0.957789	-0.501946	-0.263344	0.129974	0.437169	0.621859	0.48503	0.524812	0.664676	0.406611	-0.0117865	-0.556863	-0.864878	-1.01007	-1.27504	-0.824286	0.488674	0.9029	0.242244	0.404258	0.487844	-0.304087	-0.265774	-0.0670449	-0.0642026	0.243048	-0.127392
727	728	-0.821837	0.0205801	0.509693	0.0521643	0.203679	0.409729	0.217796	-0.0260789	-0.514847	-0.830262	-0.269157	-0.0313391	-0.437493	-0.569587	-0.00398994	0.869388	0.704292	0.26165	0.521116	0.655202	0.354593	-0.0480863	-0.133711	-0.0243748	0.142944	0.228207	0.15849	0.093439	-0.223601	-0.0716924	0.676338	0.659749	-0.167084	-0.909778	-0.812966	-0.410561	-0.514828	-0.0785995	0.255881	-0.487711	-0.594385	-0.39365	-0.795392	-0.961631	-0.99363	-1.08009	-0.622823	1.35663
728	729	1.52455	1.18957	0.726994	0.215541	0.389281	-0.696589	-1.54655	-1.11342	-1.17109	-0.766743	-0.500443	-0.571323	-0.244176	-0.233914	-0.333497	-0.290251	0.13447	0.0689841	-0.46977	-0.000958324	0.594331	0.556895	0.519619	0.422659	0.462347	0.688776	0.461034	0.443882	0.896867	1.08926	0.925929	0.121712	-0.358392	-0.0988902	-0.180971	-0.444153	-1.05995	-1.29951	-0.754552	-0.459648	0.13727	0.188999	-0.250107	0.215784	0.174057	0.0413941	0.455023	0.0603119
729	730	2.25037	1.01654	-0.124116	-0.0938064	0.295656	0.197156	0.411697	-0.875593	-2.55146	-0.650916	0.75896	0.584695	1.87737	1.58882	0.333575	0.573376	0.506813	-0.380022	-0.919596	-0.659469	-0.541529	-0.640098	-0.503038	-0.508195	-0.454869	0.0490951	0.368381	-0.119779	0.158484	1.84616	1.12951	-1.51199	-0.444135	1.24858	-0.448885	-1.08395	0.629526	0.900709	-0.546468	-0.39593	0.289409	-0.630985	-0.612821	0.359137	-0.319931	-0.567398	1.1014	1.24181
730	731	0.500596	0.212005	-1.1932	0.252762	-0.132703	-1.09049	0.314194	-0.165702	0.313242	0.784839	-0.782835	0.320791	2.13199	-0.311126	-2.80974	-0.630147	1.6131	1.31528	-0.193818	-1.35409	-0.535457	-0.0114564	-0.0898108	0.254343	0.155796	0.29882	0.243179	-0.0677879	-0.584663	-1.73887	1.13924	4.71215	0.223853	-3.24221	-0.0398495	0.211872	-0.103651	1.35401	-1.07742	-1.56501	1.38034	1.47843	0.16729	-0.806603	-0.838565	0.636119	1.09851	0.264286
731	732	-1.86327	-1.37166	0.30917	-0.0104212	-0.758613	-0.256862	1.48096	1.12799	-0.871398	-0.138102	0.893501	-0.0320204	-1.0021	-1.29363	-0.0377261	1.04406	-0.347885	-1.08146	0.119103	0.745564	0.66331	0.645479	0.541106	0.281634	0.0871285	-0.119561	-0.126943	0.155644	0.560753	0.523486	-0.401081	-0.245056	0.040919	-0.920667	-0.459699	0.0622664	-0.835409	-1.0751	-0.531343	0.0775254	0.520645	0.649681	0.644446	0.666454	-0.0654529	-0.403548	0.830455	1.04823
732	733	-0.824926	0.0204267	0.312898	0.3309	0.457907	0.404729	-0.060213	-0.192394	-0.182048	-0.0461303	0.24821	0.124778	0.188099	0.547193	0.584806	-0.0124699	-0.342971	0.183405	0.110991	-0.466066	-0.434053	-0.352752	-0.402948	-0.306772	-0.30026	-0.191908	-0.0717365	0.228098	1.2207	1.23533	0.302406	0.0119059	-0.706729	-1.02833	-0.210798	0.135257	0.462443	0.644212	-0.0743753	-0.149695	0.480328	0.191073	-0.393924	-0.204236	0.0657603	-0.315994	-0.616388	-0.0975937
733	734	1.29179	0.775551	0.47412	0.351617	0.210173	-0.271184	0.308981	0.238953	-0.443429	0.0383005	-0.0128507	-0.40981	-0.0691334	0.183327	0.0556766	0.217979	0.49093	0.44354	0.390571	-0.171799	-0.716209	-0.554612	-0.587912	-0.616184	-0.580818	-0.819345	-0.410677	0.112665	0.202018	0.814122	0.64507	-0.57611	-0.757289	-0.15996	0.548928	1.10242	0.770011	0.445576	0.463398	0.152703	-0.0598852	0.20818	0.69791	0.395473	-0.23123	-0.431393	-0.865138	-0.829061
734	735	1.32733	-1.21393	-1.57289	-1.74098	-2.06846	-1.17164	-1.08212	-0.475036	0.729477	0.820569	0.691104	0.404769	0.665568	0.571042	-0.389789	0.312745	1.17974	0.776215	0.36037	-0.413117	-1.24065	-1.79731	-2.65989	-2.68053	-1.14077	0.343809	1.05442	1.39067	1.83524	1.79871	0.621743	0.125938	-0.0548616	-0.560274	0.173257	0.51087	-0.322765	-0.453351	-0.254604	-0.175842	0.320052	0.456755	0.290351	0.485231	0.375292	0.167487	-0.0941926	-0.119834
735	736	-0.617198	-0.238872	0.51255	-0.497714	-0.332585	0.00480327	-0.657996	0.10748	-0.0204513	-0.801625	0.168579	-0.0193364	-0.0835096	0.589986	-0.879286	-1.07778	1.22852	1.76048	-0.140287	-0.986637	-0.273162	-0.0932464	0.0288969	0.247064	0.425626	0.542771	0.536893	0.672633	0.0546307	0.269909	0.423511	-1.22838	-1.09757	-0.134114	0.205626	0.673543	-0.632892	-1.86353	-1.14518	0.0242233	-0.0108069	-1.6095	-1.24867	1.84724	1.95633	-0.291747	0.864268	1.94692
736	737	-0.0437891	-0.633955	-1.27483	0.899655	0.34335	-0.532496	1.99698	1.41327	-0.98776	-0.860329	-0.497023	0.29169	0.644021	-0.501962	-0.759452	-0.424923	-0.221835	-0.401491	-0.810647	-0.429933	-0.276294	-0.499153	-0.281542	-0.178623	-0.170596	0.127731	-0.0873296	0.300451	1.90861	2.50156	1.22861	-0.945918	-0.431677	1.03474	-0.272508	-1.02307	-1.32716	-0.725203	0.899102	-0.0141051	-0.234501	0.329959	-0.89944	-0.680918	-0.111473	-0.40484	-7.98725e-05	-0.459968
737	738	-0.5265	-0.113218	0.336913	1.01585	0.93928	0.093038	0.196416	0.225159	-0.228638	0.0803532	0.544982	0.140851	-0.25407	-0.0560233	-0.191684	-0.3989	0.0105766	0.227039	-0.45658	-1.5429	-1.7164	-0.930805	-0.374713	0.0817664	0.452805	0.589244	0.89079	0.549998	0.401478	1.3826	1.42325	0.383016	-0.324905	-0.804717	-0.829324	-0.0787403	0.167743	0.272573	0.988164	0.254639	-0.554706	-0.0456116	-0.294715	-0.207229	0.306105	-0.31084	-0.353223	0.146036
738	739	-0.758338	-0.823449	-0.747149	-0.0421769	1.22374	1.26268	0.750785	0.2273	-0.299391	-0.463418	-0.576617	-0.848129	-0.889742	-0.285754	0.0557069	0.0110169	0.704414	1.21061	0.60249	0.156459	0.167518	-0.0351634	-0.189236	-0.256582	-0.382782	-0.453752	-0.557404	-0.464246	0.356797	0.872137	0.239333	-0.167499	-0.500314	-0.46242	0.417958	0.262303	0.172443	0.226721	-0.25642	0.361062	0.444263	-0.116461	0.0870346	0.05765	-0.184735	-0.435008	-0.36677	0.458782
739	740	0.544419	0.0345606	0.0945688	0.265362	0.138787	-0.120493	0.0134831	0.80713	0.682807	0.087025	-0.194489	-0.168117	0.0599893	-0.153211	-0.0798468	-0.645826	-1.18832	-0.347989	-0.179724	-0.418385	-0.356925	-0.399907	-0.341623	-0.233817	-0.383496	-0.453613	0.22255	0.735486	1.55176	1.78976	0.386291	0.231493	0.649517	0.00438853	-0.288926	-0.0673399	-0.346147	-0.481047	-0.278729	-1.06908	-0.696029	0.58846	0.144226	-0.108138	0.234245	-0.352271	-0.886604	-0.344578
740	741	0.181695	0.169471	0.761515	0.605806	0.325404	0.297281	0.0195042	-0.276564	-0.365733	0.354937	0.794093	0.934609	0.0779727	-0.973187	0.460178	1.27587	0.591082	0.0789783	-0.852655	-1.02168	-0.553406	-0.533629	-0.408536	-0.263631	-0.450856	-0.259907	-0.851084	-1.41166	0.14689	0.571564	0.0475511	0.545124	1.56956	2.05968	0.0627582	-0.646013	0.158406	-0.537191	0.0970856	0.438649	-1.05407	-1.05202	0.143001	0.718537	0.0482903	-0.663092	0.1318	0.415284
741	742	0.762367	2.39622	-0.0207984	-2.95385	-1.5522	0.575796	0.295322	-0.900214	0.189375	0.356696	-1.07235	0.0632321	1.73311	1.38169	0.278904	0.285578	-0.233724	-2.04463	-1.30802	0.201089	0.0208274	0.130072	0.0652956	-0.023594	-0.0389081	-0.234409	0.510029	0.538525	-0.0203552	0.565915	0.752952	0.680375	-0.433053	-2.69487	-1.43643	0.802926	1.15729	2.45218	1.28952	-1.65735	-1.08105	0.846972	0.889918	-0.780292	-1.60842	-0.605227	0.163043	-0.242547
742	743	-0.0215423	-0.487286	0.320448	-0.0725265	-0.262752	0.59939	0.571812	-0.37876	-0.417269	0.283732	0.369712	-0.529255	-0.387311	0.391687	-1.15315	-0.75269	1.28841	0.156187	-0.116376	0.621011	0.219487	0.255685	0.395202	0.337206	0.323449	0.439756	0.147589	-0.249337	-0.360572	-0.354986	-0.382286	-0.48323	0.216137	0.509874	0.339516	0.375739	-0.296086	-0.307967	-0.208779	-1.02448	-0.74177	-0.170436	-0.11005	1.29774	1.77296	-0.227508	-0.639935	0.28529
743	744	-0.464184	-0.672532	-0.198064	0.242728	0.0133609	0.154328	0.976443	1.33999	0.609693	0.0246479	-0.355014	-0.53592	-0.405758	-0.546056	-0.694508	-0.416364	0.00764924	-0.197997	-0.138826	0.469428	0.47688	0.350021	0.217271	-0.0455034	-0.151616	-0.382395	-0.587475	-0.450337	-0.0118189	0.307257	0.0814282	-0.332411	-0.429907	-0.172465	0.245609	0.499532	-0.0657374	-0.363265	0.867614	1.03023	-0.100432	-0.207556	-0.107754	-0.273802	-0.451178	-0.663167	-0.658509	-0.318204
744	745	-0.223011	1.27679	0.90956	-0.353262	-0.351056	0.0553171	1.06914	2.15775	1.44159	0.268042	0.190838	-0.714516	-2.13464	-2.90946	-2.25575	1.05466	2.54549	0.660122	-0.551646	-0.619774	-0.440539	-0.446156	-0.359623	-0.169108	-0.127575	-0.114515	-0.375272	0.142793	0.880615	0.740247	0.0489325	-0.94644	-0.431574	0.816913	0.732274	0.166147	-0.923833	-1.37869	-0.517392	-0.570907	-0.429935	0.696541	0.553823	-0.105843	0.13787	0.369562	0.527885	0.80145
745	746	2.02924	-0.0110465	-1.59848	-0.127405	1.22659	0.801767	0.676761	0.523934	-0.30048	0.450799	0.233449	-1.24244	-0.517847	-0.469035	-1.80004	-1.05898	-0.103182	-0.204908	0.504949	0.831541	0.421068	0.426205	0.408075	0.12714	0.0521372	-0.169945	-0.978994	-0.364668	0.640766	0.408874	0.488553	0.764864	1.95955	1.29458	-1.27646	-1.18385	-1.15476	-0.632557	0.552865	-0.242835	-0.1047	-0.401283	-0.55728	1.24666	0.971659	-0.385594	0.16154	1.00396
746	747	-0.720342	1.44599	0.281102	-2.71498	-2.7455	-0.752934	1.21196	1.50257	1.72467	1.235	-0.885046	-1.53334	-1.25919	-1.27425	-0.792147	-0.0949163	0.457598	0.299183	-0.0651651	0.108172	0.221847	0.379662	0.609691	0.628286	0.732208	0.413567	0.325504	0.320776	-0.704116	-0.553993	0.0411818	-0.124577	-0.189392	-1.57344	-1.33873	1.05149	0.746132	-0.611427	-0.552132	-0.248783	0.556503	1.49857	0.432258	-0.655498	1.26996	1.48286	-1.36	-1.98386
747	748	-0.747887	-1.17475	-1.67993	-1.29315	-0.824712	-0.670451	0.185248	1.33208	1.32312	0.34876	0.176883	0.601295	0.35104	-0.698555	-1.06341	-0.129694	0.250076	-0.450123	-0.927643	-0.304815	0.47848	0.35734	0.294192	0.433155	0.401842	0.414702	0.31631	0.236105	0.159986	0.454014	0.537526	-0.255487	-0.384398	0.327897	0.235018	-0.845169	-0.7194	0.212573	-0.147758	-0.299321	-0.391256	-1.02367	-1.10609	-1.06024	-0.544414	-0.0697359	-0.0967285	-0.0888289
748	749	0.208618	0.821787	0.132827	-0.792448	-0.144196	-0.807523	-1.39895	-0.478333	-0.173558	0.379396	0.870723	0.563647	0.687173	0.864497	0.609866	0.466146	0.0228727	-0.0565396	0.510577	-0.749633	-2.24952	-1.81747	-1.34478	-0.861904	-0.240152	0.384278	1.05175	1.3553	2.76296	3.17214	0.919898	-0.357963	-1.08041	-1.58135	-0.438623	0.0738423	-0.106757	-0.131641	-0.0611999	0.390648	0.507761	0.344365	-0.0147992	-0.215344	-0.186443	-0.185992	0.142392	-0.0394888
749	750	-1.08089	-1.12253	-0.560627	-0.0935775	0.589867	0.31437	-0.250757	-0.245683	-0.722946	-1.5365	-1.21508	-0.398911	-0.154645	0.395741	1.01639	0.715149	-0.229453	-0.305898	0.406862	0.206725	-0.100848	0.0785076	0.0728749	0.12372	0.293005	0.282956	0.2977	0.429256	0.324724	0.621544	0.513113	-0.636306	-0.867584	0.00995927	0.373276	-0.205647	-0.640418	-0.965292	-0.80309	0.404678	0.688943	-0.154436	-0.318692	0.63156	0.878878	0.228336	0.330156	0.201232
750	751	-0.37017	0.145313	-0.114501	-0.0683721	0.578362	0.202297	0.146365	0.34255	-0.404062	-0.389225	0.33276	0.518346	-0.0745535	-0.922291	-0.873156	0.247803	1.08375	0.773729	0.496525	0.529291	0.321274	0.0646983	-0.165124	-0.365747	-0.486155	-0.575894	-0.757021	-0.186687	0.709532	0.024983	-1.16918	-1.29971	-1.46908	-1.09033	1.69286	3.57785	1.37437	-0.864397	-0.538805	-0.198469	-0.240077	0.820162	1.226	0.0595384	0.565357	1.21521	-0.136451	-0.662738
751	752	0.130823	-0.511481	0.0928956	0.821848	-0.921336	-0.925316	0.509745	-0.194585	-0.130517	0.348271	-0.662095	-0.626678	0.799782	0.380127	-0.676782	1.6965	2.50037	-0.922744	-1.59434	-0.146376	-0.213543	-0.18075	-0.184893	-0.202634	-0.021874	-0.31284	0.337444	0.267805	0.0536163	1.86909	0.788879	0.0357821	1.42894	-0.928392	-1.76832	-0.826807	-1.45461	-0.38087	-0.284523	-1.11547	-0.239328	0.913162	1.62228	0.123944	-1.45586	0.223261	1.03036	0.373602
752	753	1.76288	1.2488	-0.0945464	-0.0850043	-0.0946215	-0.421446	-0.297607	-0.675898	-0.571998	0.72961	0.709741	0.0506236	0.507561	0.647534	0.704431	0.803523	0.711748	0.789885	-0.184286	-1.21337	-1.03689	-0.954101	-1.02192	-1.07906	-1.15917	-0.849746	-0.750304	0.246818	1.66003	1.25553	0.871658	0.588496	-0.151495	-0.196699	-0.29931	0.0225203	0.15113	-0.312833	0.0723809	0.027357	-0.23025	0.357084	0.388024	0.223084	0.614092	0.73748	0.247825	-0.280487
753	754	0.117957	1.05716	1.01795	0.705814	0.72189	0.361462	-0.23825	-0.506886	-0.0535475	-0.0982103	-0.733518	-0.345231	0.207598	-0.258981	-1.05438	-0.474828	0.891983	1.19931	0.46601	-0.616721	-0.93542	-0.732649	-0.667207	-0.411456	0.0154644	0.0909938	0.184124	1.15889	1.38853	0.627973	0.300544	-0.277924	-0.55906	0.121667	0.250026	0.124037	-0.169071	-1.87773	-1.87421	0.292291	0.668186	-0.389041	-1.01014	-0.909045	-0.877434	0.404405	2.72152	2.37364
754	755	-0.234999	-0.427807	-0.242148	0.192744	0.366515	0.0774588	-0.296602	-0.370072	-0.0953824	0.706922	0.414298	-0.470519	-0.252876	-0.173678	-0.33829	-0.0166398	0.519729	0.793168	0.326294	-0.321177	-0.367854	-0.186572	-0.205	-0.248091	-0.149758	-0.180147	-0.281821	0.515787	1.17095	0.443308	-0.25968	-0.508375	-0.385611	-0.15675	-0.416939	-0.0415883	0.709175	0.307813	-0.546247	-0.779452	-0.634831	-0.178897	0.373135	0.452285	0.3947	0.350154	0.526642	0.727779
755	756	-0.0210991	0.0840886	0.376223	0.601271	0.193692	-0.454081	-0.766744	-0.768132	-0.415321	-0.11612	-0.021234	-0.569195	-0.860855	-0.371257	-1.0504	-0.6202	1.83587	1.92691	0.55993	0.180145	-0.216493	-0.334502	-0.149747	-0.0438671	0.206123	0.432853	1.08322	0.895618	-0.38249	-0.0338647	0.454707	-0.507562	-0.698265	-0.137598	0.096965	-0.000672599	0.105889	0.210757	-0.253529	-0.578755	-0.807496	-0.443009	0.525274	0.560878	0.36442	0.419699	0.207922	0.089459
756	757	-0.325304	-0.275328	0.119039	1.02743	0.187405	-0.158848	0.944716	0.305779	-0.640893	-0.237185	0.216107	0.361186	0.041178	-0.153283	0.196563	-0.358102	-1.31977	-0.717401	0.484093	0.62552	-0.965913	-2.55024	-1.51187	0.814037	2.40147	1.45341	-0.838032	-0.108255	1.58886	0.722623	-1.0246	-1.58811	-1.20602	-0.586693	0.813299	1.59238	0.863214	0.526394	0.598899	0.385972	-0.355561	-0.870445	-0.744771	-1.05603	-1.62253	-2.76213	-2.40567	-0.0309187
757	758	-0.278219	0.0892783	-0.0894191	-0.197289	-0.228263	-0.227285	-0.3659	-0.55054	-0.0697205	0.0750004	0.196059	0.423853	0.180495	0.138304	-0.7735	-1.34545	-0.149162	0.234436	0.0577491	0.299145	0.173176	0.117223	0.201856	0.325146	0.485212	0.732168	0.74831	0.396687	0.681137	0.774783	-0.494742	-1.27302	-0.60736	-0.489559	-0.566978	-0.09325	-0.343039	-0.246426	-0.0389412	-0.272668	0.364229	0.0994242	-0.869222	-0.0626203	0.951116	0.679597	0.242206	-0.0130117
758	759	-0.00719147	-0.229142	0.816082	0.640141	0.225488	0.485313	-0.419944	-0.473271	0.48913	-0.266248	-0.0818703	0.858057	-0.941014	-1.51743	0.269338	0.305758	-0.0699025	0.731069	1.45963	1.46551	0.753753	0.0463663	-0.293258	-0.58875	-0.869156	-0.880428	-1.14374	-0.926428	0.850534	1.63211	0.437751	-0.106983	-0.984063	-1.7336	0.878421	1.08718	-2.025	-1.46868	-0.133743	-0.146246	-0.238656	-0.326302	1.11062	1.92644	1.56412	1.85906	0.911537	-1.12068
759	760	-1.43259	-0.556907	-0.225368	-0.268427	1.27287	-0.124402	-2.50602	-0.978198	1.04842	1.54325	0.0812658	0.28019	2.68387	0.392913	-1.58627	-0.256272	-0.438979	0.0616743	0.71407	0.0708142	-0.150309	-0.226553	-0.382353	-0.275349	-0.165934	-0.38376	0.319921	0.502356	0.299739	1.33026	0.108744	-0.443765	0.660765	-0.994507	-0.364915	2.45277	-0.798596	-4.31629	-0.432039	1.5026	-0.19197	0.488118	0.739608	0.901922	0.371165	-0.633478	0.42882	-0.0930917
760	761	-0.584353	0.0785568	0.142914	0.0199275	0.420076	-0.631514	-1.23285	0.498607	1.02379	-0.0742768	-0.260599	0.552504	0.329121	-0.309244	0.416699	0.529357	0.0108702	0.522021	0.834858	0.235901	-0.278059	-0.297505	-0.285015	-0.311957	-0.337559	-0.338888	-0.380229	-0.634981	-0.0802884	0.847902	0.604534	0.158139	-0.277636	-0.628511	0.194501	0.675906	0.0746233	-0.089998	0.162503	-0.099885	-0.332258	-0.169938	-0.130339	0.222409	0.491674	0.134392	0.0352752	0.222207
761	762	-0.351228	-0.362442	0.481835	-0.162315	-0.752725	-0.0779864	0.563585	0.926988	0.643273	0.0182526	0.143197	-0.164628	-0.564892	0.407997	0.846916	0.213151	-0.0160851	-0.0664306	-0.406305	-0.560823	-0.341524	-0.29007	-0.241477	-0.116833	-0.0923962	0.0860733	-0.0731426	-0.456026	0.0186439	0.982507	0.476119	-0.76712	-0.478656	-0.0692869	-0.319067	-0.332957	-0.155358	0.524262	0.663974	-0.0880956	-0.0992455	0.539609	0.651591	0.0511463	-0.312691	0.0297974	0.323547	0.306374
762	763	-0.960572	-1.47182	-0.469619	0.651862	-0.398351	-0.919557	-0.29091	0.694297	2.81908	2.02832	-0.0743005	0.440436	0.465961	-0.0383978	-0.0939634	-0.516845	-0.894916	-0.666453	-0.0985516	-0.204467	-0.331473	-0.122135	-0.036378	0.0845225	0.0129761	-0.0269194	-0.0766579	-0.392132	-0.305469	0.238515	0.389328	0.0278673	-0.407489	-0.563448	-0.00140992	0.415189	-0.101484	-0.256958	0.137463	0.0714987	0.0367965	0.389987	0.442632	0.613858	0.866023	0.0841697	-0.574689	-0.476279
763	764	0.32153	0.952906	0.417639	-0.365775	-0.0660751	0.652097	0.758643	0.442512	0.129185	-0.325352	-1.003	-0.845201	-0.514669	-0.440034	-0.209082	-0.108857	-0.036605	-0.49297	-0.645865	-0.116183	-0.047261	-0.0498775	0.223394	0.537445	0.643574	0.885211	0.919399	-0.125941	-0.0835688	0.779511	-0.237088	-0.924339	-0.405198	-0.589608	-0.734742	-0.25916	0.197278	0.197476	0.0452592	0.0172937	0.125038	0.243686	-0.122608	-0.140826	0.389627	0.428396	0.0463218	-0.183416
764	765	-0.933388	1.55862	-0.362147	-1.45569	0.680101	0.805876	0.720561	-0.0136012	-1.52562	-0.788719	-0.437692	0.265963	1.20514	-0.362293	0.475791	1.74679	-1.23912	-1.97547	-0.445988	-0.781286	-0.480377	0.117383	0.173619	0.478472	0.562995	0.568972	0.613314	0.387311	-0.498595	0.293364	1.97138	-0.00731197	-1.43786	-0.184311	-0.123313	0.367364	0.872026	0.149973	-0.296046	-0.431294	-0.0065275	0.260365	0.11813	-0.159219	-0.619242	-0.255564	-0.29916	-1.19834
765	766	-0.0569219	1.37124	0.102232	-1.5355	0.111925	-0.318534	-1.02326	0.557392	0.0457658	0.234761	1.06366	-0.753536	0.142008	2.18131	1.21045	-0.143395	-0.114324	1.36177	0.671889	-1.07515	-0.706826	-0.654356	-0.677217	-0.530465	-0.971	-0.773284	-1.00818	-0.799969	0.690657	0.630897	0.851954	0.303133	-1.6662	-0.508843	0.79223	0.837653	-0.1064	-0.653733	1.86482	1.7641	0.174104	0.252247	-0.628902	-0.441547	-0.2784	-1.39727	-1.1923	-0.207344
766	767	1.53946	1.19223	-0.0376244	-1.43086	-1.17952	-0.0807375	0.150479	0.143881	-0.00252501	-0.47695	-0.475429	-0.937135	-1.51575	-0.568129	0.0668984	-0.294322	-0.165744	-0.309035	-0.60825	-0.244562	0.0116831	-0.054665	0.0201511	-0.015657	-0.246125	0.140432	0.230906	0.0889102	1.18949	1.67153	0.926364	-0.0380484	-0.662798	-0.0146048	0.634521	1.10172	1.46608	0.85099	0.572046	0.389706	0.241728	0.458429	-0.681408	-1.42809	-0.748596	-0.598379	-0.753904	-1.069
767	768	-0.419475	-0.405308	-0.750759	-0.957771	-0.504968	-0.517318	0.223765	1.71644	1.46971	0.599242	0.42837	0.0536137	0.110456	0.0157112	0.0353513	0.823589	0.156206	-0.69666	-0.302751	-0.438507	-0.663308	-0.471044	-0.55291	-0.580855	-0.644555	-0.610386	-0.179266	-0.528827	-0.332196	1.23082	1.09467	0.06868	0.0841184	-0.179053	-0.133975	0.343842	0.172204	1.0094	2.0292	1.25283	0.800921	-0.139521	-2.23158	-1.75963	-0.312913	-0.73058	-0.48539	0.384474
768	769	0.637738	0.531496	0.628606	-0.0404652	-0.191307	0.116058	-0.0460877	0.00464197	-0.23597	-0.137624	0.612896	0.429482	-0.217584	-0.0479666	0.40341	0.0518192	-0.251912	0.0352095	-0.32683	-0.885821	-0.772024	-0.51915	-0.193772	0.123642	0.410178	0.593788	-0.0489246	-0.428301	0.125964	0.160945	-0.0419347	0.188013	0.680905	1.44257	0.946291	-1.00426	-1.37277	-0.436861	-0.451491	-0.0500532	0.458658	0.00515142	0.0279006	0.105402	-0.0977733	0.0999341	0.137616	-0.203381
769	770	-0.530318	-0.741578	-0.161526	0.54688	0.940963	0.404177	-0.23834	-0.409364	0.228341	0.550642	-0.279288	-0.269932	0.203794	-0.386081	-0.518666	0.119213	-0.00549668	-0.315625	-0.534361	-0.773389	-0.38267	-0.142636	-0.083938	0.115546	0.268922	0.424695	0.220344	0.0892522	0.222786	0.394	0.229049	0.168213	0.895218	0.396242	-0.672446	-0.660744	-0.375181	0.232843	-0.149232	-0.0231108	0.542221	-1.32062	-2.13426	-0.608145	0.513974	-0.630912	-1.17921	0.640511
770	771	-0.725566	1.65317	1.39225	-0.292933	1.10861	1.17199	-1.52434	-1.58204	0.770298	1.56973	0.79734	0.491876	-0.628904	-1.90966	-0.567536	1.00813	-0.276817	-1.61609	0.0119376	1.0894	0.260702	-0.0352928	-0.308779	-0.434859	-0.589314	-0.718878	-0.600656	-0.677929	1.74624	2.43226	-1.11146	-1.31436	0.594035	1.25003	1.13622	0.224277	0.252463	-0.222248	-0.68384	0.276756	1.38129	1.28839	-1.23209	-1.22986	0.388625	-1.44985	-0.621227	0.415819
771	772	0.315829	-1.36344	-0.4546	0.418091	-0.462275	0.228487	0.230103	-0.844688	-0.335198	0.491286	-0.0698491	-0.285119	1.47481	1.23566	-1.07597	-0.790876	0.251654	-0.0619351	0.0781365	0.349729	-0.0592968	-0.256818	-0.186921	-0.375968	-0.558066	-0.481905	-0.60338	-0.218309	1.195	1.53406	0.46431	-0.213706	-0.183922	0.0625129	-0.0359606	-0.716635	-0.966641	-0.0819973	0.30964	-0.165296	0.313454	1.23224	0.804406	-0.439168	-0.244353	0.580791	-0.164384	-0.541095
772	773	-0.277316	0.117546	0.0515337	0.154907	-0.00096813	-0.0838991	0.324119	0.592855	0.539669	0.402843	0.0800359	-0.0332254	0.161068	0.167806	-0.196504	-0.472595	-0.298159	-0.04366	0.223765	0.445047	0.256848	0.0698176	0.0497985	-0.0753918	-0.268496	-0.248142	-0.190605	-0.440762	0.12774	0.741225	0.0619673	-1.188	-2.84448	-2.12365	0.904471	1.52388	0.69953	0.627021	0.173682	-0.14744	0.476197	0.412138	-0.0439884	0.564195	0.683914	0.412543	0.484091	0.458899
773	774	-1.13843	-0.743886	-0.0068288	0.0864602	0.328862	0.595481	-0.36036	-1.60633	-1.24069	-0.501365	-0.627359	-0.661167	-0.208286	-0.153979	-0.989076	-1.09037	0.590372	2.44986	2.56503	1.47922	1.02127	0.906573	0.536836	0.217354	-0.198969	-0.674028	-0.856144	-0.888132	-0.787706	-0.0357016	0.209138	-0.667524	-1.30983	-1.77215	-1.28277	0.433454	0.613756	-0.352124	-0.346754	-0.131439	0.360519	1.05803	1.15571	0.768383	-0.301862	-0.279247	0.63766	1.12886
774	775	0.584988	1.46975	0.0368646	-1.04704	-0.861069	-0.239038	0.389328	1.56839	1.13084	-0.170478	0.247743	0.392286	-0.0784088	0.43265	1.21543	1.32221	-0.0946057	-2.30206	-2.11592	-0.22355	0.172764	-0.161061	-0.208774	-0.478016	-0.536222	-0.764969	-0.898842	-0.104575	-0.3319	0.173604	2.62597	1.38528	-0.947568	-0.0175953	-0.185893	-0.549894	0.0441199	-1.20805	-1.41339	0.402956	0.504724	-0.189559	0.0731442	-0.0886139	0.49169	1.56911	0.919206	0.252671
775	776	-0.947321	-2.87432	-1.82108	2.58194	2.23746	0.491097	0.995807	0.709659	-0.0709588	-0.13033	-0.215369	-0.673141	-1.22619	0.340969	2.25513	0.0146364	-0.965969	1.27231	0.784832	-0.869505	-1.37192	-1.26318	-0.728672	-0.37745	0.0976249	0.534916	1.06857	0.757286	-0.325798	0.985346	2.08929	-0.872577	-2.36216	0.437819	0.922779	-0.375042	0.416181	-0.689687	-1.74363	0.597568	2.00126	1.01034	-0.551977	-1.37187	-0.845786	0.582979	0.0201128	-1.07771
776	777	-1.32834	0.194656	-0.901839	-2.90039	-1.29891	1.59363	2.39943	1.58524	0.844979	0.498306	0.707587	1.89144	2.68626	2.10193	1.04031	-0.60917	-1.36168	0.862244	2.33302	0.201105	-2.32735	-3.37551	-3.68877	-3.1224	-2.06591	-0.318768	2.01082	2.6303	2.208	2.34369	1.46072	-0.301432	-0.883801	-1.06914	-1.17956	-0.0616074	0.649239	0.24909	-0.205384	-0.0666659	0.791131	0.753368	0.153553	0.523882	0.461441	-0.0913194	0.228497	0.516481
777	778	0.396355	-0.0311129	-0.994342	-0.104528	0.711623	-0.139034	-0.366273	-0.436121	-0.161785	0.398747	0.25701	0.678508	0.42747	-0.61855	-0.509409	-0.559766	-0.799772	-0.716526	-0.793351	-0.230428	0.36669	0.358605	0.263555	0.275626	0.233413	0.260029	0.734659	0.581764	0.116857	0.302699	0.0754732	-0.449119	-0.643551	-0.382334	-0.358071	-0.45228	0.647651	0.915533	-0.172524	-0.108045	0.192371	-0.375073	-0.792412	-0.482678	0.581158	1.10054	0.765253	0.152655
778	779	-0.446806	-0.0498976	0.100045	-0.146162	-0.0369634	0.195386	0.535975	0.151506	-0.336869	0.308674	0.601295	0.71153	0.563069	-0.538316	-0.501214	-0.00069085	-0.397505	-0.410709	-0.41497	-0.730657	-0.635199	-0.402782	-0.152355	0.0266099	0.168519	0.58152	0.496373	0.1028	0.355412	0.47554	-0.0186875	-0.544802	-0.886605	-0.665926	-0.0309595	0.0610616	0.186232	0.695	0.585991	0.51967	1.05587	0.998221	-0.0853207	-0.87716	-0.487837	-0.0315926	0.0470972	-0.115387
779	780	-1.1262	0.294089	0.859392	0.823047	-0.37603	-2.42882	-2.4756	-1.52414	-1.67823	-0.954501	1.01795	2.70925	3.16994	1.66755	1.05852	1.39304	0.465076	0.475151	0.453606	-0.485085	-0.42714	-0.390628	-0.397404	-0.21126	-0.418622	-0.494994	-0.872004	-1.10231	0.123994	1.33809	0.468701	-0.831342	-0.546067	-0.0548734	-0.123084	-0.214151	-0.408224	-0.250423	0.373603	0.758646	1.04253	1.06418	0.331715	0.141353	0.306238	0.060323	0.195521	0.117262
780	781	-1.38309	0.511133	0.969309	1.21041	0.91629	0.140301	0.271894	-0.225002	-1.61824	-1.30276	-0.291361	1.44848	2.57028	0.737075	-1.0194	-1.67509	-0.239969	0.726661	-0.187388	1.45773	2.18342	0.881843	0.502022	-0.359032	-1.0147	-1.32664	-1.7865	-0.929099	0.0553369	-0.173718	0.400406	1.20749	0.380158	-0.763075	-1.26647	-0.0416756	1.45721	0.671123	0.377633	0.660373	-0.0367786	-0.322915	-0.26044	0.269941	1.18496	1.4508	-0.110978	-1.18572
781	782	1.28777	0.819584	-0.410596	-0.0794496	-0.921406	-0.764295	0.964394	0.667118	-1.34693	-1.36536	0.68813	0.294462	-0.600888	0.452363	0.385389	0.392113	0.673127	-0.53515	-1.03371	-0.116151	0.445186	0.362227	0.276238	0.227	0.255018	0.199924	0.365632	0.639245	-0.10066	-0.569283	0.0781741	0.518567	0.117035	-0.397521	-0.158836	-0.725269	-0.854968	0.878476	0.769785	0.0295141	0.300617	-0.900504	-0.857366	0.87035	0.301021	-1.14484	-0.796707	0.728062
782	783	-0.279259	-0.0272523	0.225386	0.0705736	-0.0786503	0.0987422	0.414149	0.617473	0.43073	0.0972674	-0.157874	-0.311077	0.270249	1.0843	0.836108	0.455835	0.830007	0.224788	-1.06864	-1.2264	-1.10605	-0.970268	-0.58048	-0.390847	-0.121981	0.232072	0.367867	0.20136	0.436979	1.18174	1.34607	0.0720363	-1.42144	-0.775208	0.451159	0.123093	-0.307231	-0.355695	-0.554608	-0.0156926	0.31799	-0.233933	0.248523	0.667053	0.315137	0.31064	-0.209078	-0.299873
783	784	0.335009	0.253569	0.353284	0.673759	0.319809	-0.47672	-0.691809	-0.390199	0.209384	0.380057	-0.199988	-0.309968	-0.367413	-0.909478	-0.44959	0.58641	0.207339	-0.548815	-0.0840253	0.125378	0.0210623	0.304341	0.355667	0.465585	0.444042	0.674602	0.361746	-0.493339	0.089381	0.551528	0.284973	-0.172151	-0.480891	-0.254131	-0.200358	0.374281	0.458611	-0.0907503	0.0370219	0.122499	-0.0360824	-0.587212	-0.838739	-0.540807	-0.429441	-0.147639	0.0329184	0.041801
784	785	0.046615	-0.271836	-0.37789	-0.0893209	-0.198617	-0.313743	-0.216022	-0.216173	0.080733	0.5744	0.625144	0.292174	-0.112158	-0.312636	-0.217789	-0.210153	0.116412	0.174325	-0.457679	-0.506679	-0.33757	-0.30107	0.00262808	0.185015	0.364247	0.698029	0.448991	-0.128028	0.16795	0.281206	-0.514402	-0.526913	-0.1657	-0.272337	0.189347	0.316681	-0.404464	-0.325924	0.217587	0.123113	-0.059622	0.215145	0.325222	-0.0484388	-0.169853	-0.129952	-0.289107	-0.305117
785	786	-2.50716	0.245731	1.30991	0.156573	-0.377075	-0.272468	0.925795	1.92258	1.8444	2.05176	2.04713	2.16878	1.11	-2.09477	-5.21907	-6.33936	-3.78893	-0.18253	0.839679	0.590075	0.595807	0.578626	0.27473	-0.117391	-0.538927	-1.07903	-1.22978	-0.826387	0.510533	1.62372	0.943455	0.669543	0.877403	1.24482	2.45809	3.08433	3.6083	2.67343	0.815647	0.0325627	-1.68863	-2.54862	-2.13475	-3.28485	-3.18051	-0.974725	-1.4063	-2.94874
786	787	-0.569824	-0.182155	0.627554	2.05109	1.86486	-0.538871	-1.54333	0.0622865	0.571585	-0.824512	-0.297285	0.173494	-0.131501	0.69523	0.156611	-0.721933	1.36836	3.55482	1.58304	-2.08074	-3.25106	-2.53967	-1.55475	-0.271516	0.902498	1.32256	1.47187	0.562994	-1.2008	-0.779371	-0.048342	-1.71844	-0.950702	1.93413	0.305077	-2.1638	-0.578673	1.45377	0.773049	-0.402781	0.586347	0.247401	0.0665908	1.2424	-0.53607	-0.466227	0.634348	-0.42363
787	788	0.569705	-0.967665	0.283836	1.39477	0.77174	0.411214	0.583733	0.0641214	-1.00534	-2.40842	-2.48576	-0.00300251	1.07651	0.316848	0.424407	0.848744	0.530393	-0.782484	-1.56149	-0.963703	-0.204757	0.181729	0.503904	0.901634	0.956122	1.15627	0.76001	-0.664218	-0.36304	0.229717	-0.571165	-0.679059	-0.63168	-0.509198	-0.188403	-0.218182	0.65205	1.24998	0.397046	0.0105386	0.868798	1.92587	1.26818	0.0612668	-0.504266	-2.016	-1.39166	0.194476
788	789	-1.68429	-0.737107	-0.019135	0.113072	-0.0372459	-0.128878	-0.19568	0.0771467	-0.0134722	-0.0955606	0.252651	0.402306	0.281197	-0.0482778	-0.238842	-0.540048	-0.466671	0.210119	0.404	0.460017	0.552774	0.46138	0.397545	0.150459	-0.000520452	-0.190833	-0.747699	-0.646648	-0.0194908	0.0187595	-0.270122	-0.67351	-0.876037	-0.415256	0.0617344	0.279189	0.696502	0.909081	0.877052	0.939884	0.549747	0.614383	0.846986	0.427157	0.68379	-0.245698	-1.32209	-0.215336
789	790	0.477302	-0.520722	-1.43602	-1.08675	0.183481	0.0365543	-0.263371	0.286873	0.118138	-0.129045	0.286899	0.13116	-0.270486	0.270729	0.125729	-0.593876	-0.679954	-1.08036	-0.914629	-0.159978	0.0241132	0.222206	0.460341	0.413553	0.435491	0.565631	0.117396	-0.228002	0.440477	0.89302	0.675059	0.392548	0.0568368	-0.643534	-1.14225	-0.464727	0.129783	0.0309466	0.103516	-0.364258	-0.801303	-0.353998	-0.371404	0.0119723	1.13558	0.990446	0.460611	0.0744006
790	791	0.444481	-0.846914	-1.24345	-0.579778	-0.730445	-1.18902	-1.23843	-1.21735	-1.4985	-1.16084	-0.054138	0.201021	0.474489	0.437861	-0.197395	0.885358	2.25258	1.94817	0.894309	-0.108448	-0.444463	-0.352288	-0.19611	0.0985841	0.0595407	-0.124312	-0.559024	-0.721502	0.815072	1.65292	-0.249916	-1.67382	-1.26229	-0.974071	-0.696238	-0.935015	-1.0165	1.17729	2.05169	0.869517	1.03595	1.09844	0.504068	0.470091	0.708757	0.6819	-0.277823	-0.870602
791	792	0.0259027	-0.212272	-0.0928469	-0.166799	-1.30151	-1.4247	-0.3635	-0.0323864	0.800389	0.701035	-1.30302	-1.24754	0.0890588	1.6798	1.29423	-2.61237	-2.50436	0.0919811	0.390997	1.14828	1.30411	0.89062	0.982097	0.630596	0.32227	0.258078	-0.501505	-0.526021	1.01958	1.01006	0.365322	-0.166083	-1.88127	-1.89892	-0.145083	0.430594	-0.367866	-0.141285	0.0662949	-1.10297	-0.0979002	0.708878	0.000747077	0.420146	-0.107644	0.765404	1.25205	-1.49669
792	793	-0.226218	0.792079	-0.111863	-1.38359	-0.521018	0.383995	0.868364	0.542548	-0.0562	0.250436	0.16882	-0.420827	0.419935	1.37537	-0.960018	-2.17164	0.305588	-0.0653326	-1.40463	0.112992	0.503617	-0.0516462	0.106711	-0.0932571	-0.205526	0.0459881	-0.334398	0.0175818	0.612834	0.232288	1.46673	1.20362	-0.871825	-0.401645	0.181587	0.253291	0.0680604	-0.0966377	1.25589	1.22117	-0.394056	-1.2816	-1.72686	-0.290357	1.21612	-0.704903	-0.703287	1.32148
793	794	-0.00488574	-0.334606	0.249592	1.09879	0.919262	0.811058	0.520433	-0.660252	-1.18104	-0.503139	-0.216731	-0.0508308	0.820428	0.711575	-0.236162	-0.169966	0.151277	-0.303965	-0.585833	-0.38172	-0.393098	-0.394032	-0.134395	0.0750574	0.331002	0.364721	0.113503	0.106913	-0.0042255	0.111323	0.451041	-0.0478979	-0.639801	-0.501153	0.248922	0.886501	0.82352	0.242253	-0.664918	-0.426444	0.400091	-0.0319936	-0.160894	0.281901	0.302149	0.481322	0.378136	0.272104
794	795	-0.151688	-0.0786261	0.34983	-0.378904	-0.573896	0.289841	0.466244	0.622352	0.83435	1.00748	0.806749	-0.0125196	-1.20374	-1.61126	-0.944633	-0.476558	-0.437833	-0.354614	1.16986	2.09888	-0.195157	-2.8195	-4.01656	-3.72732	-1.47476	0.632093	1.25886	1.73998	2.01073	1.872	1.52877	0.783003	0.521507	0.928353	1.42569	0.865072	-0.498036	-0.632805	-0.442507	-1.23699	-1.77068	-1.21967	0.0497235	0.663471	0.326433	0.386419	0.500376	0.210431
795	796	0.0845979	-0.336348	-0.0967566	-0.0391977	-0.404418	-0.369931	-0.151916	0.154015	0.237842	-0.0426691	-0.475377	-0.674026	-0.403335	0.256834	0.844881	0.354307	-0.375564	-0.276924	-0.164921	-0.106359	-0.0153568	-0.0527594	0.0734654	0.235014	0.301476	0.396567	0.357616	0.245983	0.69356	0.980884	0.563764	0.0984659	-0.422616	-0.816658	-0.919449	-0.451294	-0.44359	-1.40788	-1.11684	0.101367	0.519883	0.16243	0.0265889	0.659289	0.823458	0.345514	0.350107	0.770412
796	797	-0.499352	-0.15621	0.396316	0.663191	0.442566	-0.343125	-0.0707991	0.432356	0.484606	0.0615226	-0.675218	-0.824272	-0.997639	0.471975	1.69513	-0.229886	-0.915097	-0.601847	-0.838767	0.0228011	0.151351	-0.137404	0.0652927	0.00907261	-0.00862648	0.123073	0.273267	0.357806	0.464341	0.474758	1.62381	2.14474	-0.848978	-2.64519	-1.54734	-0.385526	0.910199	0.0994031	-0.947472	-0.255498	-0.645288	0.657222	1.47099	-0.31378	-0.637186	-0.616803	0.0433157	0.0501505
797	798	-1.7409	-2.63804	-2.8078	0.336222	1.81473	0.227134	-0.902144	-0.381562	0.233876	-0.330701	-0.416946	0.924494	1.8273	1.54042	0.44725	-1.23414	-1.82633	-1.84922	-2.30963	0.260213	4.32069	5.42897	4.3189	1.91512	-0.153546	-1.30543	-2.24313	-0.745353	2.551	2.59647	-1.60158	-3.54719	-0.451926	1.08713	-0.815462	-1.75063	-0.953321	0.448285	0.144734	-1.92254	-2.13989	-1.65214	-1.30939	1.52811	2.74319	0.970203	1.83523	0.668276
798	799	0.937123	1.54286	0.49696	0.310011	-0.643381	-1.80814	-1.16185	-1.30446	-1.05615	-0.709823	-1.45093	-0.480073	1.0549	1.26708	0.882467	0.745605	0.762014	0.241712	0.343207	0.483139	-0.117344	-0.0140265	-0.0789362	-0.376202	-0.397526	-0.95787	-0.12052	1.28852	0.93167	0.365047	-0.341183	-0.835979	-0.616654	-0.437373	-0.284358	-0.205681	0.219372	0.145346	0.0403193	0.267794	-0.227064	0.0127682	0.357058	0.23713	0.440751	0.192278	0.440495	0.765374
799	800	-0.278887	-0.764836	-0.757627	-0.216815	0.267787	0.67855	0.780228	0.158412	-0.647382	-0.462789	-0.678012	-1.0756	0.352727	1.04362	0.16078	-0.0330888	0.074412	-0.370853	-0.540251	0.0349326	0.258691	0.0818745	0.102504	0.0315136	-0.00177397	0.123922	0.101431	-0.149594	-0.398283	-0.0224255	0.573768	0.206218	-0.344843	-0.427686	0.203186	0.32367	-1.09217	-0.425835	1.10394	1.06539	1.46267	0.225789	-1.66708	-0.948408	0.0454431	0.118559	0.184275	0.0738713
800	801	-0.437095	-0.0298449	0.791828	1.23053	0.428944	-0.225782	0.0676698	0.128536	-0.327182	-0.437933	-0.236432	-0.652054	-0.417672	0.53423	-0.03049	-0.477045	0.381607	0.64468	0.445352	0.286261	0.0470796	0.0232909	-0.0217934	-0.204241	-0.245901	-0.449509	-0.706257	-0.0389949	0.778953	0.979947	0.765334	-0.0527463	-0.566946	-0.687018	-0.278451	0.450198	-0.0455923	-0.466524	-0.386106	-0.617332	-0.182511	0.297476	0.215007	0.101418	0.30355	0.768897	0.37576	-0.318848
801	802	0.149937	0.0540555	0.623463	0.746682	1.2445	1.80301	0.271672	-0.806255	0.259631	0.156595	-0.785141	-0.978272	-0.873167	0.218923	0.395653	-0.490507	-0.47014	-0.611333	-0.482432	0.52618	1.05594	0.870494	0.675133	0.455843	0.11258	-0.167333	-0.561237	-0.541253	0.0801407	0.384942	0.240652	0.0426985	-0.421743	-0.391368	0.505922	0.256659	-0.0307454	0.222651	-0.858043	-0.709866	-0.144363	-1.3086	-0.915033	0.8172	0.842697	-0.00572941	0.292309	0.263111
802	803	0.336697	-1.15364	0.415289	-1.48434	-2.5493	0.168485	1.19847	1.11558	1.14474	0.443633	0.665418	0.40345	-1.78913	-1.93862	0.213273	0.169546	-0.551512	0.326273	0.144396	-0.643393	-0.527125	-0.425505	-0.178163	0.156995	0.29292	0.679188	0.323862	-0.620396	0.0578322	1.60507	1.63913	0.75138	0.31731	-0.172346	-0.704827	-1.18796	-0.497132	0.600291	-0.313802	0.779946	1.7686	-2.1512	-4.04227	-1.15926	1.27861	0.839828	-0.0189306	0.33921
803	804	-2.44293	-1.71024	0.364469	0.87896	0.528754	-0.0412466	-0.510846	-0.308974	-0.708313	-0.931724	0.282936	0.992367	0.301404	0.130589	0.0809931	-0.10117	0.479506	-0.577294	-1.32756	0.389064	0.956195	0.570231	0.756649	0.548385	0.485742	0.569238	-0.242265	-0.394848	-0.0530778	-0.463051	0.211571	0.52322	-0.789104	-0.8712	-0.155043	-0.112557	0.628853	1.16817	0.173687	-0.394698	-0.553784	-0.998094	-0.601069	0.438773	1.4237	0.973763	-0.175527	0.44365
804	805	-0.842689	-0.0564575	0.269307	-0.00859419	0.285609	0.176446	-0.0122159	0.185452	0.2846	0.271605	-0.314976	-0.458706	0.130509	-0.091298	-0.218045	-0.0678537	0.0592504	0.863256	0.525245	-0.876545	-1.16784	-0.759736	-0.4938	-0.269154	0.0198024	0.162936	0.295315	0.415892	0.387698	0.707693	0.838726	0.271504	-0.347154	-0.557089	-0.288288	0.0744781	0.116123	-0.307123	-0.158086	0.507352	-0.452519	-1.103	0.314616	0.750388	-0.0528463	-0.129553	0.318727	0.285999
805	806	0.364894	0.312086	0.0314383	-0.128872	0.692665	0.793853	0.0349735	0.122282	-0.872467	-1.92742	-0.774968	-0.00947022	-0.233693	-0.06292	0.185648	0.23889	0.234177	0.0405253	-0.0765352	0.0184017	-0.179568	-0.217254	-0.0111287	-0.00928887	0.0665671	0.132402	0.157759	-0.0155724	-0.0712362	0.626961	0.795497	0.093501	-0.202325	0.105806	0.604806	0.401757	-0.240488	-0.420524	-0.507789	-0.0782807	0.297137	-0.364862	-0.423278	0.0286585	0.093677	0.0715162	-0.29124	-0.370977
806	807	0.433084	0.182366	-0.698797	-1.344	0.178045	0.833869	0.331316	0.74413	0.659713	-0.0447075	-0.0557095	0.0839213	0.051173	0.221868	0.260236	-0.424842	-1.51552	-1.58361	-0.638621	-0.0683847	0.0616645	0.117728	0.167499	0.260066	0.334213	0.398172	0.415236	0.263071	0.171731	0.57436	0.57858	-0.0552099	-0.36206	-0.627398	-0.512242	0.107585	0.223297	0.197006	0.272029	0.0245177	-0.403245	-0.850828	-0.677761	-0.100226	-0.226505	-0.277416	0.106517	0.298202
807	808	1.94055	1.89105	0.712848	-1.27132	-2.26203	-1.09225	-0.452729	-0.9999	-0.512843	0.437018	0.417237	0.369556	0.0102525	-0.736782	0.224218	0.896687	-0.0632213	-0.149076	0.00617258	-0.371584	-0.371965	-0.166017	0.0102722	0.0564415	-0.0351442	-0.00429501	-0.0317651	0.0339201	0.676512	0.717779	0.222358	0.340221	-0.301869	-1.15148	-0.980724	-0.362802	0.482608	-0.325037	-0.4108	1.71067	0.575552	-0.771665	0.166952	-0.948983	-0.462538	1.27568	0.445303	0.331636
808	809	2.05479	-0.318332	-2.65159	-0.56356	0.734359	-0.480032	-0.581766	0.114735	0.435396	0.471463	-0.730958	-0.770189	0.208442	0.0425133	0.49455	-0.17175	-0.64851	1.36382	1.21645	-0.280445	-0.0352783	-0.0951329	-0.457947	-0.557041	-0.955974	-1.07785	-1.49936	-1.26983	0.646919	2.75295	2.98077	-0.00406835	-0.787653	1.00488	-0.495378	-1.72795	-0.477633	0.530249	0.194751	-0.499167	-0.596847	-1.13401	-0.519054	1.56161	1.81447	-0.212507	-0.742316	1.0825
809	810	-0.269724	0.210001	0.517076	0.123991	0.0189261	0.211472	0.143982	0.278081	-0.136955	-0.200207	0.599655	0.154366	-0.389404	0.192313	0.33208	0.211185	0.286601	-0.109627	-0.453926	-0.0727245	0.292268	0.14864	-0.103894	-0.381941	-0.764715	-1.07969	-1.2162	-1.25466	0.223552	2.88949	2.55162	-0.300993	-1.43901	-0.547103	0.35873	0.0592527	-0.544822	-0.311876	0.303919	0.452519	0.0839826	0.226393	0.387538	-0.571013	-0.745951	0.407586	0.128031	-0.589506
810	811	0.496792	0.157266	-0.142135	-0.0748297	0.0102453	-0.122352	0.127135	0.0233108	-0.628142	-0.298057	0.23738	0.158014	-0.224644	-0.385694	0.230762	0.587006	0.0280821	-0.568977	-0.160801	0.647656	0.685104	0.424944	0.0336915	-0.439779	-0.689535	-1.03738	-0.644505	0.505875	0.923655	0.815274	0.466171	-0.0374642	-0.0341382	-0.0218817	-0.260505	-0.135878	0.0770715	-0.0156035	-0.142896	-0.33112	-0.10099	0.154408	-0.173762	0.206011	-0.0242775	-0.820631	0.142354	0.485541
811	812	-0.478122	-0.636174	-0.0466767	0.275307	-0.732915	-1.12059	-0.632051	-0.470719	-0.387573	-0.422109	0.166046	1.75791	2.64588	2.09947	1.56848	1.0899	0.660021	0.522232	-0.796205	-1.42183	-0.176955	0.239993	-0.205302	-0.513356	-1.0311	-1.10069	-0.349124	-0.245596	-0.125826	0.676637	0.358371	-0.155108	-0.0505582	0.0564012	0.391965	0.430501	0.614191	0.588553	-0.399341	-0.592989	-0.048645	0.246448	0.79947	0.837789	-0.130804	-0.760681	-0.346609	0.646523
812	813	-0.133282	-0.00586274	0.407798	0.530274	0.596196	0.647975	-0.733844	-1.56702	-0.673003	-0.319802	-0.392687	-0.00608978	-0.503872	-0.503667	0.521378	0.156732	-0.0661687	-0.191173	-0.738695	0.303393	1.0004	0.707201	0.787635	0.617864	0.277592	0.0314443	-0.43759	-0.591691	0.347195	0.953268	0.378357	-0.153943	-0.82187	-1.59227	-1.03685	0.279476	0.361447	-0.0355843	-0.00329364	0.0559997	0.243791	-0.112294	0.128453	0.747506	0.124731	-0.0302297	-0.00799632	-0.367043
813	814	0.0991028	-0.20012	-0.483173	-0.0556559	0.0362645	0.136182	0.305581	-0.0581962	0.0194428	0.00367034	-0.102652	-0.101344	-0.447437	-0.528888	-0.396609	-0.0390583	0.647393	0.965685	0.935771	0.750219	0.148949	-0.415375	-0.63977	-0.671098	-0.538325	-0.347193	0.104597	0.397368	0.504392	0.944673	0.426449	-0.67065	-0.547799	-0.453047	-0.439259	0.0601944	-0.00452444	0.467824	0.117818	-1.45707	-0.492333	0.9709	0.672015	0.399847	0.253022	0.418785	0.461209	-0.0983534
814	815	1.60065	0.12884	-0.0942948	0.304844	-0.199662	0.588455	0.179243	-0.556685	-0.156923	0.0147197	0.795341	0.779587	-0.590941	-0.436914	-0.552731	-1.18081	0.295358	0.6487	0.235221	0.943202	0.693566	0.359771	0.582842	0.661243	0.360077	0.349745	-0.685325	-2.1333	-0.00344523	1.36007	0.676876	1.25742	-0.860241	-3.07243	-0.244972	0.771312	-1.57739	-0.00647339	1.22247	-0.283163	0.28446	0.147193	0.00224817	0.603801	0.146572	0.290946	-0.27608	-0.44095
815	816	-0.368105	-0.467118	0.987758	0.24162	-0.518512	-0.329187	1.07845	1.76894	-1.29293	-3.33574	-0.35623	2.59159	0.191849	-1.25168	0.497292	-0.559899	-0.742682	-0.546677	-1.50866	0.422031	1.68149	1.20889	0.928296	0.770549	0.233522	-0.0917149	0.280515	-1.95685	-1.54148	1.73978	0.686362	0.857204	0.766136	-2.00995	-0.236998	1.61556	-0.333646	-0.63883	-0.434589	-1.37596	-0.569275	0.444833	0.641996	1.029	0.505051	-0.147729	-0.329518	-0.631157
816	817	-0.128599	-0.416379	0.136678	0.164195	-0.310153	-0.0758374	0.750586	0.588286	-0.0659223	0.19343	0.118944	-0.322165	-0.439025	-0.755151	-0.605296	-0.194607	0.0836628	0.489865	0.145623	-0.211398	0.282285	0.449593	0.326762	0.315422	0.0837733	-0.0549991	-0.279898	-0.450681	0.0446334	-0.173398	-0.949973	-0.840668	-0.635321	-0.126196	0.244118	0.2915	0.810919	0.320406	0.040329	0.698408	0.573306	0.854546	1.59711	1.26718	-0.126381	-1.44614	-1.58017	-0.905865
817	818	0.246866	0.249628	0.32549	0.0321996	-0.518554	-0.648271	-0.248099	0.575088	0.474211	0.0391459	0.632908	0.836096	0.0360961	0.339507	0.454116	-0.288697	0.269426	0.163423	-0.463455	-0.349549	-0.958904	-1.17467	-0.84675	-0.843214	-0.529627	-0.369044	-0.109604	0.371766	0.237324	0.642133	0.73584	-0.371873	-0.240396	0.327304	0.18893	0.313216	0.288278	0.728655	1.37648	1.04656	1.27015	0.868323	-1.94	-2.60968	-0.368904	0.293865	-0.146104	0.0817533
818	819	0.687783	0.971687	0.373165	-0.816834	-1.26147	-0.116869	0.298353	-0.189721	-0.285778	-0.955283	-0.800792	0.228561	0.0544088	-0.274871	-0.170869	-0.215925	-0.285201	-0.114854	0.206348	0.298128	0.363204	0.356549	0.25103	0.297703	0.361551	0.358637	0.202304	0.118781	0.170311	0.105747	-0.259979	-0.885218	-1.08382	-0.926512	-0.104421	0.758647	0.170168	-0.117449	0.201725	0.204073	0.38922	0.483549	0.759776	0.591496	-0.147582	-0.330705	-0.344477	-0.331711
819	820	0.116794	-1.78008	-0.793595	0.533205	-0.19547	-0.0833902	1.27974	0.994314	-0.205124	-0.606151	-0.28517	1.48909	1.35207	-1.14322	-0.597388	1.38291	1.11114	-0.180268	-0.806113	-0.74155	-0.690511	-0.680804	-0.602268	-0.56813	-0.550923	-0.391426	-0.410427	-0.134508	0.333986	0.141169	0.818493	0.570386	-0.881456	-0.189926	0.339665	0.444482	0.191784	-1.12926	0.127104	1.33273	0.502016	0.583201	0.134665	0.148486	0.994319	0.282517	0.407082	0.742037
820	821	-0.790007	-1.63096	0.019269	1.14941	0.182376	1.13603	1.60065	0.609385	0.192983	-0.652667	-1.1778	-0.819114	0.743143	1.26905	-0.580056	0.509039	1.83296	-0.138194	0.359181	1.45072	0.183198	-0.599407	-1.02762	-1.36225	-1.58755	-1.81134	-1.96222	-2.11064	0.724908	3.88424	1.79271	-0.0261857	-0.144311	-1.2088	-0.419964	0.506253	0.975334	0.472829	0.111501	1.65499	0.405024	-1.20567	-0.883392	-0.690777	0.267982	0.233245	-0.0889203	0.574954
821	822	-1.90988	-1.00496	-0.946985	-1.6188	-0.72926	0.204768	2.39172e-05	0.54225	1.00694	1.42426	1.84712	1.0585	0.655222	0.474102	-0.223577	-0.921739	-1.29983	-1.50914	-2.2002	-1.19694	1.31188	2.66818	2.97402	2.4279	0.807097	-1.11627	-1.76916	-1.72517	-0.515895	1.53411	0.831284	-0.118418	0.639132	1.01166	1.562	0.985454	-1.41088	-2.13615	-0.4086	0.279087	-0.320464	-0.263086	-0.352135	-0.491726	-0.405141	-0.433541	0.31189	0.8287
822	823	0.0107923	0.328043	0.63975	0.300786	0.403442	0.0789821	-0.770526	-1.02145	-0.220132	0.37125	0.021618	-0.08801	-0.0677658	-0.0367535	0.0881866	0.265553	0.234425	-0.0495002	0.26296	0.317008	-0.0328347	0.048544	-0.0126394	-0.217714	-0.33043	-0.730035	-0.908158	-0.309686	0.303468	0.472156	0.190732	-0.319121	-0.353056	0.0148144	0.0919067	0.0321915	0.200143	0.366955	0.517524	0.310497	0.187164	0.577949	0.455044	0.269797	0.187966	-0.196044	-0.0916368	-0.143605
823	824	-0.265184	-0.09337	0.0791228	0.287157	0.502663	-0.0287907	-0.172424	0.437506	-0.42344	-1.20744	-0.119269	0.743258	0.170074	-1.11482	0.0173846	2.01595	1.18188	-0.00158827	-0.287844	-0.323897	-0.217901	-0.29377	-0.310408	-0.401021	-0.488934	-0.560638	-0.422299	-0.102552	0.0646875	0.515352	0.949086	0.543921	-0.236585	-0.105164	0.323898	-0.181168	-0.371777	-0.260943	-0.209994	0.996276	1.62993	0.827619	0.101525	-0.899724	-1.54471	-0.84897	-0.293765	-0.145518
824	825	-0.779963	0.162874	1.28559	0.923829	0.584462	-0.731076	-1.51594	1.06989	0.213895	-1.97342	0.368413	0.394803	-1.00561	0.129794	-0.538995	-1.72687	-1.09789	-0.302023	0.399448	0.372476	0.060406	0.77604	1.73437	1.88829	2.31444	2.48166	0.150594	-1.33512	-0.00502929	0.58126	-0.320445	-1.50281	-1.4479	-0.88803	-1.28248	-0.803892	-0.183052	-0.0570643	0.406746	-0.432305	-1.43527	-0.638152	0.154901	-0.062941	-0.547605	-0.211999	1.08071	1.32044
825	826	-0.896064	0.159962	-0.928973	-1.52523	-0.039284	0.0726979	1.02774	0.550235	-1.74249	0.174355	1.51081	1.0604	-0.336102	-1.56328	0.628746	-0.662544	-2.33029	-0.799349	-0.140297	1.55451	2.00998	1.24218	0.952135	0.342871	-0.0185485	-0.459163	-0.313545	-0.230585	0.699726	1.73177	-0.348423	-2.07324	-1.36577	-0.663448	-0.613346	-0.760662	-0.0836603	0.826878	0.475314	0.697829	0.9193	-0.576649	0.122159	1.03583	-0.980049	-1.43739	-0.383479	0.831177
826	827	1.30993	-0.0753679	-0.75319	0.0669635	-0.297865	-1.12002	-1.59266	-1.36264	-0.579873	0.011816	0.170672	0.0605269	0.423357	0.451391	-0.12929	0.422791	1.27594	0.882612	0.699841	0.478869	-0.180821	-0.0739255	-0.0178978	0.115678	0.129344	0.211053	0.575795	-0.746981	-1.05981	0.652636	0.867098	-0.209152	-0.591331	0.136109	0.0493531	-0.511638	-0.340477	-0.613484	-0.136196	0.49552	-0.0471896	0.432829	0.956171	0.301396	0.215733	-0.0687105	-0.65746	-0.332686
827	828	0.655414	0.474029	-0.209677	-0.162501	-0.0829954	-0.0663439	0.147875	-0.426844	-0.355618	0.612528	0.620759	0.267169	0.0897214	0.0756951	0.0616757	-0.297236	-0.471172	-0.212961	0.127111	-0.13937	-0.456358	-0.135642	0.0977769	0.267286	0.476005	0.546165	0.810969	0.747234	-0.260329	-0.894315	-0.0695874	0.562046	-0.120103	-0.635269	-0.175891	0.453221	0.705034	0.457759	-0.420731	-1.37307	-1.12684	0.0404287	0.829073	0.619492	-0.278321	-0.0734402	0.611218	0.0678083
828	829	0.251956	2.12543	1.14946	-1.01004	-0.565869	0.208139	0.114028	-0.80232	-1.70012	-1.269	-0.678907	-0.207681	0.661018	1.3632	0.828187	0.0610395	0.210751	-0.0804483	-0.605411	-1.05348	-1.42607	-1.12416	-0.685643	-0.450353	-0.144359	0.205338	-0.167014	-0.209051	0.44248	0.711478	0.824783	-0.280718	-1.1268	-0.125177	0.525014	0.82118	1.40106	1.86425	2.43256	2.17225	0.641387	0.197073	0.884314	0.666656	0.893135	0.511774	-1.8258	-2.08413
829	830	-0.184624	0.110599	-0.369607	0.174874	0.268787	0.212221	0.692869	-0.432078	-1.57107	-0.730791	0.780941	1.22265	-0.0690312	-1.34815	-1.10258	0.204074	0.927046	-0.201045	-1.42591	-1.01214	-0.0829312	0.482463	0.815326	1.10192	1.25469	1.33214	1.66427	0.635211	-0.790955	-0.0312291	0.437861	-0.0615213	-0.96357	-1.88406	-0.832421	-0.788955	-1.16593	0.833826	1.44524	0.015377	-0.72441	0.296305	0.493298	-1.00731	-0.569916	0.457839	0.517243	0.949431
830	831	0.755248	-0.960153	-1.02393	-0.7063	0.496599	0.74631	-1.56726	-1.05972	1.009	1.21873	1.25068	0.56412	0.0456381	0.435313	0.33819	0.160235	0.940303	2.77582	1.97041	-0.954822	-1.74446	-1.74627	-1.90231	-1.76525	-1.61461	-1.3988	-1.20565	-0.34505	1.19208	2.09684	1.21763	-0.580638	-0.615436	1.10681	1.15144	0.197522	0.411106	-0.208805	-0.581691	-0.17877	-0.720966	-0.197456	0.405236	-0.411093	-0.0362729	2.05401	2.88985	0.710724
831	832	1.01282	0.9495	-0.596805	-1.43727	-1.15183	-2.86019	-2.55195	0.426862	1.07069	-0.707981	-1.80135	-0.617108	1.08511	1.77039	1.0519	0.124544	1.03704	0.880321	-0.669519	0.346699	1.95844	1.48895	0.295462	-0.38374	-0.847504	-1.72381	-0.91879	2.40073	3.72725	1.55864	-0.0304444	-0.514631	-1.84596	-1.80164	-0.508521	-0.973875	-1.31212	-1.19348	-1.76213	-0.683215	0.882398	0.907105	0.670167	0.873051	0.700701	-0.209945	0.0288583	0.903127
832	833	0.0741213	0.490997	0.553512	0.141006	0.35284	0.221119	-0.534642	-0.608586	-0.574838	-0.442315	0.328264	1.25312	1.0228	0.601455	0.508212	-0.905084	-1.42797	-0.86831	-0.750026	0.371952	1.04546	0.560092	0.38218	0.201944	-0.10237	-0.306812	-0.381817	-0.494276	0.0366935	1.43337	1.3643	-0.251507	-1.5982	-1.57431	0.0444474	0.103238	-1.16264	-0.974101	-0.660751	-0.651839	-0.578761	-0.0618713	0.937476	1.74609	1.992	1.02105	0.365859	0.290814
833	834	-0.452877	-0.202398	-0.0905647	-0.439648	-0.750932	0.154606	1.35644	0.933153	0.27864	0.490154	0.526912	-0.395275	-0.983424	-0.0381342	0.453883	0.0459877	0.0559288	0.455149	0.335446	-0.470846	-0.656037	-0.446797	-0.283662	-0.0583433	-0.0496378	-0.0413478	-0.441869	-0.852921	-0.924362	-0.839375	-0.174907	0.638475	1.10941	0.851482	0.400421	0.242041	0.277403	0.788045	0.582226	-0.147145	-0.426535	-0.219962	0.644486	0.498439	-0.630604	-1.06846	-0.914393	-0.302535
834	835	-0.802186	0.336388	-0.542574	-0.526328	0.946974	1.0577	1.0387	1.98732	1.5523	1.0594	0.309931	-0.931231	-1.2813	-1.52044	-0.646704	-0.0491901	-0.543857	-0.000765301	0.753077	0.793316	0.252026	-0.194999	-0.472233	-0.704536	-0.627551	-0.994936	-0.196917	0.945811	0.247826	0.797763	1.34805	-0.625419	-1.7238	-0.571132	0.55889	0.423929	1.16323	2.28636	1.20137	0.420299	0.629591	-0.302849	-1.52507	-2.29567	-2.59301	-1.87339	-0.62667	-0.262029
835	836	-0.423836	-1.56666	0.715168	2.22447	2.04004	1.3413	-0.784697	-1.52508	-0.337487	0.290809	1.34577	1.52877	-1.16282	-1.37689	1.36221	1.56722	0.883072	0.438979	-0.937294	-1.65708	-1.65771	-1.5404	-1.58108	-1.42873	-1.24477	-1.00117	0.283286	-0.27882	-1.25203	1.44307	2.72346	0.873214	0.71044	1.78319	1.05921	-0.385534	0.728246	1.8022	0.212657	-1.02305	-2.10013	-1.46695	0.471975	-1.83261	-2.41411	1.40683	1.27518	-0.812771
836	837	0.613483	0.0855544	-0.489303	-0.627264	-0.0308735	1.35485	1.34215	0.243783	-0.2536	0.180481	0.883559	-0.0160815	-0.311092	0.107176	-0.86842	-1.36719	-1.6573	-1.68218	-0.434615	0.457652	0.512618	0.390379	0.345672	0.30993	0.0778814	0.19362	0.130461	-1.00308	-1.1788	-0.142245	-0.191877	0.531941	2.34868	1.3954	0.275446	1.65525	1.30861	-0.157964	0.142544	0.148413	-1.15998	-2.17346	-1.563	-0.341137	-0.186763	-0.110367	0.128034	-0.421014
837	838	0.176846	-0.00708347	-0.59587	-1.53794	-1.774	-1.77058	0.456616	3.24905	2.8165	0.823464	-0.292573	-0.0761556	-0.233629	-0.902917	-0.592471	-0.3871	-0.341558	-0.466586	-0.599708	0.39294	0.856457	0.429846	0.497773	0.501177	0.286728	0.435864	0.336764	0.0975443	-0.0406415	-0.693461	-1.18986	-1.64369	-1.54297	-0.47549	0.0133957	0.550459	0.606076	0.0815036	0.466805	0.141109	-0.142357	0.638688	0.528323	0.189046	0.440762	0.30673	0.0105562	0.102188
838	839	0.270457	-0.508693	-0.361515	-0.476217	-1.44297	-1.10202	-0.114654	0.310557	1.1104	1.06077	0.533333	0.300623	-0.728277	-0.893064	-0.171872	-0.56305	-0.854607	-0.44628	-0.0417351	0.535704	0.71632	0.487255	0.244383	-0.0222108	-0.182377	-0.47683	-0.166921	0.565268	0.38969	0.0613015	0.0882884	0.14288	-0.00795436	-0.352595	-0.22455	-0.216154	-0.224667	0.176059	0.27542	0.746878	1.11315	0.368296	-0.310568	-0.35269	-0.371669	-0.187381	0.127676	-0.273965
839	840	-0.175627	-0.320173	0.823287	0.576494	-0.780791	-0.802546	0.32343	0.74829	-0.0742449	-0.259228	0.161393	0.317662	0.59762	0.278861	-1.22386	-1.05443	0.731391	0.0328483	-0.490969	0.652301	0.372687	-0.0317971	-0.0104747	-0.183775	-0.147287	-0.391487	-0.354777	0.683774	1.97675	2.28162	1.32985	0.229611	-1.03754	-2.20984	-1.62591	-1.27208	-1.50135	0.23953	0.560642	-1.11107	-0.310616	1.12978	0.865135	1.08456	1.12693	-1.12274	-2.11559	0.222697
840	841	-0.0346221	-0.985008	-0.518456	0.174675	-0.118988	0.854478	1.23434	-0.563617	-1.05052	-0.317273	0.937299	0.265637	-0.790458	1.06808	0.47703	-0.943333	0.194402	1.06749	0.762302	-0.658227	-0.880113	-0.286185	-0.171003	0.334953	0.366014	0.791378	0.522184	-0.687351	-0.274559	-0.392784	-1.02892	-1.52909	-1.55475	0.467268	0.272688	0.199553	2.64985	1.03383	-0.503133	0.814527	0.596925	1.05797	0.88874	-0.0938809	-0.265799	-1.6939	-1.88857	-1.11854
841	842	-0.967645	-0.603713	-0.150067	-0.51644	-0.414945	0.795357	-0.0156751	-1.49508	-0.495994	1.30798	1.55272	0.936375	0.940589	1.02809	0.518309	-0.0427306	0.285595	0.88253	-0.13323	-1.55678	-1.61466	-1.40677	-1.25095	-0.792093	-0.473838	-0.0312563	0.415169	0.213242	0.481357	1.66207	1.26121	-0.693179	-1.10549	-0.236203	0.0878693	-0.152795	-0.370592	-0.0919634	0.359358	0.610477	0.195204	-0.111379	0.529486	0.674601	0.450235	0.255374	-0.0483331	0.00053811
842	843	1.09552	0.468347	-0.0492874	0.783168	0.503625	-0.661627	-0.975488	-0.331093	0.385863	0.239425	-0.0277939	0.0857238	0.214235	0.287205	0.0638986	-0.109771	0.170851	0.328304	0.194374	0.0853115	-0.225316	-0.414019	-0.468106	-0.608545	-0.531834	-0.584046	-0.323002	-0.244293	-0.587146	0.224162	1.04779	0.417094	-0.975084	-1.77892	-1.423	0.187258	2.18556	1.73872	-0.0045484	-0.194786	0.341615	0.281467	-0.0816753	0.400672	0.163922	-1.03208	-0.355394	0.711616
843	844	-1.38876	-0.868208	-0.216338	-0.00123859	-0.230935	-0.663265	-0.0260426	-0.130665	-0.220651	0.562903	0.328873	0.51653	0.61691	0.140341	0.510714	0.658228	0.501536	0.761643	1.14107	0.710424	-0.31128	-0.745111	-0.878375	-0.864402	-0.568795	-0.135364	-0.0689383	-0.464614	-0.541583	-0.284363	0.617169	0.928976	-0.383261	-0.448997	0.413315	0.113136	0.00758215	0.319292	0.412324	0.0675137	-0.0988362	0.30769	0.347385	0.470133	0.0335332	-0.599958	0.332839	0.649702
844	845	0.345306	1.13411	1.03176	0.799745	-0.0193162	0.482683	1.05303	-0.242769	-0.737613	-0.986538	-1.12482	-0.06507	0.130965	0.828011	0.959707	-1.0937	-0.315764	1.59522	0.515249	-0.237157	0.00644869	-0.188129	-0.349337	-0.626664	-0.691635	-1.00842	-0.955262	0.503539	1.05841	0.731478	0.887601	0.80675	0.434329	-0.533614	-0.957021	0.441455	1.63147	1.16995	0.170656	-0.231132	-0.818123	-2.21593	-1.98681	0.0898747	0.176352	-0.791394	-1.01648	-1.13309
845	846	0.20296	0.259051	0.0965015	-0.457983	0.3863	0.410805	-0.597174	0.215321	0.182939	-0.791637	0.251568	0.9856	0.305739	-0.374514	-1.10151	-0.950886	-0.310475	-0.398571	-0.253939	0.0948486	0.189243	0.525161	0.711493	0.735741	0.856696	0.697016	0.421771	-0.523284	-0.610346	0.51376	-0.304506	-0.850731	-0.207772	0.235402	0.58315	-1.32201	-2.42846	-0.642479	0.769297	1.5055	1.73062	0.683379	0.401142	0.747728	-1.73333	-1.76897	1.09989	0.121114
846	847	-2.69521	-2.12253	-0.652547	-0.359695	-0.269843	-0.143944	0.59246	0.379314	-0.932544	-0.51583	0.485213	1.25504	1.83121	0.875971	0.290018	0.629592	0.0281032	-0.507892	-0.231506	-0.710724	-2.31249	-2.12618	0.252907	1.38087	2.1222	2.24809	0.264512	0.0735139	0.549467	-0.358336	-0.746272	-1.69527	-1.75717	-0.188055	0.0851831	-0.291507	0.400354	0.187376	-1.10031	0.0154573	0.955323	-0.705011	-0.458461	1.09088	0.583432	0.215233	0.821708	0.335798
847	848	1.25217	1.11574	0.492912	-0.788731	-0.836399	0.0266231	0.131425	0.125868	-0.061636	-0.704327	-1.21015	-0.980115	-0.718926	-0.493375	-0.541473	-1.68633	-1.53886	-0.0741519	1.26902	2.30307	1.9488	1.32761	0.815596	0.104644	-0.362137	-0.895468	-0.661653	-0.234965	0.179234	1.0332	0.398276	-0.6805	-0.73296	-0.281303	0.396985	0.110355	0.0884474	0.412734	-0.0719666	0.0993456	-0.143841	-0.766277	-0.375838	-0.392378	-0.420627	-0.073771	-0.194083	-0.027094
848	849	0.233166	0.461688	0.253408	-0.494741	-1.3956	-1.01729	-0.340905	-0.150575	0.251256	0.250626	0.420549	0.880596	0.444385	0.0159312	0.128439	0.201746	0.192216	-0.100485	-0.32437	-0.189125	-0.162343	-0.314954	-0.361961	-0.35935	-0.477524	-0.514547	-0.467807	0.100108	1.25536	1.58659	1.05007	0.410833	-0.420565	-0.798444	-0.23552	-0.0311191	-0.397906	-0.0870655	-0.143921	-0.625633	-0.208183	0.389175	0.882486	0.270286	-0.758482	-0.212063	-0.207188	-0.276561
849	850	-0.684387	-0.671155	-0.125311	-0.0485185	-0.0259098	0.319834	0.205391	-0.177824	-0.0121789	0.555745	0.697546	-0.337445	-1.17436	-0.324377	0.374071	0.576067	0.686438	0.454353	0.65857	-0.335266	-1.44795	-0.0278365	1.65025	1.88744	1.54231	0.72806	-1.44368	-3.40639	-2.53459	-0.391064	0.151162	-0.571599	-0.376528	0.519869	0.388777	0.227116	0.608116	0.243216	-0.0587538	-0.134876	-0.199974	0.767713	1.39031	0.998183	0.470451	0.7709	0.837407	-0.536527
850	851	0.510378	0.409788	-0.215287	-0.359257	-0.54145	0.200216	1.5062	0.335638	-0.899758	-0.52465	-0.631975	-0.633576	0.329189	1.09373	-0.821555	-1.68907	0.681935	0.323065	-1.16234	-0.223731	0.578618	0.596827	0.646179	0.757483	0.861685	1.01124	0.96445	0.920577	0.900185	-0.0270388	-1.14901	-1.16903	-0.707076	-1.51316	-2.23169	-0.568763	0.513072	0.494684	0.850107	-0.0784087	-0.353879	0.142605	0.0544838	1.36786	0.907656	-1.91712	-0.49436	2.64648
851	852	-1.36667	-0.634741	0.210071	-0.214818	-1.59506	-0.633744	2.2809	1.08334	-0.731787	0.740456	0.920506	-0.512323	-1.23719	-0.56735	0.436809	0.872028	0.771725	-0.0479813	0.158447	0.272989	-0.87351	-1.12063	-0.852416	-0.711492	-0.346572	0.0440116	0.370377	1.00221	1.72534	1.08934	-0.19558	-0.489377	-0.423736	-0.866013	-1.82373	-1.76462	0.108291	0.483485	-0.0981345	1.3383	1.55732	0.032156	-0.29806	0.12252	0.452199	0.981924	0.294527	-1.60295
852	853	-0.216824	0.295001	-0.590104	-0.888805	-0.111605	1.03761	1.06806	0.42143	0.455673	0.453342	0.326616	-0.29812	-1.02671	-0.417266	0.221215	-0.217334	-0.138394	0.242945	-0.223798	-0.130676	0.574857	0.535244	0.1796	-0.0381399	-0.320081	-0.599276	-0.74186	-0.642562	0.155629	0.913938	0.31843	0.030713	0.207871	-0.550196	-0.0221593	0.933951	0.339118	-0.04549	-0.148501	0.0460457	0.255328	-0.249482	-0.5111	-0.311193	-0.0688283	-0.188815	0.103434	0.387617
853	854	1.1088	0.176687	0.138856	-0.925949	-2.48904	-1.89434	-0.768506	-0.293167	0.357859	0.989049	1.0219	0.806365	0.734606	0.397899	0.178324	0.402121	0.43434	-0.0580581	-0.861971	-0.886884	-0.304297	-0.260931	-0.0797864	0.174718	0.124237	0.160412	-0.198977	-0.327561	0.091649	0.411594	0.596891	0.0273071	-0.783088	-0.823568	-0.175774	0.469196	0.88961	1.11681	0.501952	0.460249	0.331791	-0.696954	-0.193635	0.0432178	-0.729246	-0.694136	-0.443633	-0.0112965
854	855	0.368175	0.130289	-0.425723	-0.366866	-0.0672267	-0.685248	-0.277349	0.218846	-0.208117	0.0617093	0.24259	-0.167441	0.145216	0.126128	-0.706852	-0.576714	-0.391717	-0.463298	-0.183447	-0.0970036	0.33633	0.774772	0.96524	1.1516	1.2541	1.43081	0.970206	-0.537093	-1.60362	-0.681453	0.414312	0.0234124	-0.570902	-0.565068	-0.276555	-0.255077	0.162723	0.560281	0.491955	0.866312	0.115374	-1.08819	-1.18492	-1.01697	-0.294472	0.380275	0.489269	0.506399
855	856	0.195764	1.75961	3.39388	1.53233	-1.14	-1.40158	-1.27942	-1.22952	-1.32574	-1.50405	-0.513757	-0.0048144	-0.16496	0.151289	-0.213408	-0.211922	0.336402	-0.289796	-0.090843	1.14514	1.13843	0.70273	0.570406	0.300445	0.0733345	-0.116241	-0.407917	-0.42849	0.0527534	0.434237	-0.118411	-0.79446	-0.249337	0.263572	0.0190145	-0.132963	-0.239833	-0.237967	-0.190447	-0.397495	-0.561833	-0.255151	-0.0734392	-0.166138	0.156769	0.15433	-0.115595	-0.00634165
856	857	-0.8827	-1.20214	0.526984	0.887868	0.282006	0.0189256	0.125451	0.427666	-0.26494	-1.2533	-0.639051	0.872166	0.82678	-1.00725	-0.875961	0.844152	0.134939	-0.85632	-0.0762412	0.739053	0.867957	0.58159	0.230316	-0.0139334	-0.197835	-0.677305	-0.165141	0.455662	-0.332015	0.356444	0.868529	-0.988809	-1.87925	-0.885073	0.886522	0.871054	-0.116717	0.8233	0.510354	-0.311692	-0.0274984	0.0928264	1.16106	0.307559	-1.42132	0.158298	1.12047	-0.242702
857	858	0.586399	0.724498	0.60948	-0.089005	-0.540366	-0.83237	-1.17012	-0.841943	0.203057	0.421083	0.373684	0.564203	0.360635	0.256646	0.430314	0.361769	0.0604082	0.410013	-0.419002	-2.35828	-2.2293	-1.30355	-0.395914	0.896746	1.7487	2.74498	2.437	0.694145	0.106576	-0.533423	-1.29208	-0.630675	-0.267751	-0.248311	-0.274126	-0.432541	0.453183	0.50687	-0.436514	-0.019051	0.555897	0.60146	0.68604	-0.337786	-1.01867	-0.493443	-0.654385	0.234637
858	859	1.02199	0.78379	-0.886107	-1.27801	-0.481255	0.0948555	0.630839	0.571704	-0.00519414	0.012892	0.0350333	-0.48957	-0.758644	-0.345367	-0.11009	-0.266367	-0.298226	-0.371218	0.0862946	0.444745	0.139203	0.187251	0.226592	0.16096	0.19213	0.215961	0.309381	0.0276368	0.157182	0.947709	0.740073	-0.0455152	-0.448989	-0.566156	0.0622901	0.138862	-0.131129	0.205551	-1.21984	-1.95096	0.0221239	0.262513	-0.459166	-0.124006	0.0486	0.516216	0.691505	0.501883
859	860	-0.0944383	0.152421	0.56364	1.3327	0.756548	0.0152441	-0.340011	-0.703171	-0.56088	-1.10608	-0.7062	0.650509	0.562935	0.344962	0.493668	0.397245	0.465455	0.506293	0.0780707	-0.786035	-1.22132	-0.942338	-0.720317	-0.31752	0.299989	1.05995	1.56319	0.471202	-0.105153	-0.184436	-1.02015	-0.213397	-0.194929	-0.969911	-0.209949	-0.170005	-0.290708	-0.679088	-0.567794	0.440073	-0.0649542	0.59913	1.60827	0.685385	1.10871	1.49421	0.396394	0.0695983
860	861	-1.1662	1.08304	1.2801	0.307385	0.631871	0.188402	-0.649392	-0.070227	-0.914018	-2.22556	-0.403115	0.86471	0.0871162	0.000104675	-0.190415	-0.899154	-0.144529	0.918123	0.183901	0.070401	0.820629	0.890411	0.948804	1.2832	1.31638	1.43257	2.05408	-0.400091	-3.2386	-1.3689	0.115718	-0.673172	-0.829671	-0.701535	-0.881478	-0.661395	0.0521804	0.319031	0.406627	0.326715	0.198734	-0.0644616	-0.408209	0.870089	0.921263	-1.15334	-0.644413	0.63321
861	862	0.0816901	-0.841687	-0.337526	0.488348	0.301206	2.05164	1.65496	-0.864349	-1.00024	-1.70377	-0.0627599	2.18685	-0.620706	-1.73912	0.777323	0.486462	-2.10643	-0.327469	2.76653	1.26737	0.216915	0.852449	0.710801	0.638425	0.380453	-0.149939	-0.919298	-1.13839	-0.716258	-0.275529	0.19502	-0.218389	-1.2816	-1.2723	1.14528	2.53247	0.269306	-0.939256	-0.897917	-0.858423	0.728294	0.844735	0.430479	1.31355	0.549584	-0.574008	-0.238118	0.248454
862	863	1.82206	0.429886	-0.724572	-0.402259	-0.277665	-0.000293962	-0.20358	-1.41212	-1.63455	-0.257321	1.05026	1.2898	0.79058	0.432521	1.0956	2.25072	3.04392	3.13701	4.02334	4.62182	0.858878	-4.33273	-7.67157	-9.772	-9.26145	-5.92248	0.334692	5.61367	6.01237	6.19108	4.9984	0.155593	-0.681487	1.25991	-0.06876	-0.191542	0.0751047	-2.04994	-1.23459	0.626693	0.325919	0.237022	0.00414771	-0.493017	-0.168352	0.377176	-0.365025	-0.766797
863	864	-0.241186	0.547814	1.18514	0.766051	-0.0493948	-1.10165	-0.782328	0.204571	0.158507	0.179892	-0.0590399	-0.519912	-0.32552	-0.212993	-0.147044	-0.426561	-0.730914	-0.621057	-0.745804	-0.402735	0.232199	0.436372	0.564773	0.592108	0.545651	0.548031	0.427334	0.261936	0.430048	0.447664	-0.147405	-0.623161	-1.095	-1.0776	0.173669	0.849188	1.11442	1.32176	-0.303319	-1.16549	0.263415	0.761136	0.265861	-0.0308459	-0.682058	-1.08661	-0.50305	0.0919951
864	865	-0.114024	-0.377942	-0.0688082	-0.538896	-0.18304	0.724382	0.423303	-0.280576	-0.142791	0.502228	0.388129	-0.17908	-0.10217	-0.288335	-0.494919	-0.0948036	0.29942	0.42156	-0.388631	-0.90876	-0.57357	-0.533507	-0.316172	-0.00579036	0.333795	0.685896	0.88362	1.04079	0.39186	0.287875	1.22419	1.13814	0.381447	-0.775604	-1.7512	-1.04007	-0.504766	-0.925953	-0.621859	-0.134849	0.202394	0.795177	1.00484	0.57201	-0.417859	-0.818519	-0.447841	-0.735615
865	866	-1.27301	-0.493282	0.324949	1.79278	2.0259	1.02296	0.572435	-0.908955	-2.89742	-2.38989	-0.699404	-0.797072	-1.55624	-2.76993	-3.19062	-0.947732	0.666149	1.55607	2.2852	0.894502	-0.174006	0.479122	1.02232	0.953003	0.550347	0.0408715	0.557547	1.69497	1.72185	1.87438	2.51281	1.87304	-0.487475	-2.76013	-2.71937	-2.20117	-2.36959	-1.6963	-0.809714	-0.285082	0.629735	0.984648	-0.262874	-0.291158	1.33802	0.953924	-0.518465	-0.742732
866	867	-2.56445	0.861199	1.44411	-0.57756	-0.367731	0.944483	2.01851	0.761207	-1.52816	-1.34966	-0.373054	-0.153898	-0.700982	-1.24416	0.550645	1.12288	-0.407828	0.417577	0.552668	-0.593036	-0.233538	-0.123107	-0.205247	-0.14443	-0.162234	-0.0639564	-0.273605	0.440609	1.793	1.5276	-0.266557	-1.05247	-1.41272	-3.21928	-1.4018	2.08006	0.275464	0.497652	2.20108	-1.13779	-0.929497	1.6806	1.32987	1.51793	-0.254471	-0.751764	0.852772	-0.553158
[truncated: 133 more rows]
[truncated: 112 more columns]

## Sheet: Figure_4C_sub-014
	trial_number	target-vertebra_-20ms	target-vertebra_-19ms	target-vertebra_-18ms	target-vertebra_-17ms	target-vertebra_-16ms	target-vertebra_-15ms	target-vertebra_-14ms	target-vertebra_-13ms	target-vertebra_-12ms	target-vertebra_-11ms	target-vertebra_-10ms	target-vertebra_-9ms	target-vertebra_-8ms	target-vertebra_-7ms	target-vertebra_-6ms	target-vertebra_-5ms	target-vertebra_-4ms	target-vertebra_-3ms	target-vertebra_-2ms	target-vertebra_-1ms	target-vertebra_0ms	target-vertebra_1ms	target-vertebra_2ms	target-vertebra_3ms	target-vertebra_4ms	target-vertebra_5ms	target-vertebra_6ms	target-vertebra_7ms	target-vertebra_8ms	target-vertebra_9ms	target-vertebra_10ms	target-vertebra_11ms	target-vertebra_12ms	target-vertebra_13ms	target-vertebra_14ms	target-vertebra_15ms	target-vertebra_16ms	target-vertebra_17ms	target-vertebra_18ms	target-vertebra_19ms	target-vertebra_20ms	target-vertebra_21ms	target-vertebra_22ms	target-vertebra_23ms	target-vertebra_24ms	target-vertebra_25ms	target-vertebra_26ms	target-vertebra_27ms
[truncated: 1,000 more rows]
[truncated: 112 more columns]

[truncated: 5 more sheets: Figure_4D_sub-021, Figure_4E, Figure_4F_sub-006, Figure_4G_sub-014, Figure_4H_sub-021]
