# Supplementary material for: A multichannel electrophysiological approach to noninvasively and precisely record human spinal cord activity
Source: PLoS Biol. 2024 Oct 31;22(10):e3002828. doi: 10.1371/journal.pbio.3002828 (PMC11527246; doi:10.1371/journal.pbio.3002828)
Supplement: S5 Data — Each sheet (3 sheets for Figure 6A and 3 sheets for Figure 6B) contains every participant’s electrophysiological data (ENG, ESG, EEG), which together give rise to 1 grand-average trace reported in the figure. Each row reflects 1 time point, and each column represents the amplitude of 1 participant’s average evoked response after CCA, first for digit 1 stimulation, then for digit 2 stimulation and finally for digit 1&2 stimulation. (XLSX) [file pbio.3002828.s010.xlsx]

## Sheet: Figure_5A_cortical_sep
	time	sub-001_d1	sub-002_d1	sub-003_d1	sub-004_d1	sub-005_d1	sub-006_d1	sub-007_d1	sub-008_d1	sub-009_d1	sub-010_d1	sub-011_d1	sub-012_d1	sub-013_d1	sub-014_d1	sub-015_d1	sub-016_d1	sub-017_d1	sub-018_d1	sub-019_d1	sub-020_d1	sub-021_d1	sub-022_d1	sub-023_d1	sub-024_d1	sub-001_d2	sub-002_d2	sub-003_d2	sub-004_d2	sub-005_d2	sub-006_d2	sub-007_d2	sub-008_d2	sub-009_d2	sub-010_d2	sub-011_d2	sub-012_d2	sub-013_d2	sub-014_d2	sub-015_d2	sub-016_d2	sub-017_d2	sub-018_d2	sub-019_d2	sub-020_d2	sub-021_d2	sub-022_d2	sub-023_d2	sub-024_d2
0	-200	0.00986248	-0.018729	0.0249202	0.0111517	0.0235951	0.0342444	-0.00943401	0.0330241	-0.00932531	0.0416378	-0.0127569	1.15863e-05	-0.00538421	0.0510901	0.0378105	0.022381	-0.00388633	-0.0124767	0.0243867	-0.00692915	-0.0312331	0.0206199	-0.0220657	0.005085	-0.0022757	-0.0219798	0.0188444	0.0244835	-0.00475112	0.0363393	-0.0085435	-0.0132413	0.0110465	0.00857323	0.000163428	0.00515905	-0.000287641	-0.0628236	0.0145795	0.0204079	0.0131323	-0.00374948	0.01108	-0.0324533	-0.0238431	0.0388418	-0.0191376	0.0305545
1	-199	-0.0103886	-0.0288843	0.0211878	0.0139775	0.0215449	0.0950589	0.0127448	0.0461562	-0.0315859	0.0271894	-0.00210412	0.013	-0.0182039	0.00278853	0.0640763	0.0289609	-0.00549793	0.000716382	-0.00709489	0.00822575	-0.0206425	0.00560468	-0.00666149	-0.00265153	-0.00439779	-0.0255975	0.000643855	0.00254101	-0.0179561	-0.137457	-0.000750718	-0.0142827	0.0252733	-0.00943701	-0.0016415	0.0200686	0.0175356	-0.0139524	0.0328118	0.0136989	0.0172162	0.011332	0.0196844	0.00307463	-0.0037998	0.0201841	-0.0176341	-0.00369469
2	-198	-0.0428822	-0.040068	-6.46015e-05	-0.0198019	0.02881	-0.0083494	0.0174196	0.00998946	-0.0248155	0.00987866	0.0268226	0.010598	-0.00648897	-0.0288575	0.0481491	0.0244884	-0.0156483	0.02635	-0.0606857	0.00931963	-0.00734928	-0.0190061	-0.0367967	0.02369	-0.00342586	-0.028707	-0.000999286	-0.0375271	-0.0263017	-0.11354	-0.00568667	0.0115028	0.0225794	-0.005485	0.0134481	0.0281681	-0.000648033	0.0390521	0.028179	0.0395549	0.000344153	0.0163235	0.0125524	0.0418398	0.0200125	0.0142898	0.00532647	-0.030741
3	-197	-0.0345445	-0.0405804	0.00295524	-0.0737097	0.0222157	-0.0528328	0.0248603	-0.0186596	-0.0267688	-0.00052014	0.00891385	-0.00617734	0.00650732	-0.0269427	0.0305751	0.0403955	-0.042844	0.0203811	-0.0795651	0.00734527	-0.0326151	-0.0293873	-0.0217026	0.0340316	-0.0149218	-0.0386407	0.00685006	-0.0351496	-0.00821161	-0.0237343	-0.00389274	0.0225855	0.0201097	-0.0267222	0.0165757	0.0207253	-0.000189458	0.0409338	0.0164912	0.0414136	-0.0309669	0.0124521	-0.0466691	0.0382689	0.0256935	0.00618889	-0.0313599	-0.0176296
4	-196	-0.0251859	-0.0576785	-0.011953	-0.0646596	0.0361876	-0.00577932	0.0193177	0.0334553	-0.0100363	-0.0224813	-0.0357821	-0.00708902	-0.0151868	-0.0271477	0.0378507	0.02987	-0.0289997	0.0221625	-0.100664	0.0241521	-0.0537139	-0.0293309	0.0268481	0.019477	-0.0470592	-0.0578893	0.019459	0.033975	0.000436295	0.0381246	0.00799196	0.0278678	0.0288505	-0.0237757	0.00493849	-0.000315696	-0.00870129	0.0581419	0.0271588	0.00819921	-0.0348968	0.0116341	-0.0505386	0.032248	0.0164675	0.0217078	-0.015112	-0.0227201
5	-195	-0.0387922	-0.0723292	-0.0208366	-0.0158697	0.0603654	-0.0329126	-0.0116599	0.0398484	0.000103266	-0.0423627	-0.0287166	-0.00223299	-0.00152467	-0.0389057	0.0329269	0.00783946	-0.0167269	0.0406038	-0.0986529	0.030923	-0.0337411	-0.0246126	0.0238693	0.0136987	-0.0652862	-0.0588097	0.0258473	0.06363	-0.0421774	0.0933484	0.0153535	0.0241267	0.022504	-0.035814	0.00610489	-0.00800098	-0.00698187	0.0586468	0.0336536	0.0127494	-0.00941392	0.0123461	-0.0110082	0.0464966	0.0104566	0.017745	0.0362019	-0.0279963
6	-194	-0.0473043	-0.056667	0.00259967	-0.00458096	0.0244798	-0.0203088	-0.00427699	-0.021207	0.000686521	-0.048777	-0.0176229	-0.00457114	0.0121304	0.0328038	0.0214587	-0.00214867	-0.0146557	0.0305876	-0.0388266	0.010137	-0.0214131	0.0153618	-0.0213088	0.0204502	-0.0638296	-0.0444216	0.014531	0.0324639	-0.0418773	0.0651648	0.0189203	0.0303321	0.0155785	-0.0482072	-0.00357491	-0.00960028	-0.011349	0.0583817	0.0250276	0.0264768	-0.0139412	0.00544763	-0.0120526	0.0360505	0.00974998	-0.0223236	0.00833483	-0.0189859
7	-193	-0.0333353	-0.0489382	0.00910739	-0.0111914	-0.0249501	-0.0363215	0.00883421	-0.0113314	0.00889762	-0.0377635	-0.023252	-0.00231789	-0.00761497	0.0697767	0.0236069	-0.0128026	-0.0196041	0.0134073	-0.0022386	-0.0153133	-0.0162983	0.0321385	-0.0334624	0.00191109	-0.0537434	-0.0514105	0.00292834	0.0344974	-0.0110598	0.0657839	0.0295759	0.030456	-0.0013434	-0.0370591	-0.0213515	-0.0180655	-0.0258207	0.0313743	0.00140537	0.0125129	-0.041302	-0.006062	-0.00606787	0.0351592	0.0149152	-0.00482157	0.014003	-0.0230513
8	-192	-0.046318	-0.0566368	-0.0112211	0.0139142	-0.0453472	-0.0447246	-0.00715719	0.0201413	-0.0140478	-0.0346728	-0.0134768	-0.0116096	0.011604	0.0201499	0.0116046	-0.0122879	-0.0444171	0.0276791	0.00892483	-0.0141812	-0.00216655	0.00561028	-0.0481147	-0.034571	-0.052741	-0.0624709	0.00626719	0.0322621	-0.0120651	-0.0181956	0.0289864	0.0156822	-0.000400085	-0.0550037	-0.025891	-0.0186173	-0.000184217	-0.071219	-0.0101486	0.00633556	-0.068095	-0.00664148	0.0249017	0.0582241	-0.00181209	0.0103125	0.0248157	-0.0508283
9	-191	-0.0602307	-0.0585414	-0.0169031	0.0702915	-0.0777764	0.0436351	0.0139247	0.0239055	0.00200079	-0.0287	-0.0170941	-0.0237447	0.0393095	0.0332454	-0.00308238	-0.0193816	-0.0275327	0.0152841	0.0142984	0.0101392	0.00248296	0.00596466	-0.0683963	-0.0173772	-0.0690862	-0.0557099	0.00973322	0.0131064	-0.0066879	-0.0903766	0.00320275	0.0245224	-0.00374578	-0.0490592	-0.043613	-0.0182386	0.00973402	-0.0977293	-0.0145275	0.00676795	-0.0652304	0.0110852	0.0428536	0.042019	-0.035554	-0.0104369	-0.00176765	-0.0594954
10	-190	-0.0483675	-0.0526871	-0.0168365	0.065281	-0.0575753	0.0813226	0.029693	0.00324227	0.0232078	-0.017635	-0.0178683	-0.0114736	0.0302091	0.0302031	-0.0173602	-0.0297786	-0.0224637	-0.00774334	-0.0329258	0.00513429	0.014923	0.021051	-0.0337857	-0.00663487	-0.0587487	-0.0552246	-0.000139264	0.0354452	-0.0181032	-0.0195805	-0.0127454	0.0156799	-0.0379097	0.00265671	-0.0469916	-0.0148587	-0.0315113	-0.00703365	-0.0361577	0.0118418	-0.0444604	0.0186064	0.0401563	0.0188219	-0.0324749	0.00886042	0.00676646	-0.0221838
11	-189	-0.0548992	-0.0402989	-0.0404202	0.00946091	-0.0136477	0.0778845	0.00276664	-0.0236014	-0.0159879	-0.0271483	-0.0142752	-0.00980444	0.0351624	-0.0310052	-0.0419032	-0.0172763	-0.0304272	-0.00161698	-0.069369	-0.0274148	0.0262679	0.0112697	0.000520803	-0.025216	-0.0328739	-0.0621414	-0.0198609	0.0363357	-0.0235472	0.0229162	-0.00241455	-0.000744529	-0.0255062	0.0345136	-0.03066	-0.0136954	-0.0577311	0.0532241	-0.0554159	0.00307271	-0.0454412	-0.00693484	0.00687468	0.0312033	-0.0119435	0.0115241	-0.0175625	0.00081429
12	-188	-0.0411862	-0.0269993	-0.0433917	0.0163548	-0.0324654	0.0114114	-0.00127115	-0.0113969	-0.0117782	0.00356279	-0.0148198	-0.0246826	0.03702	-0.0553496	-0.0362638	-0.00784291	0.000404914	-0.0215985	-0.055926	-0.00999727	0.0148183	0.00493622	0.0132699	-0.0182379	-0.040547	-0.0635787	-0.0282413	0.0166928	-0.017201	0.0537323	-0.00470792	-0.0269864	-0.0231871	0.0242072	-0.0298498	-0.0178066	-0.0556113	0.0311589	-0.0514156	-0.0287402	-0.0481962	-0.0241926	-0.0233629	0.0240512	-0.0151653	0.000580732	-0.00113736	-0.00106146
13	-187	-0.0125621	-0.02517	-0.0207102	0.0112245	-0.0328464	-0.012738	0.00718141	0.0194524	-0.0276073	0.0386833	-0.00528825	-0.0159121	0.00925072	-0.0630835	-0.0353191	-0.0172107	0.00993373	-0.0229169	-0.0368235	0.00268853	0.0100308	-0.00954467	0.0168042	-0.00448157	-0.0487869	-0.0557276	-0.0354043	0.0396463	-0.0250823	0.113698	-0.031535	-0.0535831	-0.0458502	0.000234392	-0.0252975	-0.0134309	-0.0401955	-0.0425786	-0.0310382	-0.0384372	-0.0379249	-0.00794155	-0.0161149	-0.0100891	-0.0180241	0.017262	0.0303053	-0.0221635
14	-186	-0.00251996	-0.0275336	-0.0140524	-0.0414021	-0.0201055	0.0693679	0.00358057	-0.00382239	-0.0699454	0.0244395	0.0100215	-0.00132096	-0.0121179	-0.0428149	-0.0459434	-0.0183603	-0.00116609	0.0118623	-0.0302457	0.00231237	0.0125828	-0.0447969	0.00757552	-0.0243528	-0.0321278	-0.0461855	-0.0351811	0.0588246	-0.0195601	0.00368248	-0.0354831	-0.0300208	-0.0278718	0.000436031	-0.0181408	-0.0167847	-0.0106671	-0.0682966	-0.0492009	-0.0309163	-0.0353818	-0.00760395	-0.0237689	-0.0287734	-0.00226765	0.0246531	0.0408595	-0.0279583
15	-185	0.00518355	-0.0183659	-0.0161313	-0.0212531	-0.0239823	0.0278728	-0.00521084	-0.0209645	-0.0553318	0.00161844	0.0305708	-0.00528988	-0.0295736	-0.00242592	-0.0507833	-0.00943957	-0.0123414	-0.0123886	-0.0391804	0.010833	0.00719278	-0.0480385	-0.00835812	-0.0413671	-0.0181177	-0.0476301	-0.0280696	0.0244813	-0.0157591	-0.0865486	-0.0228799	-0.0182727	-0.0241576	-0.0119091	-0.0243795	-0.0254522	-0.00219344	-0.00416623	-0.0729863	-0.0499878	-0.0352532	-0.0248092	-0.0654231	-0.0240189	0.0205195	-0.00769973	0.0211275	-0.0133477
16	-184	-0.00477492	-0.00830645	-0.0295125	0.00761408	-0.0166966	-0.0202713	-0.0191426	-0.0163564	-0.0401442	-0.00377238	0.0299624	-0.00244036	-0.0311065	-0.00536517	-0.0513252	-0.00437856	-0.00757899	-0.0508882	-0.01788	-0.00396229	0.0050263	-0.0316698	-0.00770402	-0.0434206	-0.00695931	-0.0431566	-0.0509387	-0.032385	-0.0074272	-0.0806094	-0.0182397	-0.0173918	-0.0279233	-0.00779411	-0.0163379	-0.0208296	-0.0115655	-0.0174171	-0.0530817	-0.0559795	-0.0211147	-0.00801174	-0.083639	-0.0191014	0.0216467	-0.0477622	-0.034339	-0.0245869
17	-183	0.00271826	-0.00233961	-0.0125123	0.0213481	-0.00813976	0.00542919	-0.014774	-0.0154839	-0.0377238	-0.00288865	0.0199218	0.00725466	-0.0236925	-0.0488977	-0.0343341	-0.00662012	-0.011152	-0.0421891	0.0066173	0.00325326	0.0137337	-0.00457159	-0.00661878	-0.043801	0.00549723	-0.0144203	-0.051907	-0.0666819	0.0101522	-0.104584	-0.00848332	-0.0107253	-0.0277877	0.0305955	-0.00127721	-0.0188638	-0.0107523	-0.0660786	-0.0456084	-0.0402882	-0.0061861	0.00506722	-0.0496615	-0.0216906	0.0143669	-0.0464477	-0.0622712	-0.00811664
18	-182	0.000402415	0.00772707	-0.00656078	0.0742574	-0.000330354	-0.0456324	-0.00911538	-0.0381901	-0.0368588	-0.0389197	0.0212081	0.000464769	-0.00777418	-0.0590788	-0.0210149	-0.00349664	-0.0406361	-0.0286698	0.00735088	0.0263778	0.0183633	0.0383082	0.00845547	-0.0258053	0.0105378	0.0143315	-0.0142863	-0.0673654	-0.00245781	-0.0552328	-0.00056136	-0.0201079	-0.0438806	0.0244387	-0.00170413	-0.00614527	-0.0144196	-0.0198651	-0.0412161	-0.0187671	-0.00423203	0.00205497	-0.0224117	-0.0302593	0.00402892	-0.0408641	-0.0270181	0.0319774
19	-181	-0.00407592	0.0240412	-0.0220559	0.0118415	0.000204554	-0.105338	-0.0155075	-0.0667717	-0.0568056	-0.0548326	0.0168907	-0.0126618	0.0119148	-0.00182255	-0.00763775	0.0229454	-0.0394422	-0.00373531	0.0168548	0.014339	0.0127137	0.0377915	0.0336588	-0.0187736	0.0219327	0.0183328	-0.0245753	-0.0610024	-0.0111847	-0.0418499	-0.0165258	-0.033627	-0.0346342	0.0264393	0.00143236	0.00401988	-0.0092016	0.0422585	-0.0203346	-0.0126475	-0.0175228	0.0171096	-0.0210963	-0.0365965	-0.00471902	-0.0157919	0.00982256	0.032405
20	-180	0.0258315	0.0282787	-0.0191558	-0.0501962	-0.00141803	-0.160564	-0.00128914	-0.0689032	-0.0561079	-0.0293214	0.0342643	-0.0112375	-0.00448107	0.0163933	0.00305694	0.0306144	-0.0403582	-0.00108171	-3.86034e-05	-0.00911197	0.0174269	0.029334	0.0423689	-0.031576	0.0190508	0.0258612	-0.0468731	-0.0707106	0.0203658	-0.022312	-0.00267228	-0.0236669	-0.0297803	0.0259867	0.0122711	-0.00335394	0.0122405	0.0252466	-0.0159399	-0.00927532	-0.0219564	0.00588823	0.000314396	-0.0317084	0.00413002	0.0125066	0.0280773	0.0348554
21	-179	0.0306588	0.0229502	-0.00895891	-0.000842414	0.00789199	-0.17503	0.00808302	-0.0417752	-0.0347367	-0.0265141	0.0440074	-0.00211966	-0.0185051	-0.00695068	0.00558044	0.0177456	-0.0346291	-0.0232643	-0.00259361	-0.0250223	0.0186953	0.0248656	0.0153574	-0.0331471	0.00193546	0.0485042	-0.039134	-0.0249711	0.012444	0.0614012	0.0218738	0.00316381	-0.0394004	-0.0107189	0.00103716	-1.40723e-05	0.0219933	-0.0197525	0.00164673	0.00268794	0.00178829	-0.0171708	0.0236715	-0.0272903	0.000900824	-0.0049185	0.0212332	0.0438443
22	-178	0.0328042	0.0384766	-0.0029613	2.0866e-06	0.00703467	-0.0414396	-0.00692176	0.00196687	-0.00784252	-0.00034832	0.0188698	0.000205949	-0.0222319	0.00479225	0.00447264	0.0138598	-0.0153823	-0.00259373	0.0355141	-0.017863	0.00445109	-0.00783421	-0.00259575	-0.0194955	0.00600342	0.0495717	-0.0190674	0.0523259	-0.000695764	0.0331025	-0.00373917	0.00194897	-0.0123086	0.00846571	-0.00619373	0.0105815	0.0196557	-0.00276067	0.0191124	-0.0032302	0.018522	0.0172129	0.0288795	-0.0176707	-0.00140644	-0.00744026	0.004683	0.0316886
23	-177	0.0515616	0.0416653	-0.00678223	-0.0150658	0.00536551	0.0610645	-0.0110658	0.0258703	0.00533687	0.0240078	0.014346	0.0083147	-0.0241958	-0.021928	-0.0188924	0.00169421	-0.027827	0.00260201	0.0305596	-0.011439	0.012944	-0.0133251	0.00525387	0.0092997	0.0224004	0.0462268	0.00556659	0.0158086	0.033133	0.0286025	-0.0142164	0.00238561	0.00647562	0.0287457	0.00162559	0.021921	-0.00585487	0.0105024	0.0174538	-0.0109694	0.0209539	0.0352806	0.0269355	-0.00440431	0.00992529	-0.0193319	-0.00891541	0.0282835
24	-176	0.05711	0.0278827	0.0192422	-0.00159726	-0.001231	0.0744997	0.0127918	0.00504529	0.00210561	0.0327278	0.0309621	0.0213921	-0.00179658	-0.0600426	-0.00715084	-0.0051597	-0.029497	-0.00577953	-0.0119512	-0.019437	0.0228613	-0.0261619	-0.00200667	0.00730732	0.0332475	0.0544603	0.00814217	-0.0321036	0.00999739	0.148693	0.00427322	0.0168041	-0.00056341	0.0298087	0.0078008	0.0179947	-0.0204805	-0.024844	0.0112531	-0.00949502	0.0173962	0.00371735	0.0131716	-0.0125286	0.00979611	-0.00576174	-0.0351159	0.0348641
25	-175	0.0538984	0.0322314	0.0402062	-0.00422016	0.00528313	0.0701095	0.0252519	-0.00620418	0.00988576	0.0687628	0.015067	0.0151479	0.0051625	-0.0235142	0.0184688	0.00521808	-0.00655963	-0.018976	-0.012952	-0.031574	0.00265889	-0.0259616	-0.0060469	0.0063579	0.0342986	0.0432913	0.012897	-0.0163558	-0.0145653	0.151903	7.64719e-05	-0.00137009	0.0145648	0.0386741	0.0150095	0.00885256	0.000791743	-0.00950587	0.0100782	-0.0117996	0.0210001	-0.0219705	-0.00330142	-0.00527449	0.0177276	0.0173334	-0.0620966	0.00572781
26	-174	0.0391855	0.0381885	0.0217593	0.00784024	0.0383579	0.107851	0.0207676	0.0227185	0.01442	0.0529326	-0.00425183	-0.00450036	0.0150576	0.0109085	0.00599061	-0.018311	0.0139562	-0.0309458	0.0195722	-0.0278872	-0.00296094	0.0162144	-0.0126512	0.0403766	0.0357126	0.037453	0.0370103	-0.0340057	0.0114738	0.0225241	0.00664125	0.0116118	0.0307872	0.0333348	0.0196651	0.0140856	0.0147804	-0.00523174	0.0145022	0.00520604	0.021427	-0.0346056	-0.00628498	-0.00531809	-0.00621676	-0.00822453	-0.0376338	-0.0272539
27	-173	0.012703	0.0276287	0.0296099	0.0106351	0.00369721	0.072888	0.0196486	0.0175573	0.0208669	0.050582	0.00873799	-0.00714091	0.0157894	0.0356588	0.00189424	-0.0304198	0.0358686	0.00174736	-0.000125343	-0.0110931	0.0193949	0.0035554	-0.0115934	0.0421552	0.047651	0.0426537	0.0306956	-0.0402775	-0.00433891	-0.034901	0.0075513	0.0233494	0.0141238	-8.09698e-05	0.022055	0.00287042	0.000665863	-0.0452439	0.020823	0.0129704	0.0102549	-0.0168199	0.0120834	-0.0220994	-0.0141653	-0.0158487	0.00880266	-0.0365189
28	-172	0.00277988	0.0216186	0.0334949	0.00143573	-0.0359257	-0.0732947	0.0102057	0.00654448	0.0349828	0.0564433	0.0110089	0.000896054	-0.0204129	0.0799961	0.00282738	-0.0137036	0.0415432	0.006091	-0.00590811	-0.0051141	0.0144152	-0.00734844	0.011985	0.0276041	0.0434869	0.0333716	0.0168868	-0.00183001	-0.0158966	-0.00672211	0.00102937	-0.0108832	0.00919708	-0.0417635	0.0151357	-0.0101067	-0.0123573	-0.0179649	0.0201997	0.0164707	0.0112158	-0.0111547	0.0199197	-0.00314359	0.015486	-0.0189457	0.00857407	-0.0380178
29	-171	0.00431606	0.0205957	0.0260719	-0.00972883	-0.00720094	-0.0474925	-0.0116678	0.0382225	0.0212511	-0.0309438	-8.27011e-05	0.00835197	-0.0259717	0.053766	0.00590236	-0.00302267	0.0226518	-0.00889284	0.0247636	-0.000924557	-0.00670205	0.0120335	0.0327126	0.0256238	0.0243839	0.0344866	0.0318615	0.0152039	-0.00410416	-0.0226212	0.0229335	-0.00355381	0.0308944	-0.0215733	0.0127593	0.000913262	0.0164797	0.0183245	0.0175321	0.0303473	-0.00174611	-0.0303518	0.000469171	0.00910598	-0.010703	0.00362974	-0.0116713	-0.0112312
30	-170	-0.0245691	0.00616112	0.0195587	-0.0390071	-0.00323581	0.0048253	-0.0106559	0.0314349	0.0135609	-0.0473476	0.00213412	0.00499692	-0.0221786	0.0162715	0.0103932	0.00980215	0.0264243	-0.0230433	0.00805154	0.0139382	-0.012459	-0.0122525	0.0104144	0.0398722	0.00298502	0.0364394	0.0197005	0.00860666	0.00151258	-0.0621908	0.0361692	0.00635224	0.034532	-0.000162683	0.0193505	0.00848259	0.0289585	-0.00053544	0.00650518	0.042712	-0.0312718	-0.0323199	-0.0257616	-0.0101834	-0.0297317	0.0232723	-0.00918939	0.00656495
31	-169	-0.0323443	-0.0038654	0.00939157	-0.0478431	0.00686919	0.00118276	0.00656456	0.00968961	0.0328445	0.00832929	-0.0106899	-0.00192421	-0.0379015	0.0681303	-0.000517857	0.0111041	0.0375946	-0.0287386	0.0152572	0.00578161	-0.0298916	-0.0154923	-0.0106525	0.0408122	-0.0223226	0.0126586	-0.00977237	0.0437205	0.0163421	-0.0485428	0.0318502	0.0146111	0.0223313	-0.029689	0.0219103	0.00731115	0.00899259	-0.0206519	0.0218415	0.0399659	-0.0258486	-0.0244396	-0.0536559	-0.0166784	-0.0052053	-0.0104776	-0.0271917	-0.00203166
32	-168	-0.00189245	0.00247077	0.0141866	-0.0487653	-0.0115492	0.125921	0.00574483	0.00762077	0.0458609	0.03872	-0.0214477	0.0024898	-0.0165469	0.0637252	-0.00418277	0.00383564	0.0304519	0.0147581	0.011307	0.0109862	-0.0319793	0.00133054	0.0352159	0.019406	-0.0250031	0.00380925	-0.00280527	0.0639594	0.00787209	-0.0847522	0.024837	0.0176114	0.0122387	-0.0422426	0.0263196	0.01392	0.0119049	0.0194306	0.0384694	0.0239591	-0.0160632	-0.00805141	-0.0597999	0.00717769	-0.00912729	-0.00253879	-0.018861	-0.000122144
33	-167	-0.0155078	0.000373728	-0.0060766	-0.0755543	-0.0512109	0.110584	-0.00231152	-0.00740004	0.0318278	0.0533906	-0.0110897	0.00555396	0.00706393	0.0201928	0.0159796	0.0183068	0.0259062	0.02055	-0.0305418	0.0332267	-0.0182015	-0.00531443	0.0462945	0.0241566	-0.0139437	0.0115895	-0.00179839	0.0387776	6.54167e-05	-0.111637	0.0186671	-0.00568169	0.0241329	-0.0323418	0.0085211	0.0121432	-0.00211042	0.0573811	0.0234758	0.0297785	0.00139723	-0.0267392	-0.00475733	0.0179164	-0.00797052	0.0209211	0.0150513	-0.0133239
34	-166	-0.0361714	-0.00223423	-0.0274045	-0.0516476	-0.015275	-0.0402322	-0.00820861	-0.00493683	0.0278892	-0.0105596	-0.004332	0.00572898	0.0122474	0.0100753	0.0284895	0.0128575	0.0025011	0.000186017	-0.0124272	0.0195638	-0.0155743	0.00917962	0.0288866	0.00187898	-0.0092402	-0.000711942	0.0061651	0.00168081	-0.00439093	0.00143376	0.0238185	-0.0268261	0.0176781	-0.0283932	-0.0038991	0.000704597	-0.00546752	-0.000921128	0.034478	0.04403	0.0231983	-0.0298611	0.0434333	-0.00339729	-0.00451316	0.0111027	0.0215418	-0.0163735
35	-165	-0.0347505	0.00436915	-0.0275151	0.0216645	0.01965	-0.110563	0.00909371	-0.00772779	0.0339088	-0.041781	-0.00710899	0.0197832	0.0113099	-0.0406866	0.00856095	0.00412856	-0.00113979	0.0192757	0.00402701	0.0266567	-0.0189475	0.00901412	0.00479703	-0.0219013	-0.0118755	-0.0154967	0.0214319	-0.0266121	-0.00351842	0.0893701	0.0114703	-0.0233053	-0.0124358	-0.0295648	0.00480872	0.00118092	0.0337309	-0.028104	0.0438758	0.0441575	0.0231133	0.0165271	0.0175156	0.00138837	-0.0127645	0.0155556	0.0335923	-0.00140356
36	-164	-0.043972	-0.00117177	-0.0303144	0.0220669	0.028923	-0.111935	0.0284764	0.00600008	0.0236906	-0.0198736	-0.0254483	0.0225889	0.0031454	-0.087061	0.00877407	0.0320807	0.0194759	0.0323594	-0.00333588	0.0329573	-0.0399377	0.00344806	-0.01345	-0.0140452	-0.00979079	-0.0215073	0.00757935	-0.0154239	0.0342251	0.0203691	-0.00811371	-0.00271592	-0.0176109	-0.0273804	0.00508958	0.000716494	0.0121287	0.0350542	0.0282167	0.0431128	0.0277841	0.0245357	0.00811128	0.0195366	0.0052641	0.019632	0.0107324	0.00310785
37	-163	-0.044257	-0.0109664	-0.0214204	0.009785	0.020204	-0.0128176	0.00632493	0.0336555	0.0143722	-0.0378036	-0.0291204	0.0103013	0.00643003	-0.0458886	0.00905927	0.0352469	0.0281888	0.0485149	0.0168298	-0.000644112	-0.0300471	0.0272923	-0.00504738	-0.0194944	0.0150205	-0.0171525	0.0113135	0.030391	0.0329202	-0.0155525	0.00608306	0.00139791	-0.0106269	-0.0372793	0.0100674	0.00256056	-0.0184497	0.0253737	0.0362955	0.0196758	0.0240617	0.01004	0.00871816	0.0289279	0.0113398	0.00627936	-0.029466	0.000270796
38	-162	-0.0278283	-0.00672502	-0.00606491	0.0525775	-0.0034366	0.0323974	-0.0128136	0.0160603	0.00054994	-0.016948	-0.012595	0.00989045	0.0196582	-0.0195714	-0.00763742	0.021018	0.0207074	0.0411159	0.00888949	0.00154919	0.00185909	0.00297406	0.0111903	-0.00988776	0.0200506	-0.00335414	0.0129676	0.0290413	-0.00676176	0.0571185	0.0214079	-0.0177817	-0.00772741	-0.0348958	0.000505819	0.01114	0.010288	-0.0223082	0.0283599	0.00903517	0.0053098	0.00581613	-0.0362662	0.0288573	0.0142225	0.0117429	-0.0258816	-0.0234127
39	-161	-0.00741794	-0.00219868	-0.00723166	0.0660772	-0.000433702	0.0105802	-0.00373984	0.00188264	-0.00486405	0.0148103	-0.00529207	0.0110001	0.0174094	-0.0284219	0.00580675	0.0274407	-0.0124116	0.0173523	-0.0204479	0.00649385	-0.00801704	-0.0316741	0.0064467	-0.00490017	0.00246398	0.0055033	-0.0130629	0.0069899	-0.00908003	0.0335397	0.00436513	-0.00509631	0.0197888	-0.0187974	-0.00876223	0.00676601	0.0279129	-0.0224868	0.0154082	0.0161423	0.0152618	0.02967	-0.0195351	0.0148548	0.0140959	0.0195016	0.0323386	-0.0282831
40	-160	0.00460825	0.00108013	-0.0124349	0.0441301	0.0262864	0.0693431	0.000628833	0.0115078	0.00921881	-0.000161474	0.0004697	0.00490623	0.00026047	-0.0139376	0.0232339	0.0341418	-0.0210643	0.0243256	-0.0217814	-0.0128999	-0.00989565	-0.0198592	0.019333	-0.00186405	0.0192218	0.0130347	-0.0191734	9.65135e-05	-0.0120695	-0.0392949	-0.00702593	0.0335768	0.0269923	-0.0105133	-0.00697507	-0.000977915	0.0232177	-0.0203196	0.0129364	0.0137108	0.0192977	0.0485844	0.0299098	0.036357	0.00676385	0.0306192	0.0716898	0.00628843
41	-159	0.00208727	-0.00125319	-0.00679231	0.00578452	0.0456111	0.0494567	-0.00377696	0.00554647	0.00520996	-0.0127324	-0.00639894	-0.000658649	-0.00502511	-0.0221151	0.0218573	0.0289255	-0.00808606	0.017357	-0.0207531	-0.00245356	0.0170303	-0.011728	0.0170294	0.0019037	0.0197446	0.0147736	-0.000693872	-0.013388	-0.0306247	0.00125123	-0.0124392	0.0334173	0.0171237	0.00732117	-0.0020964	0.00438209	0.00916252	-0.0142759	-0.00347956	0.0105883	0.00735363	0.0184574	0.00901112	0.0553876	0.015284	0.0624907	0.0485632	0.0227351
42	-158	0.00110395	-0.00187695	-0.0227861	-0.0469493	0.0301102	-0.0700196	0.00325196	-0.0189347	0.0144441	0.0127084	-0.0103711	-0.00062533	-0.00900197	-0.0206902	0.0166535	0.024902	-3.55511e-05	0.00423391	-0.0295986	0.0219705	0.030387	-0.0127326	0.00807801	0.0155074	0.000254243	0.0155374	0.0229618	0.011412	-0.010845	0.0443721	-0.0250187	0.0409375	0.0203225	0.0128839	0.0116417	-0.00283701	-0.0054768	0.0168696	-0.00438651	0.00683937	0.0101885	0.00384006	-0.00363568	0.0256021	0.00603365	0.0397857	0.0348415	0.0100206
43	-157	0.0102143	0.00319509	-0.0378269	-0.0833519	-0.00249941	-0.119458	0.0025772	-0.0139564	0.019549	0.0393795	-0.00740949	0.00320647	-0.0116205	0.0276995	0.0171699	0.00736976	-0.00495041	0.0112223	-0.0155659	0.0137144	0.0316835	-0.0096372	0.0214979	0.0207498	0.0112034	0.00424006	0.00886769	0.0338023	0.0120508	0.0668658	-0.0164571	0.0362565	0.0289838	0.0192676	0.00787739	-0.021041	0.0128152	0.0155892	-0.00384859	0.0174387	0.0183057	0.00706515	0.0171087	0.0108186	0.00080771	0.00106556	0.0209533	0.0137145
44	-156	0.027131	-0.0106854	-0.0219526	-0.0116181	0.0186205	-0.103683	-0.0130695	0.0126835	0.00781318	-0.0255066	-0.0163951	-0.0144574	0.00799147	0.0501222	0.00943265	-0.0274785	-0.0224707	0.023368	-0.00435869	0.0056648	0.025567	-0.00295365	-0.012707	-0.0116836	0.0210227	-0.0164693	-0.0112292	-0.00691677	-0.00333774	-0.0170938	-0.00763204	0.00774379	0.0226055	0.00840941	-0.00182242	-0.0157045	0.0262686	0.00347652	-0.0220491	0.00987935	0.00664457	0.011214	0.0241779	0.0303951	-0.0107281	0.0181993	0.012484	0.0132662
45	-155	0.048121	-0.024017	-0.00253366	0.0630234	0.0460912	-0.0614899	-0.0178264	0.0223469	0.0128035	-0.0962748	-0.0125374	-0.0301381	0.022105	0.0797744	0.00269744	-0.0428372	-0.00319781	0.0189735	-0.0140724	0.0238033	0.0211249	0.00753865	-0.0285993	-0.0167933	0.0255859	-0.0160415	0.000656498	-0.0108321	-0.019094	-0.214765	-0.0122343	-0.00538966	-0.00709967	-0.0156569	-0.00972978	-0.0164198	0.0112318	0.00430231	-0.0388584	-0.00217877	-0.0128773	0.0163339	0.0491409	0.0429661	-0.0219486	0.0229086	0.0224409	0.0217151
46	-154	0.03334	-0.0125532	0.0191611	0.0304665	-0.00575745	-0.0327599	-0.00209158	-0.0232654	-0.0119865	-0.0541774	-0.00632322	-0.0123991	0.00562526	0.0723375	0.00496228	-0.026421	0.0139861	-0.010925	-0.0124418	0.0186053	0.0230353	-0.00233509	0.0217394	-0.0166294	0.017677	-0.0268597	0.000476502	-0.00025941	-0.0140314	-0.221356	-0.00783251	-0.0253941	-0.0351815	0.0376492	-0.0114272	-0.0288524	0.000263718	-0.00626874	-0.0289237	0.00500349	-0.00907816	0.0239151	0.0554458	0.0306871	0.0232907	-0.00764267	0.0068642	0.0325897
47	-153	0.00725869	0.00285452	0.0259171	-0.0112858	-0.0379926	0.0191502	0.00876081	-0.0349207	-0.0307366	0.0140296	-0.0119869	-0.00179271	0.000581087	-0.0392644	-0.000556065	-0.0189591	-0.0115556	-0.0182455	-0.00686336	0.0226434	0.0189333	-0.0164289	-0.00831339	-0.0307917	-0.00258335	-0.0457438	-0.0026085	-0.0223154	0.0182555	-0.0434677	-0.00841379	-0.0763836	-0.0263828	0.089881	0.0153932	-0.0228809	0.00335514	-0.0448375	-0.00298673	-0.00419848	-0.0264022	0.0351889	0.0253504	0.0338047	0.0348737	-0.0150206	3.69633e-05	0.000602841
48	-152	0.0186137	0.00331209	0.0209421	-0.023873	-0.00747558	0.0686129	0.00990463	-0.0285029	-0.0268951	0.0144208	-0.0108984	-0.00648004	0.0098251	-0.0904098	-0.0125754	-0.0281236	-0.0199867	-0.00439239	0.00780044	0.0176774	0.0184369	0.00771452	-0.044705	-0.00696819	-0.0127572	-0.0501999	-0.00249195	-0.0317809	0.0354064	0.0915934	-0.0188882	-0.0443994	-0.0141335	0.0815932	0.0180994	-0.0186448	-0.0127579	-0.0919385	0.00921309	-0.0204095	-0.0497398	0.0294274	0.00277798	0.0103872	0.00864992	-0.0038571	-0.0065816	-0.02057
49	-151	0.00923262	-0.0081505	0.0217118	-0.0291557	0.00608121	0.017492	0.0117302	-0.0308229	-0.00925243	0.0267974	-0.00519747	-0.00551362	0.00588874	-0.0452247	-0.0106836	-0.00941658	-0.0275343	-0.00376014	0.0205073	0.0034931	0.0233097	0.0317755	-0.0502549	0.00443798	-0.0246192	-0.048787	-0.0130622	-0.0178555	0.0222087	0.135422	-0.0261988	0.00211523	0.000361306	0.0513393	-0.00559269	-0.0141918	-0.0321597	-0.0227423	0.000585872	-0.0214342	-0.0773699	0.015815	-0.0210959	-0.0370244	0.0153941	-0.00436245	-0.0242709	-0.0149789
50	-150	-0.00392412	-0.0182433	0.00225958	-0.0197431	0.0172815	0.0327486	0.00715482	-0.0156724	0.00592028	0.0610581	0.00832927	-0.00738815	0.00833395	-0.0349999	0.0114289	-0.00251176	-0.0473317	0.00115084	0.0119596	-0.00145755	0.0279394	0.0201971	-0.0310315	0.00934667	-0.0289006	-0.0455842	-0.0266944	-0.00578168	0.0309949	0.196761	-0.035026	0.00446821	0.00142376	-0.010683	-0.0121947	-0.012239	-0.0159841	0.0427607	-0.00888753	-0.0157014	-0.0841729	-0.0108958	-0.0390718	-0.0255823	0.00471226	0.0158403	-0.014082	-0.00404075
51	-149	-0.00981676	-0.0299217	0.00842654	0.0198302	0.0073335	0.154729	0.00342651	-0.0154844	-0.0218913	0.0161122	0.019053	0.00235888	-0.00798766	-0.0546477	0.0166778	-0.0221427	-0.0308769	0.00057129	0.0125873	-0.0297171	0.0248148	0.0048266	-0.0106545	0.00753843	-0.0292479	-0.054731	-0.0375844	-0.0149431	0.0187234	0.180248	-0.0303099	0.0470827	-0.0308337	-0.0260761	-0.00915323	-0.0141947	-0.00732911	-0.0283279	-0.00945735	-0.025319	-0.0539175	-0.0144308	-0.0436691	-0.0231034	-0.0129538	0.000547972	-0.0251343	0.0111478
52	-148	-0.0189127	-0.0456658	0.0210958	0.00664331	0.00764223	0.134926	0.00116962	0.0103949	-0.0263905	-0.00470652	0.0176133	0.00632681	-0.0106562	-0.0293972	0.0119975	-0.0267395	-0.0199091	-0.00768301	0.00193373	-0.0550081	0.0228965	0.0110626	-0.0153722	-0.00443068	-0.0379705	-0.0518705	-0.0228039	-0.00477475	-0.00863916	0.0334433	-0.00655153	0.0473006	-0.0447579	-0.00932643	-0.00787464	-0.00754685	-0.00899584	-0.0387345	-0.0125297	-0.0299453	-0.0529641	0.0035703	-0.0289086	-0.0481534	0.00844391	-0.0559399	-0.0187092	0.0121604
53	-147	-0.00261374	-0.0474779	0.00180971	-0.0157289	0.0355872	-0.0433887	-0.00799359	0.0294692	0.00736651	0.044393	0.016981	-0.00473646	0.0022129	0.0178037	0.0204268	-0.0061754	-0.0120758	-0.00934984	-0.0144158	-0.0538548	0.0131568	0.0163807	0.0128155	0.00981275	-0.0364434	-0.0466489	-0.00468676	0.00555893	0.00907064	-0.0741497	0.0087681	0.0221665	-0.0384161	-0.0219717	-0.00825122	-0.00202666	0.00481368	0.0595503	-0.0105532	-0.0268677	-0.0516789	-0.0158786	-0.00454872	-0.0495974	0.0147137	-0.0859954	-0.0154401	0.00799514
54	-146	-0.0114371	-0.0250144	0.00785651	0.0395198	0.034552	-0.131859	-0.00443012	0.0307733	0.00339447	0.0366326	0.0189489	-0.000728047	0.00892477	0.039851	0.019102	-0.00825783	-0.00310895	-0.0122882	-0.00525827	-0.0270674	0.00570511	-8.07375e-05	0.0171837	0.0162595	-0.0281621	-0.0374028	0.00238561	-0.00337738	0.0135669	-0.106722	0.00323118	0.0326527	-0.0468071	0.00885933	-0.00217288	0.000855777	0.0193775	0.0635608	0.00174099	-0.0162013	-0.0207732	-0.0316665	-0.00632131	-0.0328149	0.0144122	-0.0679478	-0.00964866	-0.00951902
55	-145	-0.0132743	-0.0247419	0.0167324	0.05161	0.0470831	-0.070974	-0.0066513	0.0333051	-0.00993295	-0.000129161	0.0295442	-0.00593384	0.0393536	0.0528003	0.0183644	-0.0142522	0.00423862	-0.00721862	-0.00983457	-0.0069616	0.000611195	-0.00321994	-0.00991587	-0.0078768	-0.0270322	-0.00838316	0.00410364	-0.013194	0.00418566	-0.0603539	0.00938214	0.0125479	-0.0558492	0.0329513	-0.000141136	-0.00901892	0.0384797	0.0268529	0.0054945	-0.0263141	-0.0108338	-0.0429428	0.00167103	-0.0215287	0.0161604	-0.0372539	0.0265954	-0.0180349
56	-144	-0.0137697	-0.0357131	0.00753635	0.0280052	0.0576413	0.0119809	0.00644186	0.00326252	0.00314416	-0.0206262	0.0405539	-0.0067361	0.0356637	0.0682667	0.024028	-0.00775408	0.0176525	-0.00900327	-0.0254628	-0.00895991	0.00225769	0.0190436	-0.0114425	-0.0254379	-0.0188996	-0.0090376	-0.00430544	-0.0240877	0.00547967	0.0172866	0.0214824	0.00292121	-0.0589175	-0.011797	-0.00172004	-0.0200637	0.0440259	0.0336549	0.0193459	-0.0316231	-0.00158133	-0.0531516	0.0167195	-0.0227027	0.0365432	-0.045384	0.011461	0.0105411
57	-143	-0.033151	-0.015125	0.0112407	0.0532693	0.0336515	0.0382087	0.0224719	-0.00919758	-0.0183972	-0.00907073	0.0353313	-0.00658675	0.00341229	0.0625318	0.0175898	-0.00573647	0.00421016	-0.00296177	-0.0239671	0.00134645	0.011114	0.0277219	-0.0170109	0.00650184	0.00520032	-0.000877613	0.0100033	-0.0168287	-0.00105783	0.0124163	0.0275865	0.00909461	-0.0255923	-0.0391187	0.00725037	-0.00581549	0.0579927	-0.0108818	0.0251074	-0.0293859	0.0137119	-0.0120174	0.00457319	-0.0222401	0.0535887	-0.0260801	-0.0164798	0.0292054
58	-142	-0.00286672	-0.00172767	0.00185386	0.0315307	-0.027793	0.00761579	0.0128088	-0.0142417	-0.0398038	-0.00583581	0.00923638	-0.0160122	0.00935152	0.0362301	0.00685011	-0.00176919	0.00245663	0.0179921	-0.0149176	-0.0115178	-0.00386928	0.0294331	-0.029088	0.00836107	0.00798136	0.0253962	0.0278768	-0.00731164	0.0264779	-0.00642286	0.0346996	0.00881189	-0.00613761	-0.0441326	0.0101669	0.00397657	0.0615814	-0.0637374	0.014626	-0.0228195	0.0290186	0.00323155	0.00686033	-0.008534	0.031514	0.00637681	-0.0134987	0.025802
59	-141	0.0139891	0.00326889	-0.00391536	-0.036582	-0.0669176	-0.0135283	0.0202196	-0.0218884	-0.0146087	-0.0257592	0.00123606	-0.00164265	0.0271464	0.0283391	-0.00757834	0.00139166	0.0151621	-0.00465031	-0.0135575	-0.0210513	-0.0173205	0.0357997	0.0137438	-0.0195859	-0.00889228	0.022378	0.00848691	-0.0100452	0.0592033	-0.0248091	0.0360221	0.0159329	-0.0209562	-0.0741479	0.00921232	0.00133857	0.0270485	-0.0612531	0.0131205	0.0168922	0.0407257	-0.0253086	0.00229269	-0.00954798	0.00697514	0.00043982	0.00550087	0.0205252
60	-140	-0.000330438	0.0225902	-0.00540059	-0.0439887	-0.0517003	0.0532782	0.03042	-0.028213	-0.00324802	-0.00174878	0.00892898	-0.0021932	0.0412359	-0.00415766	-0.0116684	0.00183709	0.0183893	-0.0225754	-0.0136807	-0.00194318	-0.0153048	-0.00468197	0.0484724	0.00983187	-0.000286212	0.0287651	0.00750966	0.00286335	0.037999	-0.0550585	0.0328521	0.00868935	0.00602819	-0.06025	0.0154768	0.00286657	0.0213805	-0.0489018	0.000267774	0.0358944	0.0412594	-0.0168617	-0.0296482	-0.0214345	-0.00830868	0.0202819	0.0201873	0.00182558
61	-139	0.0115067	0.0382248	0.00455151	-0.0506571	-0.0351515	0.0581121	0.0228501	-0.0214729	-0.00968097	0.0105472	-0.0117763	0.0015215	0.0275333	-0.0880323	-0.00129099	0.00803206	0.022095	0.00696946	0.000978809	0.002714	-0.019207	-0.0554772	0.0220602	0.0222515	0.010173	0.039105	0.0122635	0.0381599	0.00196164	0.00134848	0.0206388	0.0090606	0.013351	-0.0133046	0.00471088	0.00881532	0.0247169	-0.0159749	-0.0136675	0.0390341	0.0553216	0.000491697	-0.0440027	-0.00875702	-0.00433014	0.0379787	0.011458	0.00285157
62	-138	0.0352293	0.0325572	0.0270291	-0.0735521	-0.0245716	0.0174554	0.0126682	0.0254195	-0.00478538	0.00718658	-0.0161576	0.030527	0.0139287	-0.116421	-0.0157054	0.00909725	0.0221646	0.0158874	0.00541599	-0.00602584	-0.0129768	-0.038682	-0.00794653	0.00826248	-0.00640944	0.0391382	-0.00115241	0.0455379	-0.030275	-0.0108824	0.0203969	-0.00989057	-0.00422841	-0.0398031	0.00173625	0.011911	0.00415729	-0.0037661	-0.0244843	0.0260827	0.0520294	0.00236985	-0.0201672	-0.00682509	0.00131018	0.00867371	0.0115739	0.0224218
63	-137	0.0418181	0.0267476	0.01468	-0.0307211	-0.0134583	0.0641936	0.0102506	0.0468266	0.0219434	0.0372366	0.00191999	0.019888	0.0225214	-0.103664	-0.0359602	-0.0103298	0.0208794	-0.00790418	-0.000124219	-0.020915	0.00528418	-0.0150966	0.00370884	0.0232403	-0.00300767	0.0368947	-0.00830512	0.0377906	-0.0312273	-0.0731799	0.0161774	-0.0144675	0.0223941	-0.0382192	0.0244888	-0.00332019	-0.00501168	-0.0290704	-0.0385729	-0.00211352	0.0229675	0.0187451	0.0559467	-0.0326156	-0.015752	-0.0162198	0.0133117	0.00437706
64	-136	0.0281291	0.0337184	0.00378836	0.00658035	0.00534184	0.0396519	-0.00293937	0.0350277	0.0227374	0.0182714	-0.00962965	0.00565827	0.0197866	-0.0687466	-0.0462473	-0.0332851	0.00982117	-0.00481458	0.0475853	-0.0239015	0.00212607	-0.0289036	0.016847	0.018496	-0.00946439	0.0198935	-0.00994443	0.0332261	-0.0279166	-0.0555531	-0.0166332	0.0118384	0.0234931	0.0457763	0.0169266	-0.0168416	-0.014218	-0.0403441	-0.0404628	0.000162066	0.0438004	0.0268398	0.0720017	-0.02448	-0.0119712	-0.00365099	-0.00690773	-0.0034682
65	-135	0.0327716	0.0244573	0.0190307	-0.00036044	0.000999303	-0.0176648	-0.0265672	0.0358786	-0.00997623	-0.0379839	-0.00758438	0.00583679	0.0161429	-0.00600546	-0.05885	-0.0363383	0.0225691	0.00843923	0.0861842	0.0075411	-0.00835415	-0.0265697	-0.00674637	0.00737553	-0.0201198	0.0218546	-0.000766699	-0.000133123	-0.0245979	-0.0374123	-0.0274749	-0.00693837	0.0190675	0.0609145	0.0176972	-0.00673753	-0.00952226	-0.0631716	-0.0287411	-0.0119553	0.0535873	0.0359371	0.0250996	0.00379822	-0.0331925	0.00816193	0.0108569	0.00805933
66	-134	0.0295248	0.0102468	-0.00978942	0.00523645	-0.0199737	0.0369551	-0.0162142	0.0117235	0.00161753	-0.0521704	0.00208088	0.00256298	0.0075137	-0.00354815	-0.0425885	-0.0383149	0.0437986	-0.00502182	0.0170292	0.0166392	-0.0114738	0.013774	-0.0281093	0.010465	0.0162043	0.0306384	0.0145217	-0.0113427	0.00693204	0.0646784	-0.0201211	-0.0421732	0.0461283	0.0153835	0.0203242	0.00697749	0.00980325	-0.0810727	-0.0300756	-0.0395732	0.0195799	0.0323835	0.0385787	0.00620457	-0.0611845	0.0011678	0.0172601	-0.0013776
67	-133	0.00562234	0.0105285	-0.0316175	0.0302135	0.00768642	0.0211338	-0.010383	-0.0103363	0.0253112	-0.0610264	-0.021484	0.00521213	-0.0173625	0.0498198	-0.0336991	-0.0227412	0.0159879	-0.0231416	-0.0139484	0.0170323	-0.0335912	0.0275587	-0.00924182	0.00855426	0.0368884	0.0180964	0.0017743	-0.0157869	0.00253779	0.144336	-0.0171977	-0.012379	0.0454911	0.033427	-0.0131528	0.0146328	-0.0085775	-0.024838	-0.0454718	-0.031322	0.0250821	0.0186261	0.0353019	-0.01281	-0.0240553	0.0246256	-0.0127578	0.00104263
68	-132	0.00753143	-0.00137687	-0.0132667	0.0228631	0.0482873	-0.105865	-0.0113142	-0.0107792	0.0364797	-0.053394	-0.0216263	-0.0108551	-0.0453651	0.11145	-0.031176	-0.0027557	0.0039942	-0.0363897	0.034965	0.0121401	-0.0300732	-0.0151942	0.0293072	0.0119844	0.0293634	0.000727652	-0.0115634	-0.0445282	0.00398844	0.162477	-0.00754341	0.0439912	0.0281677	0.0402385	-0.00366966	0.00311494	-0.0356127	0.0584936	-0.0336851	-0.0272526	0.0199534	0.0224502	0.0130299	-0.012843	0.00254692	0.0217431	-0.00199875	-0.0102251
69	-131	0.0164159	-0.0158379	-0.0209546	0.00669105	0.0431538	-0.155376	0.00334454	-0.0153607	0.0304953	-0.0103559	-0.00119565	-0.0251858	-0.0413685	0.0295145	-0.0137948	-0.00122789	-0.0151943	-0.0261338	0.0120236	-0.0198604	-0.00732722	-0.014239	0.014356	0.0126556	0.0206276	0.00194263	0.00187651	-0.0339964	0.002022	0.219017	0.00123514	0.0355613	0.027719	-0.000844428	0.0021736	-0.00387344	-0.0429667	0.117775	-0.0344338	-0.0271004	-0.0213818	0.0203341	0.0278112	0.00789157	-0.0133165	0.000398544	0.00171197	-0.0239261
70	-130	0.00301974	-0.0149442	-0.0176947	-0.00393645	0.0413352	-0.0718568	-0.0104964	-0.0209964	0.00354415	0.0274078	-0.0048464	-0.0155557	-0.025216	-0.00882076	-0.0184533	-0.00846278	-0.0457222	-0.0136882	-0.00775817	-0.00403232	-0.0179593	0.0198977	-0.0188892	0.000178166	0.00697025	0.0136695	0.00372012	0.0280347	-0.011033	0.113622	0.0113076	0.00308773	0.00659736	0.00669982	-0.0194664	0.0173962	-0.0254408	0.0891524	-0.0287981	-0.020792	-0.0405533	-0.00182949	0.00501072	0.0107533	-0.0172831	0.0197139	-0.0436829	-0.00594341
71	-129	-0.0142261	-0.0192377	0.00113316	-0.0264129	0.0355702	-0.000942918	-0.0185156	-0.026322	-0.00104653	0.0649699	-0.00826061	-0.00426022	-0.0316635	0.00250939	-0.0263127	-0.0147362	-0.0381381	-0.0105838	0.0326754	0.00922107	-0.0254864	0.0107818	0.0078912	-0.00167543	0.000888566	0.00446547	-0.0143416	0.0596525	-0.0047916	-0.075557	-0.00422164	0.00441569	-0.0184209	0.019873	-0.0185644	0.0235844	-0.0129102	0.00890468	0.0012607	-0.0172103	-0.0364291	-0.0145348	-0.039614	0.00923341	-0.0173436	0.0202078	-0.044782	-0.00150281
72	-128	-0.00983957	-0.0225124	-0.0296095	-0.00945201	0.0261254	0.023931	-0.0040523	-0.020457	-0.00496205	0.0525507	-0.010736	-0.00343506	-0.054024	-0.0327299	-0.00470255	-0.00390359	-0.0497175	0.0147904	0.0344765	-0.0268696	-0.0156099	-0.0096508	0.0254914	-0.00334851	-0.00606434	-0.0206189	-0.0172661	-0.00158239	-0.00924751	-0.149599	0.00125698	-0.0302582	-0.0136153	0.0195515	-0.0350256	0.0116345	-0.0249367	-0.00496612	0.00121849	-0.00891295	-0.0319421	-0.0223341	-0.0692775	0.00262464	-0.0141252	0.00564496	-0.0116227	-0.0115531
73	-127	-0.0183012	-0.0209117	-0.0306483	0.034135	0.0449983	0.0733664	0.00311736	0.0284104	-0.0311797	-0.00137275	-0.0120526	-0.00532564	-0.0538072	-0.0149067	0.0221314	0.00719183	-0.0496905	0.0198025	0.000223995	-0.0237801	0.00450938	0.00220558	-0.00227963	0.00425595	-0.00795872	-0.0268957	-0.00105266	-0.0303296	0.0209081	-0.172189	0.0148656	-0.052812	-0.00914386	0.0410497	-0.0519917	0.0172003	-0.0240767	-0.0101941	0.00432769	0.00389671	-0.0498554	-0.0277681	-0.0714014	0.0111879	-0.0102171	0.00985585	0.0129827	-0.0227199
74	-126	-0.0537623	-0.019899	0.00553848	0.004797	0.0423768	0.0953956	0.00471295	0.0513737	-0.03891	-0.0172734	0.00230369	-0.00800275	-0.0397441	0.0311863	0.0305496	0.0109932	-0.0169736	0.0021525	0.0078112	-0.010073	0.00506414	0.0207447	0.0102376	0.0170871	-0.0175053	-0.0194597	0.0131064	-0.0121996	0.0275893	-0.134055	-0.00800043	-0.030839	-0.0251366	0.0306917	-0.0528791	0.0108024	0.00420088	-0.0294045	0.0199327	0.0197051	-0.0646927	-0.0149013	-0.0288269	0.031517	-0.0249333	0.0303379	-0.00439234	-0.026387
75	-125	-0.0544418	-0.00779054	-0.0153661	-0.0476824	0.0158794	0.0385077	0.00965329	0.0438094	-0.0454644	-0.0242054	0.00733893	-0.0119168	-0.0442453	0.0479906	0.0320971	0.0231005	-0.0193794	-0.0122953	0.0435609	-0.00571743	-0.0186766	0.00783072	0.0249802	-0.00180316	-0.0178915	-0.0288103	0.0262637	-0.0272457	-0.00796037	0.042557	-0.00696147	-0.0245405	-0.0239957	-0.00578326	-0.0450426	-0.00193178	-0.000622193	-0.0255496	0.0233503	0.0118544	-0.0477414	-0.00456751	0.00734054	0.0118018	-0.0297149	0.0405295	-0.00745353	-0.0163964
76	-124	-0.0347401	-0.00151555	-0.0278433	-0.024313	-0.0170079	-0.0527982	0.0104108	0.0442151	-0.0539394	-0.0298968	-0.00957762	-0.00634634	-0.024568	0.030209	0.0249932	0.0212683	9.45718e-05	0.000776262	-0.0101793	0.0147201	-0.0154446	-0.0183072	0.00781847	-0.0155869	0.000636671	-0.0214653	0.014216	0.00932813	-0.0190739	0.121506	0.0165659	-0.00933435	-0.00127981	-0.0333522	-0.0182052	0.00324301	-0.0235906	-0.0087417	0.0446758	-0.0026762	-0.0305806	-0.015025	0.00210851	-0.000440809	-0.00728072	0.0135873	0.0144684	-0.00378867
77	-123	-0.0214384	0.0031892	-0.0031729	-0.0112606	-0.0448523	-0.0695904	-0.00566137	0.0123974	-0.0324295	-0.0360465	-0.0198491	-0.00935922	-0.00752498	0.00124431	0.0179478	0.0271054	0.0301561	0.0108196	-0.0928393	0.00773095	0.00367289	-0.0184357	-0.00556406	-0.0137701	0.00209357	-0.00109002	-0.00359653	0.0501837	-0.0167952	-0.00607461	0.0206085	0.00916024	0.0158448	-0.034725	-0.00350865	-0.000762002	-0.00768459	-0.00767078	0.0661206	0.0140276	-0.0228485	-0.0225479	-0.0129804	0.0117364	0.00707349	-0.00740546	-0.0214908	-0.00529564
78	-122	2.20224e-05	0.00910619	0.0101825	-0.0678529	-0.0357732	0.0065704	-0.00961178	-0.0149339	-0.0323475	-0.0246493	-2.48785e-05	-0.0148029	-0.00467497	-0.0342033	0.0239684	0.0255896	0.0196017	-0.0145893	-0.0865296	-0.00944568	-0.00200996	0.00833784	-0.0252176	-0.0172231	0.00553041	0.00355283	-0.00503278	0.0434185	-0.012582	-0.0872194	0.00182312	0.00608607	0.0122947	-0.00509186	-0.00680944	-0.00476988	-0.000515891	-0.00377124	0.0897527	0.020308	-0.0090466	-0.0260381	-0.00828401	0.0115943	-0.00103345	0.0138869	-0.00850906	-0.00203949
79	-121	-0.021114	0.00438072	0.0204897	-0.03069	-0.0457753	0.0143105	-0.0108987	-0.0133914	-0.021757	-0.0218247	0.00650214	0.00035849	0.0055878	-0.0606605	0.0219809	0.016849	0.028293	-0.00881868	-0.0442788	-0.0091137	-0.0167401	0.00286278	-0.0275208	-0.0131138	0.0100147	0.0144812	0.00475954	0.023252	-0.0332968	-0.064412	-0.012081	0.0210293	0.00830645	0.00632319	-0.000997946	0.000794912	-0.0149101	0.0475105	0.0853873	0.00687327	0.00939528	-0.0231002	-0.0150564	-0.0136379	-0.000923309	0.025607	0.0139646	0.00162247
80	-120	-0.0531079	-0.00251165	0.0147007	0.0139606	-0.0430168	0.041853	-0.0129739	-0.00941645	0.0183224	-0.0508114	-0.0126035	0.0106483	-0.00887585	-0.0445712	0.0213427	0.0199731	0.0198339	0.00912516	-0.00206396	-0.000700883	-0.0203635	-0.0135726	-0.0169457	-0.0229289	0.0070847	0.0170778	0.0129919	-0.00202333	-0.0168844	-0.0493257	0.0061615	0.029175	0.00845442	-0.0385275	0.0229999	-0.00424024	-0.00680384	0.0817516	0.053059	0.0104628	0.0237845	-0.0231224	-0.0478997	-0.0360896	0.0152852	0.002803	-0.0214097	-0.0382253
81	-119	-0.0231055	-0.0027619	0.020747	-0.0165813	-0.0316925	0.00554897	0.00339547	0.00786306	-0.00420764	-0.0515508	-0.0311386	0.0162309	0.00906328	0.0157673	0.0328446	0.021328	0.00991131	-0.00107622	0.0134033	0.0191398	-0.00638122	0.026795	-0.0117121	-0.0411282	0.0155669	0.00261717	0.00144493	0.00339161	0.0363082	0.00368291	0.0154596	0.0300337	0.0128423	-0.0819395	0.0367042	-0.00284391	0.0029227	0.023525	0.0461036	0.0302301	0.0308965	-0.0314428	-0.0472443	-0.0221441	0.0140443	-0.00516674	-0.0180677	-0.0528824
82	-118	-0.00706728	0.00657808	0.0420796	0.0256956	-0.0479799	-0.106053	0.00458825	0.0252895	-0.00310773	-0.035808	-0.0397725	0.0319322	0.0352572	0.0532613	0.0223379	0.0243851	0.0228795	0.0221361	0.00645519	0.0256736	0.0155744	0.0370144	0.0257473	-0.0376408	0.0221903	0.00283996	0.00890287	-0.023592	0.0394983	0.0483139	-0.0141928	0.0307715	0.0161268	-0.0459788	0.030501	-0.00466727	0.025662	-0.0299886	0.0452453	0.0426673	0.0377088	-0.0155584	-0.0088141	-0.00842379	0.0209166	-0.00769824	-0.00825444	-0.0133941
83	-117	-0.00082468	-0.00326433	0.03386	0.0615294	-0.0189638	-0.118534	0.00417551	0.0115955	0.0328271	0.00123344	-0.0261457	0.0232252	0.0259926	0.0557824	0.00502059	0.0138029	0.0185936	0.0489472	0.000274253	0.0167455	0.0304565	0.0200314	0.0330343	-0.042174	0.0274464	-0.00254929	0.0139325	-0.0653484	0.0260318	0.0362786	-0.0279326	0.0321653	0.0037385	-0.0124769	0.0283771	-0.0125004	0.0184096	-0.041376	0.0132452	0.0193756	0.0232765	-0.00359281	0.0229439	-0.00643204	0.0298069	-0.00718243	0.0170893	-0.00689385
84	-116	0.030092	-0.0156975	0.0297141	0.0341694	0.024286	-0.0923102	0.0194601	-0.0181432	-0.0046293	0.0632134	-0.0109691	0.00854209	0.00576654	0.00936883	0.0186221	0.00122748	0.0272786	0.0229307	-0.0181021	0.0163849	0.0328591	0.0190864	0.0245433	-0.0327018	0.0226295	-0.0136616	0.00271496	-0.0665203	0.0185858	0.00603907	-0.0138873	0.0227898	0.000786261	0.00909809	0.00871824	-0.0130907	-0.00751699	-0.0787016	-0.00513839	-0.0102281	-0.0104053	0.00546886	0.0267568	-0.00620842	0.0225578	-0.0186863	0.0104636	-0.0228689
85	-115	0.0370817	-0.0162631	0.0125969	0.019361	0.0211681	-0.11658	0.0172519	-0.0177846	-0.00293377	0.0860424	-0.0134873	0.015389	-0.0237579	-0.0299523	0.0100805	0.000650142	0.0224126	-0.0133806	-0.033414	0.0190082	0.0309738	0.00803488	0.0198377	-0.00837352	0.0125199	-0.0202542	0.00739273	-0.0407719	0.00353682	0.0661451	-0.00757492	0.0215421	0.00101169	0.0470576	-0.0132818	-0.0180661	0.00350231	-0.0744878	0.00240695	-0.0121985	-0.0143746	0.0350664	0.0309332	-0.0162512	0.015732	-0.0407501	0.00167411	-0.0132324
86	-114	0.0270113	-0.0275989	-0.0169411	0.00971872	0.0206961	-0.0316713	0.0139568	-0.0214557	0.0262034	0.0723908	-0.0117736	0.00713637	-0.0133201	-0.0118655	0.00160075	-0.00294028	-0.0226899	-0.00285298	-0.0445018	0.0079858	0.0357622	-0.00562808	0.0146772	-0.0239875	0.00121553	-0.0350432	0.0045013	-0.0110455	-0.0173331	0.117511	-0.00293049	0.011269	-0.0171171	0.0365116	-0.00632067	-0.0107904	0.00372496	0.0101138	-0.0232353	-0.00301893	-0.00215707	0.033424	0.0419063	-0.0047972	0.00755479	-0.0197727	0.0287123	-0.00260398
87	-113	0.0162532	-0.0218877	-0.0193471	0.0122023	0.0332089	0.110097	-0.00187404	-0.0618077	0.0129549	0.0420167	-0.00578091	-0.000576768	0.00418464	-0.00659954	0.0125851	-0.00868492	-0.036034	-0.0109622	-0.0272661	-0.0256172	0.0404815	-0.0333914	-0.00786498	-0.029347	-0.0234003	-0.0374911	-0.000564751	-0.0160888	-0.00530467	-0.0442038	-0.0212742	-0.0375092	-0.0170881	-0.00450147	-0.00332533	0.00592949	-0.00839365	0.0198033	-0.0437422	-0.0085416	-0.00697897	0.00278704	0.0348444	0.0088216	0.0185596	-0.0062144	0.0204179	0.00947141
88	-112	-0.00373072	-0.00172093	-0.0246563	0.026082	0.0162987	0.148453	-0.0103187	-0.0594754	0.0185506	0.0386257	0.00748215	0.0084822	-0.0049146	-0.0470808	-0.00643098	-0.0276504	-0.0212267	-0.0315709	-0.012842	-0.0360151	0.0367077	-0.0363181	-0.0127709	0.0021803	-0.0222641	-0.0306832	0.00312064	-0.0256699	0.0177	-0.119988	-0.0380741	-0.0356294	-0.0102632	-0.0261499	-0.00263803	-0.00626097	-0.0290907	-0.0221608	-0.0343655	-0.0163924	-0.00378391	-0.0074183	0.028176	0.0140224	0.0322776	-0.0226347	-0.0305576	0.00800941
89	-111	-0.0036471	-0.00567494	-0.0146509	0.013095	-0.00993344	0.142863	-0.016652	-0.0273152	0.0193674	0.0478456	0.0262782	0.00823974	0.000488556	-0.0477777	-0.00593209	-0.0415818	-0.031478	0.00898172	-0.025721	-0.016529	0.0317348	-0.00781948	-0.0116456	-0.00216738	-0.00440651	-0.0396973	0.00350481	-0.0302149	0.00961512	-0.000333318	-0.00787157	0.0161802	-0.00610909	-0.00470939	0.00238443	-0.0233163	-0.0508073	-0.0123833	-0.0318379	-0.0243623	0.00188487	-0.0075844	0.0232686	0.0179339	0.00080302	-0.0101751	-0.0301242	-0.000497927
90	-110	0.00719778	-0.0210668	-0.00953348	-0.0318404	-0.000586264	0.079628	-0.0436688	-0.0258005	0.0170554	0.017037	0.0215075	0.00342473	-0.00680811	-0.00598146	0.0102038	-0.0312215	-0.031076	0.0108779	-0.0170085	-0.0275001	0.0256923	-0.00602841	-0.0165305	-0.011678	-0.0091287	-0.0451895	0.0014999	-0.0184469	-0.00758994	0.0606716	0.00296447	0.016755	-0.00230374	0.021501	0.00517737	-0.00313681	-0.0391665	-0.0163763	-0.0324754	-0.0223973	-0.0146052	-0.0216372	-0.017101	0.0106263	-0.000484973	-0.00919425	-0.00826388	-0.000784534
91	-109	-3.17176e-06	-0.0286076	-0.030548	-0.0478016	0.0177055	-0.0429968	-0.0332424	-0.0134398	0.0133096	-0.00767739	0.0163127	0.000248062	-0.025038	-0.0205646	0.00181021	-0.0258248	-0.0226191	-0.0277803	0.00141979	-0.0506323	0.0242934	-0.0163355	-0.0540892	0.0182054	-0.0174918	-0.0484842	-0.0162688	0.0226286	-0.00872906	-0.02492	0.0161584	-0.0184784	-0.00628174	0.0109089	0.00523525	0.0113118	-0.0249075	-0.0268203	-0.0343081	0.00270679	-0.0361791	-0.0172732	-0.043309	0.0221024	0.0191017	-0.0033779	0.0167911	0.0013052
92	-108	-0.00311016	-0.0239791	-0.0368533	-0.0120361	0.0272482	-0.0611961	0.00037259	0.012764	0.0159895	-0.0195406	0.0249183	0.00824012	-0.0401817	-0.0585231	0.0100709	-0.0291926	-0.0257777	-0.0269654	0.0185764	-0.0323018	0.0205684	-0.0240283	-0.0356645	0.025941	-0.0196455	-0.047092	-0.0301887	0.0352265	-0.00545036	-0.160011	0.0330253	-0.0218235	-0.00459525	0.0219517	-0.00910298	-0.00342697	-0.0284896	-0.0444881	-0.0351247	0.0213062	-0.0191903	-0.00895599	-0.0138732	0.0178734	-0.0119136	0.0200304	0.0315359	0.0293159
93	-107	-0.000548985	-0.0167174	-0.0297269	0.0380477	0.018892	-0.069082	0.0215993	0.00100778	0.0271253	-0.0189489	0.0162745	0.00641193	-0.0397996	-0.0434934	0.00644326	-0.0153303	-0.0105908	-0.0267559	0.0152534	-0.0153525	0.00663285	-0.00837006	-0.00366989	0.00441958	-0.014537	-0.0310263	-0.0151194	0.0184503	-0.016167	-0.0801442	0.0202478	-0.005847	-0.0178812	0.0264588	0.00929236	-0.00551765	-0.012902	-0.0681928	-0.0323293	0.00486003	-0.0171367	-0.018746	0.00594598	-0.0147334	-0.0143798	0.0105797	0.0115517	0.0518933
94	-106	0.00308197	-0.0119861	-0.0195918	0.00567942	-0.00478817	-0.047482	0.0274046	-0.00531862	-0.000792896	0.012498	-0.00525011	-0.00554883	-0.0373329	-0.0511143	0.00937669	-0.00672035	-0.0143571	-0.00883944	-0.0090221	-0.0180707	0.00593741	0.03295	-0.0286009	0.00759188	-0.0288439	-0.0273795	-0.026474	-0.0173227	-0.0143684	0.099935	0.0349383	0.0154034	-0.0308513	-0.00758913	0.0406757	0.00253834	0.031085	0.0333125	-0.00802091	-0.0250473	-0.0388726	-0.0196677	-0.0133881	-0.00386155	0.0223585	-0.00255236	-0.0129798	0.0277125
95	-105	0.019217	-0.00397644	-0.0251553	-0.0659944	-0.0170106	0.0279833	0.00694545	0.0194248	-0.0267563	0.00551851	-0.00261176	0.00433763	-0.0087734	-0.0439665	0.0319323	-5.09035e-05	-0.0228946	-0.00261422	-0.00677448	0.00065265	0.00624629	0.0218413	-0.0328064	0.0153607	-0.0630544	-0.0205585	-0.0461451	0.000497479	-0.000744305	0.107849	0.0430593	0.0169964	-0.0270895	-0.00956597	0.0305981	0.000289807	0.0535351	0.0928732	0.0226961	-0.0155106	-0.0395819	-0.0244265	-0.0239404	0.0132739	0.0151423	-0.0020877	-0.027779	0.0125825
96	-104	0.0118874	-0.00120196	-0.0165669	-0.0710065	-0.0122453	0.0250355	0.00639028	0.0127686	-0.0330184	0.00207982	0.0252345	-0.00198276	0.009748	0.0107154	0.0239791	0.0171241	0.00422343	-0.0153939	-0.0076253	0.0207024	0.00853435	-0.00983021	0.00168323	0.0147366	-0.0524132	0.000752934	-0.00905321	0.0265814	-0.00447061	0.0161626	0.0280368	-0.00893945	-0.0411137	0.00264266	0.0115253	-0.00878329	0.0364289	-0.0123305	0.0156331	-0.00227968	-0.0389892	-0.024195	-0.0220034	0.00616394	0.0113209	0.0238683	0.0197033	0.00674469
97	-103	-0.00511494	0.00360643	0.00913008	-0.0426465	-0.0139312	-0.0535706	0.0393188	-0.00876793	-0.0352033	0.0306531	0.0402672	-0.00294887	-0.00146801	0.0494498	0.0127745	0.0231404	0.00249324	-0.0102048	-0.039774	0.0271162	-0.0010451	0.0184176	0.0321476	0.0167192	-0.0319171	0.00984177	0.0182045	0.0270279	-0.0253465	-0.0161864	0.0167578	-0.0167793	-0.0387256	-0.0191978	0.00866362	-0.00567961	0.0302209	-0.0440726	0.00391269	-0.00576267	-0.0221822	0.0070064	-0.00737619	-0.00909592	0.0228421	0.0378336	0.00381885	-0.00534588
98	-102	-0.010412	0.0202108	0.0137628	-0.0182712	-0.0289526	-0.0386282	0.0573033	0.02106	-0.0114144	-0.00378548	0.023327	0.0225339	0.00342996	0.0452997	0.0181517	0.0194144	-0.0159373	-0.00636581	-0.0634905	0.0394303	-0.0282763	-0.000973419	0.024455	0.000876154	-0.0370741	0.022082	0.00550081	0.0629734	-0.0309166	-0.0129028	-0.00500707	0.0063566	-0.0279275	-0.0339761	0.0136713	0.000557897	0.061818	-0.0417302	0.0272872	0.0042756	-0.0101057	0.020455	0.00290904	-0.0198895	0.0166069	-0.00394298	-0.0387441	-0.00793439
99	-101	-0.0197603	0.0256122	0.0381064	-0.0098412	-0.0192991	0.0398861	0.0508432	0.0286826	-0.0026405	-0.0285491	0.0189041	0.022357	0.00188502	0.00136654	0.0233077	0.0233949	-0.00673702	-0.001505	-0.0354218	0.0325035	-0.0271192	-0.0454263	0.00692399	-0.00215204	-0.0121968	0.0423527	0.0142966	0.048803	-0.0363375	0.00855737	0.00246797	0.00177567	-0.0412895	-0.0131179	-0.00531754	0.0108323	0.0684451	-0.0496807	0.0433626	-0.00400374	-0.00585858	0.00433798	-0.0149246	-0.00505139	0.00747788	-0.0133818	-0.0640798	-0.00313946
100	-100	-0.0197221	0.0310271	0.0520595	0.00401702	-0.0186986	0.0337546	0.028711	0.0100008	-0.00415994	-0.0218518	0.0188688	0.0191468	0.0120172	-0.0274832	0.00732652	0.0212998	0.00916837	0.00444605	0.00494257	0.0118916	-0.00714219	-0.0195394	0.00187996	0.0197873	0.0050578	0.0496622	0.0263414	-0.0107865	-0.0396363	0.0353539	-0.00149814	-0.0179821	-0.0342907	-0.00773981	-0.0093177	0.0249985	0.0463752	-0.0202215	0.0302258	-0.00671763	0.0163326	0.0142819	-0.0177398	0.00824077	-0.00866856	-0.00475433	-0.0582715	-0.00944458
101	-99	0.00444563	0.0482696	0.0226981	0.0377873	-0.0412502	0.0514263	0.0134873	0.0107235	0.0121703	-0.0535441	0.000401522	0.0191984	0.0465079	0.0021502	-0.00814203	0.0153838	0.0196252	0.00905308	0.004111	0.0273006	-0.00913869	-0.00351969	0.00862358	0.0107619	0.002786	0.0546218	0.0136037	-0.0364923	0.00542063	-0.00798844	-0.0264495	-0.0036823	-0.0225126	-0.0322994	0.019699	0.0166282	0.0353858	-0.0257482	0.0118199	0.0246517	0.0273496	0.0349705	0.0246239	-0.00510082	-0.0196934	-0.0129936	-0.0076951	-0.0155557
102	-98	0.0105188	0.0509292	0.0312102	0.0320842	-0.0200227	0.0450604	0.00053493	0.000729575	0.0169806	-0.0533141	0.00999825	-0.00584225	0.0575659	0.0499287	-0.00504657	0.0159244	0.0254473	0.0120324	0.0228816	0.0353581	-0.0256227	0.00814681	0.0240222	-0.0178559	0.0102572	0.0536811	0.00954228	-0.0535188	0.0198098	0.0173088	-0.0145866	0.0266448	-0.0104836	-0.0162733	0.0119187	0.0167508	0.0374131	-0.00603779	0.00344503	0.0300551	0.0424875	0.0386107	0.0523133	-0.0174123	0.0180065	0.0110418	-0.000232344	0.00778845
103	-97	-0.0110615	0.0375246	0.0391276	0.00815618	0.0075156	-0.0600367	-0.0136528	0.00223458	0.0157198	0.00348215	0.0271542	-0.0173376	0.0554242	0.111642	-0.00916707	0.0252204	0.0420406	0.00865248	0.0653533	0.0192877	-0.0151013	0.0161685	0.0198568	-0.0212616	0.00696508	0.0550317	0.00996011	-0.0337436	0.00951702	0.0543758	-0.0032596	0.0249857	0.0119348	0.0249216	0.0128005	0.0224832	0.031831	0.0247713	-0.00648422	0.0181525	0.0604747	0.0295166	0.0527353	-0.00850148	0.0162024	0.00228624	0.0141503	0.0142981
104	-96	-0.0141732	0.0235898	0.012407	-0.00148621	-0.00278845	-0.0464208	-0.00534906	0.0316679	0.0203807	0.0351393	0.00340715	-0.0135767	0.0547729	0.130748	-0.0231125	0.023198	0.0508141	0.00706169	0.0671803	0.00961339	0.00542967	0.00862547	0.0261696	-0.015608	0.0142248	0.0501149	0.004411	0.00166019	0.0189089	-0.0851858	-0.00520869	0.0138711	0.0241951	0.0205539	0.0242564	0.00827704	-0.00701522	0.010911	-0.0147051	-0.000600222	0.0401072	0.0213493	0.0691408	0.0137385	-0.0312231	-0.0100355	0.0506609	0.015735
105	-95	0.000926063	0.0170153	0.00729006	0.0334175	-0.00833453	0.0576368	-0.00440748	0.0264364	0.0272264	0.0217219	-0.00981708	-0.0244243	0.0397122	0.0834656	-0.0451807	-0.00188306	0.0260071	0.0112863	0.0392421	-0.00196839	0.00340033	-0.000561485	-0.00169546	-0.0101374	0.0273172	0.0311371	-0.00219087	0.0359793	0.00635527	-0.103719	0.00403408	0.00925056	0.031516	0.0197634	0.00384196	-0.00105445	-0.0356653	0.0124771	-0.0132913	-0.00910743	0.0268918	0.0486633	0.0509036	0.0231968	-0.0138672	0.0399701	0.0372254	0.0168659
106	-94	0.00262127	0.0118011	0.0114015	0.0784765	0.00176701	0.037111	-0.0199292	0.0204397	0.0293633	-0.0257886	-0.00691979	-0.0307977	0.01223	0.0348202	-0.0613735	-0.00828868	0.0125015	0.0100237	0.0166925	0.00251187	-0.0144679	-0.027953	-0.0066986	0.00124525	0.0347917	0.0285077	-0.0183151	0.0351387	0.0158792	-0.0594844	0.0107983	-0.00837213	0.0195593	0.0347573	0.00733097	-0.00854926	-0.0420004	0.0539903	-0.0135273	0.00196012	0.0154724	0.0304181	-0.018009	0.0182173	0.00913116	0.0426352	0.00864028	-0.0150425
107	-93	0.0045593	-0.00902028	0.0112018	0.0352325	0.0066998	-0.0731444	-0.0211647	0.0277487	0.0207807	-0.0377588	-0.0233052	-0.0179304	-0.0171431	-0.044279	-0.0417799	0.00530775	0.0284953	-0.013796	-0.0244391	0.00851511	-0.0275177	-0.0186195	0.0127752	0.0160491	0.0416264	0.0312632	-0.0251861	0.0183852	0.0238144	-0.0448075	0.0123744	-0.0190773	-0.00577687	0.0204583	0.0144232	-0.0104588	-0.0727478	0.147804	-0.0209866	-0.0113351	-0.0136671	-0.0318316	-0.0560828	0.0052305	0.00944532	-0.00236354	0.0225656	-0.0198565
108	-92	0.0107653	-0.0216482	0.0151559	-0.00812594	0.00751666	-0.0436905	-0.0235769	0.00238933	0.012825	0.00297176	-0.038682	0.00243144	-0.0340456	-0.118343	-0.0106195	0.00941735	0.0203894	-0.00654846	-0.0573963	-0.0153898	-0.0168511	0.0260646	0.00732126	0.0277655	0.0355072	0.0156916	-0.0142515	0.0400205	0.0113621	0.0765815	0.0146043	-0.0342987	0.00654741	0.0238684	0.00278076	-0.00792982	-0.0655117	0.156233	-0.0248577	-0.000358861	-0.0237632	-0.0164758	-0.0570614	0.0133815	0.0103964	0.0184486	0.00149327	-0.0266607
109	-91	0.0128527	-0.0106071	-0.000262616	0.0265281	0.0179511	-0.0128533	-0.0176803	-0.00930731	0.00738304	0.00291832	-0.0313625	0.00318781	-0.0302872	-0.140326	-0.0102445	-0.00748455	-0.00227002	0.00525823	-0.0324176	-0.0154689	-0.0107976	0.0495063	0.000956258	0.0185532	0.0144708	-0.010172	-0.00467111	0.0408322	-0.00162959	0.096741	0.0235267	-0.0396049	0.0290957	0.034432	-0.0102631	-0.0162766	-0.0564722	0.0553864	-0.0195559	0.011095	-0.0262355	-0.0132179	-0.0324845	0.00439656	-0.000215214	0.0404804	-0.0140698	-0.0408328
110	-90	-0.000600433	-0.0252997	-0.0219518	0.00776296	0.0234121	-0.123112	0.00371821	-0.0103969	-0.00614643	-0.0165469	-0.0226412	-0.0104995	-0.00244671	-0.114688	-0.00636762	-0.0425273	-0.0258089	-0.00446045	0.0048459	-0.00980152	-0.0181331	0.0094814	0.0285384	0.00465934	-0.0091254	-0.0304959	0.00466104	0.033531	-0.0103178	0.0110895	0.0329123	-0.0109968	0.0103389	-0.000746589	-0.0314335	-0.0183364	-0.0474459	0.00370351	-0.0145664	0.0102524	-0.0300089	-0.0307655	-0.0254679	-0.029577	-0.010204	0.00764513	0.00977937	-0.0275954
111	-89	-0.0225794	-0.0465401	-0.0201387	-0.0124808	0.0122862	-0.0635226	0.00301854	-0.0120766	-0.0182587	-0.00762967	-0.00918797	0.00356711	-0.00723167	-0.0358637	0.0250592	-0.0406523	-0.0345588	0.00464501	0.00970105	-0.0123523	-0.0165625	-0.00677238	-0.00825964	0.00330704	-0.0252682	-0.0479154	0.0100702	0.033929	-0.00364896	-0.0156015	0.0366388	0.0118534	-0.0128123	-0.0213276	-0.0337359	-0.0133168	-0.00315863	-0.0343812	-0.0188223	0.0207444	-0.0427045	-0.0123107	-0.047893	-0.0206414	-0.0389867	-0.0159154	0.0176347	-0.0305345
112	-88	-0.0183696	-0.0378684	-0.0149245	0.00852083	-0.00116935	0.0822077	-0.0153559	-0.0199889	-0.0204922	0.0133991	0.00597839	0.0259876	-0.0339072	-0.00248164	0.0146727	0.00389983	-0.0147109	0.0104623	-0.0216858	0.0014099	-0.0182676	0.029672	-0.022899	-0.00180056	-0.0372585	-0.0568633	0.00332642	0.0123528	-0.0126726	-0.0661625	0.0167608	0.00362815	0.0111746	-0.00321061	-0.0181332	-0.0167203	-0.00397091	-0.0549701	-0.00141382	0.00850785	-0.0549701	-0.0151465	-0.038156	0.0159778	-0.049045	-0.0282032	0.000904314	-0.0250035
113	-87	-0.0245293	-0.0418327	-0.0123701	-0.0449486	-0.0122818	0.0760052	-0.0249069	-0.0145976	-0.0186192	0.016421	-0.00111392	0.0202773	-0.037568	0.0213606	-0.000136806	0.0165733	-0.0214087	0.0160151	-0.0481433	0.00225262	-0.00730269	0.00198809	-0.0106091	-0.0160065	-0.0378447	-0.0434083	-0.0027439	-0.00895996	-0.00395923	-0.058729	-0.0196995	-0.00144333	0.0229838	0.00543268	-0.0198109	-0.0139352	-0.00870368	-0.032621	0.0270011	0.00901279	-0.0473153	-0.0150384	-0.0241963	0.00795896	-0.0282378	-0.00411729	0.00731237	-0.0081609
114	-86	-0.0494671	-0.0431586	-0.0151598	-0.0724505	-0.00356129	0.1224	-0.0141164	-0.00175441	-0.0312349	-0.0166278	-0.00586292	0.00612645	-0.0226572	0.0799877	0.0198006	0.0219651	-0.0267581	0.00917783	-0.0269511	-0.0151156	0.0104841	-0.0249405	-0.00415161	-0.0234011	-0.030534	-0.0356963	0.00144861	-0.0291844	0.0167962	0.0830566	-0.026708	0.0123676	0.0120115	-0.00685614	-0.0366096	0.00691925	0.00421377	-0.0606918	0.0292597	0.0152819	-0.0462537	-0.0339701	-0.0225857	-0.0208316	-0.0234374	0.00666608	0.0197071	-0.017248
115	-85	-0.0548025	-0.0267786	-0.0174112	-0.0318998	-0.00181668	0.143948	0.00374597	-0.0232645	-0.0434979	-0.0242587	-0.00363679	0.00954745	-0.0121003	0.0964071	0.0298885	0.0255499	-0.0153388	0.00102275	0.0037476	-0.014099	0.011349	0.000755547	0.00342452	-0.0152825	-0.0278938	-0.0436601	-0.00222608	-0.0406004	-0.00124571	0.133456	-0.0196963	0.00938125	0.0100483	-0.0170555	-0.0372136	0.0235815	0.00211621	-0.0614146	0.0443542	0.0134105	-0.0173752	-0.0368294	-0.0301251	-0.0281624	-0.0028173	-0.0432245	-0.0204471	-0.00256509
116	-84	-0.0400743	-0.0194141	-0.0176331	-0.0181664	-0.0232443	0.0661159	0.0108072	-0.028282	-0.0137051	-0.0474356	1.14155e-05	0.0140495	-0.0133499	0.111462	0.0366843	0.0159285	-0.0307311	0.00536318	0.0159851	0.000457205	0.00204122	-0.0103847	0.0108673	-0.0139284	-0.0293279	-0.037762	-0.000263743	-0.0250832	0.0107631	0.0527026	-0.0220229	-0.0174262	0.0119137	-0.0352577	-0.0196141	0.0134985	0.0233465	-0.0486303	0.040845	-0.000945369	0.0156245	-0.00885879	-0.0359479	-0.0223895	-0.000799332	-0.0552047	-0.00947601	0.0145761
117	-83	-0.0268027	-0.0171008	-0.0168637	-0.00229622	-0.0330648	-0.0232335	0.00495129	0.00501072	-0.00698797	-0.0483803	0.010641	0.00426516	-0.0135604	0.0855896	0.0250174	0.018503	-0.0272806	-0.00515679	0.00527434	-0.00260716	0.00816148	-0.0347088	-0.010164	-0.0255452	-0.0277543	-0.015347	0.0121241	-0.0307634	0.00428274	0.00686557	-0.021117	-0.0318673	-0.000109321	-0.0398824	-0.0222407	0.000354935	0.0454013	-0.0408493	0.0178973	-0.00831232	0.00877359	-0.0316468	-0.0106306	-0.00372953	-0.00807789	-0.0471417	0.0161424	0.00114022
118	-82	-0.0245793	-0.00831498	0.00280985	-0.0042174	-0.0239717	-0.082753	-0.00591591	0.00476733	-0.0292462	0.032257	-0.00893544	0.00111569	0.0159154	0.0112422	0.0113057	0.0104887	-0.0147977	-0.0159524	-0.00369671	-0.0149597	0.0100681	0.00418103	-0.0151093	-0.0100658	-0.0219769	-0.0095277	0.00862093	-0.0452104	-0.0445095	-0.0469439	-0.0210136	-0.00941652	-0.00265696	-0.0268361	-0.027416	-0.0022121	0.0530399	0.00328347	0.0118133	0.0277355	0.0324437	-0.0273333	0.011989	0.0143733	0.0232549	-0.0519081	-0.0343267	0.000256483
119	-81	-0.0119696	0.0012468	-0.00738484	-0.00203958	-0.0020855	-0.0271949	0.00539173	0.00395377	-0.0209771	0.0198737	-0.0189669	-0.00285111	0.0263694	0.00502228	0.0151196	0.00437506	-0.0103111	-0.0240717	0.0102718	-0.00135498	-0.00349963	0.0235422	0.0013931	0.0132431	-0.0257806	-0.0133491	-0.0141369	-0.0271713	-0.0409262	-0.0597059	-0.0202324	0.0216475	0.00231315	-0.0111138	-0.00637377	-0.0134166	0.0433607	0.0267216	0.0122871	0.0336456	0.0442425	0.00263036	0.0418384	0.0111666	0.0321006	-0.0143371	-0.0257634	0.0232048
120	-80	-0.000715748	0.00847887	-0.0188484	0.00965213	0.0157232	0.0261997	0.0164469	-0.0113535	-0.0111409	0.00643161	-0.00113988	-0.0124893	0.00367033	-0.0177453	0.0026573	4.26066e-05	0.0135932	-0.0176197	0.0127803	0.0110648	-0.00518081	-0.0070647	-0.0209272	0.0106642	-0.00432223	0.00702479	-0.00900327	-0.0105022	-0.0210947	-0.00307022	-0.0177241	0.0190685	-0.0210167	0.0181328	0.0198002	-0.0175519	0.0294958	0.0412729	0.0140693	-0.00571652	0.0118732	-0.00881153	0.0580266	-0.00500634	0.0184632	0.0222225	0.0106053	0.0274588
121	-79	0.00306575	0.0355991	0.00707266	-0.00810567	0.00471566	0.0106536	0.00982703	-0.0297847	-0.0122579	0.0596698	-0.00584447	-0.00700895	0.00193078	-0.0543408	-0.0268991	-0.0109441	0.016131	-0.00922536	0.00158458	-0.0258504	0.00399611	-0.00152039	-0.0476966	0.0211553	0.0281738	0.0235672	-0.00234278	-0.0414597	-0.00846302	0.0238843	-0.00460285	-0.000755473	-0.0344418	0.0453714	0.0296822	-0.0036894	0.0298243	0.0312192	0.00859883	-0.00534076	0.0128299	-0.00595816	0.020036	0.00862619	-0.00359161	0.00795368	-0.0138235	0.0155807
122	-78	0.0321208	0.0501973	0.00480782	-0.0232047	0.00936224	0.0830318	0.00653874	-0.000760751	0.00826261	0.0255869	0.00185026	0.000243557	0.0251433	-0.0871823	-0.0415495	-0.00592163	0.0321774	-0.0130649	0.0147017	-0.0349574	0.0123889	0.0237131	-0.0437723	0.0158044	0.027066	0.0247428	0.0063802	-0.0808024	0.00745817	0.00661282	0.0208187	-0.00517274	-0.0334279	0.0409398	0.0252301	-0.00196225	0.015773	-0.0238874	0.00142253	0.00442933	0.0219599	0.0192878	0.0297932	0.0464222	-0.0234996	0.0170796	0.00902575	0.0183227
123	-77	0.0500291	0.0235523	-0.00595534	-0.0151857	0.022882	0.0499556	0.00906135	0.00594429	-2.10559e-05	0.00197975	0.018163	-0.0072078	0.0142875	-0.095961	-0.0131957	0.00771825	0.0528975	-0.00327121	0.0458706	0.00465116	0.0150542	0.013251	-0.0175863	0.00586646	0.0279264	0.0170101	0.0196639	-0.0783164	0.00713378	0.0508689	0.016772	-0.0164688	-0.041249	0.00143021	0.0229675	-0.0135139	0.0057875	-0.0125055	-0.0125986	-0.00632547	0.020718	0.0283609	0.0591686	0.0479365	-0.0106095	0.0222864	0.0283018	0.0303463
124	-76	0.0323946	0.0152695	0.00851919	0.026527	0.0221343	-0.0257963	0.0119038	-0.0104312	-0.00447574	0.0482393	0.0113614	-0.0150158	-0.00966874	-0.0422295	0.00311599	-0.00690061	0.0362033	-0.0154762	0.0400319	0.0197983	0.0192745	-0.0097399	0.0334662	0.0297825	0.0259089	0.000773252	0.00831341	-0.0183086	-0.00188826	0.0479899	0.000102457	-0.00496519	-0.0233041	-0.0284038	0.0299321	-0.0203833	-0.00927654	-0.00156219	-0.0211644	-0.0215273	0.0419732	0.0210246	0.0320544	0.0484385	-0.00210807	0.011425	-0.0158344	0.0133252
125	-75	0.0301176	0.0176126	-0.0065661	0.0286091	0.0271111	-0.00623552	-0.00375318	0.00261919	0.0286381	0.0652503	-0.00667385	-0.0130197	-0.00585822	-0.0243264	-0.0153209	-0.0462966	0.0182978	-0.00753391	0.0199519	0.0149464	0.0173319	0.00351766	0.0209565	0.0167109	0.0252149	0.000983685	0.00129345	0.022676	0.0118555	-0.100297	0.0135631	0.0156889	-0.00641292	-0.0295794	0.0306524	-0.0145335	-0.0181821	-0.0523815	-0.0169498	-0.0314489	0.0382365	0.0167992	0.0332883	0.0455412	-0.00255912	0.0391343	0.00263325	-0.0142181
126	-74	0.0414872	0.00538848	-0.000703615	-0.0262899	0.0427749	-0.0625274	-0.0106496	0.00802049	0.0184001	0.0164601	-0.0158391	-0.0175905	-0.0145864	0.0240073	-0.0228167	-0.0596664	0.00276241	0.00946412	-0.0077293	0.00918989	0.028824	0.0288686	-0.0255955	-0.0257454	0.0361022	0.0135451	-0.0102372	0.0253556	0.0134797	-0.0835626	0.0040536	0.0192101	0.00301196	-0.0322671	0.0216468	0.00257818	-0.0174563	-0.0799011	-0.0376757	-0.0310747	0.0174311	0.01312	0.0280368	0.0258798	0.0365525	0.0245538	0.00234792	0.0047441
127	-73	0.027146	0.00801292	0.0209898	-0.0186264	0.0378505	-0.119394	-0.00348241	-0.0155998	-0.00360272	-0.0299219	-0.0016182	-0.0219751	-0.0284944	0.0739856	-0.0339002	-0.0455346	0.0198612	-0.0128946	-0.0525135	-0.0102572	0.0443539	0.00396152	-0.0203885	-0.033204	0.0333881	0.00976951	-0.0146506	0.0256185	0.00294641	0.0551956	-0.00507576	0.00877614	-0.00223714	-0.0240997	0.0158536	-0.00366963	-0.0273928	-0.0847448	-0.0465711	-0.0244536	0.0217179	0.0203829	-0.0252889	0.0097449	0.0239622	-0.00550431	-0.00362837	0.0124635
128	-72	0.0215909	0.011179	0.00880453	0.0210053	0.00845198	-0.0524355	-0.00852176	-0.0293031	0.0284863	-0.00733661	0.00899948	-0.0143663	-0.0131182	0.0342597	-0.0235615	-0.0314093	0.0269106	-0.010901	-0.0566787	-0.0187103	0.0308897	-0.0260288	0.00355989	-0.014275	0.0279678	-0.00658638	-0.00223307	0.0552638	-0.0010039	0.0317161	0.00418189	0.00673219	-0.0201731	0.0136633	0.0199503	-0.00715316	-0.0255421	-0.0844702	-0.0225944	-0.00146879	0.0224711	0.0196851	-0.0385862	-0.0168192	-0.0127795	0.00274566	0.0112154	-0.0161246
129	-71	0.0157145	-0.00374666	-0.0127628	0.038525	0.0116584	-0.0465424	-0.0126509	0.00367796	0.0260653	0.0209451	0.018909	-0.0064723	-0.00382422	0.0108581	-0.00315257	-0.0211574	-0.0133177	-0.004404	-0.0349016	-0.00528937	0.0119495	-0.0204965	-0.00446573	-0.00823958	0.0166796	-0.0145675	-0.00277022	0.0826256	-0.0304926	-0.0242482	-0.00347006	-0.00620857	-0.00399811	0.0210233	0.0136992	0.0204158	-0.0281727	-0.0483205	-0.00766858	0.0197254	-0.00468489	0.00782857	-0.0213906	-0.0177502	0.0302036	-0.0136545	0.0123181	-0.0247771
130	-70	-0.031079	-0.0100204	-0.0213828	0.0122844	0.0135	-0.0291537	-0.00335773	0.0100798	-0.0085839	0.0158864	0.00625223	0.00164193	-0.00414688	-0.00915334	0.00532181	-0.0154038	-0.030812	-0.000859797	-0.021076	-0.000600342	-0.0062518	-0.0152319	-0.000515612	-0.0219751	-0.0152995	-0.0285824	0.00340061	0.082341	-0.0357322	0.00988261	0.00900546	-0.00703407	0.0250486	-0.00449905	-0.00692644	0.01924	-0.0222207	-0.0216137	-0.00405514	-0.00975521	-0.0205009	0.0144847	-0.028073	-0.00962354	0.0459353	-0.00851998	-0.0102977	-0.0084448
131	-69	-0.055473	-0.0135179	-0.0205331	-0.0330827	-0.0186696	0.0584521	-0.00187712	0.0154941	0.00183469	-0.00356783	-0.0133382	-0.00618667	-0.0265536	-0.0263088	0.0137963	-0.0146961	-0.0370069	0.0211725	-0.00800234	0.00463225	-0.00539127	-0.0149665	0.0220127	-0.0181672	-0.0361118	-0.0314999	0.00120354	0.0359837	0.00218053	0.0550905	-0.00134478	0.0217289	0.0373322	-0.0280678	0.00297922	0.0113094	0.00930547	0.00909793	0.00347784	-0.0120552	-0.0376786	0.00784485	-0.0190951	-0.00833435	0.00491875	0.029759	-0.0156435	0.0131883
132	-68	-0.0431545	-0.0329392	-0.0152842	-0.0233028	-0.0072085	-0.0207288	-0.00784741	0.0663982	-0.00409788	-0.0372419	0.0119426	-0.00698022	-0.0358586	0.0152246	0.00452175	0.0149635	-0.0638261	0.0193119	-0.00200099	0.0196751	-0.00265923	0.00783347	0.0183925	-0.0221698	-0.0185183	-0.0212205	-0.017274	-0.0226084	0.0164429	0.0385482	-0.0337501	0.0165634	0.0163219	-0.0341126	0.00247949	0.0209257	0.0176551	0.0307167	0.00261416	0.0291444	-0.0592126	-0.00848047	-0.00341725	-0.0194775	0.000778815	-0.00447511	-0.025945	0.0144759
133	-67	-0.0417707	-0.0477545	-0.0199757	0.0067211	0.00639009	-0.0978285	0.00164113	0.0469705	-0.032341	-0.0440511	0.00942465	0.0207808	-0.0145346	0.0345615	0.00472715	0.0309868	-0.0442908	0.0125818	0.000914311	0.024765	-0.0120588	-0.00284092	-0.00245286	-0.0306637	-0.013804	-0.0210899	-0.024154	-0.0382929	0.000989067	0.0751927	-0.0132002	0.00761645	-0.00842917	0.0015218	-0.0231162	0.00508224	0.0146727	-0.0151149	0.0101012	0.028733	-0.0441136	0.00389201	-0.0220542	-0.0389496	-0.000138384	-0.0471835	-0.00973598	0.0138478
134	-66	-0.0428895	-0.043126	-0.0248194	0.0184099	-0.011674	-0.112758	0.021624	-0.00827448	-0.0206491	-0.0387853	0.00021942	0.0222299	-0.00248423	0.0365619	0.00994625	0.0146402	-0.0190621	0.0168138	-0.00658012	0.029126	-0.000982391	-0.0190813	0.00134963	-0.00256028	-0.0233063	-0.0133132	-0.010622	-0.00888364	-0.0183493	0.158786	-0.00318096	0.0272745	-0.0108132	0.00103134	-0.0119608	0.00477963	0.0036237	-0.0459258	0.0359934	0.0219662	-0.0412315	0.0161517	-0.0214221	-0.0491246	-0.0132452	-0.013813	-0.00196501	0.00837637
135	-65	-0.031755	-0.0396554	-0.012881	0.017523	-0.0133344	-0.136973	0.00130706	0.01379	-0.0027297	-0.0547701	0.0168486	0.00894276	0.0214634	-0.0109289	0.0152377	0.0301661	-0.0115278	0.0235368	-0.0403029	0.0264807	-0.00417788	0.00740129	0.00341413	0.0225602	-0.0153302	-0.00818381	-0.00706634	0.00689791	-0.0108469	0.0699254	-0.015863	0.0294817	-0.00342454	-0.00589522	-0.00596734	0.0112105	0.00500771	0.00416086	0.0270628	0.0176527	-0.0574482	0.0271829	-0.000382304	-0.0504028	-0.0193418	-0.00579419	0.0240374	-0.007827
136	-64	-0.0131356	-0.0362937	-0.00237732	-0.00254833	-0.0286897	-0.0346422	-0.0183098	0.0168892	0.00938111	-0.0561297	0.011446	0.0140232	0.0401464	-0.0639223	0.0255935	0.0426067	-0.00118662	0.0255999	-0.0709973	0.00193276	-0.00206456	-0.00930614	0.0142229	0.00677073	-0.025218	-0.0086592	-0.0170993	-0.00699512	-0.00620275	-0.0294822	-0.00880097	0.010932	-0.00605793	0.0303095	-0.0161604	-0.00450994	0.0254123	0.0875855	0.0173764	0.00195754	-0.0459806	0.0250976	0.0134147	-0.0418593	-0.0269095	-0.00676276	0.0118029	0.00316704
137	-63	-0.014547	-0.00577154	-0.0121915	-0.0162959	-0.0351857	0.104868	0.00438345	-0.000597019	0.0021841	-0.0239715	0.0156972	0.011263	0.0407176	-0.0267626	0.032594	0.0238471	-0.00483483	0.0336033	-0.038844	-0.0114381	-0.00777952	-0.0171343	0.0200263	-0.0140889	-0.0246659	-0.00442673	-0.0138281	-0.0190889	-0.0188921	-0.0537534	0.00228298	-0.00629059	-0.00600403	-0.00781656	-0.0114982	-0.00652317	0.0215551	0.123542	0.0315805	0.00271288	-0.0428647	-0.00341834	0.0179937	-0.032591	-0.0247972	0.0122132	-0.0234267	-0.00400412
138	-62	-0.0227276	0.0089845	-0.0092787	-0.0351367	-0.0286369	0.141476	0.0190477	0.0127485	-0.0217053	-0.00173307	0.0226873	-0.00168353	0.061849	-0.0474416	0.0431521	0.0350591	0.0207488	0.0246304	0.000212676	-0.00426667	-0.0359474	0.0304098	-0.0169013	-0.0149311	-0.00237375	0.0150346	0.00637701	-0.0264308	-0.00298426	-0.10767	0.00992531	-0.0211195	0.013531	-0.0612768	-0.000510058	-0.00747762	0.024041	0.110986	0.0241825	0.00439177	-0.0345289	-0.0128767	0.00241643	-0.0220322	-0.00991486	-0.00853874	0.00198807	-0.0287733
139	-61	-0.00684045	0.00244405	0.0140137	-0.0370641	-0.0394698	0.0532771	0.0274433	0.0108271	-0.00194587	-0.028055	0.00801045	-0.00577988	0.0492593	-0.054233	0.0358605	0.0315904	0.0625733	-0.0158695	0.00755573	0.00583607	-0.0291062	0.0388313	-0.00961791	-0.00023382	-0.002082	0.047718	0.00608251	-0.0293557	0.0112855	-0.117453	0.00398072	-0.000534079	0.0210023	-0.0228122	0.0187676	-0.00641434	0.0372589	0.117341	0.0255175	0.00389978	-0.0215518	-0.00676457	-0.00363986	-0.0134132	-0.0014787	-0.00987577	0.0171552	-0.0123524
140	-60	0.00391592	0.029065	0.0308284	-0.0301015	-0.0267509	-0.0328749	0.0250472	-0.0121915	0.00104941	-0.0340713	0.0018579	-0.000294614	0.0252458	0.0432531	0.0273747	0.0106314	0.0609316	-0.00215328	0.0165034	0.00502735	-0.00625886	0.0140791	0.0150571	0.00926558	-0.00253716	0.0463343	-0.011848	-0.000716738	-0.000411254	-0.127666	0.00703437	0.0150105	0.00742317	0.0267609	0.00937541	-0.00259994	0.0412226	0.0941348	0.0225325	9.86279e-05	0.000329345	-0.00733367	-0.016536	-0.00864895	0.0149381	0.0213726	-0.0139045	0.0162977
141	-59	0.0145446	0.0457273	0.0319355	-0.0428999	0.00303015	-0.00497064	0.00936221	-0.00276255	-0.0195367	-0.0103035	0.00747899	-0.00195213	0.0315823	0.0163872	0.0369991	-0.00191301	0.0434117	0.0256349	0.00152893	-0.0283207	0.00666615	-0.00328868	0.0296667	0.0152722	0.0115703	0.0416995	-0.0142329	0.0522791	0.0237373	-0.0511066	0.00573063	-0.017252	7.29522e-06	0.0397798	-0.000200725	0.000523304	0.0495373	0.0126968	0.0035277	-0.00918264	0.0415938	-0.00029977	-0.0394581	0.00493015	0.0331405	0.0361906	0.00787104	0.0219248
142	-58	0.0502826	0.042061	0.0197852	0.0122939	0.0132692	0.0342194	0.0346831	-0.00856937	-0.00725407	0.00110383	0.0154195	-0.00342235	0.0234186	-0.0662726	0.0468001	-0.0235646	0.049681	0.0119573	0.00370441	-0.0374163	0.0194008	-0.0182567	0.0432323	0.020903	0.0181527	0.0561355	-0.00966535	0.0323628	0.0532483	0.0777971	0.00282808	-0.0124051	-0.00622222	0.0347362	0.0186645	0.010929	0.0456509	-0.0828502	-0.00401286	-0.0241856	0.0659419	0.00532437	-0.00897348	0.01678	0.0180152	0.0462087	-0.0218379	0.0198332
143	-57	0.0568004	0.0394161	0.020556	0.0829718	0.0224565	0.0354691	0.0620701	-0.00978718	0.00880636	0.0246368	0.0116699	0.00494898	0.0125349	-0.0539448	0.0274192	-0.0248952	0.0437892	0.0226904	0.055816	0.019816	0.0335328	-0.000482039	-0.00477393	0.0109887	0.0067049	0.0432205	-0.00372441	-0.0145872	0.0185321	0.0508798	0.0166547	0.0111908	-0.00799155	0.016439	0.017176	0.00225922	0.0187884	-0.114514	-0.00666291	-0.0285679	0.0768213	-0.00917009	0.0272312	0.0418138	0.00330906	0.0546248	-0.0248448	0.0184107
144	-56	0.044168	0.0163223	0.0140484	0.0385319	0.0229492	0.032728	0.0425706	0.0117408	0.0173067	0.0446898	0.0152758	0.00404842	0.000558206	-0.0160693	-0.0189217	-0.0340381	0.0101081	0.0172916	0.0821112	0.0261092	0.0167981	0.0364978	0.00682507	0.00556297	0.0108896	0.0297331	0.0102546	0.00553514	0.0102113	-0.0660505	0.00478801	0.015246	0.00337203	0.0103872	0.00269447	-0.0175761	-0.0153129	-0.0799461	-0.0243507	-0.0145631	0.0924383	-0.0189852	0.0391147	0.032113	0.0234508	0.038778	0.0318562	3.89902e-05
145	-55	0.0520416	0.00273978	0.00909169	0.00173945	0.00456127	0.102639	0.0263089	-0.0169661	0.0148126	0.0561053	0.0208642	-0.00325369	-0.0306292	0.00445081	-0.0330144	-0.0504812	0.0148335	-0.0015812	0.0522317	-0.00202582	-0.0168344	0.028883	0.0365516	0.0217189	0.0090905	0.0265444	0.00777992	0.0200599	0.032118	-0.0971941	-0.00260027	0.0118188	0.0092817	0.0166243	-0.00516136	-0.0153588	-0.0382358	-0.0763334	-0.037251	-0.00969201	0.0858927	-0.0152042	0.0562365	0.010491	0.028735	0.00689261	0.0200452	-0.02032
146	-54	0.0502118	0.00642161	0.0162101	0.000894261	0.00569746	0.136594	0.00759519	-0.0466071	0.00509688	0.0697723	-0.00157046	-0.00830343	-0.0354331	0.0431261	-0.0314992	-0.0424676	0.0276971	0.0127982	0.0208862	0.00526048	-0.0100295	0.0233121	0.00461769	0.0433203	0.00672243	0.00724336	-0.00350109	0.00966777	0.00178231	-0.0385238	0.0195192	0.0011851	0.00672804	0.0158936	-0.0134896	-0.00699203	-0.0619782	-0.0408681	-0.0307307	-0.00555958	0.0480057	-0.00686994	0.0432795	0.0139406	0.0136497	0.00547418	0.0193939	-0.0193406
147	-53	0.0407106	0.00869791	0.00694189	-0.0037583	0.00949108	-0.0306903	-0.0174179	-0.0386912	0.0152831	0.0382983	-0.0285331	-0.00638017	-0.032457	0.101419	-0.0161038	-0.0479632	-0.00224936	-0.00916099	0.0329647	0.0040597	-0.00549595	0.034681	-0.00929646	0.0435913	0.0280584	-0.0136202	-0.00199269	-0.00263348	-0.0128503	-0.00362952	0.0244568	-0.0171816	-0.000251008	0.00508652	-0.0183196	-0.0158633	-0.0590059	0.0324423	-0.0382797	0.00151828	0.0124106	-0.00364079	0.0262435	-0.0121383	-0.00485045	0.019038	0.0401292	-0.0177617
148	-52	0.031274	0.00162384	0.00147851	-0.00277925	-0.00690102	-0.167441	-0.0298239	-0.0155115	0.0231385	-0.00900444	-0.0295335	-0.00218955	-0.0310999	0.0898448	0.0122662	-0.0549187	-0.0135133	-0.0353654	0.0118541	0.00153465	-0.00575323	0.0126085	0.00203446	0.0378806	0.0188841	-0.0268138	0.00035635	0.0114029	-0.00779775	0.048635	0.0195469	-0.0202005	0.0173549	-0.00332455	-0.0294279	-0.018984	-0.0375282	0.0451383	-0.0269456	-0.0085631	-0.0292378	-0.012689	0.004291	-0.0265992	-0.0174233	0.025555	0.0136492	0.00173875
149	-51	-0.00486221	0.00273019	-0.00907921	0.0195909	-0.0313798	-0.0631266	-0.0399913	-0.00804712	0.0132713	-0.00464973	-0.0230356	-0.00606098	-0.0174961	0.0521495	0.0132098	-0.0251008	-0.0259848	-0.0295508	-0.0645143	-0.0223809	0.0212932	0.0020747	0.00234254	0.018561	0.00108341	-0.0303656	-4.19744e-05	0.044053	-0.0296754	0.0187136	0.0139926	-0.00977893	0.00579014	7.14865e-05	-0.0312736	-0.00807612	-0.0350425	0.0526936	0.00464446	-0.0064108	-0.0534929	-0.0207217	-0.0306096	-0.000456277	-0.00546096	0.00643612	-0.0257825	0.0267746
150	-50	-0.00930995	0.0148918	-0.0237579	0.0107043	-0.0492405	0.0534621	-0.0357993	-0.0182889	0.0102043	0.0425974	-0.0382312	-0.00461039	-0.0473266	0.00272321	-0.000283997	-0.00257775	-0.0426485	-0.0374595	-0.0492676	-0.0365623	0.0168291	-0.00205265	-0.0245898	-0.00638679	-0.00915612	-0.0229643	0.0101133	0.0187632	-0.024949	-0.0441046	0.00682102	-0.0235002	-0.0353321	0.0145822	-0.0244024	-0.00327146	-0.013617	0.0320479	0.00796742	0.00227295	-0.039288	-0.0169312	0.000902974	-0.0118564	-0.010256	-0.0292564	-0.0381015	0.0145438
151	-49	0.0146107	0.00304182	-0.0257544	-0.0302313	-0.0128618	0.0545428	-0.0252715	-0.0189925	0.00978613	0.047711	-0.0362338	-0.00248982	-0.0559046	-0.0730097	-0.000542483	0.0127797	-0.0343943	-0.0370466	0.0163267	-0.0223741	0.01424	-0.0338277	-0.0328601	-0.0190805	-0.0260863	-0.0287353	0.00590382	-0.0377915	-0.00211749	-0.00473747	-0.00116716	-0.0349488	-0.0244289	0.000639649	-0.0305648	-0.00939365	0.0220386	-0.0602763	0.00755275	-0.00291697	-0.051125	-0.0595075	0.0212068	-0.0165666	-0.0271072	-0.0456439	-0.0292366	-0.00241706
152	-48	-0.00576201	-0.0123448	-0.0443405	0.0254226	0.0375495	0.106644	-0.0177388	-0.0192001	0.0072486	-0.00965032	-0.0225192	0.00220119	-0.0335648	-0.0813398	0.00500016	0.0166997	-0.0408824	-0.0335259	0.00229392	-0.0314469	0.0254382	-0.0422303	-0.0258561	-0.0211431	-0.0485435	-0.0390292	0.00184525	-0.0669267	0.0102906	0.055928	0.00245935	-0.0229339	-0.00831927	-0.0166526	-0.0233789	-0.0106438	0.0354718	-0.0892805	0.00987561	0.00311742	-0.057601	-0.0637869	-0.0392	0.00873437	-0.0160657	-0.0462193	-0.024643	-0.0020535
153	-47	-0.048636	-0.0133003	-0.0408035	0.0332726	0.0477959	0.102833	-0.0162484	-0.0247893	0.0180675	-0.0366925	-0.0310854	0.014364	-0.0377465	-0.0304206	-0.0108638	0.0167332	-0.0493642	-0.0162913	-0.019263	-0.038491	-0.010372	-0.0181097	-0.0324578	-0.019271	-0.0522537	-0.0418738	0.0130354	-0.0399284	0.00754658	0.0859891	0.0173938	0.00379684	-0.0246127	-0.0206701	-0.00870187	-0.00305028	0.0294813	-0.0525994	0.0212022	0.00649775	-0.0383012	0.0154372	-0.0470825	0.0203528	-0.0142108	-0.0237133	-0.0284354	-0.0144808
154	-46	-0.0585007	-0.0180924	-0.00539695	-0.0491256	0.0126041	-0.114223	-0.026483	-0.0225269	0.0104334	-0.0434013	-0.0290999	0.0172314	-0.0152919	0.0205518	-0.0250682	0.0363713	-0.0496074	0.00173401	0.00601755	-0.0200501	-0.0369049	-0.00959358	-0.0227663	-0.0230948	-0.0343685	-0.050993	0.00288458	0.0265252	0.00485925	0.0378515	0.0220934	0.0388118	-0.01642	-0.0473717	-0.00357401	-0.00565192	0.0103349	-0.00696861	0.0204986	0.000736121	-0.0265035	0.0279459	-0.00523078	0.0296459	0.00549803	-0.0176137	-0.0167179	-0.0378313
155	-45	-0.0360786	-0.0182484	-0.00429008	-0.0330183	-0.00988999	-0.147983	-0.0155315	-0.0160777	0.0239219	-0.0351601	-0.0278039	0.0196852	0.0291803	0.0625534	-0.00683767	0.0576418	-0.0289066	0.00418318	0.0183532	-0.0206588	-0.0403058	-0.0100207	-0.00546065	-0.0263222	-0.0503	-0.0536231	0.0156831	0.0238718	0.0104188	-0.117341	0.0202515	0.0173454	-0.00954596	-0.048156	0.0189305	-0.000650751	0.0147435	-0.00718382	0.0114138	0.0210703	-0.0432635	0.0156849	-0.0141859	0.0176414	0.0053102	-0.0232266	-0.00818085	-0.0372725
156	-44	-0.0321428	-0.0208957	-0.00308539	-0.0217096	0.0136729	-0.0128587	0.00822117	-0.00888493	0.0297236	0.0200931	-0.0228165	0.022528	0.0357354	0.0482225	0.00945387	0.052776	-0.0148162	0.00165826	-0.0309825	-0.0207456	-0.031004	0.00384393	-0.01143	-0.0205768	-0.059608	-0.0365983	0.0292355	-0.0120122	0.00120002	-0.113202	0.01727	-0.0153459	-0.028181	-0.0195856	0.0284338	0.00871198	0.0339757	-0.0507264	0.0165122	0.0181155	-0.0548267	0.00917495	-0.0323337	0.00367449	-0.0215292	-0.0257829	0.00615529	-0.0123895
157	-43	-0.041785	-0.0339172	0.0164475	-0.0330556	0.0257867	-0.0585016	0.0222468	0.0207693	-0.0108741	0.00473781	0.00878068	0.0122359	0.0155674	-0.0199917	0.00805128	0.0453337	-0.0223395	-0.00684332	-0.0797818	-0.00222088	-0.00344243	-0.0032147	0.00413817	-0.0153333	-0.0396918	-0.0276009	0.0174242	-0.0343107	0.00102629	-0.0350362	0.0036766	0.00291959	-0.017902	-4.22674e-05	0.0253057	0.0029625	0.0315987	-0.0364046	0.0131266	-0.0059498	-0.0105373	-0.015444	-0.0132941	-0.00966349	-0.00256461	-0.0267888	-0.013688	-0.000392501
158	-42	-0.0341085	-0.0299571	0.0119294	-0.0074965	0.0114092	-0.0864789	0.0266954	0.039092	-0.0240716	-0.0421274	0.0243955	0.019757	0.0149143	-0.0513341	0.0158693	0.0344277	-0.00180801	0.00138658	-0.0274118	0.0118535	0.0161926	-0.035099	0.00688242	-0.0124061	-0.0268429	-0.0173047	0.0278548	-0.0530157	0.00109631	-0.0037818	-0.0127743	0.00533611	0.0089184	0.0147954	0.0429791	0.000182722	0.0259502	-0.0101058	0.0171588	-0.00333775	-0.00334318	0.0225413	0.00664964	-0.00859348	0.00561701	-0.0141663	-0.0274643	-2.04081e-05
159	-41	-0.0128946	-0.00861429	0.0162736	-0.0185775	-0.00876005	-0.0355505	0.024399	0.0308278	-0.0413092	-0.0149901	0.0284428	0.0370388	0.0206093	-0.0675056	0.0268488	0.0250092	0.0222717	0.00714282	0.0336565	-0.00687285	0.0187112	-0.0415296	-0.0302225	-0.0191817	-0.00522137	0.00758609	0.0237974	-0.0146629	-0.00767992	0.149084	-0.00936899	-0.0264653	-0.0184062	0.00422535	0.0436772	0.00268741	0.0164102	0.00830156	0.0272373	-0.00486316	0.0040052	0.0190217	0.0073548	0.00575255	0.00170254	-0.0133123	-0.0120692	-0.00768244
160	-40	0.00746832	0.00640093	0.0211031	-0.0230906	-0.0148198	0.00970029	0.0240185	0.0336751	-0.0470329	-0.03081	0.0475421	0.021218	0.0270362	-0.036804	0.0263897	0.0167059	0.0332317	0.0219708	0.0318433	-0.00937256	0.00120332	-0.0102577	-0.0136414	-0.0105434	0.00727166	0.0108927	0.0106616	0.0123879	-0.00415525	0.213159	0.00285097	-0.0294993	-0.0260572	-0.00090204	0.0312178	0.00731986	0.00605858	0.0452946	0.0190871	-0.00549261	0.0491057	-0.00376987	0.0179134	-0.0158117	0.0247572	0.0271469	-0.0220377	-0.000252029
161	-39	0.0265455	0.0053506	0.0123195	-0.00927255	0.00470803	0.109549	0.021333	0.044109	-0.0324535	-0.0646632	0.0597493	0.00565071	0.0271393	0.0215655	0.0153706	0.00477076	0.0447006	0.0281457	0.0375671	0.0253947	-0.00619026	0.0330505	0.0184045	0.00774008	0.0263923	0.0145959	0.0224688	-0.0137418	-0.00409296	0.0297544	0.00855043	0.029347	0.0016802	-0.00429548	0.0362143	0.0174585	-0.00642393	-0.00281223	0.024101	-0.00275834	0.0478503	0.0142074	0.00244475	-0.0081073	0.0211051	0.0458211	-0.0300977	0.00323399
162	-38	0.03596	0.00706387	0.0218295	0.00258433	0.0139183	0.0808999	0.0232882	0.0162835	-0.0413769	-0.0211513	0.0477587	0.00482032	0.020206	0.0282409	0.00151778	0.00471184	0.0538624	-0.00900557	-0.00422314	0.0321764	0.00208701	0.0518437	-0.0159182	-0.013677	0.061084	0.0439311	0.0122976	-0.0109393	0.0384537	-0.10831	0.0132553	0.0539067	-0.00371675	-0.00676274	0.0393319	0.0196303	-0.0370113	-0.0141774	0.00836693	-0.00136495	0.051975	-0.0099909	-0.0469395	0.000369676	0.011895	-0.003006	0.0298514	-0.00645224
163	-37	0.0153702	0.0164755	0.0221471	0.0206953	0.0248049	-0.0973762	0.0248064	-0.00618435	-0.0323711	0.0405594	0.0238148	-0.0019154	0.0227591	0.0150506	-0.0128657	0.00671619	0.0633979	-0.0126045	-0.0173661	0.0174285	0.00184865	0.0252939	-0.0298956	-0.0137836	0.0686696	0.0386082	0.0144072	-0.0080879	0.067183	-0.038376	-0.000837833	0.0118822	-0.00630888	0.0189002	0.0316628	0.0141939	-0.0352595	0.0754049	-0.0191464	0.0245285	0.0574355	-0.0128922	-0.031106	-0.00205338	0.0157467	0.00971717	0.0732308	0.013116
164	-36	-0.00168795	0.00596036	0.0175905	0.032952	0.0407912	-0.0874758	0.0207991	-0.00952917	-0.0101027	0.0284556	0.0119271	0.0029111	0.0191879	0.00850692	0.00205967	-0.00466895	0.0442294	0.00537486	0.0660921	0.0179897	0.0205219	-0.00584711	0.00158863	0.0218998	0.0570471	0.00348896	0.0103618	-0.0181608	0.00725641	0.0470235	-0.0139274	0.0245823	0.00204674	0.017563	0.01128	0.00138918	-0.0112308	0.0755555	-0.0153071	0.0283411	0.0498983	0.00884943	0.0380734	0.00746537	0.018565	0.0294888	0.0631971	0.0343693
165	-35	0.00408724	-0.00720505	0.0378425	0.031261	0.018713	0.0243342	0.0106766	-0.00361011	-0.00641536	-0.00226152	-0.0075123	0.00074567	-0.0117793	0.0387374	-0.00699409	-0.0321249	0.0277653	0.00600343	0.0679607	0.0190262	0.0360561	-0.00918149	0.0374164	0.0257438	0.0565575	0.00321907	0.00239157	0.0133817	-0.0157694	0.0196254	-0.00269996	0.0155164	0.0223651	0.0316902	-0.00538256	-0.0120594	-0.0108814	-0.0108218	-0.0320882	0.0146952	0.0624625	0.0105222	0.0467449	-0.00386622	0.00981297	-0.0131205	0.0474754	0.0161525
166	-34	-0.000577146	-0.0102865	0.0359254	-0.0134024	0.00494755	0.00439727	-0.0107193	0.0161749	0.00375948	0.0214334	-0.0217436	-0.00589091	-0.0147759	0.0373894	-0.0331671	-0.0545615	0.0277798	-0.00100321	-0.00503692	0.0232966	0.0207472	-0.00149617	0.0531532	0.0221134	0.0631694	0.020825	0.00849613	0.0596144	0.0112576	-0.00693323	-0.00274576	0.00182833	0.0434875	0.0724426	-0.00144741	-0.00968457	-0.0120634	-0.064793	-0.0425775	0.00163219	0.0491978	0.00928941	-0.0135001	0.00312517	-0.0072863	-0.000700369	0.033259	-0.0113083
167	-33	0.00606915	-0.0172464	0.00352313	-0.0302141	0.00078135	-0.00913334	-0.0314366	0.029927	0.00759949	0.0351891	-0.0138505	-0.00664173	-0.00429787	-0.0232702	-0.0332589	-0.0577247	0.00466372	-0.0203937	-0.0358131	0.0170291	0.00259212	0.0274839	0.0488692	0.01736	0.0651643	0.0167809	-0.00533236	0.074389	0.00363425	0.00120364	-0.0101658	0.0423327	0.0239896	0.048916	0.00853432	0.000591222	-0.0268986	-0.0192179	-0.0212545	-0.0124249	0.0218068	-0.00395213	-0.0358167	-0.00217471	0.00243937	0.039817	-0.00201073	-0.00367292
168	-32	0.0153453	-0.00834095	0.00126614	-0.000128589	-0.0107669	0.0289845	-0.0262037	0.0149983	0.0122306	0.0437591	-0.000464741	-0.0206307	-0.0236966	-0.0526708	-0.0564381	-0.0509911	-0.0191796	-0.0324592	-0.0303218	0.0122014	-0.000589065	0.0252333	0.0306594	0.00137883	0.0635746	0.00254266	-0.0181248	0.00252577	0.00023248	-0.0263639	0.00137712	0.0333544	-0.00254327	-0.00947862	0.0181968	0.00961547	-0.0461396	0.0207537	-0.0358677	0.00644311	-0.0173882	-0.00437135	0.00466435	-0.0216132	0.0234016	0.00975486	-0.0297071	-0.00159761
169	-31	0.0117355	-0.00809608	0.0099652	-0.0153244	0.00930566	0.0426518	-0.0303986	-0.0168515	0.0433223	0.0632292	0.00431687	-0.0323311	-0.0275045	-0.0809543	-0.0675791	-0.0373452	-0.0291062	-0.0226592	-0.0356238	-0.00402593	-0.00540486	-0.024063	-0.0033063	-0.0104258	0.030223	-0.000997575	-0.00944088	-0.0617291	0.0128681	-0.101417	-0.0163971	0.00390341	-0.00662066	-0.0208887	0.0018771	0.00211285	-0.0234634	-0.0127502	-0.040464	0.0116564	-0.0513038	0.0129964	0.0199356	0.00500193	0.0267702	-0.0151087	-0.00084673	-0.0224923
170	-30	0.019663	-0.0238576	-0.00257632	-0.00392459	0.0139479	0.0517858	-0.044734	-0.00947377	0.0472833	0.0535231	-0.0118764	-0.0224344	-0.0363138	-0.065145	-0.0489012	-0.0231323	-0.0490654	-0.00476671	-0.0376749	-0.0215853	0.00271573	-0.0180348	0.0066389	-0.00890512	-0.0103635	-0.00382887	-0.0178382	-0.0190129	0.00783729	-0.111208	-0.0439552	-0.0373334	-0.0236996	-0.0152478	-0.0102819	-0.0127886	-0.00740333	-0.037452	4.93113e-05	0.00489877	-0.0725772	0.0144863	0.0223984	0.0207655	0.00644554	0.000449154	0.00669985	-0.00870161
171	-29	0.0115251	-0.0131701	-0.0211451	0.0391015	-0.0279219	0.0693901	-0.0339923	-0.000249283	0.0196435	0.0522761	-0.0178232	-0.00567067	-0.0501549	-0.00434033	-0.0375986	-0.0143827	-0.0567456	0.00766796	-0.0327004	-0.00128924	0.0162346	0.0105468	0.0235328	0.00218287	-0.0270908	-0.0317303	-0.0369513	0.0119221	-0.0163073	-0.00954945	-0.0232939	-0.0587555	-0.0165849	-0.0350516	-0.0113064	-0.00643711	-0.0243411	-0.00136994	0.00812455	0.00909238	-0.103487	0.00899878	0.0326116	0.00867878	-0.00737357	0.00457049	0.022283	-0.00887297
172	-28	-0.0096706	-0.00719697	-0.0260066	0.00261037	-0.0537726	0.00619189	-0.0333223	-0.00611744	0.0161534	0.0396708	-0.0126123	-0.00285353	-0.0371307	0.00990045	-0.0166406	0.0152126	-0.0363663	0.0130952	-0.0718694	0.0146345	0.0104702	-0.000287446	-0.00918626	-0.013876	-0.0495251	-0.0531888	-0.0416208	0.00911874	-0.0278867	0.101923	-0.00662365	0.0124298	0.0150392	-0.0277571	-0.0303088	0.0071583	-0.0405176	0.0335136	0.0166241	-0.0013692	-0.0937067	0.0161355	0.0249699	0.011486	-0.00924562	0.0014245	0.00619609	-0.0296358
173	-27	-0.0142064	-0.0244043	-0.0269487	-0.00955208	-0.0336612	-0.0109586	-0.0284877	0.0207169	0.000832331	-0.00615859	-0.0243791	-0.00853464	-0.0368262	0.0088748	0.00812284	0.0309521	-0.0315224	0.0140728	-0.0842673	0.00797878	0.0045824	-0.0123639	0.00190257	-0.0343163	-0.0501838	-0.0387423	-0.049144	0.0217322	-0.0220243	0.225488	-0.0116555	0.0566132	0.00959886	-0.0339519	-0.0159782	0.00449758	-0.0265526	0.00950798	0.034736	-0.00215908	-0.0691743	-0.0162572	0.0246232	0.00830767	-0.0267197	-0.00618833	-0.00245567	-0.0255294
174	-26	-0.0206958	-0.0274832	-0.0329186	0.0273264	0.00705924	0.0655176	0.00461825	0.0112181	-0.00271258	-0.0133765	-0.0163081	-0.00411032	-0.0289058	0.00388105	0.0469996	0.018527	-0.0328303	-0.00877383	-0.0433251	-0.00812745	0.0017279	-0.0153042	0.0151284	-0.0446062	-0.0400694	-0.0235637	-0.0473856	0.0165492	-0.0211109	0.223057	0.00880711	0.0118691	-0.00556122	-0.043204	-0.0150026	0.000303206	-0.0028796	-0.0294166	0.0393433	0.0164749	-0.073557	-0.0293089	0.035217	-0.0191553	-0.0161138	-0.0137028	-0.00158705	-0.014994
175	-25	-0.0339897	-0.01712	-0.0315015	0.031028	0.0270135	0.0114672	0.0184894	0.00861902	0.024011	-0.0152065	0.00349444	0.00414314	-0.00088332	-0.00375558	0.0568053	0.0201982	-0.0294163	-0.0222694	-0.0260295	-0.0121169	-0.0114393	-0.00239263	-0.00878663	-0.0569797	-0.0511924	-0.0169159	-0.0243111	-0.0315791	-0.0188667	-0.0274843	0.0181811	-0.00480344	0.0100058	0.00524074	-0.041612	-0.000356719	-0.00902656	-0.0393577	0.044931	0.015877	-0.0639477	-0.0034216	0.0296503	-0.0159261	-0.00697545	-0.0055272	-0.013584	0.00769656
176	-24	-0.0513423	-0.00432494	-0.0246506	0.0481972	-0.0107442	-0.114595	0.019875	0.0357161	-0.0134164	-0.0695533	0.00409171	0.00557921	-0.00917175	0.0113395	0.05226	0.018283	-0.0165669	-0.00682068	-0.00422596	-0.000653141	-0.0141939	-0.00538184	-0.00539744	-0.0237784	-0.0555514	-0.00475725	-0.0138537	-0.0503125	-0.0333601	-0.239644	0.00448022	-7.0235e-05	0.0200014	0.0131528	-0.0188457	-0.0142623	0.0043872	-0.0448067	0.0382724	0.00549596	-0.0289463	-0.0319294	-0.0197003	0.0172325	-0.0195786	0.0145034	-0.0473559	0.00693176
177	-23	-0.0510712	-0.00207512	-0.0109928	0.038825	-0.0555954	-0.161217	0.0214504	0.0196032	-0.0442008	-0.0905021	0.0100873	0.00903388	-0.00997579	0.0252749	0.0688101	0.0127144	-0.00101819	-0.000882431	0.0239884	-0.0238838	-0.0233611	-0.0226468	-0.00737705	0.02639	-0.0357671	0.00467914	-3.88526e-05	-0.0347756	-0.0415878	-0.180958	0.00799604	-0.00855895	0.0140684	-0.00776481	-0.0164997	-0.0185486	0.0475217	-0.0635685	0.0420994	0.00125568	-0.0154454	-0.0503241	-0.0544701	-0.00193561	-0.0269362	0.026476	-0.0369457	0.0139306
178	-22	-0.031066	-0.0124654	0.00130993	-0.0249881	-0.0231258	-0.179697	0.027872	0.00124167	-0.0381127	-0.0549723	0.015086	0.0157365	0.0197561	0.0309256	0.0475692	0.0296006	0.000725758	0.0156522	0.0296556	-0.0210187	-0.0465448	-0.0129459	-0.0289393	0.0310482	-0.0173993	0.0038234	0.00949606	-0.0416607	-0.0243056	-0.0118636	0.0173513	-0.00374511	-0.00470161	-0.0122118	-0.0309691	0.00518166	0.0770466	-0.0888041	0.0403009	-0.00730137	-0.00932463	-0.0341209	-0.0508048	-0.0176896	-0.0305355	0.0130679	0.00316765	0.0480137
179	-21	-0.0350447	-0.0033818	0.00385367	-0.055999	0.0177754	-0.150459	0.0293623	-0.0100251	-0.0457507	-0.0343181	-0.00122239	0.00780659	0.0353719	0.0171711	-0.000169997	0.0297406	0.00417884	0.0267028	0.0153219	-0.00204444	-0.0330976	-0.0164588	-0.0197149	0.0249543	-0.0348131	0.00411101	0.0133107	0.0135335	-0.0152353	0.0496958	-0.00297864	0.00884468	-0.00875014	-0.0385567	-0.0066269	0.0205816	0.0752186	-0.0536721	0.0133176	0.000132899	0.0255272	-0.0144632	-0.0647084	-0.00565279	-0.00601397	-0.0135401	0.0153979	0.0357912
180	-20	-0.0278836	0.0215484	-0.000815635	-0.0368652	-0.00611646	-0.0157072	0.0435717	-0.0125494	-0.0362767	-0.010289	-0.00834225	0.00626196	0.0441803	-0.0158525	-0.00863837	0.0193202	-0.000511084	0.02038	0.000650198	-0.0235294	-0.00867582	-0.0166874	-0.0180394	0.0204988	-0.0416887	0.0309884	0.0311021	0.0649594	0.00921341	0.052666	-0.0317649	0.0237881	-0.00448628	-0.0366187	0.0041395	0.0233955	0.0429527	0.0383956	0.019619	0.0172309	0.0560859	0.00190709	-0.0266241	-0.0092886	0.0121282	-0.0256305	0.0116449	0.0171624
181	-19	0.0100435	0.0360792	-0.0142691	-0.0299388	0.00317233	0.104236	0.0550723	-0.0121963	-0.00443029	0.00679637	0.00898374	0.0128527	0.052494	-0.0219013	0.00268116	0.0177657	0.0133488	0.03796	0.0172119	-0.00374467	-0.00557427	-0.00295755	0.0121867	0.0330273	-0.0101834	0.0531688	0.0262471	0.0285264	0.0101943	0.0161931	-0.0242444	0.0027766	-0.0227668	-0.00868178	0.00271645	0.0278989	0.0315932	0.0673856	0.0162231	0.00382978	0.0835645	-0.00239969	0.0524569	-0.00263198	0.00757924	-0.00941352	0.015467	0.0208235
182	-18	0.0368626	0.0518552	-0.010695	-0.0419105	0.0365866	0.133038	0.0330476	-0.0156518	-0.011229	-0.0245478	0.00530969	0.0159773	0.061833	0.0347246	0.0106403	0.0172944	0.028488	0.0225291	0.044532	0.0270068	0.00383576	-0.019289	0.0403889	0.0539569	0.00226836	0.042001	0.0178185	0.0130502	-0.0214411	-0.0359659	-0.0122908	-0.0139016	-0.0200387	-0.0122333	0.00748512	0.0261411	0.0335844	0.0449295	-0.0214043	-0.0110549	0.0889479	0.00446296	0.06031	-0.0178909	0.0139276	0.0149404	-0.00500205	0.0178437
183	-17	0.0636371	0.0529808	0.000974882	-0.0229905	0.0116254	0.116513	0.0115981	-0.0170495	-0.0090229	-0.0420736	0.0055978	0.0211757	0.0538382	0.0729119	0.00863507	0.00990096	0.018607	-0.00425919	0.0648593	0.0210578	0.00845703	-0.0150454	0.0363454	0.0383906	0.0041522	0.0280286	0.0316667	-0.0169277	-0.0196588	-0.0962104	-0.021889	0.0176925	0.00814619	0.00586257	0.0171339	0.0129958	-0.000506707	0.0619959	-0.0147684	-0.0184708	0.0811672	0.0130738	0.0101306	-0.0122586	0.00678047	0.0224273	-0.00270251	0.0177911
184	-16	0.0811788	0.0393057	-0.00195828	0.0176164	-0.0217511	0.1404	-0.00173694	-0.00630212	0.0299139	-0.0210979	0.0185114	-0.000870721	0.0195934	0.0470518	-0.00878476	0.0047123	0.0352374	0.00343859	0.0481145	0.0137049	0.0162825	0.0145061	0.0234225	0.0225079	0.00560967	0.0201592	0.0321644	-0.0350542	-0.0127037	-0.104114	-0.00366845	-0.0255234	0.0203395	0.045505	0.0231394	0.0026557	-0.0192572	0.0943234	-0.00535764	-0.0371432	0.0793073	0.020023	-0.0245812	0.0198212	0.016334	0.0266783	0.0150482	0.0126201
185	-15	0.0592706	0.0360018	-0.00357808	0.0242756	-0.00740547	0.122602	-0.0262148	-0.0118762	0.0344665	0.0365543	-0.00190204	-0.0254584	-0.000201387	0.0165215	-0.0106265	-0.0124424	0.0379488	-0.0196386	-0.00926769	0.00391423	0.0195628	0.00773296	0.011226	0.0120333	0.00500159	0.00962019	0.00810384	0.0107108	-0.000575355	0.0269678	0.0197484	-0.058798	0.031544	0.0604724	0.013202	-0.00025265	-0.0135932	0.101932	-0.0274526	-0.0410235	0.0551686	0.0293375	-0.0190729	0.0305653	0.0291182	0.0170588	0.00162345	0.0149484
186	-14	0.0491579	0.0149019	0.0114575	0.00710546	0.000614611	0.00103803	-0.0398434	-0.00351663	0.0123432	0.0979165	-0.0133674	-0.0229962	-0.0392213	-0.0136219	-0.00544621	-0.0231538	0.0010305	-0.0231459	-0.0244967	0.0125968	-0.0134243	0.00672167	-0.0237443	-0.0121435	0.0233868	0.00128625	0.00183209	0.0458207	0.021139	0.0486516	0.0181904	-0.00244768	0.0148264	0.0558701	0.0021827	-0.00407826	-0.0382074	0.0312923	-0.0388258	-0.0395426	0.0151884	0.028953	-0.0188289	0.0287636	0.00794538	-0.0152227	-0.0348839	0.016261
187	-13	0.0496066	0.00114423	0.015311	0.0220179	-0.0105737	-0.0545917	-0.0360012	0.00702573	0.0236885	0.0989389	0.00302376	-0.0178444	-0.0544048	-0.0200028	-0.0122739	-0.00800992	-0.037705	0.00513259	0.012928	0.0265317	-0.0125794	0.00194175	-0.0539085	-0.0161748	0.0457012	-0.0128207	-0.00162743	0.0491304	0.0325397	0.0518995	0.00812343	-0.0124976	0.00511934	0.0376595	-0.0119447	-0.00899767	-0.0574741	-0.0454661	-0.0596834	-0.0415777	-0.0162026	0.0154141	-0.0100276	0.013946	0.00594484	-0.023926	-0.0375498	-0.0021929
188	-12	0.0208939	-0.000579539	0.00418195	0.0199289	0.00795723	-0.0490169	-0.0382077	-0.0219244	0.0312796	0.0522797	0.0135102	-0.00925019	-0.0377897	-0.035712	-0.0198061	-0.0204419	-0.0633056	-0.0149127	0.0328395	-0.00393543	0.0239554	0.00258161	-0.0610802	-0.0068464	0.0541727	-0.0241915	-0.0177397	0.034587	0.0386411	0.102316	-0.00699467	-0.0479953	0.0287673	0.00587791	-0.0266739	-0.013665	-0.0402061	-0.000343681	-0.0687398	-0.0271475	-0.0434636	-0.0039082	0.0133519	0.000953764	-0.00678533	-0.0299488	0.00625775	-0.0110831
189	-11	0.000798947	-0.0329163	0.00652797	-0.0148778	0.0234993	-0.0395028	-0.0405598	-0.0445261	0.0140677	-0.0092277	0.0114898	-0.0105515	-0.0483155	-0.0881141	-0.034661	-0.0445201	-0.0688721	-0.0421388	0.0261736	-0.016945	0.0325012	0.019921	-0.00728518	-0.00697776	0.0401996	-0.0385419	-0.0321376	0.0260753	0.0458601	-0.0570912	0.00078393	-0.0233729	0.00929938	-0.00994645	-0.0265663	-0.0115789	-0.0144705	0.0639372	-0.0507317	-0.0149635	-0.0634042	0.00605692	-0.00296548	-0.0185117	-0.0241363	-0.0673801	0.0147085	-0.0116409
190	-10	-0.00682927	-0.0497673	0.00984324	-0.0191178	0.0310833	-0.0249382	-0.0235239	-0.0338894	0.0145733	-0.0538117	0.00262767	-0.00653665	-0.048121	-0.117123	-0.0219874	-0.020696	-0.0706397	-0.0361554	-0.00751592	-0.0160615	0.0371736	0.0277688	0.0387402	-0.0215791	0.00344383	-0.0499086	-0.0485616	-0.00662543	0.0278649	-0.111298	0.0102316	-0.00752286	-0.00443881	-0.000495391	-0.0254643	-0.00654047	-0.0139727	0.0401833	-0.0369976	-0.0157292	-0.0848823	0.0127035	-0.0126081	-0.021441	-0.0189171	-0.0759889	-0.00609348	-0.0023014
191	-9	-0.0316052	-0.0550698	-0.00465542	-0.0251599	0.0460035	-0.0664498	-0.0165321	-0.025537	0.0352834	-0.0353488	0.00357682	0.00940526	-0.0400363	-0.0810649	-0.00624433	0.00051775	-0.0529665	-0.0165127	-0.0617655	-0.0301172	0.0303266	0.0177452	0.000626359	-0.0210554	0.00107422	-0.0459343	-0.0370642	-0.0300049	0.00922554	0.0490958	-0.00123913	0.0073614	-0.00086568	0.0134682	-0.0205156	-0.0132073	-0.0253845	-0.00627809	-0.020364	-0.00338286	-0.110881	0.00579257	0.0156926	-0.0258376	-0.00672509	-0.0308439	-0.0112324	-0.0196801
192	-8	-0.0598994	-0.0580698	-0.00573752	-0.032955	0.0122688	-0.0536186	-0.00576658	-0.0157466	0.0248226	0.0120592	0.00270218	0.0116758	-0.0340439	0.0364987	-0.0171968	-0.0100664	-0.0250634	0.00977172	-0.0536619	-0.0109406	0.00818915	0.00252466	-0.0414557	-0.0172632	0.0194993	-0.052873	-0.0254265	-0.0115127	0.00348086	0.0911199	0.0155846	0.0306836	-0.00836059	0.0156545	-0.00303755	-0.021325	-0.0213404	-0.0552776	-0.023084	0.00956523	-0.109471	0.00945836	0.0364548	-0.0295243	0.013287	0.00913144	-0.0150553	-0.0500743
193	-7	-0.0642673	-0.043405	-0.00244787	0.000190818	-0.0353283	-0.1072	0.00692266	-0.0316301	-7.95008e-05	-0.0129471	-0.0107598	0.0129226	-0.0227179	0.102432	0.00366245	-0.0106985	-0.0243939	0.0328673	-0.0157829	-0.0210819	0.000454664	-0.0140592	-0.0325972	-0.046434	-0.00582248	-0.0514406	-0.0148399	-0.0243632	-0.0106787	0.0589502	0.0280883	0.0179966	-0.0183042	0.00372046	-0.00676673	-0.022739	-0.00206681	-0.0899183	-0.025657	0.0126741	-0.087659	0.0114272	0.0152907	-0.0149316	0.0105525	0.0158279	-0.032939	-0.0460358
194	-6	-0.0465762	-0.0307827	-0.00911265	0.0240017	-0.0291198	-0.145797	0.00881387	-0.0215884	-0.00775402	-0.0559516	-0.0189112	0.00931667	-0.0168303	0.0732744	0.0256361	0.00240807	-0.00609541	0.0278801	-0.00898198	-0.0471514	0.0108016	-0.0325022	-0.0138182	-0.0589866	-0.0383712	-0.0381403	0.0102972	-0.0421129	-0.0153354	-0.00965424	0.0235902	0.013909	-0.0327118	-0.0322767	-0.0114279	-0.0133028	0.00954818	-0.112631	0.0112954	0.0240588	-0.0644172	0.0199598	-0.0183727	-0.0124687	0.00401495	0.00721852	-0.022033	-0.024879
195	-5	-0.0498198	-0.0155953	0.00303085	0.0298065	0.0034515	-0.0693681	0.0261901	0.0139983	-0.0291293	-0.0316274	-0.0151071	-0.000967846	-0.0151748	0.00628212	0.0281934	0.00975499	0.0233039	0.0171829	0.000188098	-0.0208406	0.0269541	-0.00728926	0.00293963	-0.0517195	-0.0428316	-0.0387114	-0.00920944	-0.0155292	-0.0109204	0.0029474	0.0347439	0.026748	-0.0464612	-0.0555174	0.00313929	-0.00659666	0.0228096	-0.120389	0.0463219	0.0309487	-0.0318844	-0.00432737	-0.0303788	-0.015286	0.0123054	0.00332063	-0.0415479	-0.0222695
196	-4	-0.0584226	-0.00855916	0.0107431	0.00923349	0.014598	0.000337007	0.0357634	-0.00193051	-0.0430726	-0.0326021	-0.00658901	-0.000744307	-0.0131104	-0.0320395	0.0555235	0.0184565	0.0307852	0.0276918	-0.00525815	-0.0102458	0.0184323	0.0426927	0.0249112	-0.0449686	-0.0544603	-0.0317172	-0.0173777	0.0152146	-0.0116853	0.0451379	0.0274715	0.0229206	-0.0571471	-0.0448471	0.00737722	-0.00667271	0.0604573	-0.0978335	0.0539824	0.0278784	-0.0276164	-0.0209707	-0.0490552	-0.0370818	0.0111702	0.021764	-0.0677041	-0.0430837
197	-3	-0.0476223	-0.0120754	0.00207589	-0.0614052	-0.00751829	0.0809242	0.0283339	0.00275027	-0.02778	-0.0485615	-0.00681771	0.00915309	0.00528826	-0.0139451	0.0474106	0.0274275	0.0346093	0.0307825	-0.0195081	-0.0253547	-0.00142897	0.0429288	0.00395335	-0.0230292	-0.0721145	-0.00573511	0.00191625	0.0114046	-0.00459869	0.00290034	0.0343803	0.0132272	-0.0693715	-0.044113	0.0184052	-0.00287054	0.0587952	-0.0853741	0.0657543	0.0263518	-0.0265363	0.0127967	-0.0774004	-0.0448169	0.0176522	0.0394116	-0.0331634	-0.0416535
198	-2	-0.047	-0.000236253	0.0104897	-0.095357	-0.0137534	0.0826904	0.0246155	0.0409782	-0.0325029	-0.0285755	0.000205452	0.0147811	0.00645203	-0.00316602	0.0371248	0.0260981	0.0373436	0.0156638	-0.0501624	-0.00893277	-0.000288265	0.0391476	0.00517794	-0.0140919	-0.0553359	0.0115829	0.00260457	-0.00405506	0.00829533	-0.0233999	0.0505535	0.0232633	-0.0751452	-0.0618643	0.0145746	-0.0178077	0.0172954	-0.0454546	0.0621722	0.0191393	0.00919127	0.0233941	-0.0750913	-0.00955806	0.0246917	0.0422156	-0.00729577	-0.0193125
199	-1	-0.0358264	0.0168435	0.0231107	-0.038908	0.00422846	0.0392073	0.0113278	0.0554858	-0.0699073	-0.0420516	0.0138578	0.0180407	-0.00209645	0.0120115	0.0609704	0.0360429	0.038139	-0.00055677	-0.0659242	0.0185396	-0.0204156	0.0347196	0.0108265	-0.00914483	-0.0261695	0.014057	0.0277094	-0.0177499	0.010775	-0.0360323	0.0143479	-0.011747	-0.0492355	-0.0298453	-0.00400109	-0.0147935	0.0338685	-0.0417953	0.0343384	0.0324928	0.0356946	0.00125595	-0.0527134	0.0108897	-0.00436281	0.0471155	0.012726	-0.010659
200	0	-0.00521939	0.0232274	0.0192115	-0.00551666	0.0202561	0.0769966	-0.00968012	0.0774916	-0.0813578	-0.0521681	-0.00321627	0.0255817	0.0135677	0.0248651	0.0411485	0.0485261	0.0449594	-0.0151898	-0.0192882	0.0386342	-0.0502635	0.0171274	0.00142557	-0.00173001	-0.0177813	0.0325377	0.0511826	-0.0202274	0.00522395	-0.122052	-0.014329	-0.0424286	-0.0123964	0.0274091	0.0212098	0.0217174	0.0485279	-0.082746	0.0347598	0.0513266	0.0545997	-0.0268988	-0.0380425	0.0241972	-0.0194287	0.044648	0.0250289	0.00541898
201	1	0.0145411	0.0306377	0.0145701	-0.019241	0.01734	0.195025	-0.00985568	0.0530581	-0.0584507	0.00190708	-0.0159133	0.0319291	0.0214082	-0.012966	0.0142687	0.0260639	0.0465882	-0.0272234	0.0283906	0.0485824	-0.0372362	0.0110578	0.00502177	0.00800138	0.0173025	0.0632261	0.0494176	-0.00511775	-0.00375616	-0.087369	-0.00378757	-0.0109377	0.0163569	0.0178747	0.0536252	0.0472418	0.0306095	-0.0605107	0.0348474	0.0452977	0.0706123	-0.0476606	-0.0163962	0.045199	0.00123251	0.0355355	0.0366648	0.0256135
202	2	0.0405174	0.0576596	0.00280008	-0.0193883	0.00772609	0.2499	0.0222431	0.0136396	-0.00958331	0.0708726	-0.00965857	0.0332641	0.0330558	-0.0393843	0.00520647	0.0167277	0.0521912	-0.0317765	0.0726483	0.0550114	9.49583e-05	0.00530745	0.0144165	0.0248178	0.0593941	0.0816397	0.0330985	0.00345518	-0.003989	0.101791	0.00272199	0.0366602	0.0189871	-0.000627556	0.0672073	0.0624013	0.0162639	-0.0229772	0.0183574	0.0315558	0.0792041	-0.0539899	0.0172881	0.0515892	0.0154023	0.0370428	0.051397	0.0434126
203	3	0.0576315	0.0744963	-0.00358528	-0.00714685	0.00136339	0.178848	0.0513942	0.0014632	0.0302222	0.0904802	-0.0130583	0.0318556	0.0550143	-0.0210508	-0.0121062	0.0201964	0.0609165	-0.0270178	0.0987376	0.0570877	0.0241911	-0.00882924	0.0239255	0.0367895	0.0531733	0.0933972	0.0212809	0.0112172	-0.00499261	0.147507	-0.00548422	0.0372415	-0.000360094	0.0291902	0.0703991	0.0667134	0.00533076	0.0184462	0.00482706	0.00752174	0.0858641	-0.0478784	0.0405696	0.0642159	0.0356632	0.0271315	0.0691972	0.0680475
204	4	0.0463788	0.065074	0.0173024	0.00716589	-0.00369356	0.0565485	0.0409351	-0.00672779	0.0208594	0.0696788	-0.00681332	0.0259146	0.0625925	-0.0198797	-0.00476885	-0.00943325	0.0724367	-0.0103577	0.0829611	0.0565959	0.0216917	-0.0159658	0.0284145	0.0410523	0.0431666	0.0929656	0.0285836	0.00329242	-0.00568113	0.103762	-0.00551111	0.00543437	0.00575758	0.0243824	0.0639231	0.0514634	0.0126366	0.0692772	0.0058057	0.000558523	0.0846376	0.00921512	0.0771088	0.0711448	0.0407274	0.00694889	0.0812748	0.0748218
205	5	0.0528776	0.0548236	0.00559052	0.021857	-0.0123023	-0.139934	0.0222383	-0.0137435	0.0141094	0.0690832	-0.00918086	0.00844073	0.0600326	-0.0142537	-0.0050091	-0.0284449	0.0836752	0.02011	0.075738	0.0550114	0.0080366	-0.0307272	0.0206756	0.0403406	0.0374037	0.0867282	0.0186636	-0.00544114	-0.00611536	0.0334501	-0.0051776	0.01529	0.0350567	0.0122917	0.051684	0.0220431	-0.0135419	0.0721745	0.019576	0.00379513	0.0775799	0.0607663	0.123612	0.0689601	0.0362707	-0.00905879	0.0837224	0.0793695
206	6	0.0578884	0.0628725	-0.00423115	0.0240685	-0.0208644	-0.182095	0.0108641	-0.0457774	0.0309702	0.0621973	-0.0142642	-0.00547552	0.0421406	0.052097	-0.0197049	-0.018637	0.0758704	0.0328637	0.0352798	0.0226163	0.00597629	-0.0445268	0.00685757	0.0471935	0.0324751	0.0989501	0.00232623	-0.0154885	-0.00887538	-0.0293673	-0.0150336	0.00811994	0.046417	0.0483484	0.0352655	-0.00648664	-0.0339643	0.0576612	0.0169251	-0.00877714	0.0522026	0.0569352	0.112546	0.0752076	0.0531939	-0.0483745	0.0478445	0.0759421
207	7	0.0561464	0.0810088	0.017188	0.00127475	-0.0134488	-0.0332107	-0.00186271	-0.0440321	0.0468472	0.014456	-0.000400288	0.0009071	0.0168141	0.0627945	-0.00542765	-0.00844103	0.075463	0.0287183	-0.020403	-0.0158157	0.0221075	-0.00834931	-0.00868788	0.0357388	0.0466983	0.106905	0.0201349	-0.0181809	0.0218335	0.00679073	-0.0249734	-0.0223163	0.0403889	0.0563684	0.0491811	-0.00804524	-0.017273	0.0690353	0.0187176	0.00221433	0.0385936	0.0462236	0.0636226	0.0490134	0.0389198	-0.0423667	-0.0152036	0.0437946
208	8	0.068834	0.0762082	0.0218654	0.0157049	-0.00559711	-0.0976965	-0.00070336	-0.00156653	0.065935	-0.027521	0.00254798	0.000963203	0.021423	-0.00157025	-0.00967317	-0.0182196	0.0667118	0.00718032	-0.0181943	-0.021322	0.0478066	0.00224039	-0.00820788	0.0170556	0.0433496	0.0978567	0.0239114	-0.00640836	0.0434109	-0.0918089	-0.0178508	0.0120999	0.0207853	0.0589721	0.0652361	0.00916856	-0.0342737	0.0832466	0.0390381	0.0155881	0.0516673	0.0261334	0.0395973	0.0361481	0.0216424	0.0105446	-0.0238423	0.033384
209	9	0.0550424	0.0601071	0.0165501	0.0212072	-0.0125177	-0.14597	0.0231756	-0.0213915	0.0661648	-0.0266466	0.0084203	-0.00144638	0.0197381	-0.00943242	-0.0116366	-0.0224847	0.0287555	-0.0183344	0.00405863	-0.0320439	0.0494365	-0.0278232	-0.0147695	0.0602989	0.0385749	0.0753588	0.00556486	-0.0425859	0.0370534	-0.129322	-0.0150784	0.0425384	0.0126994	0.077345	0.0356185	0.0251078	-0.0115401	0.0500599	0.038184	0.0267297	0.0478142	0.0203574	0.0321259	0.0420958	0.0194655	0.0125663	-0.00229922	0.0485763
210	10	0.054835	0.0587987	0.0190363	-0.00868071	-0.00416468	-0.0142875	0.0233904	-0.0257229	0.066498	-0.00590807	0.0222628	0.0158208	-0.00170578	0.0322239	0.0158116	-0.00355051	0.0166712	-0.0200037	0.00431322	-0.0123278	0.0365031	-0.03914	-0.000493828	0.112153	0.0405354	0.0443232	0.0215909	-0.102964	0.0168964	0.00564165	-0.0255107	0.019065	0.0288249	0.0537535	0.00172693	0.036547	0.0207353	0.0254754	0.0447508	0.0368452	0.0280939	0.0299029	0.0597714	0.0338381	0.0244336	0.0113822	0.0231306	0.0422267
211	11	0.0666187	0.0477865	0.0204764	0.00731561	0.00119365	-0.0697236	0.00202725	0.00869593	0.0685328	-0.000315025	0.0244723	0.0218112	-0.00161932	0.0481521	0.0252322	0.0147674	-0.00313517	-0.0227501	-0.0280515	0.0273684	0.0507618	-0.0209244	0.0231169	0.102501	0.0510471	0.0256053	0.0367808	-0.0762211	-0.00456882	-0.0900533	-0.0184813	0.00433548	0.0500372	0.0390359	-0.00267726	0.0414144	0.00458637	0.0453043	0.0638161	0.0208249	0.00884489	0.0406097	0.0882038	0.0310811	0.0208297	0.0105269	0.0338021	0.0505476
212	12	0.0431647	0.0262621	0.0466481	-0.0103751	0.00480435	-0.0905254	0.000519578	-0.00109011	0.058898	-0.00593939	0.0185565	0.00609453	0.00201926	0.0529595	0.039274	0.0252146	-0.0246976	-0.0261965	-0.0470566	0.0165282	0.0690379	0.0224656	0.0287074	0.0762165	0.0777078	-0.00311499	0.0197432	0.0251369	0.0409682	-0.165317	-0.0210426	0.0175496	0.0491983	0.0308645	0.00754007	0.0363378	0.0176651	0.0555025	0.0733097	0.0231025	-0.0136854	0.0409405	0.0501331	0.00566335	-0.00151961	0.0053225	0.0182792	0.0549755
213	13	0.0160741	0.0209308	0.0640447	-0.0136255	0.0417845	0.0219535	-0.00103471	0.000377752	0.0686009	0.00728259	0.0233024	0.00559685	0.00166766	0.0432285	0.0654906	0.0244426	-0.0127803	-0.0376604	-0.0313753	0.0156417	0.048005	0.0255627	0.040801	0.0762059	0.0860972	-0.0207494	0.0317589	0.0455061	0.0595953	-0.0336494	-0.0225705	0.0475184	0.047224	0.0148854	0.00270825	0.0244173	0.0278362	0.134378	0.0874494	0.0283076	0.00197928	0.0176847	0.0146357	-0.0190344	-0.00753602	0.0283524	0.0127166	0.0502142
214	14	0.0124394	0.00889465	0.0511235	0.0587389	0.0492227	-0.012675	0.00511637	0.0395772	0.0688055	0.0184571	0.0568739	0.0139165	-0.0090331	0.0532498	0.0742753	0.0120851	-0.00804059	-0.0148848	-0.0282279	0.0501787	0.0337329	0.00330056	0.031615	0.0942335	0.0958495	-0.016439	0.0406801	0.0135956	0.0124533	0.0642991	-0.00595711	0.0353745	0.0566096	0.03166	-0.0135745	0.00560735	0.0332908	0.261531	0.0962986	0.011448	0.0245123	0.0242044	0.029006	-0.0103255	-0.00670557	0.0128482	0.0274902	0.057398
215	15	0.058536	-0.0223722	0.0418161	0.091685	0.0290826	-0.0300967	0.0144218	0.0719254	0.059243	0.0267632	0.0646793	0.00842438	-0.0212716	0.0884451	0.0623684	0.0109488	-0.00688994	0.0139531	-0.0317101	0.0385984	0.0487708	0.0247479	0.0200293	0.085893	0.117133	-0.0298138	0.0337298	0.0682845	0.00694636	0.160535	0.0120648	0.0259499	0.0784988	0.0329453	-0.0290368	-0.0149839	0.0510582	0.233728	0.0877022	0.0104904	0.00880078	0.00369557	0.0412843	0.0142152	-0.00702711	-0.00110439	0.0503743	0.0434753
216	16	0.0965983	-0.0392926	0.0484736	0.115357	0.0534187	0.0212432	0.0105829	0.0953732	0.0685697	0.0651109	0.0373704	0.00112352	-0.00610157	0.0196247	0.0627132	0.0245389	-0.0158643	-0.00695106	-0.0366807	0.0123451	0.0361233	0.0267086	0.0522793	0.078608	0.104776	-0.0560332	0.0479822	0.102853	-0.00227441	0.129125	0.0265287	0.0543118	0.0892584	0.0221204	-0.0548729	-0.0345071	0.0271168	0.104273	0.0867881	0.0074694	0.00173955	-0.0374125	0.0414181	0.0202365	-0.0121153	0.0135608	0.058675	0.0292408
217	17	0.0961899	-0.0566957	0.0496161	0.132615	0.0645721	0.0381653	0.0342978	0.11919	0.0799636	0.0951965	0.0309875	-0.0109259	-0.0239056	-0.0785055	0.0779911	0.0197849	-0.0153573	-0.00506941	-0.0767839	0.0165054	0.0123673	0.0121297	0.0525959	0.082954	0.0790334	-0.0819825	0.044227	0.0477109	-0.0240769	0.0545025	0.0163668	0.0795533	0.0825435	0.0650769	-0.0682949	-0.0685551	0.00368561	0.0241212	0.0877161	-0.0306038	0.0231845	-0.021869	0.0306643	-0.00211689	-0.0405445	0.0152598	0.0634578	0.0358393
218	18	0.100414	-0.107415	0.0465582	0.106277	0.0464659	0.118675	0.0524388	0.133771	0.0958686	0.101747	0.0216836	-0.0438309	-0.0575721	-0.099455	0.0725204	-0.000181819	-0.0240107	-0.00224819	-0.0919681	0.0147401	0.00560478	0.0315495	0.058494	0.0762295	0.0329565	-0.1241	0.039095	0.0308221	-0.00953223	0.12524	0.0253469	0.0882608	0.107063	0.089125	-0.062967	-0.109796	0.00866275	-0.0767747	0.0715659	-0.0655284	0.00623366	-0.0302424	0.00876586	-0.00177316	-0.0538327	0.0425654	0.0886567	0.0201885
219	19	0.030098	-0.197893	0.0377388	0.0792854	0.0128729	0.0976056	0.0417537	0.115422	0.090655	0.111934	-0.0235125	-0.0978203	-0.0660339	-0.104393	0.0506068	-0.0316596	-0.0438033	0.000903647	-0.0301206	-0.0253591	-0.0100088	0.0588091	0.0886071	0.0431699	-0.0660554	-0.227285	0.0416273	0.0603528	-0.0186413	0.120292	0.0315215	0.0620536	0.125718	0.0513508	-0.0938652	-0.17216	0.00777886	-0.15107	0.0313299	-0.126913	-0.0165011	-0.0493888	0.0154444	-0.0241593	-0.0966876	0.0346545	0.0806542	-0.0413652
220	20	-0.119522	-0.335001	0.0433438	0.083168	-0.0346882	-0.00718608	0.00833566	0.101854	0.062681	0.0740094	-0.0837735	-0.169259	-0.0683898	-0.0455288	-0.000832278	-0.121649	-0.0407004	0.00637054	-0.012254	-0.0780591	-0.0596284	0.0767443	0.0931027	-0.0425907	-0.21669	-0.391536	0.0192092	0.0844529	-0.0698232	0.0216788	0.0169687	0.0198521	0.0931997	0.0203581	-0.193323	-0.281848	-0.0376966	-0.104523	-0.0623857	-0.257996	-0.0257434	-0.0507894	0.00639648	-0.0809288	-0.148025	-0.0141142	0.0233141	-0.142256
221	21	-0.292115	-0.530892	0.0280096	0.108338	-0.0808998	-0.00389677	-0.063127	0.0547913	0.0378802	0.0152017	-0.126002	-0.244425	-0.095655	-0.0130138	-0.12822	-0.235907	-0.0928272	-0.0237678	-0.0726471	-0.111869	-0.203276	0.0493717	0.0716472	-0.15614	-0.43846	-0.577319	-0.0291104	0.0723508	-0.132891	0.0913862	0.0316864	-0.0575906	0.0585534	0.00165193	-0.284125	-0.414865	-0.10857	-0.0931224	-0.206647	-0.348213	-0.110109	-0.0635108	-0.0992996	-0.156674	-0.181457	-0.0444489	-0.0330586	-0.268493
222	22	-0.473258	-0.742753	-0.0526431	0.0774489	-0.150765	0.0762154	-0.13545	-0.0309897	-0.0399789	0.0150882	-0.185914	-0.296209	-0.130238	-0.0812597	-0.257684	-0.306873	-0.21186	-0.0339985	-0.167509	-0.17399	-0.391395	-0.0161039	-0.0305598	-0.318696	-0.631436	-0.743815	-0.110977	-0.00104122	-0.22777	0.0542066	0.0126567	-0.16211	-0.012868	-0.0357826	-0.376198	-0.505265	-0.167968	-0.159285	-0.369033	-0.345859	-0.281513	-0.117796	-0.273139	-0.256025	-0.27671	-0.115994	-0.155987	-0.415821
223	23	-0.541131	-0.712951	-0.147438	-0.0290947	-0.217345	0.00239301	-0.187429	-0.117747	-0.204941	-0.0520205	-0.229121	-0.269011	-0.142189	-0.147254	-0.352444	-0.290417	-0.343028	-0.0566367	-0.306358	-0.258571	-0.529929	-0.0737052	-0.232894	-0.467235	-0.609391	-0.656376	-0.216299	-0.0178668	-0.291844	-0.182485	-0.0196771	-0.215395	-0.173034	-0.140207	-0.451859	-0.391283	-0.226741	-0.183239	-0.539741	-0.231299	-0.475483	-0.209949	-0.504801	-0.349032	-0.348779	-0.170421	-0.370002	-0.562676
224	24	-0.496128	-0.35431	-0.276931	-0.188173	-0.1837	-0.114875	-0.181869	-0.148406	-0.373677	-0.239273	-0.122743	-0.107397	-0.136465	-0.100023	-0.406601	-0.140548	-0.522445	-0.0918453	-0.359843	-0.304487	-0.512621	-0.0901178	-0.360348	-0.467553	-0.473378	-0.281919	-0.358879	-0.00499555	-0.199464	-0.17662	-0.00395776	-0.253978	-0.359938	-0.302184	-0.29272	-0.0811287	-0.249674	-0.195767	-0.633819	0.069187	-0.668712	-0.277811	-0.717553	-0.367801	-0.273095	-0.144712	-0.527172	-0.583047
225	25	-0.465056	-0.0748735	-0.431171	-0.280732	-0.0592343	-0.00371304	-0.0373548	-0.121733	-0.458785	-0.392222	0.0543241	0.0994313	-0.0432361	0.00529223	-0.319648	0.0800076	-0.646142	-0.117815	-0.27918	-0.267524	-0.226972	-0.057322	-0.356481	-0.364955	-0.459163	-0.0752468	-0.486674	-0.0660073	-0.0428156	-0.0429088	-0.0156427	-0.214466	-0.457267	-0.449862	-0.0178696	0.118765	-0.154242	-0.192226	-0.509784	0.338515	-0.772416	-0.313131	-0.658669	-0.257569	-0.0928772	-0.0942284	-0.423802	-0.428152
226	26	-0.453988	-0.104445	-0.505408	-0.206513	0.0196269	0.0239001	0.135368	-0.0743752	-0.403642	-0.451518	0.108812	0.212326	0.131788	0.0156896	-0.16419	0.210113	-0.563743	-0.0874111	-0.148152	-0.124808	0.0901562	-0.0700718	-0.196935	-0.251889	-0.493481	-0.196642	-0.484034	-0.0803043	0.0298424	-0.0619626	-0.0253209	-0.0400517	-0.419721	-0.560937	0.00946573	0.157881	0.0549812	-0.221478	-0.251876	0.348564	-0.62461	-0.198323	-0.364622	-0.0980746	0.053364	-0.0421403	-0.143589	-0.210999
227	27	-0.363759	-0.135216	-0.460624	-0.121655	0.0371906	-0.0708159	0.200333	-0.0155511	-0.328613	-0.394633	0.0558914	0.227532	0.211556	-0.020306	-0.0591712	0.217151	-0.378769	0.0339995	-0.00864061	0.0291104	0.190253	-0.0831546	0.0162245	-0.165671	-0.374621	-0.238174	-0.348552	-0.0152614	0.000928584	-0.00535471	0.00983697	0.0906255	-0.378466	-0.522261	-0.0981686	0.21896	0.213539	-0.359424	-0.0738182	0.22738	-0.346602	0.0332569	-0.204674	0.0230566	0.0930197	-0.013425	0.0363865	-0.0197918
228	28	-0.155662	0.0491336	-0.34208	-0.122792	0.0516799	0.0446357	0.17701	-0.00292187	-0.31278	-0.269226	0.0235823	0.17522	0.172397	-0.0466845	0.0033357	0.206422	-0.185949	0.151979	0.0652709	0.0997171	0.186235	-0.0496093	0.0608521	-0.110705	-0.149963	0.0133193	-0.208983	0.00893401	-0.0543419	0.156951	0.0414749	0.0778824	-0.393281	-0.342682	-0.00919556	0.255913	0.21158	-0.350632	0.00129025	0.118143	-0.134663	0.148119	-0.169818	0.0854356	0.11547	-0.0124329	0.126242	0.1186
229	29	0.0754512	0.270523	-0.217905	-0.0928653	0.0033132	0.14266	0.0777202	-0.0469361	-0.237957	-0.174019	0.0399632	0.0991491	0.124428	-0.0229989	0.025894	0.191115	0.141033	0.236358	0.116942	0.129975	0.170342	-0.0517141	0.0365245	-0.0808796	0.119098	0.279475	-0.107629	-0.0204236	-0.0738449	0.127108	0.0464068	0.0294938	-0.361652	-0.214453	0.190884	0.190061	0.161723	-0.196668	0.0372848	0.0247739	0.152618	0.131221	0.00382346	0.072118	0.150873	0.0278688	0.179256	0.13981
230	30	0.305423	0.389346	-0.0406829	0.0157323	-0.0593598	0.0298122	0.00849901	-0.0728097	-0.108898	-0.0800586	0.0453089	0.030654	0.0969543	0.0646196	0.0410291	0.139123	0.472802	0.223316	0.221653	0.140498	0.135339	-0.0355684	0.0598725	-0.0956217	0.458503	0.425103	0.039662	-0.0532701	-0.0745965	-0.0981896	0.0430091	-0.00887581	-0.229008	-0.102094	0.270932	0.10501	0.153368	-0.0831881	0.0846311	-0.0660918	0.57156	0.0839253	0.255708	0.0505339	0.166228	0.053853	0.115295	0.0831138
231	31	0.501644	0.502129	0.170744	0.0805002	-0.0816135	-0.0830628	0.0209296	-0.080508	-0.0156375	0.0484639	0.033314	-0.0333941	0.0851209	0.0631076	0.0711842	0.0843587	0.587428	0.128659	0.321967	0.109847	0.0874943	-0.00116766	0.0511168	-0.10769	0.709985	0.605908	0.188219	-0.0410592	-0.0824697	-0.192472	0.0379039	-0.0367238	-0.0862838	0.0768655	0.29153	0.0692308	0.137044	0.0545918	0.150552	-0.164415	0.824753	0.0826092	0.441242	0.0632919	0.187353	0.015591	0.0476864	0.0650459
232	32	0.602149	0.621843	0.311636	0.00711564	-0.104143	-0.0251123	-0.0119857	-0.113733	0.0498167	0.166121	0.0286568	-0.0612543	0.0964202	0.0239491	0.0873377	0.0213067	0.565689	0.0819636	0.382507	0.0790432	0.0479525	-0.010237	0.0366815	-0.0510001	0.785812	0.777965	0.280601	-0.00281236	-0.0338943	-0.104837	0.0176928	-0.0774988	0.00476999	0.268292	0.343172	0.0810933	0.114306	0.16986	0.157745	-0.23082	0.810146	0.0672975	0.517	0.0708157	0.213839	0.0166476	0.0637636	0.0827085
233	33	0.656099	0.660369	0.381481	-0.0588903	-0.0967196	0.00306935	-0.0676204	-0.154647	0.120813	0.256815	0.0078784	-0.0604863	0.0930699	0.0338549	0.0649101	-0.0539645	0.492214	0.0403067	0.409782	0.0822472	0.051656	0.00166285	0.0668693	0.0431862	0.782239	0.829674	0.328895	0.00350536	0.0633739	-0.159843	-0.00130048	-0.112862	0.0822786	0.370392	0.364251	0.109157	0.0982891	0.19236	0.111467	-0.215803	0.712027	0.0324387	0.517475	0.0745864	0.210284	0.0640861	0.128671	0.134837
234	34	0.658323	0.631263	0.384211	-0.0342434	-0.0532472	-0.0309216	-0.0951033	-0.168747	0.168967	0.312218	-0.0301472	-0.046392	0.0687087	-0.013541	0.0194332	-0.11639	0.421399	-0.0275806	0.396876	0.067423	0.0849844	0.0153419	0.0863853	0.153193	0.718986	0.794771	0.337375	-0.0153735	0.13245	-0.188316	-0.0297818	-0.113364	0.158741	0.365356	0.346318	0.136107	0.0402672	0.147748	0.0469033	-0.162225	0.622937	0.0802583	0.497012	0.103653	0.205645	0.103893	0.132919	0.262419
235	35	0.593618	0.576043	0.348125	-0.0364917	-0.00750564	0.022399	-0.12241	-0.159732	0.199867	0.324845	-0.0403031	-0.0263164	0.00994774	-0.0377803	-0.0323956	-0.18039	0.347218	-0.0700448	0.335413	0.0454769	0.121565	0.0193211	0.107126	0.266352	0.621886	0.703522	0.303119	-0.0369876	0.200866	0.0477061	-0.0515549	-0.101655	0.229825	0.357318	0.311476	0.1605	-0.0562179	0.180547	-0.0520204	-0.0809288	0.484471	0.140542	0.457122	0.111548	0.220371	0.11698	0.112869	0.365342
236	36	0.5093	0.483706	0.288085	-0.0321927	0.0504214	0.0348146	-0.150364	-0.17975	0.267019	0.331924	-0.0296575	-0.0228791	-0.0737855	0.000575751	-0.120406	-0.250929	0.23352	-0.075879	0.258201	0.0390569	0.168187	0.0118593	0.0625153	0.306297	0.534572	0.542679	0.236539	-0.032771	0.269703	0.167828	-0.0448299	-0.0922901	0.30351	0.365429	0.2699	0.183639	-0.151093	0.266566	-0.115728	0.0238713	0.313361	0.171605	0.426021	0.104225	0.213496	0.0814084	0.125525	0.390161
237	37	0.405591	0.343331	0.19038	0.00921971	0.139433	0.0126271	-0.170514	-0.189461	0.306055	0.318283	-0.0306825	0.003249	-0.134033	0.00260587	-0.16631	-0.286988	0.117971	-0.0716796	0.181075	0.0375746	0.2055	-0.0407636	0.0447578	0.276147	0.433213	0.306562	0.17201	0.00053501	0.312435	0.121248	-0.0607306	-0.0505594	0.352044	0.358954	0.252719	0.207249	-0.226658	0.246815	-0.155828	0.0934201	0.16079	0.199817	0.341317	0.1425	0.184002	0.037613	0.103863	0.373365
238	38	0.288913	0.185955	0.0889994	0.0225924	0.222159	0.0734213	-0.159477	-0.165727	0.272273	0.287128	-0.0129874	0.0441339	-0.202039	-0.0360964	-0.139023	-0.296083	-0.0131621	-0.10504	0.0701691	0.0377042	0.218637	-0.0472607	0.0528374	0.261587	0.291923	0.0643742	0.111869	0.0162623	0.35329	0.0217742	-0.0691128	-0.0202261	0.353828	0.337961	0.22548	0.206656	-0.300736	0.213622	-0.174148	0.143325	-0.0288835	0.164128	0.203784	0.142438	0.129142	0.000140599	0.0251021	0.29754
239	39	0.160079	0.043648	0.00141685	0.0411472	0.253043	0.0432751	-0.159381	-0.146207	0.235131	0.226263	0.0271999	0.0732085	-0.2616	-0.0465252	-0.0978499	-0.246522	-0.126726	-0.114818	-0.079771	0.0361183	0.230659	-0.0189272	0.0237112	0.254722	0.157294	-0.108845	0.0457578	0.00467415	0.355254	-0.0475426	-0.0578683	0.00825252	0.31378	0.282017	0.159422	0.202112	-0.360773	0.135012	-0.10096	0.214954	-0.260891	0.105289	0.128025	0.0770648	0.0740627	-0.0249699	-0.0243456	0.198713
240	40	0.0362943	-0.0719861	-0.0588949	0.0515632	0.267568	-0.199569	-0.169996	-0.109166	0.179594	0.101786	0.064013	0.100282	-0.306482	0.0223217	0.00856371	-0.13847	-0.191981	-0.089658	-0.198946	0.0140364	0.245307	-0.0263496	-0.0318713	0.250074	0.049165	-0.21686	0.0135796	-0.00624683	0.318042	0.0212853	-0.0534708	0.0533146	0.261995	0.181217	0.0830473	0.195403	-0.375229	0.0274367	0.0407447	0.252568	-0.456854	0.0893669	0.0491808	0.0443086	0.0502681	-0.0542799	-0.0156604	0.147457
241	41	-0.0895021	-0.143903	-0.062369	-0.000755908	0.280652	-0.39752	-0.132675	-0.0423217	0.124672	0.028517	0.0951887	0.119949	-0.313564	0.0879324	0.16404	-5.00358e-05	-0.226206	-0.0959829	-0.268191	0.00021611	0.245519	0.0013303	-0.0591026	0.270493	-0.0716243	-0.267724	-0.0046378	0.0046215	0.253949	0.0474724	-0.0376464	0.0641335	0.209636	0.060467	-0.00795466	0.16538	-0.318161	0.0136994	0.236831	0.233833	-0.584681	0.0329747	-0.0535163	0.0340379	0.00798619	-0.0723186	-0.0154419	0.140594
242	42	-0.228568	-0.169987	-0.047949	-0.041908	0.281669	-0.299157	-0.0943247	0.0465944	0.114223	-0.0283328	0.101485	0.14077	-0.239294	0.0929526	0.326474	0.17101	-0.197267	-0.10646	-0.321163	-0.00515508	0.228593	0.0514831	-0.0526089	0.251257	-0.197554	-0.270521	-0.0046724	0.00605988	0.168731	-0.0809517	-0.025968	0.0860068	0.154692	-0.0566228	-0.0859164	0.141015	-0.1531	-0.0315945	0.497182	0.216085	-0.616301	-0.0572612	-0.117982	0.00787347	-0.0309255	-0.0340074	-0.01982	0.125315
243	43	-0.326671	-0.177485	-0.0222838	-0.0541212	0.246575	-0.128975	-0.0556457	0.166048	0.100348	-0.177645	0.103779	0.151425	-0.138995	0.087422	0.490286	0.337298	-0.140423	-0.0739421	-0.317222	-0.0187991	0.188423	0.0849257	-0.037994	0.190092	-0.296748	-0.255483	0.0402653	-0.0099482	0.110083	-0.0741007	-0.0130939	0.160022	0.144376	-0.157323	-0.128345	0.100406	0.0642308	-0.107651	0.760691	0.196843	-0.557233	-0.079009	-0.181888	-0.0147456	-0.038856	0.00164983	-0.012842	0.107254
244	44	-0.413214	-0.178182	0.0487941	-0.0108391	0.173496	-0.062917	0.0504109	0.310084	0.0969261	-0.275488	0.0992187	0.14248	-0.0347077	0.0663512	0.593497	0.480311	-0.0674084	-0.0408113	-0.284355	-0.0141825	0.1301	0.110213	-0.0309632	0.147158	-0.37274	-0.243135	0.102165	-0.013187	0.0280262	0.0211021	-0.01519	0.212074	0.167943	-0.226716	-0.161447	0.0281168	0.265323	-0.0824207	0.951323	0.158091	-0.396333	-0.102539	-0.238875	-0.0144621	-0.0599368	0.0193934	-0.0235108	0.07669
245	45	-0.479172	-0.17004	0.0978012	0.0576186	0.102555	0.0133081	0.175258	0.408819	0.106219	-0.284192	0.0858892	0.130189	0.0993987	0.0202251	0.647593	0.554924	0.0352379	-0.00666603	-0.261931	-0.0176084	0.0297874	0.103067	-0.00125379	0.0980805	-0.455475	-0.23762	0.154397	-0.0343541	-0.0758964	-0.0758075	-0.0230063	0.229937	0.180304	-0.24775	-0.176035	-0.0261781	0.44931	-0.0164585	0.997875	0.131217	-0.177319	-0.135552	-0.266604	0.00543642	-0.0979517	0.0345724	-0.0244259	0.0222175
246	46	-0.480014	-0.17736	0.121979	0.0896871	0.0411867	0.0483032	0.254718	0.45496	0.0783728	-0.269039	0.0823746	0.136335	0.227909	0.0287745	0.673505	0.535131	0.123946	0.05037	-0.186305	0.00485937	-0.0950408	0.0707353	0.0134549	0.0498827	-0.501782	-0.204943	0.201695	-0.0501192	-0.131721	-0.154797	0.00548986	0.240451	0.155239	-0.202751	-0.14964	-0.0672996	0.582497	0.0362985	0.919273	0.103454	0.0176824	-0.104407	-0.287733	0.0309811	-0.136755	0.0338585	-0.00178934	-0.00260861
247	47	-0.482526	-0.201266	0.142812	0.0501675	-0.011299	0.0774858	0.308059	0.47806	0.0335421	-0.228756	0.0568406	0.145856	0.311635	0.0633455	0.627055	0.467967	0.147727	0.0876674	-0.0690899	0.0673542	-0.193741	0.0374432	0.00772905	0.0431362	-0.476516	-0.148089	0.21346	-0.018966	-0.185126	-0.0967387	0.038672	0.230945	0.118635	-0.138973	-0.112976	-0.120823	0.606563	0.0341777	0.757873	0.0660303	0.192004	-0.0777892	-0.271389	0.0626576	-0.161779	0.0221572	0.0090645	-0.0241965
248	48	-0.453368	-0.190574	0.124752	-0.038714	-0.0648866	0.140427	0.335973	0.465109	-0.0095438	-0.169194	0.0294141	0.118795	0.363643	0.0526964	0.507943	0.365599	0.135756	0.101915	0.0261279	0.102147	-0.274458	0.0431847	-0.00370433	0.0293703	-0.458231	-0.122513	0.18636	0.0124965	-0.207556	-0.0784723	0.0501264	0.203929	0.0603491	-0.089383	-0.112842	-0.165491	0.537389	0.024949	0.507856	0.0460026	0.332972	-0.020695	-0.189802	0.0885255	-0.140375	0.0364955	0.0209675	-0.0376677
249	49	-0.367756	-0.166401	0.0927932	-0.0219515	-0.137415	0.201426	0.334183	0.386804	-0.0432009	-0.097261	0.00873587	0.0814482	0.383573	0.0314829	0.343526	0.227756	0.143095	0.103044	0.0772019	0.129619	-0.31434	0.0497316	-0.0197697	-0.0086838	-0.43908	-0.10193	0.132287	-0.00986031	-0.167034	-0.0361211	0.0591345	0.194637	-0.0116206	-0.0404675	-0.117001	-0.194332	0.431943	0.0129237	0.232288	0.022974	0.389528	0.0450641	-0.116891	0.10704	-0.122549	0.069798	0.0492399	-0.0248049
250	50	-0.285195	-0.165136	0.0576077	0.0520627	-0.20523	0.299931	0.302809	0.304154	-0.072875	-0.0214046	-0.011088	0.0439586	0.367173	0.022165	0.153016	0.0938476	0.12095	0.116903	0.0716356	0.151412	-0.321726	0.0434753	-0.0248233	-0.0194169	-0.3749	-0.0618477	0.0355954	-0.0124711	-0.151783	0.0893445	0.0539094	0.132311	-0.046741	0.00806384	-0.119776	-0.217382	0.300022	-0.0569723	-0.0186273	-0.00987238	0.42664	0.0648747	-0.0954217	0.133072	-0.10813	0.076996	0.0783045	-0.0384062
251	51	-0.187648	-0.153351	0.0229134	0.046743	-0.217465	0.352795	0.240632	0.217883	-0.0965809	0.0545799	-0.0158523	-0.00313059	0.340491	0.00105627	-0.0374952	-0.0260732	0.0716128	0.139892	0.0713981	0.173278	-0.30786	0.0677287	-0.00760561	-0.0304922	-0.29792	-0.034688	-0.0358068	0.0431021	-0.139552	0.169254	0.0419936	0.0547133	-0.0805998	0.0664649	-0.14272	-0.223071	0.171322	-0.0980384	-0.265992	-0.0309933	0.447091	0.114381	-0.0637267	0.154664	-0.0745352	0.0648717	0.0829076	-0.040591
252	52	-0.0832175	-0.124513	-0.00694245	0.0575371	-0.173881	0.235571	0.170853	0.074644	-0.103641	0.103014	-0.0368827	-0.0500024	0.291314	0.00667643	-0.217074	-0.132101	0.0443598	0.136756	0.14743	0.184222	-0.262802	0.0655777	0.0165918	-0.0432624	-0.209456	-0.0241925	-0.0732697	0.0409288	-0.0993094	0.145855	0.0480372	0.00906717	-0.131199	0.0918915	-0.158264	-0.226044	0.0525703	-0.0328095	-0.464888	-0.0356819	0.39785	0.148774	0.00791934	0.14865	-0.0763292	0.0265127	0.0490225	-0.0379406
253	53	0.0199872	-0.0947182	-0.0256898	0.069843	-0.162867	0.082481	0.0993059	-0.041275	-0.102752	0.140402	-0.0571434	-0.0986685	0.207033	0.0146834	-0.391001	-0.213948	0.0127057	0.104165	0.20685	0.149193	-0.224671	0.0455501	0.04498	-0.0649636	-0.123404	-0.0450991	-0.131274	0.00635623	-0.0964117	0.062105	0.0439245	-0.0412478	-0.136092	0.0764114	-0.160088	-0.223492	-0.0677848	0.0577995	-0.624441	-0.0466755	0.322742	0.134521	0.0505047	0.113748	-0.0534674	0.0138633	0.0375082	-0.0680092
254	54	0.103761	-0.0884218	-0.0583524	0.027938	-0.158328	0.0695418	0.0364672	-0.108792	-0.0861487	0.177474	-0.0757278	-0.139982	0.102114	-0.0176732	-0.515218	-0.285923	0.00290484	0.0659174	0.171815	0.111821	-0.160887	0.0278492	0.0512951	-0.102131	-0.0724946	-0.0843634	-0.170159	0.0446516	-0.0907019	0.0359779	0.0359363	-0.0843336	-0.12725	0.0818267	-0.154676	-0.204934	-0.160653	0.0549749	-0.738988	-0.0594238	0.224053	0.117247	0.0689487	0.0885573	-0.0153555	0.0295176	0.0254698	-0.0809836
255	55	0.161485	-0.10794	-0.103281	0.0348609	-0.105073	0.0217289	-0.0362043	-0.202463	-0.0907367	0.197581	-0.0874876	-0.165687	-0.00944104	-0.0423156	-0.596084	-0.333281	-0.00394307	0.0237672	0.108447	0.062457	-0.0682579	0.00161782	0.0391022	-0.132365	-0.0151059	-0.107154	-0.198072	0.050641	-0.0429551	0.0943085	0.0320577	-0.101639	-0.151313	0.0920535	-0.139563	-0.189288	-0.249702	-0.0239106	-0.779937	-0.0709675	0.125579	0.0777708	0.103857	0.0512648	-0.0271885	-0.00626068	-0.0182224	-0.102005
256	56	0.215708	-0.122641	-0.118032	0.0561349	-0.0667574	-0.012138	-0.113675	-0.31286	-0.126638	0.194688	-0.0892894	-0.177114	-0.123612	-0.0673325	-0.634635	-0.358134	-0.0325352	-0.0117967	0.07176	0.0330995	-0.00761415	-0.0106862	0.00486493	-0.173529	0.0611273	-0.13676	-0.229224	0.0274092	-0.0238014	0.145318	0.00563584	-0.12662	-0.203334	0.0906588	-0.119955	-0.172033	-0.322651	-0.0717281	-0.771221	-0.08968	0.00957094	0.0377335	0.106207	0.00575753	-0.0155643	-0.0271189	-0.0400968	-0.156203
257	57	0.234116	-0.135694	-0.129567	0.0438252	-0.0407332	-0.0190287	-0.170688	-0.386962	-0.113597	0.155136	-0.0889833	-0.191309	-0.194832	-0.0615027	-0.610329	-0.357183	-0.0500704	-0.0228898	0.0485172	0.010799	0.0517628	-0.04419	0.0233736	-0.207749	0.109105	-0.158164	-0.245646	0.0530716	-0.0468192	0.168427	-0.000585908	-0.136443	-0.242751	0.0848051	-0.0928003	-0.144197	-0.35939	-0.0423636	-0.698363	-0.0959947	-0.148778	-0.0122209	0.0741203	-0.0225763	-0.00879624	-0.00617143	-0.0477928	-0.199458
258	58	0.218204	-0.132959	-0.154662	0.0339102	-0.0180571	-0.122866	-0.199726	-0.374026	-0.0654282	0.0829288	-0.0721005	-0.194481	-0.226122	-0.039802	-0.55511	-0.313378	-0.0704323	-0.0494198	-0.0186915	-0.0597127	0.118256	-0.0587768	0.0318611	-0.215629	0.126661	-0.146066	-0.268307	0.048557	-0.0280406	0.145959	-0.00169563	-0.145025	-0.252157	0.0629484	-0.079479	-0.104806	-0.367242	-0.00365641	-0.581691	-0.117755	-0.25909	-0.0663595	0.0562594	-0.0417628	-0.0168436	-0.0253096	-0.0364715	-0.218543
259	59	0.207006	-0.115914	-0.163938	0.00438804	0.00203139	-0.128557	-0.203237	-0.334594	-0.0486476	0.0514796	-0.0765555	-0.170089	-0.254305	-0.0504383	-0.479172	-0.275959	-0.093094	-0.0889896	-0.0704295	-0.101909	0.143125	-0.0380386	-0.00307076	-0.214999	0.152632	-0.143254	-0.271141	-0.00878518	-0.00148642	0.136524	-0.00749743	-0.149852	-0.244388	0.0326738	-0.0690009	-0.069046	-0.326872	0.0147871	-0.463711	-0.160516	-0.329305	-0.0938296	0.0694626	-0.080128	-0.00098942	-0.0644915	-0.0559541	-0.218945
260	60	0.210129	-0.105292	-0.176469	-0.0329335	0.0243693	-0.15956	-0.218793	-0.300507	-0.0385923	0.0580587	-0.0735089	-0.15216	-0.274609	-0.0601562	-0.371381	-0.227049	-0.133102	-0.0975491	-0.0610258	-0.121099	0.136219	-0.058116	-0.0147406	-0.191411	0.178452	-0.13042	-0.252801	-0.00567435	-0.00873629	0.117316	0.0246708	-0.126295	-0.209394	0.00145689	-0.030488	-0.0485658	-0.271429	0.0204734	-0.320059	-0.178971	-0.383398	-0.142157	0.056337	-0.146422	-0.0053764	-0.0649159	-0.0519396	-0.207713
261	61	0.174866	-0.0874082	-0.184903	-0.0359965	0.0161108	-0.252884	-0.228121	-0.258191	-0.0219948	0.0152473	-0.0485735	-0.141995	-0.257927	-0.072261	-0.244651	-0.147298	-0.156353	-0.0944054	-0.0834526	-0.166873	0.128038	-0.0950635	0.010605	-0.161134	0.18825	-0.0958185	-0.219773	0.0264954	-0.0205242	-0.00317967	0.0216988	-0.0990081	-0.179	-0.0317233	-0.00439415	-0.0306811	-0.20659	-0.0165019	-0.163993	-0.160967	-0.393763	-0.164852	-0.0151514	-0.165922	0.00153168	-0.0377134	-0.0198505	-0.193423
262	62	0.115421	-0.04637	-0.151428	-0.0421686	0.0107061	-0.185077	-0.195355	-0.216075	-0.0263919	-0.0497285	-0.0275604	-0.126567	-0.216413	-0.0892848	-0.12432	-0.125853	-0.148167	-0.103561	-0.108841	-0.200622	0.107439	-0.0991296	0.015731	-0.128141	0.212372	-0.0939053	-0.157537	0.0205237	-0.0513848	-0.0471752	0.00281514	-0.0678872	-0.160603	-0.0714963	0.034038	-0.012232	-0.120198	-0.0545532	-0.0297913	-0.148987	-0.379982	-0.131467	-0.0417802	-0.139475	0.00538826	-0.0208222	-0.0122316	-0.182538
263	63	0.0949929	-0.00658831	-0.119158	-0.0679076	0.00580227	-0.125113	-0.147506	-0.137806	-0.0086673	-0.0848112	0.00321879	-0.10761	-0.182314	-0.0801709	-0.0399857	-0.0982957	-0.149954	-0.109591	-0.120942	-0.203376	0.100056	-0.0556998	0.0309678	-0.079349	0.232385	-0.0819604	-0.0806972	-0.0062754	-0.048564	-0.0414644	0.010307	-0.0178215	-0.112752	-0.0918127	0.0833342	0.00155304	-0.0551544	-0.0550199	0.059749	-0.159578	-0.318323	-0.114599	-0.0107528	-0.147093	-0.00876094	-0.0296193	-0.0063997	-0.154505
264	64	0.0743138	0.00790991	-0.0918269	-0.0892808	-0.00736772	-0.0801479	-0.106056	-0.0274238	0.0291829	-0.117484	0.0105337	-0.0819821	-0.115751	-0.0343706	0.0247902	-0.0389685	-0.119257	-0.0838697	-0.156309	-0.220989	0.0639742	-0.028802	0.0264077	-0.0232475	0.212921	-0.0525692	-0.031713	-0.0732901	-0.0149297	-0.101089	0.0103613	0.0115906	-0.0875721	-0.0990004	0.0963347	0.0137855	0.00831297	-0.0745606	0.119288	-0.150352	-0.240711	-0.116617	0.00582302	-0.160665	0.0129359	-0.0325648	-0.0358224	-0.0968978
265	65	0.0576915	0.0300343	-0.0332176	-0.0635041	-0.0198851	0.00526367	-0.0747086	0.0619599	0.0257516	-0.13981	0.0280628	-0.0534241	-0.0606484	0.020422	0.0656759	-0.0121775	-0.0668334	-0.037076	-0.156112	-0.240706	0.0111574	-0.067029	0.0176338	0.007507	0.195107	-0.0311038	0.0116921	-0.0823909	-0.0178176	-0.0809254	0.0128794	0.0549331	-0.0921655	-0.118565	0.121087	0.0250279	0.0505849	-0.0622396	0.162696	-0.147721	-0.153931	-0.108766	-0.020013	-0.169179	0.0135999	-0.0119735	-0.049975	-0.0408439
266	66	0.0605727	0.0780084	0.00861911	-0.0318867	-0.041745	0.0939304	-0.0358321	0.137879	-0.0230317	-0.117835	0.0495549	-0.0314288	-0.0423569	0.0192216	0.0846114	0.0115154	-0.0243729	-0.0129172	-0.111626	-0.219173	0.000150919	-0.0891356	0.0363206	0.0271891	0.169993	0.0154593	0.0898677	-0.0184848	-0.032647	-0.0611717	0.0162694	0.0820498	-0.0379944	-0.13725	0.156968	0.0330363	0.0657987	-0.0099208	0.171799	-0.133685	-0.0466412	-0.0990359	-0.0680269	-0.181937	0.00524392	-0.00207707	0.00557704	-0.00670815
267	67	0.0387327	0.117678	0.0446842	-0.00763915	-0.0355066	0.131962	0.01872	0.159954	-0.0480955	-0.103553	0.0540319	-0.00908806	0.0151325	-0.0220619	0.105905	0.0379774	0.0432277	-0.0158256	-0.0715614	-0.209303	-0.0221825	-0.0677376	0.0102626	0.0459342	0.11885	0.0564364	0.128318	-0.0206692	-0.0339202	-0.089546	0.0167294	0.0512856	0.0143318	-0.130312	0.170293	0.0541616	0.118714	0.0303667	0.162692	-0.0803925	0.0296547	-0.0958704	-0.0763524	-0.199881	0.0203972	-0.00578826	0.0211738	0.0296663
268	68	0.00839668	0.149379	0.0941084	0.00835065	-0.0301568	0.0727764	0.0647432	0.14662	-0.0305114	-0.141782	0.0707263	0.0242905	0.0646687	-0.0418343	0.138428	0.0507974	0.0890272	-0.0153955	-0.0626627	-0.19591	-0.0303338	-0.0401188	-0.0244516	0.0721506	0.0846463	0.0899899	0.142897	-0.0106155	-0.0192407	0.0332889	0.0278985	0.0303663	0.0408168	-0.10007	0.183651	0.0829625	0.142301	0.0362832	0.164073	-0.0492446	0.0959031	-0.0823919	-0.0494818	-0.20763	0.016221	-0.02291	-0.00661569	0.0767837
269	69	-0.00991595	0.176527	0.125458	-0.0274196	-0.0278878	0.0660971	0.107215	0.159714	-0.0549271	-0.151948	0.0739599	0.0531204	0.0550202	-0.0241702	0.157262	0.0551904	0.122286	-0.00528673	-0.0357565	-0.163943	-0.0156012	0.000116735	-0.00180089	0.0809834	0.0428616	0.140789	0.183561	0.0392921	-0.00607517	0.143221	0.0259526	0.0209453	0.108843	-0.102596	0.179114	0.102446	0.139828	0.00830304	0.160094	-0.0242122	0.148305	-0.0395251	-0.0382619	-0.173877	0.0269898	-0.0336863	0.0100723	0.0993819
270	70	-0.0345105	0.190166	0.137814	0.00289021	-0.0187923	0.0755881	0.143519	0.150108	-0.0644654	-0.103643	0.0898517	0.079607	0.0746963	0.0140789	0.149601	0.0693764	0.166751	0.0115633	0.0378131	-0.131943	-0.0315708	0.0405915	0.0217728	0.0525699	0.00212873	0.172449	0.186559	0.0191307	-0.00595657	0.107323	0.0134255	0.0440348	0.157837	-0.101798	0.163301	0.120626	0.131338	0.0271178	0.11952	0.0166307	0.179433	-0.0137232	-0.0442113	-0.140318	0.0392065	0.00320904	-0.0121707	0.10958
271	71	-0.0435319	0.195543	0.124587	0.0419299	-0.0360695	0.0179796	0.156593	0.149081	-0.0435497	-0.0382808	0.0859737	0.100713	0.10265	0.0404761	0.153063	0.0953778	0.171101	0.0185318	0.0866737	-0.0803024	-0.0374163	0.0572696	0.00494203	0.0481382	-0.0202401	0.188602	0.157224	-0.00875912	0.00798293	0.0349492	0.0140342	0.0660079	0.163416	-0.0717937	0.135387	0.130033	0.0968708	0.0420526	0.0783675	0.0504501	0.215934	0.00270015	-0.0431366	-0.130212	0.0302021	0.0333132	-0.0419979	0.144872
272	72	-0.0212135	0.188752	0.108712	-0.0227985	-0.0205911	-0.0382977	0.138682	0.160448	-0.0600138	0.0172317	0.0587935	0.116813	0.0898984	0.0712252	0.166704	0.0958162	0.155191	0.00199321	0.0988047	-0.0654821	-0.0307251	0.0546623	-0.0268853	0.0590805	-0.0372308	0.201389	0.137162	-0.0118528	-0.00947313	-0.0684375	0.0110225	0.030078	0.164885	-0.0603208	0.0882365	0.141852	0.0687427	0.00300645	0.0728551	0.054822	0.226398	0.0243291	-0.0353124	-0.0788513	0.0447712	0.0349734	-0.0266272	0.15815
273	73	-0.00738075	0.168166	0.0923173	-0.0774752	0.0221664	-0.0174698	0.114945	0.111601	-0.034207	0.0351913	0.051507	0.122621	0.0718949	0.123424	0.174536	0.1005	0.147592	0.0184757	0.0912939	-0.0466669	-0.0338854	0.0610936	-0.0493857	0.030345	-0.0285617	0.207923	0.11592	-0.0129711	-0.0239626	-0.0860099	-0.00283229	-0.00696071	0.144465	-0.0456366	0.0595065	0.154129	0.0395546	0.0135348	0.0570885	0.059857	0.211511	0.0284265	-0.0267527	-0.0364947	0.0399072	0.0143331	-0.0340704	0.12858
274	74	-0.019161	0.140712	0.0667751	-0.114007	0.0354068	0.0636128	0.0928999	0.046295	0.00753886	0.00638729	0.0175709	0.108495	0.0539926	0.112558	0.193628	0.123502	0.113257	0.0373681	0.083523	0.00820246	-0.029436	0.0637392	-0.0677805	0.00357607	-0.0265277	0.203709	0.0872814	-0.0393616	-0.00144684	-0.0577968	-0.0253097	-0.0228671	0.135706	-0.0225661	0.0303825	0.145235	-0.000178726	0.029263	0.0278828	0.0987487	0.18417	0.0489209	-0.00883772	-0.00388674	0.0237913	0.00549662	-0.0460039	0.0971362
275	75	-0.0225367	0.118775	0.0604885	-0.102997	0.030812	0.0964539	0.0760021	0.0301061	-0.000987235	-0.00887724	-0.00933704	0.108031	0.0258756	0.0195314	0.206909	0.126246	0.0756892	0.0399995	0.0882501	0.0656757	-0.0293831	0.0352793	-0.0734099	-0.00881819	-0.0213308	0.179198	0.0665907	-0.070035	-0.0179774	-0.135214	-0.0347644	-0.0402482	0.143747	-0.00862719	-0.0153891	0.142046	-0.0456341	0.0357574	0.0109283	0.10266	0.138248	0.0609566	0.0089689	0.035615	0.00977093	0.0262378	-0.091463	0.0788973
276	76	-0.0177816	0.0861508	0.0270549	-0.0314716	0.0036051	0.113696	0.0683717	0.0444844	0.0179582	0.0641487	-0.0198855	0.114476	0.00188443	-0.0474194	0.214334	0.127145	0.0427543	0.0492901	0.0741631	0.0979676	-0.0431582	0.0217364	-0.0311695	-0.0159096	-0.0123655	0.153272	0.0307777	-0.0107981	-0.0359996	-0.135619	-0.0240395	-0.0104799	0.119826	0.0235562	-0.0645281	0.14987	-0.102817	0.0485084	-0.00447344	0.0926946	0.0819168	0.044806	-0.00497957	0.0614871	-0.0165522	0.00358805	-0.101773	0.06603
277	77	-0.0281292	0.0356864	-0.00104833	-0.0358645	-0.00880362	0.0641347	0.0381566	0.0325404	0.0625838	0.134288	-0.0526679	0.11497	-0.0479619	-0.0549173	0.204076	0.112354	-0.0268717	0.0439138	0.0617844	0.105617	-0.0459453	0.0165074	0.0120969	-0.0224132	-0.015651	0.123921	-0.0204965	0.0367248	-0.0291173	-0.130933	-0.0298499	0.002983	0.112216	0.0439961	-0.117444	0.13599	-0.125107	0.012577	-0.0182897	0.0939618	0.0485084	0.0399248	0.00705184	0.107936	-0.0282348	-0.0338683	-0.0921407	0.0249537
278	78	-0.0360564	0.0057959	0.00449519	-0.0222875	-0.000715394	-0.116713	0.00838691	-0.00934025	0.0763815	0.134754	-0.0789275	0.11962	-0.0957358	-0.0216439	0.153151	0.0875223	-0.0989506	0.0591872	0.083486	0.141656	-0.0365435	-0.0124412	0.0135604	-0.0344393	-0.0062359	0.0854491	-0.0309419	-0.0105356	-0.0462057	-0.154634	-0.032487	-0.0394003	0.102078	0.0373499	-0.148822	0.116016	-0.136838	-0.000123036	-0.0176846	0.101464	0.0127489	0.0269449	0.0681511	0.11329	-0.0339143	-0.0351836	-0.109367	0.00220789
279	79	-0.0426223	-0.0213376	-0.00661433	0.0448855	-0.00771178	-0.141183	0.000228254	-0.0308022	0.0893284	0.122989	-0.090522	0.112194	-0.105097	-0.00371345	0.130584	0.0838826	-0.131543	0.034766	0.0990449	0.178359	-0.0361197	-0.010009	-0.0131285	-0.0263235	-0.00983548	0.052679	-0.0248226	-0.0353609	-0.0467855	-0.0514032	-0.0337255	-0.0944973	0.0658736	0.0546087	-0.172984	0.110275	-0.160249	-0.0070144	-0.0130788	0.109004	-0.0342785	0.0139549	0.0907932	0.117499	-0.0331475	-0.0254493	-0.0635944	-0.00431572
280	80	-0.0367578	-0.05928	-0.0246849	0.0598128	-0.0234617	-0.0636554	-0.000577297	-0.0357161	0.0965459	0.0951795	-0.099013	0.100254	-0.118841	-0.0341725	0.106927	0.0679265	-0.146355	-0.0240052	0.061632	0.185492	-0.0409815	0.01493	-0.0647746	-0.0200753	-0.0202057	0.00803068	-0.0289325	-0.02993	-0.0590332	-0.033766	-0.059924	-0.104932	0.0496339	0.0719514	-0.198812	0.0941258	-0.145998	-0.0392105	-0.0167751	0.0908493	-0.0520357	0.000757052	0.0836447	0.155714	-0.0354926	-0.00811069	-0.0252717	-0.0382763
281	81	-0.0253346	-0.0774672	-0.0239382	0.0588881	-0.019825	-0.0535699	-0.0112664	-0.0589688	0.0792065	0.0402548	-0.098929	0.0963315	-0.128713	-0.0389342	0.0438499	0.0564649	-0.153171	-0.0131449	0.00190481	0.191391	-0.02971	-0.00900473	-0.08924	-0.036538	-0.00689813	-0.0403568	-0.01442	-0.0256198	-0.0460398	-0.051356	-0.0569782	-0.0748969	0.04247	0.0621558	-0.173762	0.0745033	-0.12204	-0.018429	0.0109595	0.10315	-0.0741597	0.000780112	0.0631354	0.141247	-0.0336318	-0.0163324	-0.0059929	-0.0325946
282	82	-0.0373202	-0.0934359	-0.0356828	0.0587655	0.00416314	-0.019478	-0.0433591	-0.0715133	0.0578199	-0.0152565	-0.0861946	0.0900128	-0.144721	0.00886887	0.0241103	0.0483559	-0.154925	-0.0265756	-0.0260078	0.191302	0.00559938	-0.00783918	-0.0473443	-0.0185086	-0.00346238	-0.0645132	0.00306866	-0.0294697	0.00928296	-0.00415531	-0.0263965	-0.096624	0.0419742	0.0716587	-0.135826	0.0513402	-0.118085	-0.0555733	0.0609826	0.117727	-0.094641	0.0327515	0.0441081	0.126747	-0.028543	-0.0386974	0.0127709	-0.015528
283	83	-0.0281752	-0.106705	-0.0498719	0.034508	-0.00199337	-0.0657361	-0.0677129	-0.0643223	0.0528731	-0.0716969	-0.0809975	0.0754268	-0.148404	0.0651636	0.0145627	0.0291986	-0.138916	-0.0433438	-0.0503828	0.182507	0.0157573	0.022391	-0.0064547	0.0115216	-0.014602	-0.0842694	-0.00147814	-0.0316902	0.0129426	-0.0813207	-0.013422	-0.130545	0.0319423	0.0690961	-0.112764	0.0049835	-0.0797412	-0.105166	0.0989166	0.0987214	-0.0891895	0.0188873	0.0511211	0.134356	-0.0332731	-0.0226963	-0.0106186	-0.0406081
284	84	-0.00617935	-0.119077	-0.0345401	0.0183658	-0.0344405	-0.108993	-0.0645091	-0.0628666	0.0392944	-0.0841462	-0.0811213	0.0500226	-0.128137	0.0788096	-0.00738207	0.01324	-0.103678	-0.0080065	-0.0775007	0.152154	0.00339873	0.00687431	0.0100065	-0.0040193	-0.0256439	-0.117085	-0.00697687	-0.030658	0.00655727	-0.0966283	-0.014046	-0.125406	0.0138248	0.0354868	-0.0771901	-0.0238732	-0.0363509	-0.0423241	0.143528	0.0806326	-0.0815423	-0.00582317	0.0244245	0.108905	-0.010016	0.013168	-0.00144169	-0.0474241
285	85	-0.0161918	-0.139778	-0.0125965	0.0536255	-0.0318885	-0.0999619	-0.0697716	-0.0857171	0.0116887	-0.0555199	-0.0689691	0.0221607	-0.11728	0.0459034	-0.0276332	-0.00620929	-0.0818633	-0.0226383	-0.0713085	0.127744	-0.00649723	-0.00577073	-0.0102006	-0.0163316	-0.0427605	-0.13517	0.00653365	0.0042359	0.0254636	0.0226409	-0.0161895	-0.121101	-0.00981926	0.0188458	-0.0601887	-0.0310833	0.000265087	-0.0116249	0.163043	0.0598127	-0.0741892	0.00231954	-0.0397803	0.096267	0.0155288	0.0163976	0.0314607	-0.0302253
286	86	-0.0297264	-0.129732	0.00555434	0.0596128	-0.0230597	-0.15877	-0.0919599	-0.1379	0.0261953	-0.0584604	-0.0470473	-0.00122643	-0.0939651	0.048411	-0.0690595	-0.0240046	-0.0802901	-0.0435582	-0.0545087	0.0951166	0.0053806	-0.024928	-0.0210272	0.0062207	-0.0671778	-0.127548	-0.000417977	0.0345762	0.0302724	0.147545	-0.0316662	-0.101909	-0.0597997	0.0133939	-0.0160818	-0.0485077	0.0401778	-0.0386571	0.168747	0.0666103	-0.076097	-0.00505147	-0.0821822	0.0906503	0.00978113	0.00427931	0.0107865	-0.0319299
287	87	-0.0375833	-0.116545	0.00860406	0.0606258	-0.00453448	-0.118564	-0.0967801	-0.184967	0.0292178	-0.0771697	-0.0145587	-0.0215408	-0.0434835	0.0775561	-0.0794228	-0.0277293	-0.048047	-0.0330158	-0.0394106	0.0487295	0.0515696	-0.0452193	-0.0135773	0.0272557	-0.0770547	-0.122945	-0.0243326	0.0128759	0.0344483	0.145841	-0.0487958	-0.050874	-0.0831671	0.0139119	0.0449475	-0.0688716	0.0522976	-0.051908	0.175777	0.0614636	-0.0645944	0.0241287	-0.0528775	0.0749743	0.00834832	0.0241199	0.0155698	-0.0284624
288	88	-0.0519511	-0.113256	-0.0100911	0.0962324	0.0171255	0.0026637	-0.0950082	-0.181384	-0.0178921	-0.0690268	0.0124039	-0.0283309	-0.0126744	0.0569435	-0.0672792	-0.0223879	-0.0304037	-0.0288954	-0.0259258	0.0373863	0.0641706	-0.030862	-0.0148167	0.0397153	-0.0853221	-0.127699	-0.0190564	0.0393697	0.0668883	-0.0207668	-0.0301361	-0.00221051	-0.0890063	0.0108629	0.0567591	-0.0801145	0.0862949	-0.0602219	0.173661	0.0253489	-0.0612128	0.0431617	-0.00729565	0.0923876	0.0370437	0.0549617	0.0361354	-0.00872049
289	89	-0.0674649	-0.101478	-0.0119987	0.0730652	0.0241584	0.0495171	-0.0918704	-0.147497	-0.0181027	-0.0675731	0.0159541	-0.0392482	0.0221777	0.0402946	-0.0791706	-0.00692139	-0.0522758	-0.0261879	-0.0255609	0.0172266	0.052714	-0.0219581	-0.00945668	0.0262913	-0.108105	-0.134996	-0.0187738	0.0853795	0.0929633	-0.0457371	-0.00410382	0.0319268	-0.125682	-0.0133612	0.0856492	-0.0775647	0.143497	-0.0546035	0.176368	-0.00257222	-0.100224	0.0193482	-0.0239022	0.0722714	0.042186	0.0421364	0.0423195	-0.00817992
290	90	-0.0747871	-0.110544	-0.0124445	0.00438305	0.0289389	0.0582099	-0.0762613	-0.124961	0.00146188	-0.0919619	0.0123897	-0.0516784	0.0737737	0.0100716	-0.0871672	0.00474064	-0.0420482	-0.0210767	-0.0308049	-0.00280907	0.0843547	-0.019141	0.0103659	0.00208292	-0.122002	-0.140706	-0.0377292	0.0638403	0.0893782	0.0360262	0.00239907	0.0513669	-0.139977	-0.01307	0.130763	-0.0828577	0.155824	-0.0513413	0.167783	-0.0204156	-0.145427	0.0452657	-0.00894745	0.0338389	0.0464496	0.0113346	0.0721902	-0.0308229
291	91	-0.0969463	-0.104679	-0.0261784	-0.0162836	0.0286855	-0.00583327	-0.0784099	-0.0747055	-0.00585672	-0.109329	0.0159376	-0.0645196	0.078301	-0.080503	-0.0924853	-0.0114289	-0.0324992	-0.021258	-0.0723185	-0.0197567	0.116423	0.00220772	0.0164333	0.0125282	-0.120734	-0.133874	-0.0315527	0.0554678	0.0939331	-0.00395668	0.0165763	0.0560283	-0.137778	0.0163876	0.137108	-0.0929471	0.151357	-0.0484073	0.134692	-0.0197853	-0.154883	0.0594102	-0.000466808	0.048209	0.0737774	-0.00828512	0.100815	-0.0460272
292	92	-0.115952	-0.0782399	-0.0380171	0.00389217	0.0403773	-0.120123	-0.0629636	-0.00128098	-0.00716763	-0.0858912	0.0441919	-0.0785455	0.0932575	-0.0835228	-0.0980358	-0.0169904	-0.0565192	-0.0166825	-0.104555	-0.0388957	0.110279	0.0274226	0.038325	0.02881	-0.121075	-0.10933	-0.0317944	0.0887647	0.0859918	-0.0130843	0.0122127	0.0808594	-0.149791	0.0184941	0.145916	-0.0881802	0.141224	-0.0531877	0.0877567	-0.00946799	-0.117031	0.0415904	-0.050754	0.0594965	0.0722839	-0.0168949	0.124734	-0.0445999
293	93	-0.0926439	-0.0710928	-0.0514996	0.0103586	0.0427052	-0.145736	-0.0285522	0.0435184	0.00102304	-0.044757	0.0764755	-0.0614413	0.141165	-0.02352	-0.0975248	0.0108478	-0.0630517	-0.0152824	-0.0957643	-0.0407895	0.11368	0.0293406	0.0277489	0.0109546	-0.124584	-0.0886272	-0.0609864	0.0937311	0.0716252	0.00409426	0.00289165	0.119739	-0.137517	0.00819181	0.152794	-0.0780586	0.122726	-0.0412617	0.0599339	-0.0270851	-0.0815753	0.051804	-0.0564816	0.0667607	0.0741739	-0.00727162	0.106404	-0.0253763
294	94	-0.0879665	-0.0568353	-0.0478159	-0.00828705	0.0443178	-0.0845949	-0.0320531	0.0320776	0.00359678	-0.0022781	0.0881873	-0.0425987	0.149271	-0.0366542	-0.0896688	0.00521252	-0.0455322	-0.0112982	-0.0881254	-0.0431178	0.116301	0.024947	0.00330403	0.00489074	-0.11418	-0.0723956	-0.0762009	0.0547674	0.0700336	0.0160969	0.0213674	0.146033	-0.115529	0.0170974	0.141687	-0.0720061	0.0943782	-0.0156164	0.0398246	-0.0465119	-0.0820032	0.05464	-0.0577731	0.0390834	0.0804244	-0.00656454	0.100921	-0.0130261
295	95	-0.0936962	-0.0403096	-0.0273545	0.00220806	0.078233	0.0313332	-0.0254223	0.0272044	-0.00209318	0.0503613	0.0909636	-0.0453036	0.162653	-0.0793742	-0.0780044	-0.00114268	-0.0211943	0.0389561	-0.0328866	-0.0368316	0.0822351	0.0078424	0.0225952	0.0240508	-0.0877268	-0.0474635	-0.0760489	0.0095975	0.0533051	0.0495961	0.0214638	0.169581	-0.119097	0.0124653	0.136972	-0.0657199	0.063171	-0.0106914	-0.0271312	-0.0345881	-0.0894125	0.0388283	-0.0588026	0.000350915	0.0722031	0.0282238	0.125352	-0.0374418
296	96	-0.071512	-0.0140535	-0.0253404	0.0163416	0.0809174	0.107114	-0.00106525	0.0607498	-0.000398202	0.0658132	0.0896771	-0.0478467	0.174945	-0.0956829	-0.0621631	0.00373246	-0.00911588	0.0485392	0.0150209	-0.0360595	0.0533823	-0.0048318	0.0472589	0.0411213	-0.0694656	-0.0295315	-0.062433	-0.00577533	0.0225362	0.0265628	0.0223671	0.176002	-0.122689	0.0181701	0.131367	-0.0551022	0.0298737	0.0616524	-0.0542146	-0.0378936	-0.0805095	0.0221574	-0.00265665	-0.00373774	0.0736812	0.0530467	0.102573	-0.0242031
297	97	-0.038266	0.0336722	-0.029594	-0.035614	0.0508399	0.131331	0.0121151	0.104343	0.00490954	0.0419383	0.0959898	-0.0475049	0.159397	-0.0393803	-0.0382565	0.000530939	0.00612505	0.0113458	0.0107593	-0.0293487	0.0548144	0.0205485	0.0460368	0.0263955	-0.0438922	-0.00355049	-0.0530719	0.0305921	0.00888691	0.0750037	0.0224595	0.135502	-0.0870888	0.0268393	0.112335	-0.0427479	0.000484128	0.129482	-0.0396507	-0.0408138	-0.0453112	0.00353887	0.0123633	-0.0319404	0.0526793	0.0155229	0.0952851	0.0235221
298	98	-0.0123339	0.0514596	-0.0213882	-0.0302431	0.00613384	0.190039	0.0345695	0.130036	0.00301444	0.076244	0.0938996	-0.0368935	0.179086	0.0716	-0.0239287	0.00528946	0.0631643	0.0375645	0.0357114	-0.0212899	0.038234	0.0165522	0.0604556	0.0157574	-0.0187781	0.039082	-0.0376697	0.0312375	-0.0037115	0.0954616	0.0341671	0.112571	-0.0527727	0.00247607	0.0847567	-0.0407623	-0.014112	0.0477677	-0.0722381	-0.0334825	-0.00587582	-0.00923399	-0.0275359	-0.0448529	0.0376764	0.00376389	0.0986999	0.0220602
299	99	0.00613	0.0640483	-0.0047055	0.013931	-0.00348654	0.16171	0.0649202	0.144291	-0.000970034	0.13789	0.0811863	-0.0294031	0.185365	0.0753603	-0.0135574	-0.0122432	0.102508	0.0571009	0.0368382	-0.0254777	0.00868561	-0.0064112	0.0767713	0.0442041	0.0180822	0.0739849	0.0127909	0.000540743	-0.0154226	-0.00123993	0.0508112	0.0769407	-0.0565076	0.0245175	0.0749377	-0.0425505	0.00166142	0.0024492	-0.0908791	-0.0331195	0.0242599	-0.00426891	-0.0271525	-0.0361718	0.0423417	-0.0212345	0.0660749	0.0244862
300	100	0.0460835	0.105152	0.00969406	-0.0313401	0.0270309	0.0944491	0.0927692	0.129148	-0.0168208	0.139656	0.0738208	-0.036975	0.144006	0.000830976	0.0198532	-0.0416564	0.11832	0.0376798	0.0203933	-0.0228055	-0.0095807	0.00616438	0.0712779	0.0805462	0.0776313	0.1019	0.0516861	-0.00288266	-0.0145427	-0.0275259	0.0284775	0.00617864	-0.0455156	0.066854	0.0596984	-0.0235469	0.016615	0.0745813	-0.0898064	-0.0211726	0.0637907	-0.0119025	0.00216381	-0.0813296	0.0272734	-0.0499091	0.0296973	0.0587665
301	101	0.0788256	0.136573	0.0145754	-0.0434499	0.0216585	0.0599118	0.100085	0.101012	-0.0452423	0.138182	0.0511661	-0.0383318	0.110079	-0.0157503	0.0281044	-0.0375061	0.132383	0.0373071	0.0309626	-0.0301439	-0.0153107	0.0306592	0.044874	0.0747035	0.113733	0.130312	0.0650249	-0.00959145	-0.0175937	-0.0579171	0.01946	-0.0128184	-0.0133531	0.0881796	0.0328113	-0.0175433	0.0109248	0.0886812	-0.104115	0.000477733	0.0867839	-0.0239879	0.0233372	-0.108165	0.0188127	-0.0226203	0.017164	0.0922842
302	102	0.103361	0.151536	0.0281089	-0.00823933	0.0144522	0.0479256	0.0991877	0.0772362	-0.0781343	0.148975	0.0370008	-0.0339195	0.106468	-0.0164951	0.0347165	-0.0337557	0.130949	0.0406973	0.0387638	-0.0263128	-0.0323522	0.0250132	0.0452192	0.0621555	0.139906	0.14567	0.0692499	-0.0303621	-0.0193427	0.00726857	0.0306176	0.00276936	0.0276858	0.121459	0.0278002	-0.0356756	0.033479	0.0760463	-0.094627	-0.00870378	0.116004	-0.0130998	0.0391339	-0.0888045	0.0149128	-0.00453666	0.0191503	0.109476
303	103	0.123225	0.164949	0.0446885	0.00245013	0.0359559	0.101096	0.12239	0.0575214	-0.0965915	0.120204	0.0310036	-0.0282922	0.0745151	-0.0305623	0.0485209	-0.0385616	0.149314	0.0229095	0.0688006	-0.0211849	-0.0662807	-0.012533	0.0396983	0.0753665	0.158795	0.137665	0.0549118	-0.0402242	-0.0141204	0.0781639	0.0366808	-0.015643	0.0741441	0.130822	0.00399675	-0.0337675	0.0664886	0.0649585	-0.0844425	-0.042309	0.162991	-0.0270903	0.0290763	-0.0862663	0.00522056	-0.000304107	0.0534313	0.117571
304	104	0.124292	0.165589	0.0544947	0.0200961	0.0220668	0.138938	0.127139	0.0527908	-0.105178	0.106055	0.017111	-0.0227453	0.0155179	-0.0178177	0.046801	-0.05059	0.157409	0.0298845	0.0900912	-0.0134904	-0.0584547	-0.0215256	0.0275021	0.0622106	0.143059	0.130971	0.0542891	-0.00930227	-0.0345609	0.0174932	0.045536	-0.0368178	0.0936745	0.116167	-0.0361835	-0.0258529	0.0749278	0.0168263	-0.106169	-0.064243	0.163604	-0.028924	0.036004	-0.0842631	-0.0168595	-0.000166783	0.0599702	0.1289
305	105	0.146991	0.141417	0.0805518	0.00390497	-0.00926576	0.112016	0.0981774	0.0468879	-0.116938	0.103221	0.00634035	-0.0263728	-0.00969094	0.0142952	0.0501464	-0.0512019	0.125934	0.0541657	0.0867494	-0.0231321	-0.0554504	0.00189861	0.00975174	0.0544485	0.133022	0.126661	0.0841638	0.00638169	-0.0549449	0.0955647	0.0266149	-0.0408991	0.127992	0.0775251	-0.0505115	-0.0248938	0.0838299	-0.00525394	-0.114271	-0.0610429	0.164406	0.013323	0.0692352	-0.0524919	-0.0539885	0.0155898	0.00271443	0.110816
306	106	0.149643	0.118376	0.0716604	-0.0496575	-0.0267259	0.0918937	0.0922641	0.00909505	-0.108434	0.0374855	-0.00433735	-0.0285188	-0.0187252	0.0329982	0.0397414	-0.0435766	0.111344	0.026086	0.107164	-0.0443882	-0.102459	-0.00790102	-0.0218793	0.0758058	0.146932	0.115117	0.0830245	-0.0351736	-0.0301622	0.135106	0.0062344	-0.0465434	0.192595	0.0439681	-0.0665867	-0.0258416	0.0902266	-0.0151013	-0.104885	-0.0488483	0.165615	0.00943652	0.0568621	-0.0327046	-0.0615383	0.0373165	-0.0722238	0.112077
307	107	0.13922	0.106322	0.0425454	-0.0933501	-0.0351759	-0.00717023	0.0886999	-0.00817852	-0.0900311	-0.000735104	-0.00490577	-0.0307709	-0.0595534	0.0161401	0.0321635	-0.0371391	0.103222	0.0212658	0.0952984	-0.0180275	-0.093411	-0.0249821	-0.0336458	0.0585077	0.152533	0.100558	0.0533894	-0.060322	-0.0131239	-0.00634518	0.0116214	-0.0704131	0.200968	0.0388735	-0.0823703	-0.0215269	0.0674922	-0.0102757	-0.104313	-0.0491485	0.133346	-0.0147606	0.0540118	-0.0317559	-0.0729064	0.0442678	-0.103066	0.125841
308	108	0.123239	0.0901656	0.0465247	-0.0689395	-0.0331832	-0.0677344	0.070681	-0.0119579	-0.0543674	0.0608105	0.00917939	-0.0321011	-0.0890419	-0.0271839	0.0366365	-0.0381671	0.0735495	0.031616	0.0421324	-0.0164615	-0.0698386	0.0146635	0.00883731	0.032277	0.130824	0.0814255	0.0369996	-0.0437568	-0.0183855	-0.0765089	0.0233134	-0.0518794	0.201549	-0.00599077	-0.100469	0.000503631	0.0324555	-0.00828392	-0.100039	-0.049991	0.116846	-0.0191867	0.0945395	-0.0110142	-0.0832025	0.0415348	-0.0873733	0.0703413
309	109	0.0630535	0.0677064	0.0325904	-0.00744333	-0.0252815	-0.0521859	0.0419383	-0.0241399	-0.0277598	0.0894394	-0.00782054	-0.0146698	-0.109826	-0.0652127	0.004433	-0.038092	0.031235	-0.0302399	0.0223869	-0.0287218	-0.0779754	0.0105042	-0.00602859	0.0332563	0.098089	0.0664963	0.0189821	-0.0218716	-0.0125691	-0.0295044	0.00425626	-0.00128567	0.229613	-0.0469464	-0.116298	0.0130025	0.0351613	-0.0401874	-0.0976312	-0.0447617	0.112349	-0.0478642	0.0833798	0.021247	-0.0703147	0.0336543	-0.0475003	0.0268717
310	110	0.0397551	0.0461579	0.0139293	-0.00604789	-0.0136195	-0.136565	0.0171982	-0.0343883	-0.0312037	-0.00294059	-0.0313001	-0.0063642	-0.0978958	-0.0750977	-0.0338935	-0.0143674	-0.00907472	-0.0353195	0.0105205	-0.0061455	-0.0567798	-0.0208608	-0.0164042	0.00618481	0.0766167	0.0408708	0.00139332	-0.0659966	0.000876405	-0.0313956	-0.0224231	-0.00635029	0.196542	-0.0840654	-0.130536	0.014529	0.029142	-0.0275365	-0.108873	-0.0214587	0.0763114	-0.0476156	0.0224046	0.0275881	-0.0803049	0.0135001	-0.0617543	0.0235369
311	111	0.0446768	0.0228593	0.0130902	-0.0051114	-0.00609709	-0.205417	0.020565	-0.0252788	-0.00438663	-0.129619	-0.0340454	-0.0103553	-0.080763	-0.0517862	-0.0448543	0.00605207	-0.0388548	0.0055255	-0.0148879	-0.020723	-0.0517917	0.0348928	-0.00361046	-0.0427992	0.0506378	0.0178549	-0.00110146	-0.0794474	-0.00587033	-0.0152186	-0.00331678	-0.0248077	0.174673	-0.12425	-0.146565	0.00389539	-0.0164918	-0.0358972	-0.101744	0.0068948	0.0428782	-0.0218213	-0.0149829	0.0270705	-0.0773886	0.0184446	-0.0885436	-0.0179497
312	112	0.00148007	-0.00952197	0.0101956	0.0480383	-0.0236331	-0.0747894	0.0176136	-0.00935898	0.00464149	-0.147235	-0.0512206	-0.00831493	-0.0954843	-0.0516214	-0.0508529	0.00158842	-0.0643158	-0.0139741	-0.0214557	-0.00510673	-0.0523948	0.0656695	-0.00410495	-0.0630076	0.000369816	-0.00571779	-0.00881584	-0.0200176	-0.0318844	0.140489	0.0129703	-0.0306661	0.190468	-0.105576	-0.149364	-0.00606074	-0.0319459	-0.0688792	-0.0850919	0.0280393	0.023879	-0.00893471	-0.0306502	0.0221536	-0.0642113	0.0400018	-0.0891415	-0.0571762
313	113	-0.0281382	-0.0309395	-0.00410823	0.0417254	-0.0184787	0.0601989	0.00838499	-0.00249072	0.0191747	-0.100837	-0.0535522	-0.0100126	-0.0858832	-0.0226658	-0.0395997	-0.00338205	-0.088358	-0.00838981	-0.0409197	0.0212046	-0.0255411	0.024559	-0.0189647	-0.0532599	-0.0552715	-0.0301519	-0.00969077	-0.0222489	-0.0230734	0.157542	-0.0049325	-0.0492447	0.161999	-0.0943896	-0.138973	0.00568205	-0.0425179	-0.0526509	-0.0802797	0.0381985	-0.00176319	-0.0120102	-0.043528	0.0220672	-0.0733148	0.00510035	-0.0815806	-0.0554956
314	114	-0.0307397	-0.0338883	-0.0280863	-0.0347181	-0.008518	0.0787196	-0.00287225	-0.0102895	0.0861962	-0.0984535	-0.0411848	0.000887935	-0.0889385	0.0379518	-0.0250045	0.00585754	-0.0845556	-0.00347585	-0.0692175	-0.00483185	-0.0171226	0.00618374	-0.0059417	-0.0541955	-0.0591704	-0.0315335	-0.0148454	-0.0251807	-0.00919147	0.0417795	-0.0119512	-0.0204743	0.122223	-0.101629	-0.132222	0.00347559	-0.078273	-0.019492	-0.0705718	0.0427293	-0.0257375	-0.0350409	-0.0479561	0.0500563	-0.0781579	-0.0170332	-0.0749196	-0.0454711
315	115	-0.0474105	-0.0445192	-0.0256053	-0.0542315	-0.00451981	0.0802133	-0.0180302	-0.00841171	0.114709	-0.0911094	-0.0490871	0.0117119	-0.099029	0.0456932	-0.0179633	0.00759531	-0.0645214	-0.0353603	-0.0861671	0.00947675	-0.0319899	0.0142931	-0.0115765	-0.0972492	-0.0465566	-0.0517687	-0.0276137	0.0224971	-0.0391225	-0.0130827	-0.0158795	0.0177284	0.0606316	-0.126159	-0.12302	0.00268203	-0.0802385	0.0439245	-0.0609943	0.0515868	-0.0456687	-0.0254982	-0.0456129	0.0532764	-0.054504	0.0035227	-0.0753485	-0.0570198
316	116	-0.0499798	-0.0575475	-0.0313405	-0.0492295	0.0280009	0.039557	-0.0248888	0.0108371	0.121673	-0.090226	-0.0433637	0.00567543	-0.0569414	0.0720091	-0.0049435	0.00959294	-0.058886	-0.0211578	-0.0829167	0.0410997	-0.0298046	-0.00302539	-0.0207796	-0.122389	-0.0677489	-0.0594006	-0.0215947	0.0137015	-0.0383294	-0.0916521	-0.0242847	0.0106901	0.00156329	-0.142344	-0.0963214	0.0133348	-0.0706901	0.0238163	-0.0391992	0.0630901	-0.0631386	0.00319528	-0.0389713	0.0168162	-0.0328903	-0.0078472	-0.0800456	-0.0825445
317	117	-0.0606127	-0.0666699	-0.0288063	-0.0304788	0.0209777	0.028969	-0.0412896	0.0257158	0.15829	-0.119164	-0.0509243	0.0105697	-0.0386134	0.0169275	0.0180594	0.0165138	-0.0395793	-0.0147768	-0.0707031	0.0220362	-0.00890641	-0.02433	-0.0269991	-0.104979	-0.0799422	-0.0494679	-0.024604	-0.0292235	-0.0144329	-0.105764	-0.0264561	-0.0274921	-0.0472128	-0.10523	-0.0591458	0.00585607	-0.0816256	-0.0375275	-0.0256982	0.062805	-0.0709665	0.00270928	-0.0443487	0.015395	-0.0284749	-0.0510965	-0.0594633	-0.0855874
318	118	-0.0755487	-0.0659262	-0.0175727	0.0134096	-0.0171733	0.10155	-0.0671498	0.0136121	0.181954	-0.0806759	-0.0653004	0.013526	-0.0451494	-0.0577957	0.04193	0.0181108	-0.0421902	-0.0430028	-0.0789009	0.00552105	0.00471577	-0.0276884	-0.0165911	-0.0927174	-0.0529428	-0.061248	-0.0327538	-0.0281146	-0.00886421	-0.0488662	-0.0120537	-0.050525	-0.100822	-0.0940292	-0.0338699	0.0067038	-0.0846589	0.0205895	-0.0172644	0.041849	-0.0651676	-0.00857289	-0.0316834	-0.0137818	-0.0193738	-0.0687454	-0.0345924	-0.0910599
319	119	-0.0519394	-0.0522503	-0.0165816	0.00936751	-0.0367265	0.0358834	-0.0841018	-0.0269611	0.179261	-0.0585393	-0.0520519	0.00446635	-0.0406439	-0.0237314	0.0445809	-0.00152664	-0.0478116	-0.0177499	-0.0558907	0.00598149	-0.00574531	-0.0246933	0.0026425	-0.0827957	-0.0435957	-0.0522251	-0.04288	-0.00927796	0.00450929	-0.0153994	0.00338119	-0.0270422	-0.109827	-0.11337	-0.0207452	0.0225347	-0.0987815	0.0436706	0.0122623	0.0212554	-0.0595325	-0.00899816	-0.0143543	-0.0475614	-0.0301981	-0.0287233	-0.026358	-0.11288
320	120	-0.0301805	-0.0595148	-0.021868	0.00894912	-0.032613	-0.13669	-0.0714415	-0.0286045	0.193208	-0.0975388	-0.0506017	0.00978666	-0.0427348	-0.0286863	0.0400771	-0.00219522	-0.0166529	0.00471055	-0.0251477	-0.00302385	0.00226514	-0.0224293	-0.0244135	-0.0607269	-0.0582385	-0.0491191	-0.0448458	0.00866896	0.0263488	0.0187483	0.0195681	-0.00731053	-0.138746	-0.0861659	-0.00334468	0.0262983	-0.101894	-0.0113614	0.0356227	0.0224076	-0.0608642	0.0188276	-0.0212551	-0.0433915	-0.0260411	-0.019451	0.00759391	-0.108558
321	121	-0.0343315	-0.0660596	-0.0419353	0.0204582	-0.0143719	-0.13192	-0.0467768	-0.0238179	0.195457	-0.0703665	-0.0580385	0.0265848	-0.0204088	-0.0568352	0.0491275	0.00952169	0.005468	-0.0195598	-0.0414564	-0.0085905	0.0412648	-0.0243376	-0.0283031	-0.0665446	-0.0492708	-0.0563933	-0.0324132	0.0107724	0.0311615	0.015623	0.0216265	-0.0105705	-0.171661	-0.0206412	0.0148092	0.0240281	-0.0737798	0.00044739	0.0620482	0.0210748	-0.0431547	0.0378619	-0.00448539	-0.0582775	0.0113835	-0.0447653	0.0154885	-0.0885465
322	122	-0.00792958	-0.0541371	-0.026555	0.0148272	-0.0154524	-0.0682927	-0.0445508	-0.020659	0.147221	-0.0129422	-0.0418204	0.0337862	-0.0191969	-0.0474927	0.0488239	0.00549756	0.0191306	-0.00673292	-0.0532923	-0.00131884	0.0365104	-0.0282147	-0.0136999	-0.0601531	-0.0174203	-0.0442345	-0.0293695	-0.00655256	0.0242662	-0.0343998	-0.00255447	0.00507576	-0.169175	-0.0140429	0.0244187	0.0228215	-0.0693758	0.0203154	0.0875846	0.0110805	-0.0296794	0.0317778	-0.0112377	-0.0559607	0.00830988	-0.0332832	-0.0140608	-0.0686443
323	123	0.0141543	-0.0644736	-0.0055694	0.0324923	0.00412619	-0.102003	-0.0381731	-0.00703467	0.127055	0.016582	-0.0280119	0.0326429	-0.0201282	-0.0434127	0.0408403	-0.00548968	0.02104	0.00512307	-0.0100391	-0.0136395	0.0150809	-0.0384643	0.0087874	-0.0311451	0.00387083	-0.0609972	-0.0269639	-0.00448781	0.0142087	-0.091798	-0.0089509	0.0278081	-0.206727	-0.0174598	0.0435443	0.0234989	-0.0681637	-0.0196564	0.0853367	0.0151672	-0.0120742	0.0188442	-0.0143519	-0.0396862	0.00402501	-0.0202852	-0.0243461	-0.0546001
324	124	0.0120275	-0.0765777	-0.024374	0.0349805	0.0385314	-0.0960123	-0.0389904	-0.0122473	0.127369	0.0332106	-0.0320886	0.0270687	0.0132565	0.055258	0.0236689	-0.00954866	0.0047705	-0.0117056	0.0536653	-0.0320387	0.0247139	-0.0422908	0.0502885	-0.0181525	0.00681706	-0.0812386	-0.0228748	0.00784628	0.0212693	-0.0868627	-0.0160972	0.0429747	-0.223722	0.0372585	0.0530012	0.0140672	-0.06894	-0.0187743	0.0983395	9.38083e-05	0.0115501	0.0248062	0.010951	-0.0349593	0.0425091	-0.00529011	-0.000445903	-0.0487424
325	125	0.00782083	-0.0655122	-0.0156258	0.00516632	0.0444028	-0.0955524	-0.0587841	-0.00778415	0.0716819	0.0433762	-0.0273302	0.019064	0.00751705	0.151305	-0.000147951	0.00547025	0.00368799	-0.0162384	0.0492895	-0.018919	0.0243589	-0.0296045	0.0414959	0.00321765	-0.000183098	-0.0758461	-0.0246179	0.0110653	0.0316614	0.0136376	-0.0225131	0.0378884	-0.202578	0.0453527	0.0361547	0.00860641	-0.0903903	0.03844	0.114775	-0.0499885	-0.00796632	0.0338633	0.0215458	-0.0429808	0.062866	-0.0104579	0.00524821	-0.038151
326	126	0.000984425	-0.0603544	0.0105453	-0.00886311	0.0329987	-0.103554	-0.0680589	-0.0227548	0.00210109	0.0493997	-0.0140606	0.00786122	-0.0147016	0.0874581	-0.0126158	0.00492176	0.00360472	-0.0215699	0.0190979	-0.0308051	0.0300164	-0.0108223	0.00626693	0.00531737	-0.00434098	-0.0888139	-0.0299802	0.053448	0.017244	5.45891e-05	-0.00771853	0.0103857	-0.202908	0.0314561	0.0456756	0.0208339	-0.0886884	0.0133631	0.0904991	-0.0587419	-0.0301496	0.0237095	0.0619243	-0.0540089	0.0474374	-0.0316589	-0.000565201	-0.0358725
327	127	0.000233038	-0.0765009	0.0131373	0.00505858	0.0131985	-0.0360817	-0.0614149	-0.0389829	-0.0357387	0.0161878	-0.0137324	0.00195838	0.00767494	0.0357825	-0.0259012	0.00300911	-0.00315393	-0.00616642	0.0161872	-0.0402465	0.0408237	-0.0147094	-0.0006951	-0.0231488	0.00379012	-0.0922225	-0.0329259	0.072562	0.0244861	-0.0174957	-0.0102172	0.0195221	-0.192276	0.0259749	0.0760336	0.0210065	-0.0639018	-0.0262214	0.0881453	-0.0344362	-0.0545726	0.0113568	0.0478365	-0.0198149	0.0292944	-0.0261348	0.00657737	-0.0236991
328	128	-0.00112124	-0.0873245	-0.00783596	0.0128085	-0.00811034	-0.00749165	-0.0483162	-0.010846	-0.0708248	0.0181829	-0.0101303	0.0116305	0.00116268	0.0478309	-0.0365676	0.0172076	-0.0247639	0.00165313	-0.0192307	-0.0146777	0.0312378	-0.0340844	-0.0154537	-0.0206019	0.00521561	-0.0874574	-0.0267279	0.0693021	0.0490021	0.146774	-0.021554	0.0347816	-0.168081	0.0238543	0.0795345	0.0112515	-0.0552617	0.00984771	0.122865	-0.0370023	-0.0826949	-0.00936588	-0.00266804	0.00134983	0.0244027	0.00027857	0.0118811	-0.00384241
329	129	-0.00834419	-0.084612	-0.0265017	-0.0307809	0.0023021	0.0172956	-0.040127	0.00746784	-0.119012	0.0457928	0.0168925	0.0173374	-0.0228035	0.0322166	-0.0254408	0.00424398	-0.0638779	-0.0144382	-0.0580904	-0.00954568	0.0309584	-0.0114606	-0.0508031	-0.00617205	-0.000649199	-0.109019	-0.0216462	0.0905309	0.0523844	0.111619	-0.0332472	0.0452988	-0.140486	0.0354797	0.0738182	0.00766559	-0.0479078	-0.0200071	0.125386	-0.0348714	-0.0783634	-0.0296932	-0.0154597	-0.0131843	0.0186707	0.0132571	0.00573622	0.000346559
330	130	-0.017841	-0.0851324	-0.0268084	-0.0465912	0.0253475	0.0393923	-0.0170575	-0.003191	-0.172375	0.0217148	0.0287072	0.0117128	-0.0168199	0.0340652	-0.00694545	0.00169469	-0.0829727	-0.0177963	-0.0365919	-0.0241145	0.0423948	0.00662351	-0.0309979	0.00425236	-0.0226247	-0.111867	-0.0239233	0.042697	0.0487975	-0.04557	-0.0287489	0.0828094	-0.117275	0.0443358	0.06941	0.0114758	-0.00628236	-0.0888961	0.131119	-0.0336073	-0.093072	-0.0378026	-0.0739651	-0.0131493	0.0336182	0.00036995	0.0206887	0.0209972
331	131	-0.0283818	-0.0712688	-0.0196802	0.00372968	0.033014	0.0852073	-0.00124236	-0.0102775	-0.203754	0.0121769	0.0105821	0.0247317	-0.0128264	0.0454305	-0.0168885	0.0160893	-0.0568956	-0.0167485	-0.00342177	-0.0300739	0.0558005	-0.00250167	-0.0145262	0.00359303	-0.0317168	-0.0908565	-0.0207169	-0.0550498	0.0551516	-0.0906215	0.00532705	0.0636565	-0.103166	0.0342177	0.0743831	0.0188889	0.0355553	-0.0402213	0.130852	-0.0344636	-0.0912196	-0.0325459	-0.0874176	-0.00656917	0.0461764	-0.00227698	0.0427103	0.0142123
332	132	-0.0354984	-0.0697618	-0.0217687	-0.00802916	0.0370908	0.172194	-0.0156316	-0.0194991	-0.214822	-0.0129153	0.0305619	0.0425742	-0.0228781	0.0331024	-0.016781	0.00143977	-0.0277719	-0.00364099	0.00220979	-0.0266753	0.0511636	-0.00851618	-0.0137556	-0.0102693	-0.0210863	-0.0825885	-0.0133044	-0.0875418	0.0530482	-0.145508	0.0113825	-0.0122121	-0.0668074	0.0117508	0.0763368	0.0118091	0.0321335	-0.00348054	0.104906	-0.0104347	-0.0815561	-0.0267539	-0.0273943	-0.00707677	0.0436085	0.0187677	0.0311058	0.0058478
333	133	-0.0266758	-0.0742321	-0.0256106	-0.0461416	0.0223858	0.110054	-0.00676654	-0.00054181	-0.235702	-0.0620622	0.0641787	0.0295257	-0.0220224	-0.00600746	0.0167836	-0.0053325	-0.0447505	0.0255013	-0.00572558	-0.00448394	0.0353404	-0.0153262	-0.0182361	0.00228168	-0.0452149	-0.0582469	-0.0191157	-0.0695615	0.0144731	-0.0470916	-0.00526902	-0.0116332	-0.0408662	0.00290598	0.0708135	-0.000264336	0.0631322	0.0096855	0.0820789	-0.00273295	-0.0847238	-0.037274	-0.00381132	-0.00415077	0.0581778	0.0297525	0.00484786	0.034209
334	134	-0.00953006	-0.0507903	-0.00644622	-0.0252965	0.0165163	-0.0843704	0.0210429	0.00809651	-0.248874	-0.0514647	0.0480147	0.0209753	0.00233566	-0.113501	0.0215365	0.000128253	-0.0376732	0.0257464	-0.0323834	0.00151548	0.0360138	0.00759924	-0.0254656	0.0308038	-0.0551861	-0.0337109	0.00634956	-0.0165214	-0.00886947	0.0751537	0.00659839	0.00721518	-0.0142519	0.00601793	0.0622544	-0.00165723	0.0936347	0.0423005	0.0649318	-0.00745375	-0.0673875	-0.0195268	0.00109708	-0.025392	0.0639727	0.00122108	0.0249679	0.0288843
335	135	-0.0132884	-0.0289016	-0.0216938	0.00834688	0.0201852	-0.164432	0.0213347	0.0107366	-0.237202	-0.0645659	0.022223	0.0273011	0.0152832	-0.16877	0.0137347	0.00818323	-0.019127	0.0148733	-0.049145	-0.0316904	0.0250971	0.0414263	-0.0130698	0.0438412	-0.0454784	-0.0333175	0.00741076	0.0298963	0.00649638	-0.033461	0.0281872	-0.0239159	0.0522488	0.0128616	0.0482566	-0.0130209	0.0769879	-0.0376211	0.0548854	-0.0187043	-0.0589126	-0.00668873	0.0155616	-0.0295826	0.060624	-0.00597994	0.0460515	0.0196054
336	136	-0.0213889	-0.0140213	-0.0368922	0.0223798	-0.0111014	-0.0999958	0.0271071	0.018229	-0.210882	-0.0867986	0.0313083	0.0229458	0.0180052	-0.0593521	0.0391358	0.0160399	-0.0321294	0.0113568	-0.0227299	-0.0345224	0.0136071	0.0440435	-0.0442473	0.0598534	-0.0536391	-0.00656708	-0.0330477	0.0235877	0.00742934	-0.0847453	0.0161596	-0.00331415	0.0804284	0.00733428	0.0412229	-0.0237676	0.0986349	-0.130415	0.00494856	-0.0230128	-0.0224246	-0.0290234	0.0152794	0.000812616	0.0312215	0.0150113	0.02445	0.0410863
337	137	-0.0284092	0.00402149	-0.0105016	0.0055372	-0.0111594	-0.0421515	0.0595045	0.00381897	-0.186923	-0.0247501	0.058695	0.0216202	0.0573968	0.034747	0.0404179	0.0202285	-0.00733622	-0.013964	-0.00819041	-0.0175639	0.0279675	0.0665178	-0.0814731	0.0790025	-0.0391328	0.0347844	-0.00146763	0.00198886	0.0205018	-0.00560078	0.00027907	0.000765071	0.106249	0.00178779	0.0388736	-0.00596093	0.114654	-0.109471	-0.0277044	-0.003445	0.0178041	-0.0185093	-0.0181844	-0.0133193	0.00265338	0.025472	0.00200538	0.0554944
338	138	-0.0289665	0.0252994	-0.0110554	-0.00469806	0.000128089	0.0209291	0.068199	-0.0184999	-0.16563	0.0218962	0.0454435	0.0224288	0.0811357	0.0574462	0.00904815	0.0279499	0.014375	-0.00617915	0.0130041	-0.0128698	0.0129047	0.0833968	-0.0604943	0.0914557	-0.0129133	0.0586286	0.0297869	-0.0429346	-0.00514302	-0.0218368	-0.00395592	-0.0327712	0.159483	0.00850097	0.0374865	0.00687578	0.116109	-0.0715565	-0.0152091	0.005581	0.0178706	0.0115884	-0.00760884	-0.0317744	0.0147143	0.021245	-0.0174613	0.0346192
339	139	-0.0101143	0.0523672	0.0118802	0.0197811	-0.0167411	0.0898348	0.0683539	-0.014424	-0.12188	0.0251525	0.0223869	0.0126986	0.0710665	0.0967822	-0.00226147	0.0434881	0.0112421	0.0223983	0.0641415	-0.0121226	-0.0129665	0.0366072	-0.0150602	0.0702737	0.00222701	0.0848083	0.0202004	-0.0374941	-0.0477065	-0.0153385	-0.00269567	-0.00980564	0.168907	-0.00208089	0.0161903	0.00252712	0.124212	-0.0716477	-0.0361654	0.0110968	0.0481619	-0.00384263	0.0569287	-0.00162239	0.0169278	0.00677974	-0.0127887	0.0251668
340	140	-0.00413252	0.0794986	0.0378377	0.000888454	-0.00277402	0.0266963	0.070523	-0.0306424	-0.0874892	0.0566901	0.0224553	0.0028176	0.048519	0.0827807	-0.00126883	0.0326707	0.0419289	-0.00242556	0.095955	-0.0249989	-0.00540095	0.0287936	0.0155378	0.041853	0.00862106	0.102285	0.047164	0.00860129	-0.0295005	0.0106502	0.000383322	-0.00737854	0.158971	-0.00439661	-0.00198852	0.00133025	0.0804334	-0.0707589	-0.0581202	0.00145984	0.0656762	-0.0167794	0.0506356	0.0122313	0.0209482	0.020048	-0.00902983	0.0418301
341	141	-0.00577175	0.0915057	0.0209671	0.00538045	0.00305735	-0.0466938	0.0623003	-0.0186226	-0.057834	0.0574073	0.0158331	-0.00360036	0.0335433	0.027144	-0.00148893	0.000536532	0.0487024	-0.0185709	0.114739	-0.00277879	-0.00219948	0.0191735	0.00383319	0.0527957	0.0167923	0.115758	0.0404385	0.0165457	-0.0115817	-0.0492319	0.00730775	-0.0277856	0.147852	0.0131727	0.00506068	0.00211579	0.0758085	-0.00642965	-0.0789669	0.0030585	0.0645187	0.0107297	-0.010188	0.000392362	0.0343736	0.0350531	-0.0359982	0.0500634
342	142	-0.00195003	0.0862096	0.0164846	0.0395784	0.011872	0.0219378	0.0704575	0.0233557	0.00712313	0.00979435	0.01949	-0.00627068	0.0511209	-0.0349949	-0.00180012	0.000441435	0.0276364	-0.00992357	0.0931568	0.0205759	-0.00568829	-0.00882413	-0.00876795	0.0546768	0.0216971	0.123722	0.0185796	-0.00177728	-0.0123425	-0.0449413	0.0223007	-0.00585551	0.126578	0.0309763	0.00337965	0.00485658	0.0734699	0.0335463	-0.0997208	0.0210543	0.0627074	0.0310737	-0.0189387	0.0134773	0.0190623	0.0427602	-0.00120228	0.0650452
343	143	-0.00652742	0.0832673	0.0180021	0.0298494	0.0300057	0.121939	0.0577368	0.0183709	0.0523909	0.00136827	0.0237594	-0.00939519	0.05421	-0.0526529	-0.0348913	0.000781104	0.0114461	0.0066151	0.0375288	0.0134468	-0.0110953	0.0229165	0.00647234	0.0650732	0.0256359	0.107497	0.0263353	0.000543338	-0.0130625	0.0252207	0.0222854	0.00754157	0.137976	0.0315211	0.0130752	0.00131757	0.022998	0.0184184	-0.108701	0.0103967	0.0664587	0.0283708	0.0113339	0.0458939	0.0104383	0.0502219	0.0374256	0.0786109
344	144	0.0044254	0.0777724	0.0196571	0.0223158	-0.0032699	0.118059	0.0318028	-0.00107825	0.0781754	0.0466319	0.00325561	-0.0123821	0.0453145	-0.0561379	-0.040613	-0.0155178	-0.00282813	0.0222121	0.0349606	0.0365203	-0.0231597	0.00947059	0.0226951	0.0683869	0.0382667	0.0903816	0.0476414	0.0387882	-0.0197565	0.0657003	0.0158194	0.00816019	0.159089	0.0436675	0.00590979	-0.0103453	0.0340344	0.0287263	-0.130036	0.00718261	0.0681234	0.0441869	0.056093	0.066101	0.0269775	0.019993	0.04417	0.0856273
345	145	0.0270892	0.0702998	0.0287932	-0.00135892	-0.0161284	0.0773201	0.0342254	0.0114174	0.103888	0.0903519	-0.00216461	-0.0134623	0.0342024	-0.0910686	-0.0167408	-0.0160118	0.0053599	0.0164906	0.0533958	0.060951	-0.0235259	-0.0269398	0.0256291	0.0117209	0.0375808	0.0805506	0.05013	0.0235649	-0.0022657	0.0725367	0.0191186	0.00721851	0.144948	0.0759072	-0.0335774	-0.00966707	0.0248385	0.0327036	-0.124004	0.0138962	0.0539709	0.0526674	0.0683604	0.0567807	0.0191265	-0.000829686	0.056015	0.0671835
346	146	0.0381746	0.0764141	0.0435749	-0.0277475	-0.00887589	0.0286132	0.0166063	0.0176124	0.125706	0.133699	-0.00164966	-0.0191516	0.00404957	-0.102608	-0.0361233	-0.0326464	0.0136653	0.0216052	0.0397026	0.0518697	-0.040693	-0.0172883	0.0415014	-0.013102	0.0425343	0.0737157	0.0395074	-0.0227035	0.0104177	0.0738318	0.0168736	-0.0146455	0.12701	0.0804329	-0.0410262	-0.0117511	-0.0274294	0.0385669	-0.118444	0.00611017	0.0509229	0.015843	0.0472652	0.0346677	-0.00676303	0.00820364	0.0406595	0.0293922
347	147	0.0341322	0.0809572	0.0507918	-0.0463593	-0.0491864	-0.0397806	-0.0224096	0.0175996	0.152617	0.14144	-0.00488802	-0.0282732	0.00456016	-0.069488	-0.0448324	-0.0298269	0.0181846	0.0206821	0.00238952	0.0288704	-0.0255758	0.0095883	0.0490953	-0.0157118	0.029586	0.0676162	0.0477268	-0.00747899	-0.0212466	0.0416906	0.020795	-0.0352147	0.114702	0.0798205	-0.0355019	-0.0151342	-0.0285622	0.0454872	-0.108978	0.025104	0.0327519	-0.0166583	0.0526609	0.0415035	-0.0248079	-0.00723323	0.00947303	0.0320771
348	148	0.026336	0.0558782	0.0442761	-0.0429374	-0.0437553	0.00776594	-0.0238894	0.025049	0.157297	0.098218	0.00162283	-0.0307767	-0.000713622	-0.00167514	-0.0106689	-0.00784519	0.0114803	-0.00866837	-0.0504446	0.0170215	0.0125077	0.014665	0.0439285	-0.03051	-0.00707895	0.0564785	0.0356755	0.0161961	-0.0259392	-0.0761392	0.0184922	-0.011294	0.0877758	0.0556504	-0.0414689	-0.000766934	-0.0338001	-0.0157143	-0.0880841	0.0281774	-0.00167754	-0.0116672	0.0446849	0.0429369	-0.0391255	-0.0221241	0.0111742	0.0151296
349	149	0.0153687	0.0341261	0.048491	0.0241568	-0.000582436	0.0542373	-0.0247039	0.0581153	0.137883	0.0865113	-0.00610612	-0.0250524	-0.0185674	0.014424	-0.000796021	-0.021278	-0.0120993	-0.0134065	-0.0722057	0.0214257	-0.00610856	-0.0283539	0.0408567	-0.0124787	-0.012476	0.039545	0.0137693	-0.0171708	-0.00150829	-0.142374	0.00297885	-0.00833341	0.0455124	-0.00255328	-0.0436294	0.00620966	-0.0509929	-0.0409588	-0.0620514	0.0123026	-0.0183568	0.00508267	0.0403795	0.0443761	-0.0352692	-0.0206027	0.019518	-0.0196964
350	150	0.0050709	0.0219649	0.0551264	0.0487817	-0.0115451	0.000797402	-0.0582216	0.0941916	0.118783	0.0843758	-0.00908693	-0.0197664	-0.0125562	0.00582834	-0.0048636	-0.0280119	-0.00189847	0.0144721	-0.0687267	0.00812644	-0.0256325	-0.0532419	0.0317539	-0.0141161	-0.0180338	0.0235089	0.0343151	-0.0300299	-0.0175145	-0.0338479	0.00562223	-0.0247695	0.0135699	-0.0069721	-0.0430827	0.00752752	-0.049101	0.0293894	-0.0184696	0.0220779	-0.0428257	0.0143929	0.0377465	0.0711156	-0.036499	-0.0303916	0.0102655	-0.0275005
351	151	0.0142723	0.00094498	0.0274715	0.0260374	-0.00674841	0.00931909	-0.05992	0.0520295	0.130977	0.03747	-0.00740991	-0.0184847	-0.0154167	0.0358657	0.00943427	-0.00563585	0.0249365	0.00803183	-0.068738	0.00768106	-0.0333923	-0.0455434	0.0363296	-0.0463067	-0.0283564	0.0142159	0.0472082	0.0363612	-0.0312061	0.024509	0.0141562	-0.0108477	-0.0184621	0.00947943	-0.0346364	0.00557194	-0.0503061	0.0479879	0.00590988	0.00853539	-0.0587532	0.0016662	-0.0137477	0.0191333	-0.0317098	-0.0231863	-0.0135307	-0.0329235
352	152	-0.00437086	-0.000310097	0.00946344	0.0148522	0.00687101	0.0550974	-0.0455901	-0.0194855	0.169028	-0.0088171	-0.019123	-0.00910737	-0.0228274	-0.00400396	0.0227406	-0.0149177	0.0271714	-0.020439	-0.0536404	0.00250125	-0.0345208	-0.0551978	0.00893466	-0.0308933	-0.0160971	-0.00209479	0.0351581	0.0210801	-0.0439842	0.0472496	0.00417985	0.00533241	-0.0737991	-0.0114861	-0.0294878	0.00784453	-0.0381852	0.0216413	0.0296144	-0.00357619	-0.0387981	-0.0313652	-0.0595792	-0.0314839	-0.0221547	0.00717348	-0.0287073	-0.0334122
353	153	-0.0398216	-0.00577338	0.0162554	0.000411681	-0.0111521	0.0593317	-0.0482082	-0.0119314	0.172614	-0.0290956	-0.00431523	0.0054358	-0.0105762	-0.0264698	0.0309479	-0.0356953	0.0226901	-0.0132183	-0.0454698	-0.0453512	-0.0119069	-0.0394235	-0.00118842	-0.0366293	-0.0232747	-0.0259347	0.0187704	-0.0439618	-0.0575735	0.0928498	-0.0108896	-0.0088226	-0.0969678	-0.0137638	-0.0369477	0.0162155	-0.0378311	0.0167394	0.0553983	0.00872584	-0.0217087	-0.0506994	-0.0915774	0.0134287	-0.0404751	0.0280801	-0.00517066	-0.04374
354	154	-0.0353201	-0.0273527	0.015822	0.0555908	-0.00238198	-0.0427381	-0.0553039	0.0167216	0.135336	-0.0454415	0.0084911	-0.000259369	-0.0170361	0.0582537	0.0456103	-0.0180603	0.0196541	-0.0119023	-0.0243557	-0.036033	-0.0235203	-0.000193528	0.0191013	-0.0729065	-0.0488713	-0.0316218	0.00704693	-0.0196165	-0.0305128	-0.0081759	-0.0132208	-0.0212619	-0.100196	-0.0109224	-0.0404401	0.0020662	-0.0265109	0.00139909	0.0606298	0.0109653	-0.0145829	-0.0310378	-0.0688735	0.00505737	-0.0443226	0.0496485	0.0233752	-0.0656678
355	155	-0.0125628	-0.0307129	0.00802287	0.0634884	-0.00584801	-0.172571	-0.0467596	0.00042075	0.110874	-0.0399209	-0.0111818	-0.0136041	-0.0418237	0.134579	0.0482582	-0.00755189	-0.000586177	-0.00697348	0.0226463	0.000443492	-0.0238631	0.0213994	0.0494981	-0.0536969	-0.0311832	-0.0304217	0.00979634	-0.0134878	-0.00475498	-0.035015	-0.0124972	0.00692633	-0.12404	-0.0397675	-0.0358857	-0.00923717	-0.00772153	-0.00828712	0.0839505	0.00514805	-0.00727507	-0.00476859	-0.0113253	-0.0308873	-0.0619097	0.0422798	0.045113	-0.0511293
356	156	-0.00534129	-0.0217079	0.00423027	-0.0178746	-0.0217779	-0.108929	-0.0194622	-0.0109081	0.108559	-0.0423532	-0.0241518	-0.00502324	-0.0358208	0.100561	0.054027	-0.0135446	-0.0130466	0.00598667	0.028013	-0.0244073	-0.00826337	0.0127735	0.0558314	-0.041542	0.0119971	-0.0355131	0.019376	-0.0372278	0.00569686	0.130399	-0.0141593	0.0297602	-0.123022	-0.041692	-0.0403975	-0.00693434	-0.0031876	0.0373262	0.0861322	0.00425492	-0.0113138	-0.00243096	-0.0224798	-0.0188369	-0.0672586	0.000838209	0.0360333	-0.0505015
357	157	-0.00936028	-0.0204613	0.00243866	-0.0208282	-0.00914792	0.00248059	-0.0201525	-0.00822282	0.0700691	-0.078019	-0.0188233	0.0080064	-0.0168136	0.011085	0.0525053	0.000782108	-0.00979395	-0.00581568	-0.020975	-0.0226289	-0.0272642	-0.00698524	0.0355796	-0.037454	0.002973	-0.0350336	0.0182004	-0.0104895	-0.00186048	0.149299	-0.0117412	-0.00742847	-0.110378	-0.0329172	-0.0281713	-0.0102103	0.0112567	0.0780152	0.0696653	0.00762692	-0.00750319	-0.00309297	-0.0499818	-0.0384422	-0.0355046	-0.00384443	-0.00810757	-0.0647978
358	158	-0.00243319	-0.0198893	-0.0186555	-0.0377682	-0.00457065	0.00256975	-0.0252091	-0.0194161	0.0444896	-0.0712435	-0.0139016	0.0131457	-0.0271951	-0.0186231	0.0400717	0.00792311	-0.00934752	-0.00588748	-0.0508735	-0.00510459	-0.00921625	0.0019666	0.0141919	-0.0154392	-0.0161316	-0.0245786	0.0164604	0.049528	-0.00708057	-0.016417	-0.022517	-0.0179127	-0.11888	-0.0177342	-0.0104823	-0.00196059	-0.00912996	0.0246905	0.072039	0.0291682	0.003125	0.0196768	-0.0319096	-0.0404322	-0.0277498	0.0142755	-0.0108532	-0.025669
359	159	0.00765595	-0.00616355	-0.0174636	-0.0968864	-0.0153897	-0.0706001	0.0082351	-0.0162364	0.0298142	-0.0794539	-0.0172892	0.0123107	-0.0332846	-0.0365844	0.0350762	0.0181178	-0.00387158	-0.0170742	-0.0212825	-0.00711132	0.0271865	0.014859	0.00556989	-0.0318327	0.00884139	-0.000452192	0.0116944	0.0760643	-0.016359	-0.130066	-0.0279129	0.00345899	-0.113805	0.00291965	-0.0117295	0.0106144	-0.0198952	-0.0293908	0.0646841	0.0159497	0.0229755	0.0080592	0.0058862	-0.00910667	-0.00509367	0.00443128	-0.00402616	-0.0245221
360	160	0.0109513	0.0127074	0.0021478	-0.0834175	-0.0163809	-0.0803836	0.0162254	-0.0414042	-0.00844837	-0.106838	-0.0215894	0.00616286	-0.0208269	-0.0438695	0.0198675	0.0199195	0.00728575	-0.022335	-0.00348123	-0.000603662	0.00821744	0.016829	0.000154442	-0.036294	0.0222217	0.00189193	0.00518867	0.00539883	-0.057666	-0.0676868	-0.0126575	-0.018217	-0.105556	-0.0240113	-0.00564024	0.0170263	0.0220796	-0.0353542	0.0486794	-0.00699009	0.0287327	-0.0116428	-0.000375071	-0.0158362	0.0237774	0.010729	-0.0366716	-0.0454033
361	161	0.0192394	0.0259304	-0.00888542	-0.0861349	-0.00342268	0.0723182	0.00869532	-0.0575985	-0.0191217	-0.0719838	-0.0142652	0.010831	-0.0233434	0.000963981	0.0124419	0.00696867	0.0275499	-0.00421695	-0.00450343	-0.00373729	0.00318465	0.0218535	-0.000558395	-0.00786636	0.0155669	-0.00236513	0.00115753	-0.050953	-0.0738433	0.126007	-0.00645397	-0.0235447	-0.101662	-0.0391654	-0.00136285	0.0220291	0.0179103	-0.0304786	0.0386583	0.0065111	0.0275544	-0.00284453	-0.0113512	-0.0256187	0.00946895	-0.00251974	-0.0592669	-0.0223006
362	162	0.0285124	0.0168949	-0.0118445	-0.0612172	0.0149014	0.125498	0.0118796	-0.0412328	-0.0191681	-0.0338867	-0.00400104	0.0163072	-0.0306877	0.0213405	0.00654173	-0.00326562	0.0264786	-0.0321348	0.0240132	0.0084965	0.0257854	0.023014	-0.00594486	-0.019536	0.00634987	0.0171447	-0.00829809	-0.010373	-0.038092	0.138042	-0.0185272	0.00772843	-0.0669878	-0.0230198	0.0139107	0.00963857	-0.00207269	-0.0100743	0.00835491	-0.00126606	0.0616713	-0.0157684	0.0302857	-0.00842494	0.00115795	-0.0466235	-0.0259716	-0.0341751
363	163	0.0155774	-0.00285292	-0.00207682	0.014283	-0.00422564	0.0242414	0.0122653	-0.0305338	-0.0430704	-0.0126085	-0.00653004	0.0010037	-0.029126	-0.0257074	0.00536658	-0.00733313	0.0248196	-0.0202972	0.0474685	0.0326372	0.00799547	0.0285758	0.000588605	-0.0387868	0.00145896	0.00757651	-0.0147905	0.0496549	-0.00175296	-0.00414471	-0.0132273	0.0275046	-0.0431114	-0.0296477	0.0351775	-0.00453321	-0.0150151	0.0239334	-0.0118482	-0.0125304	0.0644802	-0.00119768	0.0436199	0.0186521	0.0279149	-0.0468255	-0.00786757	-0.0323976
364	164	0.00445281	-0.00554154	-0.022439	0.0123577	-0.0337884	-0.0315264	0.0249226	-0.0177914	-0.0594609	0.0130085	-0.0102538	-0.0102596	-0.0377701	-0.0544692	-0.00812044	-0.00214579	0.0390156	0.0136147	0.0490656	0.0286327	0.000354199	0.0432663	-0.00471122	-0.0391992	0.00689928	-0.0156546	-0.0361012	0.0440004	-0.000736321	-0.0420871	-0.00414885	0.0268208	-0.0393269	-0.0252317	0.0187572	-0.0159654	-0.0371373	0.0238241	0.00301387	-0.0193035	0.033612	0.00958352	0.0177569	0.0187295	0.0531866	-0.0467931	-0.0083164	0.00661039
365	165	0.0232424	-0.0200149	-0.021223	-0.00436747	-0.0335839	-0.0964724	0.0367592	-0.0190728	-0.0871265	0.0402337	-0.0108232	-0.0104464	-0.0485407	-0.073708	-0.0302852	-0.00306838	0.0237283	-0.00853258	0.0506984	0.012929	0.0157201	0.0380478	0.00173946	-0.0442928	0.0162737	-0.0207957	-0.0586575	-0.0140408	-0.0290989	0.0294932	-0.00471379	-0.00802153	-0.00230421	0.00525472	0.0113627	-0.031653	-0.0316229	-0.0244753	-0.00397605	-0.0387081	0.0180499	-0.00441503	-0.00635391	0.0270145	0.0551182	-0.0517117	-0.00582081	0.00510549
366	166	0.0145431	-0.0417825	-0.0133867	0.0160747	-0.0121233	-0.11228	0.0117201	-0.00558244	-0.112344	0.0536943	-0.00737674	-0.01923	-0.0660526	-0.0695076	-0.00532049	-0.0145753	0.00963569	-0.00914874	0.0422508	0.0196113	0.0173271	0.0217371	-0.013269	-0.0296921	0.0221278	-0.0329264	-0.0492299	-0.0250008	-0.00261093	0.00385747	0.00679195	-0.0360436	0.0190362	0.00980441	0.0263548	-0.0195599	-0.0268665	-0.0546115	-0.0361733	-0.0467683	-0.00141405	0.0141443	-0.00492864	0.056529	0.0452327	-0.0255747	-0.0180578	0.00514688
367	167	-0.00510083	-0.0418372	-0.0271589	0.0331385	0.0138931	-0.0125377	0.00827662	0.0190593	-0.107908	0.0135549	0.00221847	-0.0238831	-0.073198	-0.00671865	-0.022483	-0.0152684	-0.0155434	-0.0168832	0.0309349	0.0200917	0.0156843	0.0193038	-0.0316629	-0.0216778	0.0284432	-0.0468821	-0.0400124	0.0225863	0.0358303	-0.0572308	0.0133382	-0.0231421	0.0246114	-0.0073788	0.0369167	-0.00716341	-0.0382555	-0.0218225	-0.0368632	-0.04071	0.00156472	0.00450572	0.0210782	0.0542092	0.0276116	-0.011523	-0.0298777	0.00976851
368	168	0.00907089	-0.0527057	-0.0228179	0.0345008	0.0280039	-0.0323573	0.0195749	0.0155719	-0.119172	-0.0127611	0.000499703	-0.0148471	-0.0550439	0.0260611	-0.0821805	-0.0311095	-0.0308748	-0.0254772	0.0183002	0.00709881	0.00726234	-0.000309693	-0.0105932	-0.0247056	0.0348887	-0.0629328	-0.0463016	0.0020674	0.00790035	-0.00498757	0.0113487	-0.00161012	0.0504592	0.00417909	0.0296513	-0.0153961	-0.0175882	0.0262365	-0.0294742	-0.0258575	-0.0182337	-0.0123042	0.014252	0.0317996	0.0307079	-0.00924514	-0.0325842	-0.0115982
369	169	0.0221199	-0.0593157	-0.0288751	0.00971499	0.0138381	-0.057616	0.0207214	-0.00567226	-0.137324	-0.0113353	0.00601708	-0.00493158	-0.0381322	0.0378054	-0.0614991	-0.0345634	-0.00552571	-0.00538887	-0.0240512	0.0123068	0.0117724	-0.0113653	-0.0479593	0.0127193	0.0117546	-0.0662842	-0.0461628	-0.0213131	0.0204983	0.000382994	0.0242412	0.0172182	0.0522351	0.0074027	0.0145064	-0.0119479	0.000526136	0.0161195	-0.0310506	-0.0152518	-0.0529746	-0.0365845	-0.0168585	0.00724924	0.0162607	0.00902381	-0.0383759	-0.00991217
370	170	0.0115836	-0.0385646	-0.0406154	-0.014295	-0.000268548	0.0268284	0.0476563	-0.00656204	-0.117523	-0.0146053	0.0192	0.00457284	-0.064388	0.0518154	-0.0443019	-0.015087	-0.0237026	0.00378598	-0.0560512	0.0142435	0.0268829	0.0119046	-0.0740617	0.0331818	-0.0123003	-0.0600358	-0.039395	0.0146473	0.0554629	-0.0845507	0.0314259	0.0110969	0.0364122	-0.0218839	0.00914245	-0.00570423	-0.0169711	-0.000232456	-0.00964907	-0.0138748	-0.0480839	-0.0639033	-0.0446206	-0.0015775	-0.0208621	0.00762168	-0.0372109	0.00274991
371	171	0.00334024	-0.0420034	-0.0272328	-0.0285595	0.00623183	0.0154267	0.0537554	-0.00575819	-0.0955048	-0.00737242	0.0102458	0.0104416	-0.0568668	0.0668645	-0.0466565	0.00416731	-0.0547884	0.019747	-0.0632383	0.00974091	0.0340202	0.00186303	-0.0291233	0.0233598	-0.00257572	-0.0641298	-0.0398584	-0.0111099	0.0212012	-0.169278	0.022254	0.00081307	0.0479465	-0.021871	-0.0145078	0.00374552	-0.0127094	-0.0214446	0.0112128	0.00342544	-0.0493319	-0.0316949	-0.0809934	-0.0148962	-0.0157267	0.0013206	-0.0498387	-0.00199795
372	172	0.00416748	-0.0520661	-0.0225453	-0.0382374	0.0261077	0.00881358	0.0275163	-0.0112306	-0.0956611	-0.0272243	-0.000217939	0.0037068	-0.0188224	0.0795379	-0.0351504	0.0291635	-0.0522622	0.0273433	-0.0865024	0.0207403	0.0556351	-0.0502052	-0.0133285	0.0321485	-0.0122771	-0.0600405	-0.0352972	-0.0439928	0.0180509	-0.121442	0.0189523	0.0281586	0.0684112	-0.0127395	-0.0309903	0.000932009	0.0169438	-0.0575648	0.0270266	0.021729	-0.0629852	-0.0113742	-0.0800704	-0.0304018	-0.00336811	0.00559707	-0.0316962	0.00719771
373	173	-0.0100327	-0.0297279	-0.0208444	0.000471949	0.0353375	0.0652555	0.0444944	0.023693	-0.104123	-0.0215494	0.00299896	0.00267684	-0.0165361	-0.0317931	-0.0303369	0.0419394	-0.0270271	0.0078879	-0.094382	0.030392	0.0455683	-0.0427647	-0.0214556	0.0295488	-0.0185436	-0.0709659	-0.0283116	-0.0183435	0.0343287	0.0230491	0.0250357	0.040506	0.0577257	-0.0120942	-0.0368581	-0.0106499	0.0103437	-0.0366837	0.0350648	0.0187449	-0.0769593	-0.0168337	-0.0373734	-0.0219883	-0.00132117	0.002753	-0.0175754	0.0120046
374	174	-0.0452276	-0.0192827	-0.0212725	0.0183865	0.0164635	0.0531071	0.0586022	0.0490613	-0.0941224	-1.25971e-05	0.00098421	0.00994733	0.00679824	-0.0966793	-0.00848196	0.0438288	-0.0216049	-0.0131351	-0.0791451	0.0194441	0.030259	-0.0156302	-0.0270383	0.0230708	-0.014112	-0.0759041	-0.0347282	-0.00120083	0.0163832	0.0905792	0.0164106	0.0312584	0.0320009	0.0207802	-0.0347955	-0.00769078	-0.0060207	-0.0357203	0.0285079	0.0120035	-0.0897825	-0.013093	-0.0464405	-0.0258477	-0.00631645	0.000779519	-0.0306431	0.000277802
375	175	-0.0516774	-0.0212193	-0.0339016	-0.00280188	-0.0102154	0.0166885	0.0353176	0.040223	-0.0707915	-0.014891	-0.0116956	0.0048885	0.0304127	-0.0547973	0.0165461	0.0415759	-0.0359198	-0.02078	-0.0703602	0.00430122	0.0310346	-0.03088	-0.0369719	0.031119	-0.0301901	-0.0470855	-0.0396816	0.00967018	0.0280024	0.129951	0.000913969	0.0276467	0.0368437	0.0216863	-0.0103532	-0.00298541	0.0245437	-0.0707811	0.0461146	0.0210443	-0.0759022	-0.0183921	-0.064727	-0.0415581	-0.020068	-0.0165392	-0.0408016	-0.00877971
376	176	-0.0289464	-0.00762993	-0.0364955	0.0283338	0.00336442	0.0237467	0.029104	0.0378144	-0.0429429	-0.0195864	-0.010673	0.00287839	0.0412803	-0.024247	0.00987666	0.0515429	-0.00665179	0.0101554	-0.0353268	0.00487837	-0.00346039	-0.0352026	-0.0528164	0.0188535	-0.0275972	-0.0304036	-0.0285619	-0.00623225	0.0330951	0.0933358	-0.00579216	0.0196412	0.0515029	-0.038183	0.00110495	-0.00477679	0.059652	-0.0645631	0.0391017	0.0348723	-0.0520741	-0.0148262	-0.03036	-0.0372977	-0.00996094	-0.0113368	-0.0525234	-0.0239144
377	177	-0.0235442	-0.00689124	-0.0243978	0.0563349	0.0201097	0.0286144	0.0219315	0.0204752	-0.0202189	-0.0423044	-0.00603474	0.00904738	0.0413304	-0.00781942	0.00788715	0.0484269	0.00154132	0.0198527	0.0250033	-7.31944e-05	-0.0273981	-0.0371583	-0.0400896	0.0232644	-0.0279568	-0.0169815	-0.0275823	-0.0250142	0.0154141	0.0355766	-0.0087336	0.0014813	0.0208719	-0.0587252	-0.0010218	-0.00694551	0.0679659	-0.0335139	0.0139292	0.0361963	-0.0311937	-0.0106466	0.00203179	-0.00881716	0.00902684	0.0409298	-0.0256911	-0.0186452
378	178	-0.0392247	-0.0143809	-0.0205364	0.0386747	-0.00433135	-0.00228932	-0.000716357	0.0492733	0.00832548	-0.0432306	-0.0155458	0.000970739	0.0367224	-0.00407418	0.0313303	0.01967	0.00503896	-0.00944243	0.0334753	-0.00703318	-0.0191734	-0.0196954	-0.0280083	0.035572	-0.0383662	0.00989611	-0.0229763	-0.00635913	0.0176944	0.0496265	-0.00363285	-0.0200298	0.00948005	-0.0210563	-0.00970676	0.00395281	0.0546855	0.031255	0.0115527	0.0274353	-0.016784	-0.0137699	0.0245036	-0.0137915	0.0177698	0.0441122	0.00729729	-0.00494165
379	179	-0.0675705	0.00467774	-0.0211281	0.0402089	-0.0136766	-0.0445026	-0.000927248	0.0510554	0.046565	0.00111451	-0.0158903	0.00637802	0.0676463	0.017465	0.0289598	0.0193286	0.0394329	0.00588137	0.0070616	-0.000812692	-0.0243723	0.0122524	0.00383384	0.02554	-0.0331215	0.0201907	0.00371931	-0.000800588	0.0118322	-0.00625658	0.000743046	0.0109457	0.014108	0.00249182	-0.0094554	0.00902841	0.0250318	0.05256	-0.0214163	0.0215641	0.00478762	-0.00225593	0.0129498	-0.0171702	0.0119176	0.0248836	0.010563	-0.00678349
380	180	-0.0643251	0.0223241	-0.0038471	0.0224097	-0.0121691	0.0272061	-0.00246513	0.0291757	0.0534537	0.0261925	-0.00441782	0.0183922	0.0931372	0.0221116	0.0113499	0.0389882	0.0185224	0.0271324	0.0108456	-0.000195928	-0.0188648	-0.0047998	0.0173687	0.0208183	-0.027216	0.0386703	0.0058896	-0.0099068	-0.0130051	-0.0575304	0.000712666	0.0426724	-0.00830395	0.00255068	0.0097002	0.0105832	0.0179357	0.0260332	-0.0397602	0.0300706	0.0243493	0.00195599	-0.0168174	0.0213085	0.000656334	0.0155054	0.0278128	0.00194312
381	181	-0.0413182	0.0234655	0.00515098	-0.0264342	-0.0213886	0.103065	-0.0143055	0.0333161	0.0599182	0.0186691	-0.00309569	0.0119865	0.0903363	-0.0104866	0.0224693	0.0317387	-0.00376432	0.0216634	-0.00601025	-0.00783365	-0.0114397	-0.0163918	-0.0130278	0.025861	-0.0127844	0.0609816	-0.0056664	-0.00295715	-0.0244984	-0.0551478	-0.0063893	0.0363339	-0.00581203	0.00185515	0.0104972	0.0210294	0.0338831	0.0521639	-0.0377043	0.0213096	0.0414712	0.000273081	-0.0281779	0.0160054	0.0139509	0.00453312	0.026733	0.0222642
382	182	-0.0436545	0.0313805	0.00382735	-0.0124192	-0.0109852	0.0829052	-0.00347318	-0.0133626	0.0870045	-0.00680996	0.00355405	0.0133478	0.077627	0.0306735	0.0245137	0.0200202	0.025951	0.0367517	-0.0468653	-0.0194719	-0.0165934	-0.00662395	-0.0110382	0.0307508	-0.00624835	0.0452272	0.0173872	0.0299542	-0.0262507	-0.0999018	-0.0121424	0.0135595	0.00371752	0.00919531	0.0196521	0.0124466	0.0221905	0.0116893	-0.043274	0.015762	0.0560102	0.00826885	-0.0196723	0.0233114	0.037257	0.0112834	0.0279477	0.0420081
383	183	-0.033251	0.0385978	0.0223116	0.0156867	-0.0217547	0.0830464	0.00872841	-0.0512831	0.0909164	0.0298962	0.0101197	0.0123512	0.0641367	0.0634617	0.0155584	-0.00167172	0.0556054	0.0435933	-0.0365966	-0.0052213	0.00381991	-0.00233641	0.0195884	0.00603511	-0.0156125	0.0401431	0.0143608	0.0262351	-0.0221448	-0.0828078	-0.00842815	-0.00973638	-0.0100092	0.0189759	0.0381189	0.00571655	0.00544888	-0.0284244	-0.0432054	0.0300772	0.0510876	0.0406875	0.0429738	0.030602	0.0289142	-0.00174724	0.0605438	0.0383783
384	184	0.00355488	0.0307286	0.0441576	0.00572503	-0.0459797	-0.018478	-0.00634414	-0.0331609	0.0857949	0.0724994	0.0131599	-0.00407216	0.052107	0.0191874	0.00108545	-0.0160528	0.048665	0.0235829	-0.00214931	0.0164397	0.0220286	0.01206	0.00268657	-0.010051	-0.00356884	0.0587706	-0.00222652	-0.0164101	0.00473262	-0.00287084	0.000178996	0.00647783	-0.0133677	0.0268337	0.0484452	0.00977658	0.00632938	0.022659	-0.0520972	0.0209697	0.0484681	0.0600049	0.0841767	-0.0186434	0.0138558	-0.0216446	0.0491048	0.0389635
385	185	0.0113833	0.0197856	0.0307814	-0.00542396	-0.0237635	-0.0895785	-0.0252059	-0.0466605	0.0985487	0.0275328	0.00842999	-0.0107448	0.0431811	0.0301785	-0.00197612	-0.0276759	0.0206835	-0.000430099	0.0101418	-0.00765068	0.00114844	0.0170003	-0.021288	0.00350569	0.0224145	0.051093	0.0153555	0.01346	0.0227226	0.0117746	-0.00300502	-0.00405119	-0.0131271	0.0197162	0.0538762	0.00464499	-0.0124441	0.0260674	-0.0534323	-0.00949376	0.0553798	0.0273613	0.0710589	-0.0236564	0.000540729	0.0116871	0.030872	0.0471908
386	186	0.0106261	0.0199422	0.00860707	-0.0345029	0.0230819	-0.0457421	-0.0347709	-0.044678	0.108583	0.0279126	-0.0043666	-0.000858041	0.0312275	0.0112402	0.00916037	-0.0396146	-0.00146045	-0.00179297	0.0164605	-0.0318924	-0.00052607	0.0124235	0.0346176	-0.00628821	0.00102229	0.0445761	0.0181874	0.0292386	0.0172441	0.0260617	-0.00532638	-0.0249765	-0.0485324	0.0221323	0.0373646	-0.00280734	-0.0296925	0.0397738	-0.0285446	-0.0149039	0.0368183	0.0079671	0.093148	0.0113225	-0.00651718	0.0310302	0.0263818	0.0284346
387	187	0.0301735	0.0222266	-0.000850558	-0.0523596	0.0367032	-0.00410776	-0.0455268	-0.0520111	0.0973485	0.0694036	0.00443469	0.0163685	0.029495	-0.0456698	0.00125714	-0.041181	-0.00496962	0.0104916	0.0173912	-0.0274762	-0.00744082	0.0282996	0.0729156	-0.0226103	-0.0225396	0.0490753	0.0177511	-0.0143881	-0.00537919	0.0842543	0.00178883	-0.0187245	-0.0902947	0.0514306	0.025401	-0.0117393	-0.040788	0.068468	0.00637325	-0.0129064	0.0230924	0.0304513	0.0723148	0.000134958	-0.00790804	0.00253799	-0.00275332	0.0143623
388	188	0.0296328	0.0166192	-0.0153995	0.00426573	0.0307741	0.0284716	-0.0502542	-0.0682409	0.0896182	0.0208946	0.00485602	0.0167496	0.0231421	-0.00120141	0.00114799	-0.0277727	0.00805751	-0.0032843	0.0151331	-0.0284336	-0.0386277	0.0531834	0.0464345	-0.0252132	-0.00845294	0.0394186	0.028867	-0.00899642	-0.00928441	0.0951676	-0.0192269	-0.0536187	-0.0728146	0.0499685	0.0231457	-0.0183199	-0.0481798	0.0603581	0.0180812	-0.012567	0.0226122	0.0309444	-0.010602	-0.0238122	-0.0215177	0.00620176	0.00466211	-0.00456195
389	189	0.0266879	0.0066892	-0.0139874	0.042573	0.0549994	0.00811527	-0.048972	-0.0605797	0.095615	-0.0193855	-0.0152977	0.0103497	-0.000171215	0.00256755	0.0226368	-0.0178178	0.0037605	-0.00881079	-0.0078165	-0.0414796	-0.0329814	0.0642385	0.00694208	-0.0191223	-0.0152179	0.039405	0.0175114	0.00032489	0.00289947	0.0151092	-0.00958283	-0.0796831	-0.0701407	0.0330194	0.0182161	-0.0184121	-0.053768	0.0809078	0.0110683	0.000307552	-0.0137074	-0.0061711	-0.00243402	-0.00315941	-0.010912	0.0054992	0.0326962	-0.0159844
390	190	0.03437	0.00885891	0.00693956	-0.0123597	0.0742396	-0.0108226	-0.0400211	-0.0473949	0.0795185	0.000714084	0.0052211	0.00904616	-0.0194123	-0.0603721	0.0290719	-0.014819	-0.00565969	-0.00788889	-0.0213803	-0.0232095	-0.0169298	0.0297282	-0.0181949	-0.0124261	-0.00969368	0.0313851	0.021612	-0.018104	-0.00375031	-0.0183918	0.0200245	-0.0598478	-0.0760541	0.0247793	0.0217775	-0.0074746	-0.0545154	0.064125	0.0105422	-0.00135423	-0.0509211	-0.0110529	0.00179728	0.00951358	-0.00543906	-0.0225614	0.0440039	0.00235987
391	191	0.0173531	0.00175783	0.00256698	-0.046859	0.0541258	0.0553131	-0.0315927	-0.0121762	0.0341611	0.00377096	0.0239884	0.00798135	-0.0101021	-0.0523139	0.0306944	-0.0186703	-0.012403	-0.0143586	0.0178136	-0.011532	-0.0114235	-0.0195041	-0.00128385	-0.00670364	0.00333698	0.00171453	0.0259045	0.00481602	0.0144219	0.0598515	0.00348045	-0.0308424	-0.0360124	-0.0308192	0.0143334	0.000314447	-0.0437838	-0.0368153	0.00843973	-0.00824507	-0.0460629	0.0133954	-0.0370552	0.000859358	-0.0236014	-0.0144975	0.0290495	-0.00153705
392	192	0.00263469	-0.0169607	-0.0157961	-0.0255362	0.0182918	0.0152012	-0.0298389	-0.0169022	0.0195327	0.0108772	0.00285731	0.0178487	-0.0057179	-0.00818223	0.0434084	-0.0136637	-0.00689698	-0.00527027	0.0219079	-0.0239835	-0.00657302	-0.0436297	0.027725	0.0181733	-0.0160685	-0.0117913	0.0144601	0.0257056	0.0460423	0.0179685	0.00338976	-0.00462788	-0.0301393	-0.0380214	0.000501106	-0.00668306	-0.0264402	-0.137032	0.00896938	0.00087175	-0.024848	0.00283409	0.005963	-0.00348147	-0.0128716	-0.00981068	0.015509	0.00438886
393	193	-0.000983076	-0.0167651	0.000294292	-0.00596462	0.0266803	-0.0407093	-0.0201602	-0.0594436	0.0100736	-0.0118057	-0.00285494	0.0170742	-0.0350482	0.00998582	0.0428201	0.00191589	-0.0023129	-0.0250249	0.00995045	-0.0115195	0.00266016	-0.0661474	-0.00204413	0.0246828	-0.0108877	-0.0311576	0.0182473	0.00573025	0.0403807	-0.0980779	0.0152976	-0.00217183	-0.0398263	0.000195573	0.00430504	0.000580751	-0.00354252	-0.137474	0.0168132	0.00320817	-0.017838	0.000370922	0.0528098	-0.0120509	-0.00577444	-0.0141909	0.00178344	0.015719
394	194	-0.0164004	-0.020972	0.0198963	0.0364642	0.0369828	-0.0966678	-0.0126766	-0.0458031	-0.0343924	-0.0293999	0.0130763	0.0040019	-0.040134	0.0339286	0.0265976	-0.0105754	-0.0471226	-0.0567599	0.0393195	-0.0229609	-0.00884686	-0.0551121	-0.00192037	0.00332439	-0.00647467	-0.0462308	0.00500317	0.00150489	0.0263753	-0.160189	0.0101617	-0.00639222	-0.0154704	-0.0201346	0.00830652	0.0140087	-0.00794157	-0.0689045	0.0161838	-0.024525	-0.0232415	0.0137874	0.0362308	-0.0167769	-0.0264138	-0.0185597	0.000874517	-0.00253401
395	195	-0.0325521	-0.0307932	0.0149144	0.0575791	-0.00576531	-0.20535	-0.00415779	-0.0295853	-0.0655772	0.0012106	0.0227612	0.00242266	-0.0271548	0.0714514	0.00654884	-0.0245937	-0.0717032	-0.0501921	0.0301775	-0.0450587	-0.038643	-0.0267492	0.0379836	0.00374468	-0.00987668	-0.0233498	-0.00403552	-0.0110525	0.00767158	-0.171944	0.0140373	0.0237957	-0.0129997	-0.0328394	-0.00436442	-0.00380647	-0.000155667	-0.0271409	0.0145537	-0.0448544	0.00459878	0.0118336	0.00413397	-0.0034382	-0.0348152	0.00207266	0.000605631	-0.0177508
396	196	-0.0484196	-0.0256296	0.0138027	0.00330418	-0.0244238	-0.100154	0.00642778	-0.0281458	-0.086689	-0.00102296	0.025699	-0.00582888	-0.0270283	0.0587235	-0.0211029	-0.0213537	-0.045338	-0.0161383	-0.00194908	-0.0276896	-0.0141257	-0.0144032	0.0114632	0.00458386	-0.00278894	-0.012707	0.0296121	-0.023857	-0.0307124	-0.109798	0.00180109	0.0140371	-0.00238932	-0.0331876	0.00242836	-0.00811104	0.0437705	-0.00145344	0.0241255	-0.0234025	0.0257941	0.0370989	-0.0263512	-0.00511837	-0.0126796	0.0248045	0.0138249	-0.0136147
397	197	-0.0394316	-0.0152783	0.0188701	-0.00817978	-0.031815	0.0607399	0.0175737	0.00622773	-0.106852	0.00211709	0.00994274	-0.0130213	-0.0243164	-0.0190927	-0.0125691	-0.0164642	-0.0110632	0.0165649	0.0105498	0.000487728	0.00507477	0.0177542	-0.015429	-0.0113525	0.002231	-0.0147855	0.044674	-0.0202637	-0.0495888	0.0166891	-0.00864389	0.00841395	0.0250235	-0.0345698	0.0120734	0.00157839	0.0539905	0.00516392	0.0324883	-0.0105948	0.0114446	0.0454015	-0.0665925	-0.0323508	0.000647233	-0.0164733	0.00872247	-0.00651255
398	198	-0.00810786	-0.00236822	0.0325882	0.0174958	-0.0513315	-0.0498755	0.0294371	0.00560203	-0.118198	-0.0190857	0.00714063	-0.0192155	-0.0210942	-0.10122	0.0143142	0.00384991	0.0114395	0.0185737	0.0276522	0.0195361	-0.0291273	0.0481727	0.00783589	-0.0204124	0.0218331	-0.00448824	0.0313772	-0.0280729	-0.0262754	0.245476	-0.00025489	0.0133367	0.0310815	0.019773	-0.00427854	-0.0211095	0.0597846	0.00750399	0.0282637	-0.0399789	0.0275336	0.012154	-0.0709751	-0.0303106	0.00111781	-0.0303309	0.0119614	0.00111971
399	199	0.00613257	0.00686912	0.0436732	-0.0370878	-0.0338663	-0.140412	0.00627345	-4.7295e-05	-0.125175	-0.0572333	0.0147655	-0.031365	-0.0204351	-0.125603	0.00627118	-0.00178337	-0.0113194	0.0114577	-0.000337319	0.0276874	-0.0218751	0.0587974	0.00225124	0.0050726	0.0199103	0.00480384	0.0153608	9.4349e-05	-0.0109166	0.359045	-0.000544012	0.0238398	0.0686711	0.0391556	0.00739529	-0.0380621	0.0891569	-0.0280504	0.0120472	-0.0405266	0.0294904	0.0162536	-0.0191847	0.00497715	0.0063138	0.00869042	0.00803648	0.0171452
400	200	0.00335933	0.0136181	0.0222867	-0.0781276	-0.051233	-0.0548852	-0.00631046	0.015334	-0.127235	-0.0108384	0.0156585	-0.0177334	-0.00726995	-0.0632673	-0.00365129	-0.0134527	-0.0181525	-0.00509948	-0.0372161	0.0317063	0.00253696	0.0248361	-0.0157886	0.0218065	0.00237682	0.0124362	0.0191633	0.00632202	-0.0156393	0.076685	-0.00585987	0.0352671	0.106994	-0.00145289	0.015896	-0.0192301	0.0965951	-0.0612845	-0.00375441	-0.0336853	0.00707794	0.0402202	0.00418087	0.039006	0.0027215	0.0367966	-0.0132195	0.016471
401	201	0.0048071	0.0348869	0.00851774	-0.0172749	-0.073681	0.0659584	0.023602	0.0310679	-0.112613	0.0162046	0.0190011	-0.00976284	-0.0118857	-0.00520655	-0.0162986	-0.00238634	0.0322261	-0.00699878	-0.0132168	0.0361875	0.0123168	-0.0153559	0.00552545	0.0132424	0.0157284	0.0149837	0.0190896	-0.0195006	-0.014114	-0.159551	0.00911925	-0.0180572	0.0854689	3.80141e-05	-0.00876914	-0.0106978	0.0749784	-0.0370997	-0.00625808	-0.0305748	0.0158296	0.0208009	0.0148336	0.0412641	0.0156983	0.0326873	-0.0157634	-0.00699459
402	202	0.0206004	0.0492391	0.0237177	0.00447155	-0.0500643	0.17695	0.0330794	0.043779	-0.0955332	-0.0101061	0.0208897	-0.0221832	-0.0269984	0.00874086	-0.037096	-0.00546193	0.0557888	0.0046065	0.0322937	0.0260014	0.0339776	-0.0159855	0.0222816	0.0119497	0.0493612	0.01971	0.000845228	0.0258374	-0.0214274	-0.0547262	0.0309504	-0.0132222	0.0887311	0.00429379	-0.00540787	-0.000995436	0.0569117	0.00489366	-0.00814146	0.00369684	0.0405919	-0.0113578	0.0147025	0.0283303	0.0466567	0.00727984	0.00340789	-0.000220237
403	203	0.0407723	0.0400494	0.0270957	-0.0297329	-0.0152963	0.20197	0.023244	0.0117144	-0.0741538	-0.011797	0.0148369	-0.0127357	0.00181677	0.0586295	-0.0413494	-0.00757547	0.0319481	0.00233193	0.0440799	0.00529213	0.0303656	-0.00336635	0.00635856	0.00741124	0.0692145	0.0154918	0.00375878	0.0495823	-0.0356727	0.000564916	0.02975	0.0270505	0.0895204	-0.0208167	0.00458008	0.0193839	0.0330579	0.0327098	0.00158489	0.00290679	0.0250177	-0.00728719	-0.0148092	0.0308108	0.0239478	0.0127651	0.00808258	-0.00273571
404	204	0.0385753	0.0233472	0.00491429	-0.0189059	0.000485731	0.101144	0.0200034	-0.00125917	-0.0415452	0.000321317	0.00700021	-0.00814281	0.0146904	0.0513175	-0.0405097	0.00496552	0.0314122	0.0114787	0.0344361	0.00291963	0.0186225	0.0108581	0.0182184	0.0107907	0.0566591	0.0100042	0.0152168	0.0122508	-0.0279127	-0.0738838	0.00784126	0.00920464	0.0731329	-0.025062	0.00482416	0.0194104	0.00737846	0.0321752	0.00119193	-0.0195711	0.0099816	-0.00918819	-0.0110722	0.0393574	0.00100481	-0.0102796	0.00378449	-0.0140503
405	205	0.0441225	0.0138721	0.00229446	0.0188271	0.00278586	0.00428911	0.0187368	0.0400639	-0.0284625	-0.0128293	0.00369652	-0.0219991	-0.0182422	0.0417085	-0.0406672	-0.0078242	0.0432201	-0.0024154	0.0175968	0.0084316	0.0228853	0.0073818	0.0396946	0.0220442	0.0479151	0.00259769	0.0156565	0.00620101	-0.00341812	-0.105982	-0.00998491	0.0534289	0.0872901	-0.0114452	0.00379801	0.000557576	-0.00873487	0.0608031	-0.0152425	-0.000931051	0.0394766	-0.0268816	0.011891	0.0261515	0.00484635	-0.0502886	-0.0179945	-0.0098096
406	206	0.0770132	0.0195596	0.0117812	0.0331794	0.00543571	-0.0270867	0.0194814	0.0370576	-0.00673768	-0.0158899	-0.0198969	-0.0276728	-0.0151686	0.0782487	-0.027376	-0.00578758	0.0344883	-0.000140706	0.00874177	-0.0110262	0.0278991	-0.0028755	0.0259561	0.0148027	0.0504627	-0.0162131	-0.00643602	0.0145674	-0.0197632	-0.0857074	-0.0266008	0.0631376	0.0887804	0.00730734	-0.0118626	-0.00405203	-0.0257723	0.0447911	-0.0296229	-0.00246637	0.0305638	-0.0158682	0.0442557	0.00358411	-0.00730611	-0.0162337	-0.0294566	-0.0190071
407	207	0.0640128	0.0186052	-0.00113521	0.02898	0.00922336	0.0271402	0.0193857	0.0398572	0.0313979	0.0232007	-0.0281554	-0.0204258	-0.00217322	0.0589862	-0.0184578	0.0129334	0.0313286	0.0208499	0.00497167	-0.0128641	0.0402846	0.00977302	0.0187674	-0.0095239	0.032546	-0.0108992	-0.0428159	0.0158497	-0.0417382	0.00869194	-0.0418807	0.0100356	0.0630831	0.0170822	-0.0329423	0.000760823	-0.0398684	-0.00384741	-0.0330424	-0.00264671	-0.0214462	-0.0213982	0.0703501	-0.00162847	-0.00218953	0.00957831	-0.0141518	-0.0193392
408	208	0.0172387	-0.00989618	0.00358394	-0.00434924	0.0158876	0.0404367	0.0209602	0.0569152	0.040699	0.0264053	-0.0108603	-0.0076486	-0.00754976	0.0681218	-0.0309727	0.00279382	0.0134608	-0.00699429	0.00711846	0.00441491	0.0388721	0.00127468	0.00164229	-0.0241377	0.0071256	-0.00974053	-0.0282489	0.00884329	-0.0154085	0.101019	-0.0424556	-0.00740463	0.0340311	0.0147969	-0.0462376	-0.00618145	-0.0540019	-0.00343095	-0.0221176	0.0115894	-0.00135679	-0.0444329	0.0320853	-0.000176791	0.00711527	0.00728159	-0.0174675	-0.0171149
409	209	0.0200249	-0.0201674	0.00144344	-0.0553128	0.0227421	-0.105437	0.0221887	0.0458519	0.0373668	0.00527631	-0.0274076	-0.00905443	-0.0169033	0.0364101	-0.0192472	0.0195018	-0.00373865	-0.024919	-0.0181018	0.0101184	0.0214129	-0.0389527	0.00844183	-0.0205771	0.0057042	-0.0230992	-0.0311998	-0.00788889	0.00130591	0.0946809	-0.0372678	-0.0260625	0.0274355	0.0223978	-0.038954	-0.0140823	-0.0536237	-0.00118568	-0.0233438	-0.00771269	0.0361023	-0.0238867	-0.0126609	-0.0106043	0.00843805	0.00315115	-0.0263762	-0.0270513
410	210	0.0178158	-0.00988187	-0.0254137	-0.0651943	0.0197607	-0.138187	0.00905964	0.0425852	0.0500118	-0.00705693	-0.0241128	-0.00671079	-0.0185958	-0.0877848	0.0172944	0.030453	0.000518811	-0.0286238	-0.066139	0.0220919	0.0176658	-0.0494282	-0.0193725	-0.0409674	0.0148337	-0.0236064	-0.0551698	-0.0129138	-0.00127242	0.0479839	-0.0184181	0.0120669	0.00386989	0.0253937	-0.0552641	-0.0113249	-0.0442267	-0.00217297	-0.0138662	0.00453451	-0.00599084	-0.0119011	0.00875186	-0.0488871	0.00640792	-0.0186646	-0.0136543	-0.0207848
411	211	-0.0164167	-0.0264791	-0.022646	-0.013748	0.0120759	-0.0189121	-0.0046717	0.0507754	0.0669432	-0.000157239	-0.00148469	-0.00559845	-0.00179056	-0.133922	0.0359318	0.00649667	-0.0264478	-0.0375763	-0.0561798	0.0128808	-0.00235417	-0.0195874	-0.03227	-0.0462685	-0.0189219	-0.0385479	-0.0283798	0.00329728	-0.0103869	-0.0516593	0.00332104	0.0236364	-0.0267412	0.000137992	-0.0552305	-0.00128228	-0.0400214	-0.00701881	0.00935469	0.0283381	-0.0394401	-0.0372614	0.0509489	-0.0621692	-0.0155587	-0.00219443	-0.031671	0.00180533
412	212	-0.0147152	-0.0431847	-0.0136975	0.0328441	0.0068517	-0.0128805	-0.00917153	0.0457446	0.0935068	0.00460332	-0.0123759	-0.0112104	0.0176194	-0.0885335	0.0427682	0.0165115	-0.0463168	-0.0102797	-0.0183568	-0.00573774	-0.0204931	-0.0152415	0.0103528	-0.0321791	-0.0408056	-0.0486658	-0.0201966	0.021656	-0.0164496	-0.0989974	0.00504046	-0.002105	-0.0386333	-0.026445	-0.00939704	-0.00841326	-0.0285027	-0.0372819	0.0011079	0.01041	-0.0219286	-0.0376436	0.0627859	-0.024741	-0.017919	0.0248218	-0.0198205	0.0154791
413	213	-0.0172244	-0.0309587	-0.0159222	0.0441512	0.00765122	-0.0856507	-0.00721449	0.0416164	0.0833914	-0.0323582	-0.0034915	0.00431031	0.0139459	-0.0678705	0.0355776	0.00801817	-0.00837975	0.0191097	-0.0243348	0.0038374	-0.00110356	-0.0218469	0.00323596	-0.0165043	-0.0333994	-0.0417946	-0.0278879	0.0213599	0.0115674	-0.0142986	0.0158503	0.0178265	-0.0595883	-0.0336688	-0.0304475	-0.0182608	-0.0210612	-0.0396638	0.00457187	0.0190519	-0.0383398	-0.00395691	0.0395849	-0.0287508	-0.0132752	0.0302348	0.0102954	0.0131964
414	214	-0.0566327	-0.0162216	-0.0226664	0.0293824	0.00779959	-0.00913462	-0.00658907	0.0383423	0.0658648	-0.0487968	0.004217	0.0177727	0.0162137	-0.0584851	0.0349844	-0.0166825	0.00556733	0.0225109	-0.0516803	0.00748073	0.00767006	0.0105035	-0.00509229	0.00895398	-0.0499261	-0.0439877	-0.0141033	-0.0147085	0.0426629	0.0608614	0.025668	0.0343357	-0.0646708	-0.0204537	-0.0462247	-0.00717777	-0.0140589	-0.0770794	0.0354739	0.0260308	-0.062393	-0.0164873	0.00140009	-0.0497218	-0.0170106	0.0312466	-0.0023377	-0.00645849
415	215	-0.0675317	-0.0180332	-0.0240838	0.00469206	-0.026064	0.0911422	-0.0168131	0.0334752	0.0922959	-0.0265844	-0.0129483	0.00899952	0.0170193	-0.0224154	0.0473162	-0.0098454	0.000363738	0.0123829	-0.029255	0.00275706	0.00490582	0.042364	-0.0338438	-0.0159299	-0.034052	-0.0360755	0.00147927	-0.0343819	0.0378918	0.0578356	0.0226781	0.0312021	-0.0762986	-0.00836541	-0.0174158	-0.00868621	-0.00296115	-0.100602	0.0399268	0.0116647	-0.0574724	-0.051899	-0.024644	-0.0323494	0.0142418	-0.0116814	-0.00795333	-0.0313208
416	216	-0.044748	-0.0250876	-0.0112832	0.0168285	-0.0237061	0.112608	-0.0183861	0.0534853	0.0817962	-0.000611715	-0.00959504	0.00556748	0.00359566	0.0171108	0.0522723	-0.0111212	0.0027662	0.00274945	0.0329046	-0.00415867	0.00188302	0.0228982	-0.0702378	-0.0449769	-0.0213693	-0.0251051	0.00379241	-0.0351691	0.0453446	0.020665	0.0292495	-0.00707337	-0.103476	-0.0400884	-0.0124697	-0.0152518	-0.00328884	-0.0411419	0.0329086	0.0249512	-0.035392	-0.0204609	-0.0501497	-0.0263413	0.0168072	-0.0302458	-0.0402021	-0.0355014
417	217	-0.0309771	-0.0209047	-0.0143493	0.0303538	0.0250552	0.117387	-0.0145773	0.049331	0.0473283	0.00543591	-0.014889	0.0127923	0.00135625	0.0655067	0.0319869	-0.00494305	-0.0234787	-0.00323153	0.0413893	-0.00644293	-0.0184751	0.000343549	-0.0195652	-0.00683209	-0.037218	-0.0227868	-0.0030308	-0.0115109	0.0626894	-0.0506808	0.0180511	-0.0529716	-0.104625	-0.0452875	0.0155669	-7.50401e-05	0.00720358	0.00177073	0.0392324	0.0228826	-0.0103131	-0.000945848	-0.0796657	-0.00254206	-0.0112581	-0.0239972	-0.0456292	-0.0249811
418	218	-0.0330022	-0.0114262	-0.0205735	0.00588798	0.0391573	0.0430035	-0.00355406	-0.0240607	0.045376	-0.0217082	-0.0152401	0.0209716	0.0264831	0.0849831	0.0174692	0.00985891	-0.0122029	-0.00937495	-0.00447327	-0.00742623	-0.0228145	0.0178056	0.00256959	-0.00161322	-0.0222506	-0.017867	0.00422504	0.00956488	0.0325472	-0.119524	-0.00455141	-0.0304591	-0.129153	0.00925448	0.0210923	-0.00174314	0.00622294	0.0018391	0.0317355	-0.00498076	-0.00833207	-0.00268107	-0.076091	0.0198397	0.0184384	-0.0252719	0.028699	-0.0114678
419	219	-0.0183802	-0.00367213	-0.011362	0.00466786	0.0454228	-0.0634315	0.0224238	-0.00742853	0.0489883	-0.0161018	0.0226194	0.0268192	0.0311022	0.0243158	0.0208263	0.011475	0.0267572	0.0118658	-0.0365934	-0.0176035	1.44402e-05	0.0259824	-0.00841819	-0.0332909	-0.012378	-0.0110128	0.012485	-0.0102551	-0.00532552	-0.162007	-0.00284965	-0.0181176	-0.142692	-0.00144422	0.0122848	-0.0123661	-0.000751248	0.0123417	0.0272361	-0.0199858	0.00281846	0.018414	-0.02362	0.0022688	0.0445974	0.0155621	0.0519055	0.00327039
420	220	0.00222658	-0.00276114	-0.0266728	0.0131101	0.035095	-0.0456907	0.0300264	0.0497147	0.0481782	-0.00240921	0.0270383	0.0342792	0.0343787	-0.0149579	0.00493845	0.00986372	0.0319842	0.0374379	-0.0285534	-0.0118324	0.00358554	-0.00198956	0.0120497	-0.00915188	0.00263799	0.00151746	0.00219313	-0.0184641	-0.00591924	-0.0143645	0.00505588	0.0298561	-0.126166	-0.0295779	0.0337735	0.00353518	0.00728502	0.0382529	0.0360146	-0.0154707	0.0252894	0.0098087	0.045287	0.0090991	0.0168444	0.0205552	0.0123508	0.011657
421	221	-0.00161782	0.000881851	-0.0378106	0.00428072	0.00476995	-0.0204324	0.0143112	-0.0127957	0.0302403	0.00933359	-0.00243408	0.0342218	0.0348044	0.0137882	0.00128274	0.00374127	0.0312734	0.0173948	0.00699512	-0.0257986	-0.0250524	0.00197133	0.0139348	0.0171432	0.0231515	0.02277	-0.00312405	-0.006043	-0.00354886	0.165221	0.0126864	0.0589019	-0.104415	-0.0166349	0.0378129	0.0209947	0.0181691	0.0847985	0.0246636	-0.00538845	0.0247949	0.0298546	0.0387984	0.0384843	-0.00545004	0.000608754	-0.0240124	0.0389194
422	222	0.00756953	0.0136871	-0.00944463	-0.025198	-0.00304227	-0.0762851	0.00983312	-0.0646695	0.0125461	0.0311135	0.00598415	0.023107	0.00369135	0.00798028	0.0193635	0.003422	0.0144785	0.00300365	0.0707781	-0.0405632	-0.027023	0.0254893	-0.0140409	0.0221354	6.90005e-05	0.0359721	-0.001392	0.0263302	-0.0096572	0.112157	0.0226177	0.0090081	-0.0911005	-0.0214528	0.041241	0.0186656	0.0126988	0.0875101	0.00798704	0.00321211	0.0295346	0.0215965	-0.0301021	0.0425429	-0.00441622	0.0205056	-0.0240982	0.05229
423	223	0.0331715	0.0174143	0.0135448	-0.0703753	-0.00531377	-0.101693	-0.00202534	-0.0626136	0.00473862	-0.00900546	0.0183689	0.0206568	-0.00771953	-0.0263055	0.0123065	-0.0141767	-0.0080171	-0.000969817	0.0922912	-0.0140795	0.0124571	0.0106637	-0.0276772	0.0217778	-0.0166311	0.0271761	0.00213888	0.0349171	-0.0232443	0.0812668	0.0202802	-0.0330352	-0.0760841	0.0222573	0.0359861	0.0163009	-0.00466515	0.0364019	0.0163473	0.00920522	0.0249583	-0.0374039	-0.0302335	0.0229343	-0.00461541	0.0287945	0.0153316	0.0178208
424	224	0.0326408	0.00325161	0.0133464	-0.0338778	-0.00204299	-0.0800124	-0.0116539	-0.0834358	-0.0144657	0.00162193	0.00402161	0.0205303	0.0224936	-0.0190732	0.0169108	-0.026801	0.0148683	-0.00395576	0.0286793	-0.000427759	0.0286365	-0.00763571	-0.0302305	0.0172526	-0.00366632	0.0216585	0.0119939	0.00794549	-0.0249676	0.0891771	0.0220429	-0.0358936	-0.0389497	0.0688627	0.026136	0.0170597	0.00811793	-0.0127158	0.00138922	-0.00086515	-0.0028718	-0.00846041	-0.034613	0.0239998	-0.00873866	0.00812342	0.00856648	0.0230439
425	225	0.0212836	-0.00304575	0.02174	0.00198906	-0.00785488	0.000884431	-0.0115849	-0.0948033	-0.0119329	0.0724403	-0.00849879	0.0111945	0.0334386	-0.0384128	0.0196442	-0.0138671	0.016501	0.0174504	-0.0307362	0.00951134	0.0143084	-0.0132799	-0.0108107	0.0414134	0.000998094	0.0310893	0.00336771	-0.00209173	-0.0166051	-0.0145487	0.0209825	-0.00447537	-0.00455706	0.0449913	0.0295043	0.0159017	0.00825555	-0.0607063	-0.0316425	0.00139721	-0.00789512	0.0457481	-0.0812112	0.0251152	-0.0161189	-0.0109679	0.0141704	0.0372493
426	226	0.0191444	0.0117115	0.00746312	-0.000281343	-0.0110181	0.0542568	-0.022424	-0.0812821	-0.0127834	0.0590629	-0.0140479	0.0148285	0.0100955	-0.0402089	-0.0109941	-0.00137676	-0.0163864	0.0069275	-0.0309718	0.0144836	0.0176985	0.0134504	-0.0274536	0.0378713	-0.010332	0.0251884	-0.0277734	0.00605382	-0.00768281	-0.0344901	0.00847337	0.0116672	0.00904564	0.0183222	0.020606	0.0254266	-0.0396221	-0.028849	-0.0302219	0.00770941	-0.0127461	0.0168743	-0.0480517	-0.00471083	0.00179892	-0.00530297	0.0190597	-0.00981344
427	227	0.0178884	0.0131736	-0.0052748	0.0356735	0.0100771	0.0448839	-0.0266334	-0.0254054	-0.0410046	0.0396903	-0.0190156	0.0163577	0.00031359	0.0199733	-0.0267205	-0.00515416	-0.0137385	0.00892393	0.00656124	-0.00632163	0.0278589	0.0226881	-0.00803225	0.015519	-0.0320168	0.0154508	-0.0251342	0.0281244	0.0219444	-0.0469497	0.00530187	-0.014465	0.0091647	0.0100421	0.00578053	0.0193768	-0.0400098	0.0667619	-0.0352093	-0.0140051	-0.0253246	-0.0273193	-0.0145126	-0.0122867	0.0206811	0.0130031	0.00932049	-0.011747
428	228	0.020607	0.00126385	0.00887038	0.018303	0.0272977	0.091649	-0.0219799	-0.0131764	-0.0492047	0.0427997	-0.0110354	0.0106563	-0.0185087	0.0427247	-0.028473	0.00562564	-0.0138879	0.0287883	0.0208999	-0.00101873	0.0191701	0.00849037	0.0214937	0.0326424	-0.0345387	0.012213	-0.0135428	0.011121	0.0277084	-0.11287	0.00962494	0.00211542	0.015008	0.00786045	-0.00567917	0.0109452	-0.00315711	0.033934	-0.0377572	-0.0161165	-0.0261895	-0.0161091	-0.00377795	-0.00686094	-0.00601692	0.0147026	-0.0101679	0.0258841
429	229	0.00784836	-0.00480248	0.00473705	-0.000482	0.0290794	0.0781622	-0.0141408	-0.0660798	-0.0622418	0.011921	-0.00530297	0.014121	-0.055284	0.0458455	-0.028758	0.0235596	-0.043137	0.00402983	0.0394269	0.00616451	0.00658681	0.0300031	0.0333439	0.0194482	-0.00684252	-0.0047048	-0.0109697	-0.0377741	0.00354452	-0.0538419	0.0179848	-0.006439	0.0276568	0.00513954	0.00614517	0.0341471	-0.00574942	-0.0907977	-0.0149747	0.00776532	-0.0383976	0.0135196	0.0493869	-0.00512176	-0.0143016	0.00973107	-0.0061585	0.00224416
430	230	-0.00950895	-0.0105547	-0.00479159	0.0380291	0.0299018	-0.0800452	-0.00606617	-0.0733874	-0.0778283	-0.0339248	-0.00827117	0.0207577	-0.0348189	0.0693227	-0.0292163	0.0128167	-0.048315	0.00332332	0.0662336	0.0124371	-0.00612914	0.00722288	0.0447851	0.00255857	0.00480885	-0.00773195	-0.0051473	-0.0312117	-0.00980699	0.0525184	0.0148801	-0.036414	0.0324734	0.00434291	0.00507992	0.0401154	-0.00372624	-0.087088	0.00374161	0.0256538	-0.0595491	-0.00120374	0.0541067	0.0135133	-0.00532979	0.00855498	0.0220585	-0.00934969
431	231	-0.00473526	-0.0105077	-0.00338912	0.00834966	0.0137103	-0.106481	-0.00650746	-0.0413628	-0.0505727	-0.0480208	0.00814389	0.0198092	-0.0290426	0.0474238	-0.0234289	0.00890669	-0.0488387	0.0202037	0.0237584	0.0148536	-0.00613889	0.0012415	0.00631401	0.013178	-0.00350796	-0.00202657	-0.0130761	-0.0280033	-0.0131996	0.0966723	0.00491106	-0.00620112	0.0450643	0.00382692	-0.0147496	0.0274097	0.000363183	-0.0235573	0.0136208	0.029157	-0.0649432	-0.00510617	0.00554637	0.0222358	-0.00510463	0.000817381	0.0120152	0.0133976
432	232	-0.0188919	-0.0160626	-0.0223697	-0.0552913	-0.0165192	0.00391859	-0.00644832	-0.0223803	-0.0479155	-0.00952561	0.0113324	0.00929549	-0.0774268	-0.000592175	-0.00482254	0.0319819	-0.0533259	0.0130052	-0.0359358	0.0156504	0.00787845	0.0246205	0.0182391	-0.00942055	0.00354429	-0.0085671	0.00168417	-0.0411557	-0.00399307	0.0405755	-0.0158475	0.00243733	0.0747827	-0.0208859	-0.00732892	0.0247075	-0.0200223	-0.0416137	0.00580813	0.0265712	-0.0758993	0.0123023	-0.0305134	0.00614387	-0.000330456	-0.0105506	-0.0362023	0.0164867
433	233	-0.021255	-0.019731	-0.0240063	-0.018989	-0.0223445	0.0287458	-0.0224062	-0.00590279	-0.066642	0.0199304	-0.00510802	-0.00614013	-0.0831417	-0.0214679	-0.00546458	0.0189949	-0.0402361	-0.0198548	-0.0621532	0.0208183	0.00250219	-0.0102719	0.0433077	-0.0297589	0.0160467	-0.00520099	0.0172416	0.0150149	0.0157232	0.0193904	-0.0346505	0.000792685	0.107989	-0.025934	0.00450803	0.0127787	-0.000588542	-0.0384771	-0.00846214	0.0207258	-0.0617821	-0.00614703	-0.0467559	-0.0285051	-0.00803705	-0.0175342	-0.00714684	0.0194816
434	234	-0.00110005	-0.0203963	-0.0134317	0.0158217	-0.0168734	0.0651839	-0.0291701	0.0281897	-0.0507292	0.0269925	0.00847435	-0.0110815	-0.0779295	-0.0553664	-0.0262222	0.0110768	-0.0228763	-0.0243315	-0.0540265	-0.00223908	-0.00769052	-0.0100859	0.0125694	-0.0226761	0.0111081	-0.00689717	0.0136372	0.0326137	0.03786	0.0450207	-0.0195153	0.0115991	0.0958123	-0.00923332	0.00164932	0.00623593	0.00570203	0.035667	-0.00683139	0.0107535	-0.0279029	-0.0112169	-0.0253856	0.00116564	-0.00858716	-0.018571	-0.0143848	0.0144247
435	235	-0.0159543	-0.0234321	-0.00785122	-0.0189334	-0.0125418	0.0218434	0.00744368	0.0440663	-0.0557849	0.0187608	0.00844704	-0.00718449	-0.061692	-0.0652714	-0.0236169	0.0366083	-0.018987	0.00623131	-0.0423508	-0.00798285	-0.000851703	-0.0248498	-0.00162746	-0.00115463	-0.0126434	-0.00939176	0.0290748	-0.0206485	0.032379	0.00954981	-0.00802905	0.0080111	0.0730437	0.0189345	0.0018511	0.00531125	-0.0140305	0.0509331	-0.0114983	0.0109298	-0.0143788	-0.00814803	0.00809282	0.0254837	-0.00531089	-0.0113884	-0.0445072	0.0157601
436	236	-0.0367526	-0.0122711	0.0204546	-0.0147466	-0.00401072	-0.0870397	0.0306106	0.0295624	-0.0617995	-0.017261	-0.0118847	-0.00809058	-0.0193749	-0.0177316	-0.00750342	0.0309842	-0.00797261	-0.0257697	-0.0748815	0.00677537	0.0255401	-0.0581215	-0.0268377	0.00378206	-0.0257798	0.00084064	0.0238059	-0.0451894	-0.0023888	-0.0781778	-0.0287251	0.00784076	0.0913728	0.048828	0.00523591	-0.00997511	0.0138822	0.000151658	-0.0164077	0.00974483	0.00136096	-0.0206043	0.0173965	-0.030059	-0.00866992	-0.0144604	0.00581057	0.0211373
437	237	-0.0406732	0.000365165	0.029954	-0.019065	-0.0155386	-0.0510941	0.0273964	0.0463453	-0.0487079	-0.0333619	0.00615709	-0.015406	-0.0203567	-0.00610403	-0.0215867	0.00787365	0.00360764	-0.0451626	-0.0658758	0.00467913	0.0181306	-0.0299285	-0.0387309	-0.00702119	-0.0238932	0.00575824	0.00556449	-0.0339594	-0.023763	-0.1453	-0.0342028	0.0194558	0.0692941	0.0191692	0.003227	-0.0210576	0.0467428	-0.0392871	-0.0118238	0.0061429	0.0142271	0.0034268	0.0270513	-0.0372924	0.0103539	-0.0110297	0.048843	-0.00466674
438	238	-0.0286821	0.0027117	0.0172841	-0.0289959	-0.029537	-0.0284319	0.0241034	0.0533464	-0.0444575	-0.0392183	0.0169132	-0.0194347	-0.00254315	0.00123745	-0.0306692	0.00725657	0.0177502	-0.0171667	-0.00475381	0.00798131	-0.0209788	-0.00519546	-0.0256424	-0.0157588	-0.0389678	0.0165219	0.0112274	0.0137364	-0.0206432	-0.112867	-0.0151849	0.0205361	0.0408569	-0.0368623	-0.00247979	-0.0117575	0.0645238	-0.064895	-0.0185391	0.0169686	0.0291221	0.0137225	0.026532	-0.0260678	0.0223146	0.0153372	0.0276928	-0.0197377
439	239	-0.00794875	0.0106132	0.00819751	0.0137316	-0.0323648	0.0159578	0.0237165	0.00954664	-0.0336106	-0.0403062	0.00783632	-0.00850054	0.0207753	0.0653293	-0.0175586	0.00999218	0.0171632	-0.0260011	0.0106086	-0.01073	-0.0228595	-0.000725672	-0.0383809	-0.017901	-0.0338411	0.0217908	0.0268551	0.0104534	0.00329662	-0.062703	-0.00532531	-0.0100558	0.0314299	-0.0336927	0.00308333	-0.00789102	0.0668005	-0.0372109	-0.00183537	0.0220646	0.0472231	-0.00789977	0.00634101	-0.0219217	0.00413172	0.0012959	-0.0049139	-0.0157744
440	240	-0.00636913	0.0077799	0.00575543	0.0291902	-0.0279141	0.0343133	0.0284865	-0.00150059	-0.0146062	-0.0230086	0.00949999	0.00694537	0.00934478	0.098844	-0.0235136	0.00873068	0.00504998	-0.0368769	0.00183664	-0.0155562	-0.0261795	0.0083225	-0.0256182	0.00455961	-0.0123118	0.0314345	0.0145367	0.0127008	0.00188755	-0.0441435	-0.0121707	-0.0269594	0.0382019	0.0335799	0.0170424	-0.0185946	0.0595727	-0.00644696	0.0360499	0.0156972	0.0480793	0.00192313	0.0123843	0.00287605	-0.00443024	-0.0225123	-0.00204301	-0.0132579
441	241	0.00656716	-0.00356433	0.0184182	-0.00189651	-0.0285951	-0.0388166	0.0258552	-0.0137202	0.0143171	-0.0359723	-0.00187629	0.00602684	0.0299841	0.0787028	-0.0388301	0.0126533	0.0176039	-0.0173926	-0.0132024	-8.23163e-05	-0.0344427	0.0232824	0.0224517	0.00818714	-0.0092483	0.0262216	0.0117549	0.0564758	-0.00241438	0.0104718	-0.0100831	-0.0152591	0.0676482	0.0561064	0.023678	-0.0161137	0.0667558	0.0029679	0.0198446	0.00183332	0.0589108	-0.00826101	0.0390731	0.00681759	0.00742101	0.00761	-0.0291684	-0.0151301
442	242	0.0389078	0.00996041	0.019062	-0.0315892	-0.0157664	-0.0210855	0.0199765	-0.0137548	0.0201199	-0.0489741	-0.017113	-0.00335164	0.0492935	0.0692285	-0.0353691	0.0104807	0.0110091	0.0153664	-0.038671	-0.0207866	-0.0257744	0.00605415	0.0366403	0.00264311	0.0117347	0.008246	0.0362474	0.0375933	0.0125242	0.0572427	-0.00879072	-0.0186215	0.0654563	0.0114715	0.0245912	-0.00476804	0.0673562	0.0450692	0.000634367	-0.000303388	0.0651624	0.000434286	0.0467249	0.0272874	0.0297566	-0.00176108	-0.0560319	-0.0281879
443	243	0.0430634	0.0114461	0.0262183	-0.0102068	0.0169698	0.0769034	0.0288591	0.00920563	0.0194465	-0.000171465	-0.0153977	-0.0039232	0.0351554	0.0422353	0.00214835	0.0106572	-0.00107944	0.00851927	-0.0439772	-0.011723	-0.0213769	-0.0225071	0.0266096	0.00436336	0.0215405	0.0143885	0.0466282	0.0205574	-0.00878129	0.0730632	-0.0098855	-0.00887015	0.0328627	-0.0178479	0.0214085	-0.00426984	0.0481674	0.0662041	0.0101721	0.0153232	0.0640747	0.0284394	0.0376427	0.0315962	0.0399926	-0.0194515	-0.00810948	-0.0214913
444	244	0.0288105	0.00735676	0.0561078	0.0282754	0.0360761	0.0417986	0.0258708	0.0114332	0.0310343	0.0467797	-0.0138364	0.00544879	0.0185095	-0.0229831	0.0226672	0.00192175	0.00935925	-0.012983	-0.037174	0.0314554	-0.0112152	-0.0385394	0.0270879	-0.00136616	0.0136133	-0.00304138	0.037208	0.0151978	-0.0124963	0.00236319	0.00132017	0.0245603	0.00397329	-0.0125023	0.00301687	-0.00568163	0.0147903	0.0632221	0.00758731	0.00298996	0.0642504	0.0131527	0.0320754	0.0242827	0.0327055	0.0243097	0.0164842	0.0040907
445	245	0.0204822	0.0163428	0.0588735	0.0183453	0.0438376	-0.0822737	0.00237869	0.0120504	0.0430094	0.0647587	-0.0261769	0.00571964	0.00298858	-0.0674287	0.0047647	-0.0151155	0.00794114	0.0203023	0.0120117	0.0241336	-0.00765912	-0.0522377	0.0146796	0.0131189	0.0337746	-0.00609892	0.012912	-0.0453763	0.0147391	-0.021339	0.0112149	0.0150951	-0.0346875	0.0219961	-0.0194897	-0.0103929	-0.0372228	0.0807217	-0.0117979	-0.0201647	0.0356821	0.00757571	0.0372525	0.0103389	0.0358946	0.021976	0.0283193	-0.0110279
446	246	0.0110741	0.0108646	0.029694	0.0183878	0.0217465	-0.0321379	0.00219945	0.0165566	0.0585002	0.0908442	-0.0118767	-0.00399016	0.00325907	-0.117585	0.000410423	0.00107103	0.0141956	0.0478252	0.048692	0.0185855	-0.0105882	-0.0320263	0.00560735	0.0064215	0.0545314	0.0111333	-0.000278005	-0.0503639	0.00242091	0.0583368	0.0143749	0.0127858	-0.046389	0.0249998	-0.0231835	-0.0122643	-0.0705398	0.0995518	-0.0238796	0.0118783	0.0114987	0.0133509	0.0513159	-0.0175786	0.045932	-0.0133859	0.0470369	-0.0389142
447	247	0.0114296	0.0150258	0.0156358	0.0390329	-0.00525441	0.0173989	0.00170482	0.0338562	0.0606544	0.0837481	0.0168083	-0.0083676	0.0106189	-0.134606	0.0119286	-0.00640292	0.0138918	0.0287498	0.0137002	0.0411275	-0.0095469	0.00112124	-0.0107326	-0.0168455	0.0550483	0.00318697	0.00822474	-0.0184331	0.00426971	0.0516321	0.0185368	0.031889	-0.0191066	-0.00249673	-0.0208478	-0.00173118	-0.0719959	0.0492657	-0.0111279	0.0383723	0.00174278	0.0216162	0.0410606	-0.00608553	0.0380735	0.00734344	0.0168934	-0.0406824
448	248	0.00783304	0.00888032	0.0121034	0.0225196	-0.0140217	-0.011545	-0.0139958	0.0453955	0.0581365	0.0426671	0.0155906	-0.00749373	0.027494	-0.079457	0.01586	-0.0418622	0.0203624	0.00716675	0.0279201	0.0187392	-0.00259335	0.0132212	0.0161634	-0.00953008	0.042884	0.00401179	0.00515399	-0.0253312	0.00890985	0.00109712	0.00511647	0.0162858	-0.0330847	-0.0127565	-0.0193314	0.00580701	-0.0617968	-0.0625477	-0.0094974	0.00610216	0.00391513	0.0228918	-0.00280217	0.00135523	0.0148423	0.031306	0.016834	-0.0360405
449	249	-0.00190002	-0.00846918	0.0063386	-0.00944212	-0.0186493	0.136325	-0.0114937	0.0592149	0.0824636	0.00834286	0.0277853	-0.0177763	0.0234599	-0.0526644	0.0122695	-0.0219547	0.0158829	0.0122726	0.0564229	-0.00401799	0.00160769	0.0237026	0.0310809	-0.0122254	0.0183089	-0.00600294	0.00227708	-0.0154202	-0.0136304	0.0114877	-0.00129406	0.000448751	-0.0549878	-0.0307249	-0.0323445	0.0069303	-0.0379335	-0.0865825	-0.00513608	-0.00747276	-0.0099912	0.0139233	-0.0280851	0.00234962	-0.000361325	0.0252444	0.0375598	-0.0250046
450	250	0.0064592	-0.00747755	-0.00401728	-0.048866	0.00328631	0.180134	-0.0180099	0.0749981	0.0911128	-0.00709623	0.0490606	-0.0203552	-0.0157078	-0.00483849	0.0309349	-0.00940126	-0.00837195	0.0108534	0.00592613	0.00611924	0.0110002	0.0254481	0.00778784	-0.018462	0.0138377	-0.0145205	0.0025875	0.0260111	-0.01449	-0.0532181	0.00466978	0.021579	-0.0372446	-0.0390778	-0.027023	0.0050567	-0.0274441	-0.0548629	0.0223705	0.0232726	-0.0311509	0.0181671	-0.0214397	0.0118169	-0.00241241	0.0069913	0.0231082	-0.00356887
451	251	0.0120618	-9.28216e-05	-0.00432335	-0.0735884	0.0129446	-0.00666974	-0.0203307	0.055116	0.0290348	0.0170127	0.0333037	-0.0077357	-0.0235864	0.0603631	0.0689529	-0.0146271	0.016032	-0.0172131	0.000905525	0.00836026	0.0223173	0.00645448	0.0106698	0.00900379	0.0167611	-0.0225338	0.00465401	0.0370513	-0.0142195	-0.0395772	-0.00692237	0.02208	-0.0306229	-0.00160885	-0.00901709	0.00211016	-0.0353411	-0.0502278	0.0318877	0.022815	-0.0442584	-0.000344765	-0.0307499	0.0108404	0.000199789	-0.00752939	0.0153349	-0.00192564
452	252	0.0120714	-0.00697488	-0.00594009	-0.0495814	-0.00928148	-0.11812	-0.00315541	0.055558	0.0143359	0.0465706	0.0224742	6.5374e-05	0.00201694	0.0195673	0.0610243	-0.00672154	0.0378334	-0.0308059	0.0422752	-0.005257	0.00989644	-0.00567209	0.0224712	0.0172217	0.00750317	-0.0444296	-0.0138812	-0.0217998	-0.00732378	0.0155561	-0.000644649	-0.0106434	-0.0373213	0.0374555	-0.00958944	-0.00304918	-0.0325607	-0.0285118	0.0342599	-0.0109505	-0.0815585	0.000299745	-0.0340039	0.0134449	-0.00442978	0.0013143	0.0022274	-0.0216706
453	253	0.0240702	-0.0216813	-0.0159237	-0.00991259	0.00698589	-0.130276	-0.0120527	0.0320934	0.0595815	0.0260349	0.0119931	0.00568635	-0.00236385	0.0149073	0.0478297	0.0023112	0.0396047	-0.0150516	0.0321395	-0.0278448	0.015937	0.0210598	0.0150987	-0.009137	0.00432353	-0.0427813	-0.0202428	-0.0372992	-0.00110215	-0.0572782	0.0211697	-0.0279635	-0.046263	-0.0154608	-0.00404206	-0.00809027	-0.0456678	-0.0309596	0.0309292	-0.0213253	-0.0901325	0.00828711	-0.00582688	0.0317117	0.00651677	0.00720092	-0.0102357	-0.0138695
454	254	0.0253474	-0.0101207	-0.0124554	0.0196523	0.0144532	-0.0689274	-0.012023	0.0136822	0.0551071	-0.0217718	-0.00289463	0.00307282	-0.00512944	0.0473717	0.0624596	0.0122591	0.0257402	0.00784221	0.0222799	-0.0160287	0.0148759	0.0191359	0.0209737	-0.000547395	0.013808	-0.0439631	-0.0128589	0.0136912	-0.0173038	-0.0813309	0.0193631	0.0020748	-0.0709999	-0.0888319	0.00213241	-0.0115197	-0.0288387	-0.0112059	0.0358494	-0.00479197	-0.0532022	-0.0285174	-0.000718427	0.031568	0.0159126	-0.00503227	0.0118902	0.0165507
455	255	0.011348	0.00236399	0.00467086	0.0339674	-0.0111716	0.00167463	0.0162689	0.0320719	0.0424915	-0.0555231	0.00947475	0.00494999	0.011753	-0.0179894	0.0619253	0.00803627	0.0103038	-0.0013782	-0.00818338	-0.0180758	-0.00976168	-0.0084142	0.0188822	0.0421082	-0.00317964	-0.0474759	-0.0213938	0.0477368	-0.00251726	-0.0429272	0.0122348	0.0231291	-0.0616063	-0.0544906	-0.00645634	-0.0105244	0.019057	-2.38358e-05	0.0567933	0.0101708	-0.0321543	-0.0310648	-0.00304667	0.0117215	-0.0090843	-0.0198789	-0.0103495	0.0243282
456	256	-0.0054156	-0.00188449	0.00969458	0.0407901	0.00332324	0.000999512	0.0207692	-0.00938014	0.0410863	-0.0605704	0.0233359	0.0115189	0.0141405	-0.0388786	0.0593052	-0.0117766	0.0218345	0.00865967	-0.0527741	-0.0345243	-0.00473764	0.0245284	0.0173046	0.0320736	-0.0313858	-0.0352354	-0.00999596	0.0409321	-0.000798808	0.0226269	0.0178266	0.0196131	-0.0230059	-0.0185634	-0.00601583	-0.0174279	0.0125498	-0.057233	0.0642236	0.000638046	-0.0205273	-0.0159311	0.00673643	-0.000989242	-0.0221149	-0.0257466	-0.00642373	0.0233638
457	257	-0.0101171	-0.0042435	-0.00880348	0.0233046	-0.0104496	-0.0137295	0.0133891	-0.0465316	0.0263143	-0.0354537	0.0206591	-0.00206868	0.0117477	0.00849432	0.0558345	-0.0111829	-0.00367962	0.0351906	-0.0263844	-0.0265327	0.0136083	0.0407314	0.0295682	0.0187716	-0.0219612	-0.0354623	-0.0126738	-0.000664755	-0.0256072	0.0630734	0.0332725	0.00275338	0.00496548	-0.0231183	-0.00505546	-0.0347373	-0.0108639	-0.0380868	0.0551251	-0.0209228	-0.0224049	-0.0293089	-0.0125706	-0.0093228	-0.029332	-0.0106999	0.0358795	0.0442942
458	258	-0.016624	-0.00851582	-0.0294836	0.0139925	-0.0349931	0.00667389	0.0142358	-0.0152534	0.0151962	-0.0332036	0.012451	-0.00359747	0.0178065	0.0323625	0.0363735	0.0038143	-0.018854	0.00500374	-0.0235201	-0.0509774	0.034794	0.00797567	0.000734698	0.0251622	-0.0126377	-0.0373098	-0.0209797	0.0273465	-0.0192629	0.00136853	0.0279242	0.00337867	0.00132053	-0.0162266	-0.00761156	-0.031973	-0.00220905	0.0418071	0.0190532	-0.035034	-0.0183585	-0.0265072	-0.0448812	-0.0186528	-0.0427508	-0.00928358	0.0285494	0.0493424
459	259	-0.0340469	-0.0174732	-0.0292917	0.0206026	-0.022489	0.0192945	0.00726562	-0.021584	-0.00365059	-0.030385	-0.0134228	-0.00638352	0.0309422	0.0314401	0.0299841	-0.00129692	-0.015743	-0.00912211	-0.0628578	-0.0411615	0.0232223	0.0265179	-0.0262002	-0.00184169	-0.0213504	-0.0274046	-0.00938823	0.0742829	-0.0353395	0.0441617	0.0143627	0.00777873	-0.0126748	-0.0256622	-0.0159555	-0.0350606	0.0126808	0.0174112	0.00669774	-0.0384374	0.000764771	-0.00662849	-0.0657102	-0.0238341	-0.0652587	-0.0133605	0.00660074	0.0370171
460	260	-0.0430906	-0.025726	-0.0139042	0.0145635	-0.0297799	0.0854595	0.000649932	-0.038733	-0.0167296	0.0107216	-0.0446041	-0.0303994	0.017801	0.0524636	0.0304593	-0.00477184	-0.0462791	0.0078889	-0.0528672	-0.0149702	-0.00704529	0.0512732	-0.0226224	-0.0219462	-0.0345222	-0.0272434	-0.024737	0.0391538	-0.0461307	0.136765	0.00843674	0.00498867	-0.00392581	-0.0112311	-0.0171957	-0.0433823	0.020403	-0.0273996	-0.00422414	-0.0394534	-0.00157938	0.00591937	-0.0436138	-0.00677288	-0.0665335	0.00264743	-0.00212639	0.0354599
461	261	-0.0403822	-0.0346132	-0.0187718	0.0069424	-0.0231185	0.130026	-0.00253157	-0.0150863	-0.0308137	-0.0138992	-0.0379933	-0.020972	-0.0272904	0.078014	-0.00020165	-0.00723856	-0.0573721	-0.00595232	-0.0298316	-0.0294971	-0.0131748	0.0297868	-0.01697	-0.02673	-0.0390041	-0.0192157	-0.0195033	-0.00365818	-0.0155621	0.100265	-0.00855911	0.0377878	-0.00628965	0.0152265	0.00671562	-0.0205433	0.0241044	-0.0407548	-0.033811	-0.0515088	-0.0139259	0.00271393	0.0054618	0.0141459	-0.0339449	0.0238689	-0.0039413	0.0158502
462	262	-0.0341431	-0.0467898	-0.0428307	-0.0132254	-0.0144136	-0.000373887	0.00574255	-0.0184711	-0.0606331	-0.0397274	-0.0325522	-0.00314831	-0.0356921	0.0564475	-0.0328836	-0.0318808	-0.0602489	-0.0218467	-0.000798223	-0.0156265	-0.0322186	0.00771248	-0.0273105	-0.0248975	-0.0372155	-0.00877017	-0.0105785	-0.0498337	0.0052632	0.088537	-0.00117374	0.0402891	-0.0129387	0.0107477	0.00383337	-0.00718743	0.0383779	-0.0189563	-0.0259406	-0.0378494	-0.0159583	-0.00979684	-0.0150573	-0.0108472	-0.0191742	0.0315294	-0.00323954	-0.010042
463	263	-0.0280012	-0.0539759	-0.05184	-0.0222587	-0.00756985	-0.0625536	0.0203539	-0.0400261	-0.0820927	0.0272544	-0.0543097	-0.00832271	-0.0268984	0.00161813	-0.0485208	-0.0230856	-0.0512896	-0.0254976	0.021409	0.00657097	-0.026169	-0.00296768	-0.0310603	-0.0108725	-0.0531275	-0.0139414	-0.0342263	-0.0215367	0.0440661	0.168081	0.0208698	-0.0219893	-0.0224182	0.01928	-0.012101	-0.00610427	0.046737	0.0222485	-0.0300794	0.00525577	-0.0377454	-0.00930672	-0.0660474	-0.0350012	-0.0133061	0.0179186	-0.0015019	0.00396923
464	264	-0.0375435	-0.0604701	-0.0408866	-0.00203608	0.00701556	0.0177796	0.0131371	-0.0332793	-0.0803517	0.0179549	-0.0440311	-0.00907018	-0.0419416	-0.0474669	-0.0616735	-0.0161243	-0.0401364	-0.0282282	0.0178011	0.00460553	-0.015715	0.00253714	-0.0393314	-0.0198903	-0.0491431	-0.0226656	-0.0293497	0.020663	0.0585256	0.125246	0.0252185	-0.0617186	-0.0230516	0.0162418	-0.00155486	0.00858066	0.0532741	-0.0118624	-0.0664339	0.0064909	-0.0288457	0.00381237	-0.0680054	-0.0297546	-0.0281371	0.0199215	-0.0132653	-0.00321495
465	265	-0.0548633	-0.055557	-0.0361046	-0.005073	-0.0112614	-0.0062592	-0.00146311	-0.027433	-0.0511864	-0.0792993	-0.0196977	-0.00582485	-0.0457107	-0.0724082	-0.0500757	-0.0405361	-0.0443222	-0.0175948	0.00789527	-0.00474018	-0.0288937	-0.00203486	-0.0211242	-0.0375107	-0.0204772	-0.0287444	-0.0196734	-0.0224512	0.00658355	-0.0693507	0.0388932	-0.060459	0.00309123	-0.0017761	-0.00689023	0.022328	0.0301835	-0.0719427	-0.0789725	0.000358311	-0.0154349	-0.00150007	-0.0531829	-0.00958718	-0.0442136	-0.00294518	-0.039056	-0.036542
466	266	-0.048812	-0.0436741	-0.029529	-0.00437163	-0.0213748	-0.0274748	-0.0139326	-0.0321171	-0.0508061	-0.1124	-0.00826697	-0.0023314	-0.0587949	-0.0418644	-0.0375355	-0.0462207	-0.0235094	-0.00933564	-0.0161573	-0.0124244	-0.00822689	-0.0118382	-0.0171982	-0.0313086	-0.0276055	-0.013163	-0.0222917	-0.0221157	-0.0230582	-0.192615	0.0391776	-0.0328216	-0.00322858	-0.0114726	-0.0119158	0.0145265	-0.00795822	-0.0906354	-0.0580681	0.0244243	-0.0377054	-0.00555215	-0.0638384	-0.00468641	-0.0180201	-0.038229	-0.0374759	-0.0271015
467	267	-0.0108896	-0.0395353	-0.0364319	0.00740828	-0.0161581	0.0769384	-0.0168411	-0.070796	-0.0844842	-0.0797363	0.00359763	-0.00788257	-0.0734417	-0.0454587	-0.0430324	-0.0454739	-0.0185862	-0.00812511	-0.0224381	-0.0157355	0.0193617	-0.0111311	-0.0126901	-0.0244844	-0.0324876	0.00498213	-0.0236487	-0.0250189	-0.00863522	-0.140806	0.0225783	0.00158188	-0.0175605	0.0152419	0.00914101	-0.0109986	-0.00500175	-0.0637748	-0.0219395	0.0394062	-0.0338357	0.0111591	-0.0637513	-0.0351787	0.00975912	-0.0289451	-0.020175	-0.0329825
468	268	0.0133335	-0.0205047	-0.0369406	-0.004374	0.00182046	0.0897192	-0.00865471	-0.113575	-0.0903505	-0.0342489	0.00244678	-0.00783646	-0.0340262	-0.0667547	-0.0316845	-0.0332405	-0.0162423	-0.0158464	-0.011331	-0.0168908	0.0280107	-0.0267723	-0.00827561	-0.0452436	-0.0211856	0.00572926	-0.0215785	-0.0690493	0.00436204	-0.0376583	0.00202847	0.0172835	-0.0155972	0.0642698	0.00771973	-0.0244936	-0.00352389	-0.0274705	-0.0352967	0.0356767	-0.0137907	-0.00445795	-0.0306024	-0.040767	0.00868291	-0.0347109	-0.00554961	-0.0625497
469	269	0.00912462	-0.00937398	-0.0151239	0.0010756	0.0174899	-0.0626934	-0.00991498	-0.0867417	-0.0806302	0.0160977	-0.00760388	3.12587e-05	-0.00337787	-0.00780103	-0.0278606	-0.0211255	0.0164855	-0.032899	-0.012061	0.000965668	0.0248278	-0.0262879	0.00334508	-0.0503654	-0.0135085	0.0195121	-0.0277224	-0.014882	0.00111155	0.0315903	-0.012566	-0.0113014	-0.00319942	0.0584614	-0.00862414	-0.0207197	-0.0187857	-0.00643076	-0.0494274	0.00514502	-0.0368861	-0.0150443	-0.0145972	-0.0474277	-0.0166978	-0.0244123	-0.0419963	-0.0706421
470	270	-0.00255824	-0.00525577	-0.00818986	-0.0157615	0.00837608	-0.143169	-0.00601975	-0.0459716	-0.0709654	0.037235	-0.022768	-0.00653138	0.00133252	0.0179805	-0.0521751	-0.0171101	0.0173001	-0.0257373	-0.00178002	0.00718724	0.0188001	-0.0238099	-0.0172438	-0.0420395	0.00724288	0.0257668	-0.0380974	0.0347662	-0.0222087	0.064682	-0.022856	-0.0336432	0.0330495	0.0166056	-0.0242931	-0.00722645	-0.0111481	0.0389075	-0.0353637	-0.0242775	-0.03993	0.00105117	-0.00155637	-0.0747904	-0.00582359	-0.0068	-0.0645503	-0.0700479
471	271	0.00892673	0.00774312	-0.00632785	-0.0446432	0.00463652	-0.122864	-0.015331	-0.0238259	-0.0511638	0.039458	-0.0362325	-0.0176814	0.0145172	-0.0211014	-0.0620132	-0.0119245	0.00864433	-0.0209458	-0.0205375	0.00101442	0.0180123	-0.0326812	-0.0162423	-0.0445808	0.00409823	0.0150294	-0.0179726	0.00253446	-0.0160499	0.040545	-0.0301466	-0.0199668	0.0196018	-0.00714126	-0.0295797	0.0035986	0.00222682	0.061316	-0.0380873	-0.0242326	-0.0171801	-0.0123835	0.0322458	-0.058294	0.0165379	-0.0306181	-0.0241417	-0.067097
472	272	0.0187681	0.0118771	-0.000157181	-0.0261567	0.0172386	-0.0558092	-0.0242114	0.0140865	-0.0433522	0.0523137	-0.0129926	-0.0192959	0.0195608	-0.0291074	-0.0494651	-0.0343559	0.0185461	-0.0262489	-0.05692	0.00129589	0.0172282	-0.0195093	-0.0184332	-0.0221293	-0.0197191	0.0149944	0.00596306	-0.0119861	-0.0139287	-0.0410038	-0.0346919	0.00243253	0.0037149	-0.0209033	-0.0138489	-0.0032166	-0.0146444	0.0776992	-0.0318475	-0.0191582	0.00680695	-0.0247945	0.0517273	-0.0222304	0.0222921	-0.0215609	-0.00841463	-0.052621
473	273	-0.00586585	0.0253909	-0.00826837	-0.0132704	0.02756	0.0323642	-0.00875469	0.0113362	-0.032578	0.0142108	0.0153904	-0.0166544	0.0251719	-0.0260528	-0.0514419	-0.0255774	0.021686	-0.0157958	-0.035609	0.0084655	0.0125215	-0.019978	-0.0121998	0.00519767	-0.00481695	0.033171	0.00984299	-0.0181923	-0.028163	-0.110632	-0.0535729	0.00473302	0.0186251	-0.0165789	0.00324112	-0.00166092	-0.0261222	0.0359664	-0.0181078	-0.0298519	0.025232	-0.0151056	0.0375731	-0.0295558	0.0490344	0.0301771	-0.0353259	-0.027985
474	274	-0.00613922	0.0476147	-0.0141631	0.0109351	0.0289646	0.0697024	0.000626611	0.00356179	-0.00905021	-0.0117024	0.0110045	-0.00406828	0.01954	-0.00022147	-0.067795	0.0209967	0.00564676	-0.00892269	-0.0144467	0.0430299	0.0234354	-0.0400186	0.0049747	-0.000136566	0.00206274	0.0329369	0.015158	-0.0299851	-0.0242333	-0.0893117	-0.0533372	0.0128697	-0.00297743	0.0114189	0.0157403	0.00854211	-0.00388493	0.00289946	-0.0129798	-0.0511691	0.0385573	-0.021283	0.0086781	-0.0247648	0.033564	0.0604629	-0.0208094	-0.00642016
475	275	0.0242183	0.0515418	0.0121082	0.0239918	0.0319361	0.10048	0.0106831	0.0147723	0.018192	0.0362122	0.00841554	0.0137922	0.0023713	0.0323878	-0.0588135	0.011488	-0.0195419	-0.00638933	-0.00839454	0.0362896	0.0468271	-0.0420649	0.0174715	-0.00471298	0.00896993	0.0160158	0.000212585	-0.0164849	-0.0188477	0.0653583	-0.033948	0.0135959	0.00351563	0.0256674	0.0306889	0.0100572	0.00650361	0.00950249	0.0104212	-0.061812	0.0590693	-0.0128652	-0.00228675	0.0173014	-0.00301346	0.0647854	-0.0073377	0.00539382
476	276	0.0401908	0.0472791	0.0193499	-0.00847347	0.0268194	0.100979	0.0101878	0.00588697	0.0141937	0.0436879	0.000556984	0.0120847	-0.000478876	-0.0104454	-0.0335829	0.0100665	-0.0309855	0.0114662	0.0296634	0.00738179	0.036744	-0.0217122	0.0177746	0.00496836	0.0450063	0.0210653	-0.00103985	0.00139716	-0.0217359	0.154515	-0.0221882	-0.00468205	0.0275768	-0.0157759	0.0369901	0.0131575	0.0127651	-0.0486188	0.01815	-0.0594352	0.0464593	0.00747049	0.00148502	0.0315436	-0.00225668	0.0583272	0.0152671	0.00705258
477	277	0.0448447	0.0523637	0.00113489	-0.000478488	0.0143571	-0.0193849	-0.0107451	-0.0202056	0.00442905	0.0166368	-0.0234053	0.0137556	0.00211675	-0.0480841	-0.0245058	0.0482207	-0.0165391	0.0342514	0.0540644	0.0188078	0.0092289	0.0042899	0.0212911	0.00562854	0.0496479	0.0240005	0.0214819	0.0375709	-0.0325177	-0.0206301	-0.0143824	-0.0119723	0.0287502	-0.0667923	0.0327011	0.0103427	0.0227641	-0.0894806	0.0190097	-0.0392221	0.0294007	-0.000151226	0.0102025	0.0367833	0.00705798	0.0450854	0.0418779	0.0229039
478	278	0.0403004	0.0555804	0.00831217	-0.00204745	0.0255716	-0.083517	0.00821841	-0.027885	0.0244126	0.007064	-0.0214594	0.0310071	0.00162965	-0.0569707	-0.000253345	0.0449342	-0.00183372	0.0536857	0.0226532	0.014479	0.000919603	0.0148883	0.0102657	-0.00208169	0.0428249	0.00171674	0.0361354	0.051357	-0.0345925	-0.197385	-0.0135846	-0.00574532	0.032364	-0.0841835	0.0317722	0.00804088	0.0197531	-0.0249195	0.0390882	-0.0248853	0.0387298	0.00997547	0.0215803	0.0473731	0.0038742	0.0278473	0.0152252	0.0497198
479	279	0.0380684	0.0386059	0.0260627	-0.00558895	0.0319861	-0.0197291	0.0325149	0.00600488	0.0320091	0.00143601	-0.00280726	0.0319333	0.00154585	-0.0594121	0.00850596	0.0243191	-0.00560478	0.0458655	-0.0155717	-0.00758143	-0.0215486	0.00598733	-0.0123335	0.0074376	0.0355968	-0.00145476	0.0224704	-0.000385929	-0.0085192	-0.0914759	0.00507031	-0.0193668	0.0117148	-0.036999	0.0373146	0.0224945	0.0183376	0.0758205	0.0424568	-0.00996607	0.0172749	0.0122168	0.0438826	0.0379613	0.00670097	0.00723188	-0.00932927	0.0547246
480	280	0.0372202	0.027448	0.0221664	0.020604	0.0321777	0.0311929	0.0189677	0.0569678	0.0398281	0.00651507	0.00601171	0.0298575	0.00785165	0.00504061	0.00267718	0.0239358	-0.00241208	0.0219376	-0.0320149	-0.019391	-0.0162505	0.0121869	-0.0217415	0.0120847	0.00673272	0.00941918	0.0145829	-0.0130528	0.020612	-0.0251748	0.00637575	-0.0256647	-0.0209038	0.0347886	0.0490217	0.0304733	0.0042649	0.115865	0.0141648	0.0151005	-0.0152365	-0.0119795	0.051371	0.0326217	0.0370788	-0.0204397	0.0125276	0.0519046
481	281	0.0309746	0.0469997	0.01553	0.0164647	0.0276977	0.0343647	0.000486429	0.0614522	0.0609703	-0.0100318	0.0147822	0.0224639	0.0212164	0.0953277	0.0394593	0.0249416	0.00169851	0.0357411	-0.0364615	-0.0412499	0.0100364	0.0238927	-0.0105374	0.0245806	0.0298163	-0.00239435	0.0273639	0.0320345	0.0566662	-0.117163	-0.0111526	0.0257446	-0.0359956	0.0171778	0.0575141	0.0247973	-0.0241711	0.0991857	0.00814914	0.0241487	-0.0192521	-0.00872126	-0.00163401	0.030853	0.0545921	-0.0208005	0.0557324	0.0523864
482	282	0.0144175	0.0455616	0.014891	-0.000475185	-5.43832e-05	5.49006e-05	0.0155507	0.0402872	0.0485533	-0.0276548	0.0285733	0.0113182	0.0181453	0.125327	0.0605099	0.0107775	0.00393618	0.0497087	-0.0146923	-0.0230048	0.00654207	0.00121707	-0.0123638	0.0428996	0.058855	0.000245497	0.0185316	0.027139	0.0645325	-0.0580437	0.00213657	0.0586704	-0.0385242	-0.0182808	0.0445255	0.0253993	-0.0372415	0.0915471	0.0250981	0.0334858	-0.0249857	0.000230261	-0.0095841	0.0287799	0.0448987	-0.0220791	0.0374995	0.0651218
483	283	-0.0105001	0.0268075	0.0131898	-0.0180433	-0.00255486	-0.0245726	0.0419419	0.0623873	0.0446744	-0.0220266	0.0394056	0.0188865	0.00977351	0.084009	0.0517914	-0.0193496	0.0175755	0.0347088	-0.0137568	0.0123638	0.00680206	-0.00825806	0.0139306	0.0391594	0.0498005	0.0266624	0.00415664	-0.00926217	0.0569088	0.0832521	-0.00228701	0.0258089	-0.0303748	-0.0109742	0.0379669	0.0201257	-0.028006	0.0332772	0.0178622	0.040362	-0.0373415	-0.00504877	0.0481477	0.0281925	0.0253659	-0.0244276	-0.00161778	0.0686672
484	284	-0.027965	0.025587	0.0261213	-0.00726796	-0.00462094	-0.0439003	0.0211086	0.0505326	0.0553826	-0.035605	0.0409325	0.0178684	0.000625311	-0.00282239	0.0747587	-0.0145025	0.0170998	0.0307999	-0.0243727	-0.0123053	0.0075307	0.00519499	0.0198526	0.0528834	0.0365946	0.0169526	0.0251539	-0.000750288	0.0427261	0.149235	0.00152196	0.00609027	-0.029847	-0.00442567	0.0376155	0.00679631	-0.0128948	-0.0260539	0.00472576	0.041695	-0.0352553	-0.0242051	0.0522635	0.00306723	0.0244972	0.00676348	0.0223937	0.0394014
485	285	-0.0502821	0.00680167	0.0555227	0.0230622	-0.0276451	-0.109108	0.00506772	0.0036744	0.0731972	-0.0333472	0.0360255	0.00295223	0.00358581	-0.0514147	0.0943117	-0.00342661	0.0256279	0.0115347	0.0234701	-0.0118085	0.00735186	-0.00923175	0.00607676	0.0358457	0.011447	0.0130355	0.0297407	-0.0188817	0.0101656	0.130955	0.0248704	0.00806934	-0.0369993	0.00711093	0.00799981	0.00406645	-0.0123602	-0.0576977	0.022089	0.0560314	-0.00376908	-0.00495252	0.0307731	-0.00394604	0.0436731	-0.00757983	0.0387884	0.0167523
486	286	-0.0503255	-0.0134141	0.0634488	0.00428307	-0.0321164	-0.147366	0.00612911	0.0170275	0.0739131	0.00368373	0.0321886	-0.0016262	0.0159248	-0.0634093	0.068801	-0.0258658	0.0443406	-0.00528143	0.0527744	0.0206837	-0.00211139	-0.0301591	0.0470259	0.00305333	0.00759007	0.0350659	0.0178379	-0.0553771	0.0308257	0.0421411	0.0158192	0.0239931	-0.0441707	0.0223295	-0.0124946	-0.00164524	-0.000383109	-0.131612	0.0364388	0.0454254	0.0131909	0.0333457	0.0306323	0.0128035	0.0387309	-0.0199805	0.0128612	0.00346298
487	287	-0.0385847	-0.00182913	0.0374757	-0.0268191	-0.0295202	-0.0565597	-0.0174383	0.0422457	0.052335	2.82986e-05	0.0219441	0.00254995	0.0154416	-0.036731	0.0600658	-0.0158517	0.0195019	0.00883744	0.0419497	0.0280931	-0.0305483	-0.00637932	0.0473352	0.0286808	0.00278811	0.0281212	0.0107586	-0.0291915	0.0478074	-0.0826985	0.00984935	0.012077	-0.0317663	0.0383444	-0.00999207	-0.00975971	0.0295195	-0.106981	0.030286	0.0126117	-0.0121149	0.00597745	0.0489598	0.0224572	0.0239232	-0.0144334	0.0194433	-0.0022009
488	288	-0.0634054	-0.00121322	0.0240907	-0.0579575	-0.0150539	0.0330769	-0.0118383	0.0524274	0.0575195	-0.0247566	0.013057	-0.00518461	0.0177871	0.0373515	0.068723	0.016505	0.00095878	0.00619733	0.0416541	0.0435158	-0.0200511	0.0181284	0.0189807	0.055319	-0.0218527	0.0101209	0.00624449	0.00999261	0.0090515	-0.0999534	0.00531472	-0.0135269	-0.0059705	0.0289348	-0.0302651	-0.0137073	0.0317657	-0.013624	0.0314058	-0.00656843	-0.024231	0.00149852	0.0773164	0.0141177	0.00278109	-0.0418622	0.0181425	0.0120305
489	289	-0.0639996	-0.0192323	0.0229213	-0.0529185	0.00313328	0.0391001	-0.00232398	0.0653672	0.0299045	0.00583336	-0.00690117	-0.0187905	0.0124256	0.0832617	0.0622213	0.00797939	0.0298552	-0.00726071	0.0546472	0.0378228	-0.00623089	0.0118513	0.0265677	0.0362347	-0.0200815	-0.00136339	0.00839046	-0.0118516	0.00460185	-0.00576212	0.0098107	0.0012863	0.00430451	0.00997779	-0.0476512	-0.00637399	0.017292	-0.00749346	0.0340411	0.00462025	-0.019402	0.0124723	0.0546539	0.00584158	-0.00428058	-0.0243561	-0.0264236	0.0134766
490	290	-0.0491773	-0.0378563	0.0137617	-0.0203382	-0.00303561	-0.00688509	0.000846013	0.035312	-0.00414151	0.0336407	-0.0195093	-0.0105981	0.0132644	0.0720879	0.0560966	-0.00698811	0.0325715	-0.0165915	0.0569459	0.017808	-0.0234597	0.0183605	0.015527	0.0174552	-0.0329583	-0.0240446	0.00702985	-0.0414609	0.0283141	0.0317982	0.0196038	0.00445901	-0.00310428	0.0136506	-0.0221572	0.00711298	0.0178638	0.0143994	0.0324598	0.0299547	-0.00425972	-0.00370922	0.00326363	0.0213076	-0.0122865	-0.0154014	-0.0144058	0.00652979
491	291	-0.0523075	-0.0406764	0.00299814	0.0116025	0.0112308	-0.0109239	0.0107062	-0.0166513	0.013269	-0.0121642	-0.013465	0.00161799	0.0409986	0.0475721	0.0485555	-0.0029914	0.0155792	-0.0204213	-0.000782573	0.0325885	-0.0234551	0.00385332	-0.00988176	0.0336433	-0.0500595	-0.0428694	0.00131281	-0.0088458	0.0423964	0.0174498	0.00420513	0.0097108	-0.0159017	-0.000416478	-0.00309785	0.0148456	0.0141555	0.0633914	0.037323	0.0310696	0.0274041	0.0189193	0.0127566	0.028861	-0.0132045	-0.0263086	-0.0091338	0.00125286
492	292	-0.0364132	-0.0274621	0.00875654	0.0427691	0.0468852	0.043615	0.00319033	-0.0409352	0.00758268	-0.0197278	-0.0110043	0.00580371	0.0336825	0.0113282	0.0254899	0.0144704	0.0236074	0.00407007	-0.0361378	0.0104135	-0.0264347	0.00447774	0.0164609	0.0276446	-0.0495432	-0.0382486	0.00126035	0.0253988	0.0592405	0.0351677	0.00269775	0.0138186	-0.00879361	-0.0114657	-0.0230816	0.0119831	0.0113493	0.0152342	0.0575466	0.0311723	0.0306794	0.0366388	0.045361	-0.00460267	0.0103721	-0.0119283	-0.0193639	-0.0173557
493	293	-0.0331038	-0.0330666	0.00458597	0.0151037	0.0415988	0.0558177	-0.000334651	-0.037096	-0.0109972	0.0378779	-0.00286699	0.0152495	0.0327649	-0.0168771	0.0191321	0.0327668	0.0061464	0.00195408	0.00747429	-0.00952426	-0.046938	0.0540019	0.00353393	0.00701746	-0.0567769	-0.0334316	0.00444426	0.024297	0.0508389	-0.0654043	0.00322648	-0.0204889	0.0122133	-0.000255045	-0.0390647	0.00343505	0.0184947	-0.0416705	0.0434307	0.0278724	0.0347598	0.0244226	0.0220438	-0.0128622	-0.0227535	-0.0129792	0.00275619	-0.0141478
494	294	-0.0211366	-0.0415033	-0.0215386	0.0201471	0.00817954	0.0269885	-0.0156567	-0.0373619	-0.017977	0.0441769	0.0014374	0.0131913	0.0404954	-0.0536616	0.0170774	0.0339582	-0.0192682	-0.0199921	-0.00293115	0.00927552	-0.038952	0.0314834	-0.0209732	0.0106852	-0.0511702	-0.0415771	-0.0170938	0.049161	0.024261	-0.124961	-0.00990619	-0.0418525	0.0276724	0.0176751	-0.0348173	-0.00938078	0.0145177	-0.047902	0.000524915	0.011355	0.0320329	0.0130239	-0.0279625	0.00296519	-0.0497634	0.0229936	0.0102941	-0.0019879
495	295	0.00461833	-0.0333923	-0.048758	0.0511453	0.0114741	-0.0678336	-0.026073	-0.0392438	-0.0495536	0.0124324	-0.00335502	-0.00505003	0.0147907	-0.0746491	0.0192524	0.0106436	0.0161379	0.00646775	-0.0510364	0.0153978	-0.0113743	0.0214161	-0.0317529	0.00087798	-0.0468912	-0.0365408	-0.0391993	0.0575235	0.013175	0.0561835	0.0133395	-0.029381	0.0563033	0.0356563	-0.0303933	-0.0280105	-0.00297596	-0.0487302	-0.0105064	0.00970509	0.0156846	0.0217288	-0.04157	0.00451835	-0.0241798	0.0400005	0.00290541	-0.00689138
496	296	-0.00372748	-0.0261354	-0.0576044	0.00619448	0.0135218	-0.0917498	-0.0087909	-0.0421555	-0.0537935	-0.00428694	-0.0158632	-0.0156047	-0.000517416	-0.0412545	0.0171308	0.000339515	0.00185784	-0.00160423	-0.0445392	-0.00554627	0.0107325	0.0648752	-0.0329225	-0.0206794	-0.059149	-0.041673	-0.0264627	0.0311591	-0.017153	0.112338	0.0283434	0.016009	0.033065	0.0614387	-0.031554	-0.0340529	-0.0100187	-0.0172061	-0.0118938	-0.00588826	0.0246	0.0244915	-0.0377975	0.00264138	-0.00749668	0.0016292	-0.00420683	-0.00501646
497	297	-0.0119422	-0.0235025	-0.031153	-0.022461	-0.0175015	0.0612859	0.00419759	-0.0120471	-0.0364306	-0.0200505	-0.0277216	-0.0226919	0.0056284	-0.0229573	-0.00932112	0.0116583	-0.043005	-0.0444127	-0.0310233	-0.0210763	0.0228476	0.0289043	-0.0163484	-0.0290407	-0.0601999	-0.0565989	-0.0111585	0.0125837	-0.0416911	0.0125252	0.0120622	0.0400384	-0.00384661	0.0631991	-0.0370501	-0.0246309	0.00200893	-0.0117092	-0.0229997	-0.0296823	0.0262083	0.00342873	-0.060842	-0.0241256	-0.0150437	-0.00793645	-0.0359009	-0.0154433
498	298	0.013389	-0.0265159	-0.0255614	-0.0361156	-0.0215655	0.103975	0.00344834	0.00335013	-0.0555224	-0.0376292	-0.00456583	-0.0223631	0.0012918	-0.0429398	-0.0226082	-0.00661771	-0.0312302	-0.0326321	-0.0214062	-0.011273	-0.00669911	-0.0334285	0.0191152	-0.0221188	-0.040637	-0.0452736	-0.0159844	0.00545275	-0.0372667	0.0420609	0.00609645	0.0104653	0.00975154	0.04774	-0.0267811	-0.0238285	0.00618032	-0.00295322	-0.0106894	-0.0419733	0.0269042	-0.00444802	-0.0794866	-0.00710711	-0.038798	-0.00448762	-0.0320714	-0.0204088
499	299	0.0363252	-0.0288024	-0.0410496	-0.0136448	-4.92724e-05	0.0743015	-0.026112	-0.0144345	-0.0686239	-0.0146911	-0.00240597	-0.02153	-0.0191986	-0.0704974	-0.0341323	-0.0159283	-0.0162702	-0.0182251	-0.0216319	-0.0283686	-0.0086518	-0.0313577	0.0214006	-0.0245462	-0.0267507	-0.0264163	-0.0302282	-0.0208671	-0.0442634	0.0774456	0.0129206	-0.0110541	0.012378	0.0262389	-0.00442436	-0.0304895	-0.000785615	0.0490156	-0.00112659	-0.045734	0.0194031	-0.00981033	-0.0771063	0.0203582	-0.0363898	-0.0106636	-0.0199463	-0.0178907
[truncated: 24 more columns]

## Sheet: Figure_5A_spinal_sep
	time	sub-001_d1	sub-002_d1	sub-003_d1	sub-005_d1	sub-006_d1	sub-007_d1	sub-008_d1	sub-009_d1	sub-010_d1	sub-011_d1	sub-012_d1	sub-013_d1	sub-015_d1	sub-017_d1	sub-018_d1	sub-019_d1	sub-020_d1	sub-021_d1	sub-022_d1	sub-023_d1	sub-024_d1	sub-001_d2	sub-002_d2	sub-003_d2	sub-005_d2	sub-006_d2	sub-007_d2	sub-008_d2	sub-009_d2	sub-010_d2	sub-011_d2	sub-012_d2	sub-013_d2	sub-015_d2	sub-017_d2	sub-018_d2	sub-019_d2	sub-020_d2	sub-021_d2	sub-022_d2	sub-023_d2	sub-024_d2	sub-001_d12	sub-002_d12	sub-003_d12	sub-005_d12	sub-006_d12	sub-007_d12
0	-200	-0.0600203	0.00585604	0.0294598	-0.0344023	0.0273994	0.00470931	0.0101051	0.0430863	0.0304193	0.000238034	-0.00583097	-0.070665	0.0370984	0.000331724	-0.00206923	-0.00439059	-0.00462453	0.00715568	-0.020761	0.0138222	0.00736437	0.0285937	-0.0219658	0.00946352	0.0515279	0.0149567	0.0225561	0.0156811	0.012204	-0.018764	0.00424204	0.01935	-0.0123954	-0.0443362	-0.0474067	-0.0103105	-0.0200894	-0.0165874	-0.0344034	0.00659484	0.0175311	-0.02316	0.00907034	0.00109779	0.0251536	-0.0446168	0.0821283	-0.0338437
1	-199	-0.0607745	0.0131682	0.0289507	-0.0312436	0.0179953	-0.0122444	0.0293489	0.0473911	0.0562854	0.0138724	0.0120831	-0.0545895	0.0346712	0.00295449	0.0249241	-0.0163708	0.00166093	-0.0026478	-0.0248723	-0.0503807	-0.00627309	0.0506791	-0.0506927	0.0297832	0.0629966	-0.023467	0.00745297	0.0300746	-0.0233879	-0.0476155	0.00584893	0.0484394	-0.153305	-0.00513838	-0.0165447	-0.0099935	-0.00935703	-0.00334848	0.0214078	0.0196421	0.0176039	-0.0154676	0.144959	-0.0352077	0.00438093	-0.0397126	0.0204784	-0.0382767
2	-198	-0.0882437	-0.000496591	0.0147284	-0.023607	0.00746515	0.013328	0.00618103	0.00363216	0.0536075	-0.00840281	0.0228239	0.0144773	0.0291665	-0.0088742	0.0264454	-0.0171954	0.0149984	0.0121678	-0.0263201	-0.068033	-0.00761899	0.0343363	-0.00832943	0.0163549	0.0301618	-0.0582143	-0.000377544	0.0190155	-0.052053	-0.0451973	-0.0289088	0.0199704	-0.186901	0.00146005	0.0138348	-0.0271363	0.0349885	-0.00706076	0.0240028	0.0132445	0.00395305	-0.0170133	0.14642	-0.0192846	-0.0155866	-0.0262893	-0.00741216	-0.0201581
3	-197	-0.040738	-0.00907038	-0.00342213	-0.00589751	-0.0111421	0.0197542	-0.0155554	-0.00603397	0.0381798	-0.00753465	0.0195353	0.0271947	0.0302799	-0.00370834	0.0384776	-0.0192422	0.00223251	-0.000206864	-0.0104007	-0.0184839	0.0154572	0.0119701	0.028856	0.0346132	0.00021711	-0.0412257	0.0181173	-0.00918971	-0.00817055	-0.0130051	-0.00507593	-0.0458065	-0.134656	-0.00162122	-0.0114549	-0.0427805	0.0348026	-0.00629641	0.00154194	0.0022203	0.0233723	-0.00259558	0.0434781	-1.21692e-05	-0.0361475	-0.0226822	0.0150115	-0.0153667
4	-196	0.0261624	-0.0107108	-0.00438008	0.0063829	-0.00656339	-0.000453494	-0.0242585	-0.00704285	0.0282352	0.0316575	0.0358877	-0.0229194	0.0601297	0.000878504	0.0331057	-0.0187498	0.010005	0.0232904	0.034947	0.0575605	0.00623955	0.0177937	0.0057016	0.0684407	-0.00848876	0.0420711	0.038753	-0.0128452	0.00506541	-0.00591875	0.0299763	0.0119172	-0.116157	0.00532084	0.002854	-0.0588999	-0.00440346	0.0041172	0.0112681	0.00959474	-0.0260366	0.0161211	0.0111451	0.014474	-0.0463131	0.00338559	-0.0280799	-0.00611206
5	-195	-0.00766161	-0.0124243	0.000733352	-0.000567128	0.0383217	-0.00462245	-0.0413334	-0.00164264	0.0411115	0.0384828	0.0361523	-0.0616793	0.0141359	-0.0198268	0.00717145	-0.0299656	0.0152616	0.0724294	0.0353101	0.0710437	-0.0176684	0.0168232	-0.00870799	0.0377698	-0.0291798	0.0325528	0.0285474	-0.00630339	-0.050464	-0.00829164	0.0384237	0.0215828	-0.0612012	-0.0163993	0.0292542	-0.0364291	-6.27028e-05	-0.00246142	0.0194027	0.00583006	-0.133578	0.00353308	-0.00974407	0.022725	-0.0290164	0.023511	-0.0703704	0.0031809
6	-194	-0.0404462	-0.00531982	0.00686758	-0.0126684	0.0192942	-0.010151	-0.058334	0.0127735	0.0267637	0.0434448	0.00121496	-0.0535924	-0.0365615	-0.00565388	0.0105714	-0.0427569	-0.00966131	0.0413452	-0.00467441	0.0194291	-0.0197287	0.0461294	-0.00549587	-0.00660624	-0.0395173	-0.00979996	-0.000709657	-0.0139872	-0.0103102	-0.00948758	0.0770707	-0.0649646	-0.00106108	-0.0449551	0.00134992	0.0317475	0.0178877	-0.00628702	0.0159593	-0.00387792	-0.102788	-0.0193787	-0.0158971	0.0147809	-0.00616202	0.0388815	-0.0329235	0.013923
7	-193	-0.0923835	0.00589684	0.012302	-0.0278333	-0.0268265	-0.0047273	-0.0759091	-0.012875	-0.0231891	0.0494852	-0.0355566	0.0296755	-0.0456471	-0.00224976	-0.0172436	-0.0199833	-0.0180286	-0.0114895	-0.0248952	-0.0310133	-0.0265184	0.0531416	0.00136388	-0.0139834	-0.0559257	0.00164578	0.01283	-0.0398222	0.0245939	0.0149361	0.0469033	-0.0707173	-0.00899083	-0.0390018	-0.0233306	0.0450384	0.0175415	0.0170675	-0.0072165	-0.0172166	-0.0321233	-0.0289647	0.0247184	0.0150812	0.0204524	0.032303	-0.0255878	0.00869629
8	-192	-0.114313	0.011406	-0.0130379	-0.0318168	-0.0561905	0.0184757	-0.0643192	-0.0494689	-0.0313846	0.0197193	-0.0357064	0.135041	-0.0564403	-0.00893917	-0.0626579	-0.0220886	-0.00687406	-0.0280577	-0.0346085	-0.0108824	-0.0352914	0.0124374	0.0219614	-0.0114053	-0.0800026	-0.0213853	0.0298827	-0.0151972	-0.00838964	0.0375425	-0.0398487	-0.039057	0.0228366	-0.0146159	-0.015565	0.00782466	-0.000503042	0.0264631	-0.0156465	0.00585676	-0.027495	-0.00514739	0.0251631	0.00373872	0.0271076	-0.00541599	-0.0509364	-0.0047427
9	-191	-0.0494065	0.0116044	-0.00457396	-0.00092643	-0.0432461	0.0106153	-0.00502563	-0.0393009	-0.0208802	0.00250201	-0.0465932	0.150841	-0.00498166	-0.000766638	-0.0378635	-0.053032	-0.011275	-0.0426272	-0.0332309	0.0229591	-1.20242e-05	0.000838966	0.0342492	-0.0141966	-0.0597178	-0.0475887	0.0130956	0.016795	-0.00867398	0.018466	-0.048034	0.00913384	0.0949029	0.0304917	-0.0108846	0.00118787	-0.0363897	0.0190155	0.00824277	0.0180339	0.0190399	0.0147121	-0.026661	-0.00796281	0.00434717	-0.0214081	-0.0377247	0.00261121
10	-190	0.0283165	0.00248198	0.0279862	0.0246042	0.0277251	-0.0247249	0.0538168	-0.00427882	-0.0493205	-0.00454747	-0.0637695	0.140262	0.0567475	0.0123053	-0.00765099	-0.011848	-0.0195154	-0.0306667	-0.0182093	0.00117953	0.0353421	0.00815318	0.0231513	-0.02431	-0.019076	-0.0367358	0.00420742	0.0166676	-0.0127053	0.00939892	-0.0571534	0.0468974	0.113699	0.0547678	-0.00666664	-0.0027887	-0.0384717	0.0229416	-0.000140216	-0.0119126	0.0747265	0.00193154	-0.0601889	-0.0137953	-0.000148164	-0.0175694	-0.01569	0.0113328
11	-189	0.0902252	0.00505949	0.021068	0.0319317	0.0559661	-0.0357087	0.0587372	-0.012235	-0.0462664	-0.00894959	-0.0402625	0.156111	0.0673603	0.0579826	0.000105061	0.0428557	0.0176286	0.0262592	0.0108631	-0.0287429	0.0245903	-0.0293215	0.00635203	0.0019821	-0.00452694	-0.0329481	-0.00754784	0.0220222	0.00954138	0.00388742	-0.069112	0.0171591	0.074382	0.0404893	-0.00563409	-0.00599318	-0.0240682	0.022327	-0.0367921	-0.0121758	0.0607833	-0.0174065	-0.0147918	-0.0211213	0.00434677	-0.011763	-0.0113101	0.0249876
12	-188	0.080165	0.00863166	0.0124731	0.0281928	0.0228137	-0.0263865	0.0210978	-0.00851709	-0.0155037	-0.00963426	-0.029133	0.0905248	0.0498416	0.0444535	-0.0088169	0.0325765	0.0332369	0.0336019	0.0236202	-0.0526645	0.00045483	-0.124325	-0.00146227	0.0224764	-0.0020575	-0.0549108	-0.0336531	-0.0140977	0.0392091	0.0120667	-0.0577261	0.0350856	0.0907318	0.0463476	-0.0234865	0.0195549	-0.0393546	0.00825006	-0.0231154	-0.0205014	0.0181211	-0.027544	0.0111855	-0.0129061	-0.013252	0.000827581	0.0151295	0.028605
13	-187	0.044805	0.000854095	-0.021615	-0.000578235	0.0331814	-0.0139656	0.0204735	0.0162439	-0.0293997	-0.0226818	-0.0215148	-0.00602284	0.00591239	-0.038534	-0.00559456	0.0358451	0.00132364	-0.0137085	0.0125497	-0.0942175	-0.0198887	-0.144197	-0.000770162	-0.00268664	0.0232032	-0.0369018	-0.0393457	-0.0190161	0.0300067	0.0144705	-0.0571782	0.0533154	0.1338	0.00575374	-0.0334758	0.0330649	-0.0223139	-0.0145032	0.032013	-0.0343389	0.0329733	-0.0123931	-0.0318422	0.00320405	-0.0191597	0.0103681	0.0695896	0.00941643
14	-186	0.0331717	0.00689671	-0.0497168	-0.0247876	0.0332781	0.00793482	0.0446994	-0.0193132	-0.0350117	-0.0249456	-0.00529262	-0.033357	-0.0265267	-0.0526357	0.0146981	0.0448701	-0.000270657	-0.0160939	0.00412808	-0.0629212	-0.0355984	-0.04839	-0.000699226	-0.00449414	0.0362603	0.0383404	-0.0263787	0.0274988	0.0246548	-0.0321633	-0.0285115	-0.0133326	0.0764865	-0.00444316	-0.0168604	0.00963131	0.00340742	-0.0178341	0.0546355	-0.00657361	0.0630983	-0.0184546	-0.0260916	0.00766433	-0.0162366	0.00508313	0.0502638	0.0059315
15	-185	0.00582736	0.0143015	-0.0178498	-0.0152723	-0.0332014	-0.00364386	0.0271268	-0.00771355	-0.013267	-0.0449346	0.0184964	-0.0841231	-0.0322638	-0.0384059	-0.0218503	0.0114639	-0.00556498	-0.0122592	0.00462058	0.0159897	-0.047491	-0.0101996	-0.00984139	-0.0293437	0.0313308	0.0466363	-0.0305601	0.00241062	-0.0251139	-0.028052	-0.00186901	-0.0187812	0.00687328	0.0494206	0.0212748	0.0016251	0.00486705	-0.00875586	0.0393929	0.0196462	0.0163281	-0.0257919	-0.000946719	0.00163045	0.00855833	-9.42725e-05	-0.00373774	0.000861719
16	-184	0.044173	0.0195014	-0.00365648	0.00894575	0.00310017	-0.0181714	-0.00313776	0.0351125	0.00809785	-0.0623891	0.0504717	-0.1424	-0.0365415	-0.0109371	-0.0377763	-0.00125708	-0.0129736	-0.0628534	0.00839147	-0.0399846	-0.0470042	-0.0102133	-0.0115685	-0.0613061	0.0440334	0.0300706	-0.0207573	-0.0471765	-0.0462804	0.0155301	0.0142213	0.0175292	-0.090575	0.00471429	0.0459554	0.0133631	0.024981	-0.0179859	0.001812	0.0286238	-0.026215	0.0172454	-0.0330233	-0.00327758	0.05498	0.00690325	0.037792	-0.0100748
17	-183	0.0902541	0.00535308	0.00273152	0.00830213	0.0548164	0.00362396	-0.000824884	-0.022674	0.00156099	-0.0253112	0.0568089	-0.128006	-0.0263996	0.044109	0.00760997	0.00423923	0.00995153	-0.0857986	0.00775845	-0.0868889	-0.0224969	0.0281119	-0.00722909	-0.0317869	0.0370669	0.0743658	-0.00801191	-0.0417155	-0.00731007	0.0181937	0.0449774	0.00259895	-0.171988	-0.0383634	0.0371283	0.00729731	0.0148681	-0.0173701	-0.0482214	0.0121719	-0.0271045	0.0362905	-0.0587219	-0.0135954	0.0352918	0.0124091	0.0487978	0.0108297
18	-182	0.0467895	-0.0177018	0.00120327	0.00866582	0.0027212	0.0062712	-0.000242066	-0.0524027	-0.0213485	-0.00365912	0.0944113	-0.114396	-0.011339	0.0311641	0.0406257	0.00605101	0.0176643	-0.0463669	0.0134142	-0.0109819	-0.0151643	0.0488381	-0.00314247	-0.0172387	0.0153067	0.0592618	-0.0140589	-0.00987993	-0.0188151	0.0206711	0.0530353	-0.0186408	-0.119592	0.0113081	0.025573	0.0020828	0.0150851	-0.00273823	-0.0719094	-0.00665847	-0.0510726	0.0399465	-0.0455441	-0.0103044	-0.0129099	0.0282466	-0.0100711	0.0167465
19	-181	0.0215378	0.00795645	-0.0107652	0.0321002	-0.0116576	0.0286918	-0.0117415	-0.00511174	0.00129271	0.00873332	0.0870536	-0.145109	-0.0224007	0.0114052	0.0366334	0.0147385	0.0143449	-0.0133023	-0.0140085	0.0339787	0.00228375	0.0543266	-0.00211338	-0.0163988	0.0155271	-0.0189408	0.00875824	0.00268863	-0.00163253	0.0262967	0.0133834	-0.00726714	-0.0840601	0.027546	0.0024765	-0.0100175	0.0437399	0.00407589	-0.0571833	-0.00575536	-0.0651241	0.0466725	-0.0406481	0.0133552	-0.0385484	0.0326666	-0.0338619	0.0165363
20	-180	0.0134779	0.027935	0.0246525	0.024777	0.000422143	0.0483534	0.00301191	0.0228931	0.0198884	0.0376369	-0.00529124	-0.16598	-0.02839	0.0165886	0.00576021	-0.0112368	0.00637271	-0.0162014	-0.0424095	0.0524227	0.0611533	0.0131713	-0.0193593	0.00398741	0.000885308	-0.0398522	0.0184793	0.00679133	0.0315254	0.00656041	-0.0122866	0.0119269	-0.0650739	-0.00250181	-0.0117196	-0.0412476	0.00786871	0.0081772	-0.0246267	-0.0163363	-0.0435299	0.0244304	-0.0742834	0.0247984	-0.0338082	0.0056835	-0.0643835	0.0389811
21	-179	0.0218457	0.00695578	0.011131	0.014672	-0.0013165	0.0111499	-0.00618123	0.0217707	0.00195249	0.0133533	-0.0113157	-0.0694031	-0.0207413	-0.00590215	-0.00335018	-0.0224207	-0.00902818	-0.0496834	-0.0192393	0.0931173	0.0403539	-0.0381007	-0.0125029	0.0320283	-0.0286406	-0.030164	0.000115002	0.0304333	0.0100498	-0.0194893	-0.0134008	-0.0252946	-0.0283767	-0.0169619	0.00112485	-0.0682582	-0.0313356	0.0202696	0.00706421	-0.00554146	-0.0120977	0.00711823	-0.082508	0.0165824	0.0220652	0.00187587	-0.0478424	0.00969196
22	-178	0.0164984	-0.000560532	-0.0520115	0.0179796	-0.0405041	0.0141632	-0.0257307	0.00686439	-0.00941263	-0.00581478	0.0198397	0.0456	-0.0244844	-0.0106941	-0.000311732	0.00775117	-0.00165238	-0.0589551	-0.023011	0.0981109	-0.0165615	-0.0317005	0.00466394	0.047188	-0.00988368	-0.0462818	-0.00239971	0.0302431	0.0234152	-0.0355937	-0.0261504	-0.0225614	-0.020897	-0.0343515	-0.0115304	-0.064839	-0.0360901	0.0279396	0.033949	0.00688214	0.00959205	0.0150117	0.00344294	0.00267545	0.0433605	0.00317197	0.0163765	-0.0185963
23	-177	-0.0742888	-0.0038663	-0.0553193	6.6637e-05	-0.0984416	0.0454791	-0.00987003	0.00535414	-0.00392992	0.026113	-0.0131125	-0.00910267	-0.0278903	0.00717089	-0.0141254	0.0110801	0.00665181	-0.00702235	-0.017272	0.0329277	0.0155648	0.0107478	-0.0135838	0.0226787	0.0128885	-0.0521892	-0.00210143	0.0294824	0.0319175	-0.0371896	-0.0101689	0.0122181	0.0321916	-0.034676	0.000730159	-0.0355087	-0.0332615	0.00834494	0.0446445	-0.018742	0.0262696	0.0576354	0.0531926	0.0028208	0.0264466	-0.0161439	0.00368979	0.00166301
24	-176	-0.0826259	-0.0170511	-0.0192062	0.014458	-0.0486156	0.045802	0.000879875	-0.00170539	0.0105192	0.0134584	-0.0364934	-0.0573226	-0.0164687	0.0128355	-0.0215826	0.0227176	-0.0124285	0.0343576	0.0172117	-0.0160514	0.0408029	0.0360311	-0.0127293	0.0079071	0.0145975	-0.035561	-0.00659062	0.0458948	-0.00598388	-0.00995943	-0.000971536	0.00315902	0.0462446	-0.00528652	0.0323662	-0.0142325	-0.0118827	-0.0090385	0.0326418	0.000228264	0.0472375	0.0709136	0.0211357	-0.0114158	0.00797235	0.00993238	-0.0344129	-0.0046614
25	-175	-0.0163571	-0.0241471	0.0267004	0.0373801	0.0219916	0.038591	0.0101073	0.00761007	0.0173987	-0.0109093	-0.0149924	-0.0160459	0.0165841	-0.00601512	0.00183856	0.0480507	-0.0206544	0.0348139	-0.00454721	-0.0617247	0.0387583	-0.0318447	0.00626529	0.0025821	0.0358795	0.00643831	0.00283474	0.0318182	-0.00509307	0.0265596	-0.00147744	0.0404571	-0.0381488	-0.00421765	0.00739308	-0.00205044	-0.00379192	-0.0153427	0.0107643	0.0394335	0.052103	0.00218559	0.0268297	-0.0349942	-0.0062363	0.0361481	-0.0108248	-0.0150997
26	-174	-0.0166117	-0.0232057	0.0416204	0.019482	-0.00758581	0.0163614	0.00602758	0.0417932	0.025457	0.028518	0.00181866	-0.00437914	0.0534254	-0.0136645	0.03084	0.0430752	0.00266244	0.0471219	-0.0252488	-0.0923032	0.0294041	-0.062481	0.00772304	-0.0163151	0.0207161	0.0706301	0.0126727	0.0320263	0.0197153	0.0417343	0.018978	0.0460885	-0.0736659	0.00395159	-0.00293966	0.00212066	-0.00627139	-0.0315902	-0.0125293	0.0225057	0.033729	-0.0600735	0.0544268	-0.0174932	0.00877951	-0.00634032	0.038316	-0.00483585
27	-173	0.00741351	-0.0200959	0.0209962	-0.00598868	-0.0255349	-0.00327575	0.00188328	0.0129004	0.0323155	0.0317196	-0.0218036	-0.00370119	0.0778356	0.00670971	0.0431775	0.023638	0.0142073	0.0667764	0.00328274	-0.0381921	-0.00577341	-0.000169501	0.0111367	-0.0180151	-0.0072391	0.0820315	-0.0192042	0.0203045	0.0181302	0.0267687	0.00306342	0.00935026	-0.0538027	0.0286596	-0.0134931	0.0248908	-0.00689481	-0.0152531	-0.0205528	0.00634994	-0.00291434	-0.0601264	0.115188	0.00529948	-0.00686526	-0.0187722	0.0212362	-0.00424016
28	-172	0.0466948	-0.0211013	0.0219452	-0.024239	-0.00868799	-0.00632756	0.0221032	-0.0383104	0.0243427	-0.013522	-0.0378857	0.00585767	0.0792461	0.0234842	0.0613819	-0.00764989	0.00428622	0.0540875	0.0266067	-0.0215025	-0.00636395	0.0432566	0.00682849	-0.0117013	-0.00771843	0.0485211	-0.0621399	-0.00362273	-0.00297671	0.0138936	-0.00433983	-0.0269974	-0.0494166	0.00661633	-0.0173617	0.0461789	-0.00121959	0.0148869	-0.0078326	0.00513801	-0.0352753	-0.0377572	0.178369	0.00657213	-0.0407148	0.027333	-0.0359522	-0.00620112
29	-171	0.0139047	-0.0186523	0.0293682	-0.0158315	-0.0186794	-0.0297184	0.0427774	-0.0493999	0.0259475	-0.00919716	-0.0309412	0.0565151	0.0510979	0.0314039	0.0401269	-0.0240146	0.0122486	0.0538752	0.0221417	0.0148497	0.00393232	0.0941437	-0.00967112	-0.00599013	-0.0159111	0.024617	-0.0694194	0.0107427	-0.0184228	0.0319041	0.0152104	-0.0596649	0.00949695	-0.0023989	0.0302542	0.0343152	0.0281802	0.00504907	-0.0120887	-0.0206253	-0.0443327	-0.0254315	0.150025	-0.00147278	-0.037659	0.044498	-0.0201999	-0.00736021
30	-170	-0.0133867	0.00107412	0.0377161	-0.011729	0.00961174	-0.0486046	0.0456539	-0.00968148	0.0436997	-0.00312538	-0.027965	0.0868135	0.0247968	0.00849576	-0.0119566	-0.00387923	0.0170296	0.0577068	0.021023	0.0751648	0.0187621	0.0814896	-0.00515295	0.00837835	-0.0184931	-0.00330929	-0.0422826	0.00166689	-0.0220663	0.00788476	-0.00843967	-0.00637852	0.07761	0.0149814	0.0145681	0.0530144	0.0413558	-0.00631039	-0.0315967	-0.0437893	-0.0117508	-0.0264785	0.0970522	0.00434262	-0.00531846	0.0434348	0.0204242	-0.0293551
31	-169	-0.023612	0.0245585	0.0394885	-0.0190272	0.0740047	-0.0278173	-0.000891271	0.0406263	0.0400893	-0.0146836	-0.0200087	0.0829123	-0.00250392	-0.0168621	-0.0217978	0.00730412	-0.0100699	0.0138886	0.0188412	0.020331	0.0068949	0.0247833	0.0127406	0.0201866	-0.0256909	0.00363407	0.00347873	-0.00508704	-0.043041	-0.0357145	-0.00839857	0.000559419	0.0597004	0.021218	-0.00881312	0.0528172	0.0286701	-0.001416	0.00116228	-0.0282359	0.00426042	-0.0287725	0.0680955	0.0289119	0.0327397	0.032387	-2.59067e-05	-0.0605737
32	-168	-0.0419656	0.0154614	-0.00825405	-0.00127868	0.0830979	-0.0132649	-0.0427079	0.0379144	0.0041382	-0.00352356	-0.0330121	0.128837	-0.0455415	-0.0114067	-0.0304871	-0.0175432	-0.017856	0.0018766	0.0109365	-0.0075624	-0.0510835	0.0197628	0.00761892	0.00764141	-0.0492334	0.0578171	0.03081	-0.0178949	-0.0346587	-0.0244637	0.0322483	-0.0387375	0.049729	0.0395688	-0.000770111	0.0118585	0.0288515	0.00325757	0.037034	-0.00278122	-0.0570697	-0.00564061	0.0248793	0.0212898	0.0251457	-0.0086413	-0.0134088	-0.0470856
33	-167	0.0191487	-0.00592667	-0.0405783	-0.00597336	0.0249762	-0.00602714	-0.0339693	0.0467774	-0.0224729	-0.00950256	-0.0325175	0.150131	-0.0803401	-0.0145181	-0.0657758	-0.0485334	-0.010519	0.0400836	0.0171926	0.0346096	-0.0284094	-0.0429794	0.00714812	0.000421165	-0.066036	0.0641944	0.0156068	-0.0341433	-0.00507312	-0.0190453	0.0435553	0.00731368	0.0709064	-0.00255688	-0.0200307	-0.00561193	0.0393609	-0.00392158	0.0159545	-0.00128497	-0.0874834	-0.00503471	-0.052459	0.00525736	-0.00613755	-0.0292807	0.0326658	-0.0145057
34	-166	0.0507846	0.0011744	-0.015445	-0.0346723	-0.00780322	0.00992598	-0.016113	0.0388992	-0.0230002	-0.00698747	0.0234668	0.12995	-0.0779748	-0.0146022	-0.0741531	-0.0447702	-0.024686	0.0475661	0.00866964	0.0272951	0.0121317	-0.0915949	0.0239195	-0.00594363	-0.0415438	-0.019849	-0.0164172	0.00450973	-0.0118786	-0.0172723	0.0557897	0.0381709	0.0825877	-0.0601031	0.0050466	-0.035053	0.0299586	-0.014013	0.00337535	-0.00646909	-0.0600025	-0.0359605	-0.0973882	0.00494184	-0.0148179	-0.0398435	0.066099	-0.0245484
35	-165	-0.031461	0.0121771	-0.00354144	-0.0542251	0.0114488	-0.00322709	0.00720958	-0.018984	-0.012917	0.0272476	0.0252007	0.0650864	-0.0415084	-0.00460255	-0.0502076	-0.0258374	-0.0154766	0.0264608	-0.000184533	0.000530893	0.00907618	-0.0555038	0.0123828	-0.0410284	0.00600442	-0.0658786	-0.00438518	0.0221136	-0.0123083	-0.0121724	0.0268521	0.039271	0.0973865	-0.0469801	0.0154503	-0.045931	-0.0119844	0.00431632	-0.00406194	-0.0213048	-0.0344428	-0.0204258	-0.0964863	-0.0086412	-0.0105447	-0.0540829	0.0150355	-0.00874924
36	-164	-0.0341999	0.000991087	-0.0179837	-0.0626261	-0.00490282	-0.0238886	0.0130203	-0.02183	0.00279839	0.0418573	-0.00624792	-0.0810422	-0.00176151	-0.00992773	-0.0317045	-0.0320164	0.00331077	0.0400261	0.00242532	0.0115748	0.0326562	-0.0183076	-0.00414899	-0.027158	0.00807365	-0.0125075	0.0486592	0.00427359	-0.0215555	-0.0326617	-0.028133	0.0474129	0.128828	-0.0489743	-0.0127088	-0.0138248	-0.0307184	0.0209897	-0.0209336	-0.027864	0.00323336	0.0099102	-0.0927336	-0.000304969	0.00297996	-0.0494525	-0.035264	0.03283
37	-163	7.36193e-05	-0.00355485	-0.0308576	-0.04621	-0.031514	-0.0217634	-0.00134793	0.0170889	-0.0102045	0.0437673	0.0123321	-0.149824	0.0283023	-0.0113404	-0.0317186	-0.0241691	0.00684881	0.0433836	0.00260493	0.0278889	0.0398115	0.0775815	-0.00328584	0.0247553	-0.0114613	-0.00770313	0.0635564	-0.0294051	-0.00456349	-0.0255814	-0.0160651	0.0141586	0.133119	-0.0375349	-0.00612173	0.00197322	0.000515741	0.00886054	-0.0169281	0.00828411	0.043809	0.0183781	-0.0197207	0.0113157	0.00531112	-0.0622093	0.00615776	0.0138603
38	-162	-0.0397027	0.00716988	-0.028053	-0.0127819	-0.0161492	-0.0316282	0.00354314	0.0130495	-0.0464078	0.0237719	-0.0027387	-0.0483999	0.0297995	0.00500921	-0.0249452	0.00846634	0.0106109	-0.0305375	0.00250951	-0.0100329	0.0205359	0.14542	-0.015059	0.0312626	0.00172127	-0.051787	0.0350907	-0.0255673	0.0423209	0.0105467	0.00313178	-0.00545993	0.0553609	-0.00373097	-0.00933198	-0.00735462	0.0177039	0.00247346	0.000839277	0.0313204	0.0577345	0.0152562	0.0443343	-0.0181237	0.00351198	-0.0605647	0.0409299	0.00434474
39	-161	-0.0347657	0.000413731	-0.00795816	-0.00102416	-0.0140691	-0.0351863	0.00737963	-0.032585	-0.0302076	-0.0176729	-0.0032648	0.0372013	0.0243874	0.0290921	0.0223057	0.0174419	-0.0034537	-0.0685537	-0.00999458	-0.0672571	-0.00754311	0.0943697	-0.0355164	0.0147266	0.0239433	-0.0398179	0.0382703	0.023363	0.0347677	0.0315102	-0.00312036	-0.00303168	-0.00436182	0.00587025	-0.0197943	-0.00474166	0.00482617	0.00228263	0.00723426	0.0270511	0.0259854	0.00768992	0.0190771	-0.0345812	0.016893	-0.0214255	0.00987652	0.0202744
40	-160	0.00862969	-0.0031431	0.0040853	-0.033588	0.000108061	0.00509417	-0.00485805	-0.0317177	0.000944278	-0.0600304	0.0141783	0.0228895	0.0287038	0.0396659	0.0485989	0.0205596	0.00136517	-0.0649595	-0.00455853	-0.0649975	-0.0257691	0.0291369	-0.033618	0.00189952	0.0308389	-0.00103121	0.0501112	-0.00137752	0.0551558	0.0281547	-0.023709	-0.0518428	-0.0465375	0.0193203	-0.0156996	0.0193888	-0.00546648	-0.00921949	-0.0126858	0.028929	0.0260502	0.0091445	-0.00360414	-0.00750371	-0.00757497	-0.00713735	-0.0420271	0.02884
41	-159	0.0373485	0.0160799	0.0315765	-0.0304661	0.0319752	0.0168323	-0.0211936	0.0265587	-0.00970018	-0.0811717	-0.024609	-0.0055646	-0.00828756	0.0219669	0.0391018	0.0244067	0.0249567	-0.0953309	0.00497031	-0.0712616	-0.0245485	-0.0420419	0.00319892	-0.00300359	0.0345904	0.0119925	0.0139612	-0.0278354	0.0587301	0.0157267	-0.0321275	-0.0660023	-0.104796	0.00210935	0.00030861	0.00127697	-0.0246277	-0.0111798	-0.0141821	0.0155814	0.0966317	0.0240049	-0.0244651	0.023856	-0.0414674	-0.0138106	-0.0733826	0.0552109
42	-158	0.0466995	0.017478	0.0675832	0.01771	0.027166	-0.00986253	-0.0246538	0.0431278	-0.0236433	-0.0142624	0.00779469	-0.0293217	-0.0248101	0.00454169	0.0697908	0.0160278	0.0208898	-0.0666879	0.00421739	-0.081572	-0.0268038	-0.0921545	0.023621	0.000329748	0.014696	0.0081441	-0.0210599	0.00642486	-0.0308429	0.01676	-0.016033	-0.0297316	-0.08782	0.00598865	0.0275132	-0.0244368	-0.0519591	-0.0116825	0.0218967	0.0127419	0.0737658	0.0483742	-0.0536771	0.016944	-0.0247956	-0.0239809	-0.0597514	0.0436472
43	-157	-0.0050048	0.00049157	0.045452	0.0250853	0.0756867	-0.00180495	-0.00268292	0.0196825	-0.0319609	0.0356697	0.0407647	-0.00472092	0.0361197	0.00463709	0.0645734	0.0134897	0.0208782	-0.0333222	0.00183275	0.0004196	-0.00736886	-0.0885642	0.0107561	-0.00823689	-0.0103181	-0.0104152	-0.023068	0.00984767	-0.0480523	0.00981077	-0.0155594	-0.00535674	-0.0494641	0.0565027	0.0179658	-0.0115575	-0.0289501	-0.00682609	0.0480629	0.0358709	-0.014735	0.043051	-0.0816831	-0.00607195	0.00360703	-0.0391803	-0.0137368	0.0144088
44	-156	-0.0309249	-0.00413068	0.0175038	0.0327119	0.0681111	0.000631801	-0.000262051	-0.00252252	-0.0127001	0.000895508	0.0047365	0.025523	0.0375225	0.0054489	0.0082393	0.0045429	0.0267047	-0.06663	-0.0280206	0.0374733	0.00674823	-0.0644897	0.00974958	-0.017473	0.00777161	-0.063241	-0.0183883	-0.0122914	0.00580263	-0.0222298	-0.0143039	0.0173933	-0.04973	0.067871	-0.0262098	-0.0240919	0.0102529	0.0208598	0.0494477	0.0210683	-0.0403101	0.0164289	-0.0665683	-0.000326175	0.0115773	-0.0320199	0.00836716	0.0125337
45	-155	0.0250293	0.00685618	0.0326492	0.0498576	-0.0721912	-0.00714464	-0.0464918	-0.0333712	0.0131287	0.00170881	0.00351187	-0.000684915	-0.0165436	-0.015145	0.00361484	-0.00666377	0.00552595	-0.048747	-0.0463319	0.0183375	-0.0279053	-0.0351209	0.0236476	-0.0137782	0.0201338	-0.0533165	-0.0242791	-0.0257628	0.0305044	-0.0276681	-0.0177526	0.00379829	-0.0645056	0.0734096	-0.0453512	-0.0141654	-0.0128323	0.0202573	0.0201559	-0.00739019	-0.0728133	-0.0161562	-0.0326725	0.00697262	-0.0181488	-0.0095509	-0.030874	0.0191814
46	-154	0.0302303	0.0129984	0.0207973	0.0556961	-0.0763105	0.00989387	-0.0662268	-0.0396455	-0.0073197	0.00620203	-0.0134722	-0.0241259	0.00482467	-0.0438594	0.0103865	-0.0149555	-0.0123572	-0.0152796	-0.0422436	0.0171493	-0.0572092	-0.0304236	0.0319411	-0.0163729	0.0136072	0.016724	-0.027613	-0.0134681	0.0423166	-0.0129702	-0.00301316	-0.0169065	-0.0829291	0.055266	-0.00526383	0.00670015	-0.0392173	-0.00491096	-0.0248598	0.00955306	-0.0616233	-0.0256148	-0.050771	-0.00238009	-0.0355381	0.00738901	-0.0272487	0.0229303
47	-153	0.0079538	-0.00511169	-0.00991874	0.0781044	-0.000193724	-0.00485426	-0.0180416	-0.0143362	-0.0188899	-0.00233893	0.00859596	-0.0430183	0.00920346	-0.0411623	-0.00232082	-0.0253784	-0.0133015	0.00660688	-0.0355434	-0.0354195	-0.0246897	-0.00982965	0.0087761	-0.0126237	0.0102761	0.0398186	-0.0183697	0.0279361	0.0204926	-0.019833	0.0277745	-0.0296392	-0.0892871	-0.0139158	0.0229571	-0.0242357	-0.0276093	-0.0154531	-0.0194559	0.0250502	-0.0301337	0.00369286	-0.016845	-0.0069388	-0.00184653	0.0165031	0.0279138	-0.00401871
48	-152	0.0517143	-0.0146217	-0.0136443	0.0719836	0.0105151	-0.022132	0.0063865	-0.00826038	-0.00410345	0.033461	0.0427042	-0.0269922	-0.0232728	-0.0276229	-0.00318976	-0.00768713	-0.0195839	0.0686243	-0.00958754	-0.0117762	0.00947707	0.037973	-0.0171981	-0.00228755	0.00797853	0.0186801	0.00723317	0.0307923	-0.0129626	-0.000554812	-0.00186769	-0.00524151	-0.0660663	-0.0475614	-0.000332944	-0.0359347	-0.00941629	-0.0157214	0.00469748	0.00773056	-0.0763292	-0.00483106	0.032246	0.00862814	0.0190586	0.0261826	0.0404749	-0.0173251
49	-151	0.074031	-0.00590651	-0.0251049	0.0401111	0.0171654	0.00152714	-0.00624836	-0.0225772	0.0112043	0.0342708	-0.0118553	-0.0119793	-0.00938819	-0.0278849	-0.00399769	0.00829648	-0.016364	0.0765165	-0.000146267	0.0594179	0.000785663	0.0665693	-0.00879271	-0.0032389	0.019246	-0.0471381	0.0218759	0.00382352	-0.030338	0.0294415	-0.0179278	0.0202955	-0.0674353	-0.0607889	-0.000380708	-0.0349065	0.0254463	0.00189015	-0.0227164	-0.0238342	-0.0655636	-0.0297296	0.0361746	0.0314827	0.0211312	0.0603626	0.0362777	-0.0101171
50	-150	0.0800382	-0.0103307	-0.0165647	0.0238658	-0.0120916	0.0224923	0.0032592	-0.0265213	0.0366794	0.00530203	-0.027652	-0.0519344	-0.0216131	-0.0202294	-0.0136866	-0.0174828	-0.00530628	0.0511197	-0.0308374	0.0401127	-0.00638889	0.0753397	-0.00610471	-0.00901729	0.000363495	-0.0550476	-0.00552011	0.0334285	-0.0242959	0.0366485	0.0278138	-0.0148003	-0.0976443	-0.0502742	-0.00314105	-0.0113301	0.0411537	0.0132848	-0.0549414	-0.0341609	-0.0127839	-0.0151248	0.0343402	0.0213803	0.027487	0.0817472	0.0145345	-0.0250775
51	-149	0.0547405	-0.00767032	-0.00806295	0.00820016	-0.0193279	0.0299891	0.0226815	-0.00254205	0.0487019	0.00732121	-0.00259902	-0.0491566	-0.0511915	0.00671468	-0.0090346	-0.0269231	-0.00600723	0.0507283	-0.0258071	0.0318564	-0.0143953	0.0182833	-0.0190416	-0.0118241	-0.0286676	0.0177485	-0.0087354	0.0775869	0.0167657	0.032971	0.0328548	0.00870106	-0.0265723	0.00919783	-0.00954684	0.0469682	0.0119362	-0.00333262	-0.0542482	-0.0119163	0.028183	0.0251524	0.0138156	-0.00578816	0.0358439	0.0653682	-0.00602075	-0.0150558
52	-148	-0.0192122	-0.00341642	-0.0500534	-0.0136166	0.0283895	0.0250742	0.0358121	0.0116612	0.0452373	0.00846073	0.00947355	-0.0336724	-0.0319972	0.013191	0.0125028	0.0138067	-0.00804424	0.0242356	0.00726286	0.046227	-0.0133178	-0.0714561	-0.0146161	-0.00697544	-0.0296145	0.0270231	-0.00161089	0.0500419	0.0266109	0.0214788	-0.0179789	0.0121072	0.0654691	0.0330501	0.0144371	0.0367638	0.0114172	-0.0201237	-0.052229	-0.00907091	0.101537	0.031985	0.0421509	-0.0123604	0.0464426	0.0673162	-0.00457247	0.0251345
53	-147	-0.0354592	-0.010668	-0.0452317	-0.0316801	0.0514926	0.0215168	0.0220346	-0.0169692	0.0385052	0.0261267	0.0112123	-0.0381292	-0.00183709	0.0044779	-0.0078328	0.0490424	-0.00413377	-0.00165226	-0.00191089	0.0269371	0.00276983	-0.0886138	-0.00432601	-0.00178935	-0.0193628	0.0217566	-0.0121236	-0.0130896	0.00511028	0.0261827	-0.0237959	-8.47715e-05	0.0688149	0.0142636	0.00404428	0.00711845	0.034387	-0.0209081	-0.0583482	-0.0354139	0.0941933	0.0115286	0.0578258	0.0144467	0.0403381	0.088663	-0.00422962	0.0292241
54	-146	-0.0675904	-0.00769789	-0.0140382	-0.0376288	0.0400167	0.0138049	0.011472	-0.0303087	0.0153399	0.0338309	-0.0390022	-0.00616213	0.00393606	0.0216619	-0.0530172	0.0340034	-0.0042719	-0.0250677	0.0148915	-0.0248874	0.0234505	-0.0392142	-0.0194696	0.00795489	0.0141543	0.0371734	0.00755216	-0.0480108	0.0125971	0.00605926	0.0170487	0.0679485	0.0793033	-0.0105191	-0.018198	0.0372125	0.0216562	-0.0109753	-0.0284909	-0.0525837	0.0336515	0.0259006	0.0456698	0.0404845	0.0345843	0.090834	0.0175435	0.00791525
55	-145	-0.0620566	-0.00066018	-0.0115691	-0.0439349	-0.00417852	0.00424694	0.0246024	-0.0165148	-0.00340587	0.00149813	-0.0566738	0.00321248	0.0123891	0.0118966	-0.0455198	0.0125057	0.000272126	-0.0340258	0.0404016	-0.0352301	0.0190295	0.0232937	-0.0254129	0.00710475	0.00719097	0.00521991	0.00306243	-0.0379812	0.0469649	-0.0205342	0.0122186	0.0560978	0.0942048	-0.00416657	-0.00234769	0.0435954	-0.00536422	0.00451126	0.0166243	-0.0545961	0.0247432	-0.000658291	0.0625289	0.00838029	0.0288557	0.0662131	0.030324	0.00221873
56	-144	0.0240364	0.0184167	-0.0125796	-0.0438378	-0.0440525	0.00797968	0.0276226	-0.00227651	-0.00969316	-0.0236198	0.0179532	0.0124292	0.0252727	0.0044073	-0.00699095	0.00591093	0.0139879	-0.0108436	0.0157983	-0.0178643	-0.0401986	0.0398624	-0.000938091	0.0182781	-0.0148214	0.0125429	-0.0175897	0.000464322	0.0231187	-0.0136236	0.0163051	0.0121367	0.0608573	0.027353	0.0163156	0.0117728	-0.0245513	0.0191122	0.0250337	-0.0422745	0.0117896	-0.0569888	0.0364848	-0.0197337	0.00135291	0.0301241	0.0154259	-0.0317795
57	-143	0.0177024	0.0258248	-0.0232519	-0.0254905	-0.0397133	0.00426045	0.019908	0.0191336	-0.0151954	-0.0333818	0.040926	0.0494863	0.0203481	0.0354132	0.0210428	-0.00456001	0.00585663	-0.00825482	0.0206507	-0.072691	-0.0461273	0.00994407	0.0152837	0.0414686	0.0142121	0.0413792	-0.0084963	0.00271462	-0.0711766	-0.0122709	0.0239631	0.0342716	0.0447729	0.00770408	0.0163624	-0.0172541	-0.0160586	0.0197696	0.0418235	-0.0197974	-0.00947886	-0.0591753	0.0311008	-0.00682881	-0.0178375	-0.00106173	-0.0210558	-0.0499825
58	-142	0.0184379	0.00379608	-0.0144006	-0.0175946	-0.0526198	0.0221057	-0.00518183	0.0528211	-0.00814184	-0.0116714	-0.0118094	0.0117904	0.0159107	0.0347115	0.038962	0.0131618	-0.00970638	0.0132779	0.0459442	-0.067134	0.00739024	0.0113498	0.0160666	0.0299874	0.0211645	0.0140227	-0.00204695	-0.0254916	-0.109352	-0.00207499	-0.0393277	0.0160509	0.0973178	-0.00427908	0.0203025	-0.0404577	0.0314042	0.00542578	0.0709803	-0.0112454	-0.0295418	-0.0229494	0.0587793	-0.0145614	-0.0344926	-0.0135801	-0.0437221	-0.00686049
59	-141	0.0461272	-0.00105431	-0.018184	-0.0156139	-0.0744459	0.0394411	-0.0113284	0.0585886	-0.0057641	-0.00721294	0.0045149	-0.0223551	0.0232602	0.0315156	0.0280216	0.0194487	-0.00780667	0.0390926	0.0482433	0.0262099	0.0383823	0.0644249	0.0084688	0.0301351	0.0133251	0.0274236	-0.0104272	-0.0157982	-0.0620711	0.014976	-0.0559412	-0.0384504	0.12726	0.00504653	0.0355464	-0.036073	0.0385166	0.00266267	0.0696842	0.00572304	-0.0521292	0.0167826	0.0463047	-0.0319668	-0.04146	-0.00354171	-0.00777754	-0.00146499
60	-140	-0.0303288	-0.00428132	-0.00743499	0.00805805	8.69351e-05	0.0119148	0.0225412	0.0126858	-0.0166753	-0.0593881	0.0357534	-0.00074517	0.0232619	0.0225177	-0.0129179	0.00701259	0.0109117	0.0278016	0.0322588	0.0314607	0.0343285	0.088853	0.013985	0.00533801	0.0092242	0.0271943	-0.0208908	-0.0150817	-0.00722258	0.0205774	-0.028818	-0.0467492	0.0741648	-0.0162264	0.0494263	-0.0296989	0.0033298	0.00714862	0.0219896	0.0267849	-0.0240597	0.0300981	0.000247202	-0.0406233	-0.0210432	-0.0105832	-0.0212478	-0.00131124
61	-139	-0.0853574	-0.00614326	0.0398528	0.0259802	0.0749052	-0.0167925	0.0392772	0.00432982	-0.0180964	-0.0509656	-0.0144385	-0.0109496	-0.00601014	-0.00414264	-0.00656468	-0.00480788	0.0314498	0.036316	-0.00643061	0.00167384	-0.0123637	0.0257139	0.0254484	-0.0238346	-0.00545052	-0.0503883	-0.0134318	-0.0565055	-0.00493662	0.0197737	-0.0412863	-0.0490678	0.0234106	-0.00772212	0.0297404	-0.0163937	-0.0182751	0.00137249	-0.0299604	0.0482462	0.0165031	0.0330458	-0.0236211	-0.0459801	0.000166921	-0.0240216	-0.0640925	0.016371
62	-138	-0.0187262	0.0163056	0.0413248	0.0184952	0.0371877	-0.0307173	0.0136153	-0.00196796	0.00163549	0.0308346	-0.0444804	0.0270715	-0.0211791	0.00439265	0.0403545	-0.0428127	0.0147817	0.0319041	-0.021345	0.00632729	-0.0298977	-0.0323966	-0.0097354	0.03005	-0.0192716	-0.0640097	-0.00542339	-0.0442137	0.00021504	0.0181316	-0.0356522	-0.0479972	0.0469968	-0.00566167	-0.00957594	0.016944	-0.0459885	0.00895198	-0.0284745	0.0815415	-0.0209194	0.0190906	-0.0191142	-0.0252772	0.025844	-0.0140406	-0.0283661	-0.000344326
63	-137	0.030448	0.0126673	0.0460969	0.0255221	0.0208395	-0.0343615	-0.0156235	-0.0467716	0.0224395	0.0621114	0.00998337	0.0555546	-0.0055267	-0.00148317	0.0172742	-0.0136047	0.00883364	0.0167971	-0.011726	0.0202689	0.000459078	-0.0166508	-0.0265523	0.0433581	-0.0289599	0.0218532	-0.00139969	0.00829006	0.0317987	0.00309419	-0.0110393	-0.0240618	0.0618168	-0.0178478	-0.0107034	0.0196455	-0.0466398	0.0127614	-0.015405	0.0438947	-0.0587235	0.00710623	-0.0552538	0.0136211	0.0301311	-0.017061	-0.00732704	0.00127505
64	-136	-0.0120366	-0.0151645	0.0545459	0.0326898	0.0473012	-0.0281497	-0.0223923	-0.0122516	-0.0170585	0.0455681	0.0559174	-0.0067078	0.0320196	-0.0111338	-0.0142165	0.0276623	0.0152675	0.0030249	-0.0114945	0.0451326	0.0309306	0.00950565	0.014172	-0.0212621	-0.00633325	0.0698804	0.00314862	-0.00649834	0.0248665	-0.0288961	0.0118797	-0.0288756	-0.0247777	0.0136703	-0.0101438	0.0389652	-0.0401759	-0.00434275	0.0028953	-0.0079505	-0.052117	0.0131473	-0.0373441	0.0260895	0.000163552	-0.0315371	-0.0441126	0.00259585
65	-135	-0.0456812	-0.0325313	0.019638	0.0147487	0.0294265	-0.0202247	-0.0140263	0.0387348	-0.0556758	0.0304613	0.0332227	0.00989346	0.0556898	-0.00216539	0.00581061	-0.0215131	-0.00818577	-0.0576326	-0.00348301	0.00533459	0.0405843	0.0544186	-0.0107603	-0.0540787	0.0187212	0.0145143	0.00220118	-0.0211558	0.0155721	-0.0474473	0.0437143	-0.0356973	-0.0902913	0.0342549	-0.0107089	0.0540328	-0.0447881	-0.018123	0.0188202	0.0128605	-0.0541436	0.00725452	-0.00196614	0.0212984	-0.0374506	-0.0468291	-0.0804585	0.00271067
66	-134	-0.0394029	-0.034927	-0.00843128	0.00157859	0.000907754	-0.0152797	-0.000821038	0.0198766	-0.0203017	0.00140121	0.0123364	0.10338	0.012396	-0.0199003	-0.0024123	-0.0306518	0.00272939	-0.0858208	-0.00014548	-0.0291059	0.0223209	0.0610726	-0.035566	-0.0318754	0.0295823	-0.0152467	-0.0020767	0.0423418	0.0258508	-0.0343294	0.0529215	-0.0240023	-0.0687941	0.0516718	0.00998615	0.00657975	-0.0197772	-0.01226	0.0199315	0.0219942	-0.00533672	-0.00196335	-0.0745994	0.0351483	-0.0665815	-0.0790052	-0.0411367	0.026017
67	-133	-0.0231254	-0.0187249	-0.0165866	-0.00927359	-0.0102297	-0.01946	-0.0138529	-0.00431064	0.000648644	-0.0400904	0.0215487	0.0957017	-0.00883688	-0.0163458	-0.00769762	0.0121568	0.00373918	-0.0663439	-0.0118505	-0.00661077	0.022461	-0.0117696	0.0175737	-0.00625254	0.0425268	0.0266095	-0.0140205	0.087376	0.0444151	-0.0138595	0.0375811	0.0267992	-0.0553333	0.0415614	0.0202088	-0.00435622	-0.00571892	0.00744495	0.0313425	0.00841799	0.0242965	-0.0152746	-0.0904638	0.0256479	-0.0441761	-0.094761	0.0655137	0.014686
68	-132	-0.029697	-0.00553762	-0.00712921	-0.00857909	-0.0184857	-0.0143654	-0.0359572	-0.0226212	-0.00286673	-0.0455597	0.0191684	-0.0218336	0.000832278	-0.00288693	0.00569986	0.00967224	-0.0296087	-0.0526543	-0.0143243	-0.0339355	0.0473724	-0.0220646	0.00330102	-0.00183511	0.0401489	0.0325563	-0.00665809	0.0714412	0.0500006	-0.0289627	0.00706449	0.0590411	-0.0591431	-0.0191678	0.0100612	0.016222	-0.00158662	-0.00936403	0.00509418	-0.0130961	-0.00251472	-0.004053	-0.0470491	-0.0124507	0.00201009	-0.0789362	0.108945	-0.0156099
69	-131	-0.0160058	-0.00338757	0.015342	-0.0019557	-0.0432022	-0.000492106	-0.0297614	-0.0293081	0.00642659	0.00604432	-0.0057844	-0.0732746	-0.0096611	-0.00934535	0.00463481	-0.0219031	-0.0234472	-0.0203145	0.0184351	-0.0423939	0.0423868	-0.0402571	-0.0276717	-0.00160887	0.0250759	0.00156954	-0.00652273	0.056841	0.00208999	-0.0311481	0.00018993	0.00773985	-0.0788946	-0.0284016	-0.0102479	0.00772026	0.0169901	-0.023911	-0.0115032	-0.0384588	0.0172366	0.00776088	-0.0724491	-0.0178355	0.00844493	-0.0702946	0.0673777	-0.0145898
70	-130	0.0419438	-0.0016159	0.034222	-0.00960612	-0.0527005	0.000787349	-0.00240927	-0.0236817	0.0183141	0.0285712	-0.0410077	-0.0520186	-0.0280613	-0.013867	0.00415932	-0.0353096	-0.0101816	0.0286322	0.0502489	-0.027476	0.0135703	-0.0947127	-0.00394626	-0.0112834	-0.00902496	-0.0245671	-0.0214684	0.0339803	-0.0440228	-0.0131451	0.0432837	-0.00638119	-0.124604	-0.0228044	-0.00927907	-0.00186191	0.0411757	0.0121861	-0.00777052	-0.0212572	0.00940324	-0.00122456	-0.0498448	0.00405421	-0.0156854	-0.0624409	0.0183299	0.0217615
71	-129	0.0649167	0.00984983	0.0328853	-0.00300498	-0.0291693	0.0016998	0.0104474	-0.0137981	0.0210585	0.0109672	-0.0636202	-0.0335225	-0.0409753	-0.0185131	-0.0149976	-0.0133441	0.00191949	0.0756186	0.0250141	-0.0381619	-6.52906e-05	-0.0446969	-0.0101041	-0.0128144	-0.0432595	-0.0519655	-0.00309976	-0.00394223	-0.0307008	-0.00802223	0.0152387	0.0166538	-0.117714	-0.0497329	-0.0147434	0.00243103	0.047194	0.0256449	-0.0340391	-0.0033678	0.00590436	0.0176748	0.056496	0.00316583	-0.0245965	-0.0370427	0.0261415	0.0339296
72	-128	0.0666068	0.0308666	0.0102454	0.00260939	0.00793047	0.0125127	-0.0110778	0.017741	0.0335694	0.00508664	-0.0324276	-0.0223482	-0.0293738	0.00331076	-0.0393846	0.0026241	0.00847893	0.0869794	-0.0019087	-0.025002	-0.0244544	-0.00642074	-0.0266438	0.0207781	-0.0416176	-0.0250902	0.00832114	-0.0122176	-0.0140623	0.00958951	-0.0256588	0.0147055	-0.0463426	-0.0366726	-0.0268269	0.00676967	0.043563	0.00752533	-0.00814424	0.000950937	0.0414434	0.0175428	0.0842999	-0.0203217	0.00890973	-0.010484	0.0376787	0.00913478
73	-127	0.0376303	0.0333404	-0.00375145	-0.0109404	-0.000798898	0.0144238	-0.00508648	0.0355344	0.0687691	-0.011504	0.0108559	-0.0965166	-0.0254958	-0.00168163	-0.0553888	-0.0131994	0.00536093	0.0663154	-0.0237623	-0.0265044	-0.0602587	-0.0505186	-0.00823444	0.0380701	-0.0189686	0.023102	-0.0048738	-0.0239884	-0.0144033	0.0146808	0.00303216	0.0248968	-0.00569225	0.0274389	-0.0265885	-0.0104158	0.0349186	-0.0020681	0.0126224	0.0162749	0.0120662	-0.00208619	0.0144148	-0.00810922	0.0290801	0.0202751	0.000827538	-0.000292442
74	-126	-0.0216583	0.0263105	-0.0158419	-0.0104339	-0.0636327	-0.0142737	0.0348358	0.0453687	0.0347278	-0.0184825	-0.0369374	-0.106528	0.0179366	-0.0365839	-0.0489053	-0.0101291	0.0144327	0.030007	-0.0659916	-0.0129615	-0.0528275	-0.0376862	0.0284204	0.0136546	-0.00793284	-0.0155531	-0.00512094	-0.0359212	-0.00872996	0.0144111	-0.0226773	0.0320739	0.00824398	0.0786668	-0.0427661	-0.0436118	6.40927e-05	-0.00878889	-0.0330744	0.0125296	0.00859045	-0.00633485	0.0237948	0.00930881	0.0214564	0.0402902	0.00900007	-0.00123604
75	-125	0.00165533	0.0293168	-0.0324847	-0.00363167	-0.0281928	-0.0311853	0.0179514	0.0454823	-0.024368	-0.0223621	-0.0521207	-0.0164564	0.0754178	-0.0354034	-0.0186435	0.00339625	0.0113051	-0.0180955	-0.0610167	0.047756	-0.0266336	0.0333989	0.0210238	0.00467288	-0.00507045	-0.0363022	0.00893668	-0.00221454	0.00881924	0.0207207	-0.0333449	0.0128778	0.0274081	0.0725611	-0.0552507	-0.0715208	4.55543e-05	-0.0193334	-0.0356336	0.0189499	0.0476435	-0.0258073	0.108552	-0.00937748	0.0195412	0.0292448	0.0429762	0.00592265
76	-124	0.0825123	0.0160471	-0.0196108	-0.0149008	0.0403297	-0.0140695	-0.0311251	0.0125058	-0.0196489	-0.0273148	0.0356229	0.00542371	0.0528849	-0.0259513	-0.00730948	0.0172571	0.0103784	-0.0320498	-0.0384036	0.103507	-0.0368307	0.0174307	-0.00627363	-0.0176101	0.0114192	-0.000758393	0.00905593	0.0209323	0.0500297	0.0159314	0.0138201	-0.01208	0.0220197	0.0427719	-0.0654621	-0.0498862	0.0273343	-0.0222682	0.0099002	0.0146078	0.011403	-0.0222099	0.104742	0.00482057	-0.00439532	0.025615	0.0185804	-0.00709435
77	-123	0.0653709	0.00711531	-0.00168946	-0.0186175	0.0457237	-0.00901292	0.000911561	0.0103832	-0.0146443	-0.0102972	0.055303	0.0905306	0.0128005	-0.00394986	0.00654518	0.0344927	-0.00835225	-0.0158762	-0.0357694	0.114584	-0.0391797	-0.0425636	0.00715566	-0.0505372	0.0363309	-0.00784868	0.00419568	0.0332115	0.0237961	-0.000912908	0.0536354	0.000247808	0.0267362	0.00921848	-0.0428978	0.00323661	0.0260211	-0.0101411	0.0316358	-0.0255904	-0.0103266	0.0187331	0.0652272	0.0222021	-0.00546471	0.0389981	-0.0338316	-0.0273075
78	-122	-0.00200091	0.0189127	-0.0207365	-0.0120543	0.0727545	0.00919339	0.0310254	0.0109056	-0.0307885	-0.00234327	0.0124118	0.195855	0.00861158	0.0119914	0.0149226	-0.011753	-0.0356935	-0.00848815	-0.0126174	0.0527259	0.00348901	-0.0402477	0.0132543	-0.0189452	0.0488364	-0.00155074	0.0243314	0.0415019	-0.011007	-0.0187234	0.0367857	0.0444059	0.0530184	-0.0362214	0.00953411	0.016855	0.0107789	0.0152592	0.00745717	-0.0249021	0.0380481	0.0108089	0.0236862	0.00351771	0.041516	0.0399249	-0.0381535	-0.0146032
79	-121	0.0116309	0.00355053	-0.0394946	-0.0135189	0.0572917	0.0293705	-0.0141448	-0.00756287	-0.0390765	0.0106515	-0.0132615	0.177336	0.0355133	0.0182857	0.00938462	-0.0291967	-0.0187457	-0.0243623	-0.00284859	-0.0152563	0.0317101	-0.0317653	-0.00631365	0.00811079	0.0347527	-0.0008501	0.0264658	0.0171525	0.0181265	-0.0132881	-0.0515715	0.0553989	-0.011466	-0.0509467	0.0296311	-0.0116123	-0.00676334	0.0229131	-0.0225958	-0.00496966	0.00393447	-0.0396216	-0.0392459	0.00447921	0.0632357	0.0471174	-0.00850949	-0.0186523
80	-120	0.0311448	-0.0199802	-0.025064	0.00146497	0.0166311	0.0206074	-0.0104984	0.00205259	-0.0177119	0.00888907	0.00508476	0.137072	0.0188038	0.0479118	0.0113362	0.0322137	0.00136169	-0.033749	-0.00384164	-0.039815	0.0334464	-0.0102588	-0.00727261	-0.0107576	0.0230804	-0.0469236	0.00836452	0.00846239	-0.0126431	0.0192573	-0.0626784	0.0203453	-0.10642	-0.0310985	0.0587783	-0.0417083	-0.0235603	-0.00270005	0.00288982	-0.00926289	-0.0589231	-0.0503745	-0.0075991	0.011561	0.0433305	0.0584007	-0.0222864	-0.0305475
81	-119	0.0157781	-0.0116381	0.00387331	0.0145612	0.0155806	0.0259661	0.0081223	-0.0285144	0.00955381	-0.00783813	0.0341217	0.0785679	-0.0469806	0.0650471	0.00339697	0.0340892	0.00811883	-0.0218086	-0.000100846	-0.0334546	0.0450915	0.0371495	0.0252415	-0.0214094	0.018966	-0.0234511	0.00131078	-0.0187788	-0.0261859	0.0477875	-0.0237114	-0.0187728	-0.00262469	-0.0134521	0.0634594	-0.0310911	-0.0334381	-8.07502e-05	0.0423029	-0.0217691	-0.0234741	-0.0285145	0.0501876	0.0167951	0.00770494	0.0574557	-0.0315253	-0.0275265
82	-118	0.0212157	0.0012668	0.00771242	0.0107455	0.00547631	0.021797	-0.0145436	-0.0585974	0.0189036	0.00647101	-0.0163964	-0.0232972	-0.0561219	0.0486214	0.0243207	0.0194294	0.000747704	0.00792776	-0.00716579	-0.045965	0.0320486	0.0905927	0.0247373	-0.0128537	-0.00317662	0.0512784	-0.00870739	-0.0417239	-0.0198459	0.0256246	-0.0105685	-0.0521051	0.104851	0.00117018	0.00930653	-0.0087396	-0.0301572	0.00980949	0.0267764	-0.0179644	-0.00508971	0.0120183	0.0149822	0.0300369	-0.004227	0.0590801	-0.0315893	-0.0240592
83	-117	-0.00481871	-0.00339689	-0.000584501	0.0273838	-0.0105133	0.0119366	-0.018723	-0.0439342	0.00835635	-0.00137048	-0.0592924	-0.125825	-0.021485	0.010958	0.0625968	0.0311002	-0.0144949	0.0482316	0.0242145	-0.0811879	-0.0211837	0.0993556	-0.000240191	0.000304072	-0.0196288	0.0648867	-0.00720314	-0.0138812	-0.0380539	0.020723	0.0111048	-0.0597908	0.0201243	-0.00209758	-0.00965806	0.00936895	-0.0355696	-0.0148499	0.0101306	0.0131463	0.00880856	0.0320292	-0.0350327	0.0131125	-0.00802366	0.0349625	-0.028726	-0.0273544
84	-116	-0.0733956	-0.00595629	0.0255575	0.0344295	-0.0313094	0.0272021	9.05989e-05	-0.0536238	-0.0183924	-0.00782966	-0.0400891	-0.17038	-0.017446	-0.014176	0.0361977	0.0113318	0.00112963	0.0304787	0.0410578	-0.0645458	-0.0417477	0.0158196	0.0144249	0.00434098	-0.0314975	0.0300507	-0.0100938	-0.0202555	0.000278518	0.0431943	0.000221948	-0.0123722	0.0461665	0.00876229	0.0184016	0.0236462	-0.0515934	-0.020619	-0.00106867	0.0128872	0.0527102	0.00262049	-0.0441872	-0.0155813	-0.0244406	0.00174898	0.0254091	-0.0199366
85	-115	-0.0766107	-0.00714069	0.0345621	0.0161079	-0.0287028	0.0215021	0.0290012	-0.018339	-0.0296176	0.0102421	0.0101434	-0.114404	-0.0385429	-0.0193849	0.00264707	-0.00811112	0.0237327	-0.0226522	0.00594046	-0.0136474	-0.0195997	-0.00304704	0.0199041	0.00941451	-0.0366511	-0.0017052	-0.0277599	-0.0405115	-0.0165232	0.020952	-0.0131486	-0.00232225	0.125472	0.0243338	0.0315391	0.00224932	-0.0389323	-0.00491105	-0.0349771	0.00269975	0.0301417	0.00318077	-0.0399039	-0.0124906	-0.0186845	-0.00542491	0.0259915	0.00915559
86	-114	-0.0630738	-0.023842	-0.0160567	0.00171353	-0.00134957	0.0080657	0.026137	0.0209268	-0.0191436	-0.0139659	0.0818667	-0.0317421	-0.0195555	-0.00586981	0.0291075	-0.0145422	0.0268529	-0.0221891	0.0124876	0.0518691	-0.00770251	0.0629788	0.0145313	0.023333	-0.0236776	-0.027999	-0.00913992	-0.0475962	-0.0542794	0.0088916	-0.0317565	-0.0437813	0.0385973	-0.00938675	0.0151084	0.00211584	0.000806789	0.00765098	-0.0202021	0.0188965	-0.018144	0.0264658	-0.0240592	-0.0129625	-0.0154383	-0.034034	-0.0203071	0.0156963
87	-113	-0.0706093	-0.0201593	-0.0633954	-0.00774689	-0.00849979	0.0125795	0.00206293	0.0110739	0.00338357	-0.0182255	0.0588673	0.0164358	-0.00649925	0.00798762	0.0318859	-0.0179358	0.0177259	0.0212915	0.0205832	0.053818	0.0112323	0.0636555	0.0050797	0.0216239	-0.0407542	-0.0630013	0.0276113	-0.0445632	-0.00607273	-0.00376003	-0.0311001	-0.0216894	-0.0215336	-0.00954769	0.0194575	0.0410468	0.029445	0.0136582	-0.0119188	0.0128333	-0.039083	0.0147465	-0.0171613	-0.022775	-0.0197147	-0.0589467	-0.020811	0.0212353
88	-112	0.000816504	-0.0157623	-0.0474596	-0.00743979	-0.0274628	-0.0186301	-0.0100285	0.0245639	0.0164019	0.0170335	-0.00926201	0.0432049	-0.0308368	-0.0137948	-0.0113539	-0.00808633	0.000154156	-0.00097201	0.00231829	-0.0205731	0.0229032	0.0351886	-0.0123779	-0.000688901	-0.0685401	-0.0558339	0.0374006	-0.026259	0.0313139	-0.0236381	0.0301621	0.0140908	-0.0207897	-0.00433493	0.0236914	0.0546556	0.0588759	0.0114747	-0.0344834	0.00695968	-0.024312	0.00307218	-0.0542792	-0.0172662	-0.0258714	-0.0294928	-0.0341687	0.0437605
89	-111	0.00923745	-0.0385739	-0.0125859	0.00302379	2.71432e-05	-0.04501	-0.0140583	0.0174296	0.0224479	0.0301151	-0.0106427	0.0355006	0.0155976	-0.0101102	-0.0437967	0.0204005	0.00042764	-0.100409	0.0287083	-0.0340331	-0.00430061	0.0317828	-0.0164869	0.00481728	-0.0508533	0.00906444	0.0390383	-0.0153334	0.0291876	-0.00341473	0.031104	0.00539068	-0.0420955	-0.0333598	0.00794535	0.0144924	0.0725478	0.00217293	-0.00164294	-0.00641078	-0.0134923	0.0125204	-0.0544816	-0.0295288	-0.0253806	0.0016619	-0.0474592	0.036644
90	-110	-0.0666654	-0.0231617	-0.0251411	0.0144576	0.0341748	-0.0164625	-0.00305561	0.0114195	0.0283024	0.0467647	-0.0174271	-0.0233318	0.0876409	0.0176382	-0.0360232	0.0163363	0.0109217	-0.0910183	0.0405412	-0.0214084	-0.0239421	-0.00973578	-0.0381545	0.0268375	-0.023907	0.0280085	0.0298421	0.0134784	0.00840201	0.00216341	-0.00765617	0.00295852	-0.0507244	-0.0142015	0.0214259	-0.0355315	0.0209768	-0.0010438	0.0133783	-0.0211808	-0.0223337	0.0206173	0.0162392	-0.0355315	-0.00530779	0.00683814	-0.0417453	0.0181727
91	-109	0.00799706	-0.00388416	-0.00484815	0.00336625	0.000144471	-0.0199726	0.00951074	0.00788623	0.0257244	0.0497265	-0.0227849	-0.0764089	0.0660734	0.00353981	0.00369466	-0.0319792	0.00607332	0.0168058	0.0140313	-0.0090425	-0.0107553	-0.0683424	-0.0471331	0.00709048	-0.0117639	0.0166281	-0.00471364	0.045888	-0.0120515	-0.00577384	-0.000581231	-0.0125951	-0.0119673	-0.00550109	-0.00106741	-0.03024	-0.0148432	0.00324933	-0.0151331	0.00539548	0.00597651	0.00748724	0.0515628	-0.000631182	-0.0056608	0.0212144	-0.0379292	0.0242071
92	-108	0.0899041	-0.0235447	0.0665189	-0.0262246	-0.0162256	-0.0285627	0.00674321	-0.0133651	0.0228662	0.035043	-0.00736123	-0.0505237	0.0262732	-0.00814704	0.00458084	-0.0416611	-0.000741558	0.0614034	0.00326607	0.0135102	0.00217464	-0.0602534	-0.0304618	-0.00599252	0.00234704	0.0358271	-0.035266	0.0457151	-0.00361235	0.00638827	0.00605631	-0.046208	0.0139997	-0.0148004	-0.0403282	-0.0251775	-0.0178985	-0.00772611	-0.034987	0.0103414	-0.0203334	-0.011457	0.0402718	0.0219414	0.00748222	0.0357459	0.0372628	0.0180871
93	-107	0.0334656	-0.0111071	0.0670048	-0.0382071	0.0323098	0.000496707	-0.0146384	0.000763688	0.00776971	0.0339775	-0.000378956	0.029706	0.0482526	-0.00984814	-0.0264111	-0.0306115	-0.010516	0.0616815	-0.0146074	-0.00910146	-0.0183609	-0.0670297	-0.0231772	0.0107608	0.0127865	0.0214476	-0.0246102	0.0252336	0.0379909	-0.00290201	0.0131704	-0.0138663	-0.0639281	-0.00470318	-0.0170965	-0.061763	-0.033768	0.00311487	-0.0401226	-0.00905792	-0.122224	-0.00487664	0.0686149	0.012029	0.00396241	0.0223024	0.0883253	0.00387369
94	-106	0.0234	0.0204772	0.0193998	-0.0298364	0.0271836	0.00649336	-0.0157296	0.00949526	0.00377914	0.00523187	-0.0256146	0.0715711	0.0319088	0.00571883	-0.0461336	-0.0379613	-0.00240724	0.0370348	-0.00715498	-0.04792	-0.023681	-0.079742	-0.0107118	0.00650091	0.0175125	0.00663829	-0.00600259	0.0147055	0.0701381	-0.0136013	0.0545139	0.0161576	-0.0934214	-0.0229427	0.00945713	-0.0560373	-0.0169915	0.0265241	-0.00535162	-0.0245116	-0.138507	-0.0202552	0.0940635	0.0217561	-0.0393737	0.00448804	0.0248568	0.034374
95	-105	0.0362637	0.0268731	0.0135707	-0.0321304	-0.00913122	0.0256614	0.00869176	0.0134133	0.00800807	-0.0216222	-0.0638738	0.026298	-0.0212326	0.0390603	-0.0367251	-0.0136515	0.0116926	-0.000537709	0.00893721	-0.0609509	-0.0130354	-0.0264552	0.00906338	0.00678892	0.018578	0.019256	-0.0373283	0.0266217	0.0477661	0.0121489	0.0745956	-0.0268854	-0.0135866	-0.00237719	0.00664525	-0.0138972	-0.0196074	0.0156288	0.0288615	-0.0219726	-0.0431549	-0.0454518	0.0714514	0.0470795	-0.0139899	-0.00735464	-0.0203014	0.0436848
96	-104	0.00884306	0.0311451	0.0371907	-0.033548	0.0171208	0.0444818	0.00804289	0.00221424	-0.0193133	0.00442156	-0.021177	-0.0157335	-0.0161886	0.0244723	-0.00309974	0.0373584	-7.37334e-05	-0.0224341	-0.0444112	-0.0412973	-0.0308267	0.00415462	0.00986661	0.00938771	0.0158117	-0.000222944	-0.0428971	0.0581112	0.0109588	0.00210523	0.0178036	0.0184266	0.022006	0.0589942	-0.00368439	-0.0131543	-0.040312	0.0114431	0.0191426	0.00905254	-0.0010311	-0.00938806	0.0582535	0.0357254	0.0238534	-0.0157371	-0.0587083	0.00959124
97	-103	0.0389249	0.027092	0.0276307	-0.00113075	0.0461313	0.0173924	-0.0123719	-0.0143856	-0.0287356	0.0203645	0.0309251	0.000985636	-0.0176911	0.0100406	-0.00593614	0.0381103	0.00421299	-0.0345365	-0.0640335	0.0112268	-0.0209944	0.0259496	-8.42623e-05	-0.0148048	0.0243859	-0.000989387	-0.00144196	0.0632171	0.00218112	-0.0385329	-0.0506322	0.0575859	0.0697958	0.0670427	-0.00373679	-0.0102194	-0.0192772	-3.53756e-05	-0.0147188	0.0115987	-0.0475413	0.0268102	0.00475109	0.0154201	0.0300831	-0.00801012	-0.0407528	0.00227115
98	-102	0.0896697	0.017354	-0.0122311	0.0158629	0.00391432	-1.80472e-05	-0.00652271	0.0190981	0.00658924	-0.00966551	0.00621579	-0.0460267	-0.0242189	-0.00228867	0.00256056	0.0165044	0.00716649	0.00948433	-0.0190905	0.073027	0.0148532	0.0335199	0.0030062	-0.0290047	0.0500379	0.0323301	-0.0234967	0.0380018	0.0119577	-0.020783	-0.0773647	-0.0253855	0.126124	0.0740927	-0.00901339	0.00814599	-0.0222702	-0.0259193	-0.0193039	-0.0135512	-0.0310345	0.0392462	-0.0590871	-0.00106192	0.0607271	-0.00728803	0.0456634	0.0129417
99	-101	0.120012	0.0273752	-0.00579125	0.00953128	-0.0209131	-0.00628434	0.0107783	0.03229	0.0267473	-0.0276667	0.00632774	-0.10918	-0.0196832	-0.0097535	0.0358168	0.0218784	-0.0166275	0.0840849	-0.0126203	0.0555447	0.0316387	0.0312245	0.0116594	-0.0292838	0.067331	0.017212	-0.057638	0.0204862	-0.0123749	0.00258396	-0.0493284	-0.00567564	0.0609248	0.0739158	-0.0183276	-0.00383775	-0.0215138	-0.014222	0.0275495	-0.0272343	0.01968	0.0508805	-0.0714159	-0.0260039	0.0422643	-0.00707005	0.0100681	0.0100331
100	-100	0.0758055	0.0186751	0.0179364	0.0143875	0.0254079	-0.0448089	-0.0191456	0.0290439	-0.00187173	-0.00574232	0.0326233	-0.0897604	-0.0518087	-0.00560039	0.0470078	-0.0112545	-0.022498	0.0951483	-0.0175318	0.0171816	0.0292932	0.0261106	0.0423036	-0.00715481	0.0628136	0.00272141	-0.0315805	-0.0143753	-0.0372434	-0.0202131	-0.00405922	0.0790855	0.0412425	0.047454	-0.032667	0.0137416	0.00996254	0.000193132	0.0353265	-0.00947497	0.0570677	0.0378252	-0.0891802	-0.0150947	-0.0105102	0.00931127	0.00613178	-0.0214566
101	-99	-0.0866211	-0.0179834	-0.00997223	0.0142537	0.0310265	-0.0576688	-0.0435264	0.0193603	-0.0352639	-0.00423556	0.019394	-0.105428	-0.0588114	-0.0461248	0.0697508	-0.0296143	-0.00639005	0.0531839	-0.000746025	0.0458234	0.0315958	-0.00410159	0.0519189	0.0183081	0.0561085	0.0425709	-0.00671167	-0.0115705	-0.00968217	-0.0347208	-0.0137506	0.0657803	0.092706	0.0254581	-0.0466504	0.052449	0.0175893	-0.00852538	-0.00871546	-0.00635683	0.0883169	0.0221733	-0.0524552	-0.00210552	0.0175452	0.00178608	0.0635812	-0.0264714
102	-98	-0.145536	-0.0390467	-0.0203672	0.0104023	0.010033	-0.00234177	0.00167029	-0.0307583	-0.0263048	-0.0411027	0.00944073	-0.1316	-0.0470031	-0.0265357	0.041039	0.0103104	0.00432134	0.022708	0.0074728	0.0406272	0.0273358	0.0315359	0.0224885	-0.0182971	0.0574103	0.0184545	0.0117436	0.00745797	0.00466239	-0.0179623	-0.0227037	0.0365617	0.00531211	-0.012586	-0.0025336	0.0367013	0.0173049	-0.0171767	-0.0255591	-0.0326647	0.0682583	-0.000315956	0.0220717	-0.0189454	0.0523093	-0.0128872	-0.0248188	0.0107937
103	-97	-0.0784806	-0.0344604	0.0247793	0.0122885	0.0171384	0.00995911	0.0202186	-0.0266108	-0.0156582	-0.0332792	-0.0174102	-0.103022	-0.0161785	0.00371546	-0.00763195	0.0193987	0.00439567	-0.00705859	-0.00141209	0.0198807	-0.0128327	-0.00752283	0.0199645	-0.0410566	0.046411	-0.0247435	0.0243749	-0.0185699	0.0072151	0.00380113	-0.00932534	0.0323209	-0.104133	-0.00388352	0.0344283	0.0231397	0.00091139	-0.0230333	-0.0119847	-0.000906761	0.0690914	-0.048484	0.0163216	-0.00483805	0.0144697	-0.0111113	-0.089529	0.0182905
104	-96	-0.0947741	-0.00954227	0.0217759	0.0218309	-0.024102	-0.0224742	-0.00673877	-0.00231132	-0.0235583	0.0213889	-0.0439664	-0.0453461	0.053654	-0.0198881	0.00512965	0.0236401	-0.000938332	-0.0438042	-0.00611791	-0.00823286	-0.0279319	-0.0901505	-0.000743219	0.00043045	0.0210859	-0.0035112	0.0286544	-0.0143421	0.00976481	0.00699707	0.00133078	0.000975821	-0.118063	-0.014056	0.000621387	0.0461756	-0.00789085	-0.0204055	-0.00560227	0.0432618	0.0838411	-0.0573594	-0.0578605	0.0213916	-0.00991307	-0.0253525	-0.0191687	0.00543306
105	-95	-0.0782197	0.00369733	-0.00689042	0.0239542	-0.0758741	-0.00341265	0.00547291	-0.0411815	-0.00634966	0.0249547	-0.0226038	0.0645382	0.0527185	-0.00790695	-0.0116229	0.0306142	-0.00437681	-0.0352026	0.00699831	-0.0360187	-0.00822663	-0.00178127	-0.0290056	0.00642832	0.00179207	-0.0128646	0.0362806	-0.0109222	-0.00243345	0.00652659	0.0246282	-0.0237619	-0.106372	-0.0746774	-0.0287156	0.0511642	0.0185742	-0.0083267	0.00150966	0.0311661	0.0558275	-0.0239524	-0.107624	0.0163228	-0.015262	-0.0265764	0.0199529	-0.0111759
106	-94	0.0157141	0.0188447	0.0290295	0.0299375	-0.0492273	0.0164253	0.0175681	-0.0298495	0.00390924	-0.00932457	-0.016645	0.134233	0.0101548	-0.0144711	-0.0522001	0.0117014	0.00300059	0.0061475	0.00953133	-0.0203321	0.00284438	0.0672357	-0.0168496	0.000132263	-0.0104774	-0.0274424	0.0230646	-0.0263616	-0.0134696	0.0124381	0.0429702	-0.0426571	-0.0544202	-0.0905033	-0.0177976	0.0332137	0.0190354	0.0179186	0.0356127	0.00796662	-0.00393168	-0.000432714	-0.0990849	0.0149022	-0.0270323	0.00373635	-0.0102803	-0.0349101
107	-93	0.0603522	0.0339726	0.0425698	0.0434526	-0.0195782	0.0142783	0.0255133	0.0308204	-0.00819239	-0.0265614	0.0202048	0.103494	0.00641266	-0.005019	-0.0640717	0.0229185	0.000252978	0.00979464	0.0206963	-0.0397577	0.0182959	0.0330226	-0.0217116	0.0250651	-0.0112962	-0.0431529	0.0230906	-0.0179372	-0.0325013	0.0215333	0.0606837	-0.0636071	-0.0217062	-0.0921577	0.00922198	-0.00519011	0.0203497	0.0433006	0.0314075	0.000678425	-0.0258962	0.0259643	-0.0542759	0.0121464	-0.0300077	0.0171208	0.00707522	-0.0514552
108	-92	0.0983389	0.0107179	-0.00319917	0.0357875	-0.0130719	0.0232783	0.043438	0.0174931	0.00637187	-0.03545	0.056773	0.0612154	0.00495931	0.023789	-0.0298991	0.0242625	-0.0134545	-0.0392062	0.0418372	-0.0417255	0.0426641	0.0211668	-0.021742	0.00284519	-0.0201274	-0.0496454	0.0273454	-0.0194433	-0.0407804	0.02529	0.0451236	-0.0239213	-0.0791685	-0.0547946	0.00761734	-0.0149987	0.0339428	0.0264619	-0.00203291	0.0110253	0.0208179	0.018114	0.0243251	-0.011658	-0.0420002	0.00690167	0.0143433	-0.050051
109	-91	0.103585	0.0175289	-0.0576432	0.0493269	0.0408403	0.039741	0.0164958	-0.0266386	0.0254254	-0.0101641	0.0262122	0.0332454	0.0164447	0.00614885	0.0251057	-0.0162683	-0.00692846	-0.0668868	0.0247784	-0.00886944	0.0390244	0.011793	0.00382496	-0.0133234	-0.056444	-0.0121851	0.0270916	-0.0263299	-0.0220551	0.00107366	-0.0032804	0.00109494	-0.114395	-0.014504	-0.023955	0.0278826	-0.0022901	-0.0113795	0.0134007	0.0167228	0.0145756	0.00848674	0.0772638	-0.0210361	-0.0281817	0.00168704	-0.0392558	-0.0150763
110	-90	0.0596716	0.0295185	-0.0712059	0.0754913	0.0447328	0.0522869	-0.0183747	-0.00187339	0.0273095	0.0310209	0.0387865	0.0139753	0.0348616	0.0121566	0.00091497	-0.0234112	0.00520573	-0.0561642	0.0160661	0.0104657	0.00842728	0.0117553	0.00385131	-0.00324678	-0.0826705	-0.0122012	0.0487865	-0.037663	0.0141926	-0.00521519	-0.0116647	-0.0205639	-0.0588408	0.00181621	-0.017537	0.0255992	-0.0147788	-0.0234244	0.0200725	0.000457879	0.00931264	0.0272378	0.0771374	-0.014923	-0.0135647	0.01021	-0.0106654	0.0130445
111	-89	0.0577451	-0.000853537	-0.00798132	0.0527759	-0.0160874	0.0216662	-0.0247449	0.0294986	0.0312327	0.0158737	0.0425631	0.0542596	0.0308248	0.0182278	-0.0483586	-0.0212957	0.00644184	-0.041392	0.00883742	0.0229053	-0.0180491	0.0480017	-0.00012616	-0.0337655	-0.0846751	0.0154559	0.0265389	-0.0540427	0.0301501	0.0143306	-0.0157745	-0.0386933	0.0342683	0.0242483	0.0214209	-0.00406534	0.0119223	-0.0126197	0.0153553	-0.00912898	0.0395941	-0.00167821	0.068871	-0.0122956	-0.03429	0.007492	0.0355901	-0.0109225
112	-88	0.0625329	-0.0115362	0.023209	0.0177111	-0.0185875	-0.0217224	-0.0103091	0.000127381	0.023749	-0.0388101	-8.31722e-06	0.110812	0.0117611	-0.011919	-0.026603	-0.031551	-0.000161234	-0.0159625	-0.0174134	0.031389	-0.0453276	0.0117884	-0.00785207	-0.0107631	-0.074414	0.0467776	-0.0102365	-0.0202652	0.0219936	0.00144798	-0.0239832	-0.0388001	0.07812	0.0115719	0.0428293	-4.42643e-05	0.00229814	0.000730008	0.0317705	0.000779208	0.00681829	-0.00801298	0.0809767	-0.0153228	-0.0339298	-0.0142904	0.0316588	-0.0311665
113	-87	-0.00667436	-0.0166894	-0.00468327	-0.00251449	-0.00957363	-0.0271733	0.0145072	0.00894879	0.0013761	-0.0317597	-0.014257	0.11587	-0.007062	-0.019828	0.0143553	-0.0368028	-0.00915067	-0.014785	-0.00595845	0.0934361	-0.0283852	-0.0295673	-0.030772	0.0216309	-0.060943	-0.00939526	-0.0197618	0.00408635	0.0186808	-0.00824501	-0.011345	-0.00439299	0.0665229	0.00595685	0.0412744	0.0199195	-0.00695041	0.00772707	0.0251055	0.0217982	-0.0257181	0.00248961	0.0797638	-0.0209928	-0.010202	-0.0147624	0.0426553	-0.00486045
114	-86	-0.0619839	-0.0163205	0.0069128	-0.0348217	0.00274654	-0.0278756	-0.00271659	0.0367624	-0.00681845	0.026745	-0.0294285	0.110351	-0.00806921	-0.00397507	0.0315004	-0.0502042	-0.00530777	-0.0222322	0.00143315	0.0870091	-0.00897736	0.040545	-0.0118589	-0.00202553	-0.0441989	-0.0258724	-0.0319377	-0.0256972	0.00903172	0.00340487	-0.0299869	0.000988198	0.0961501	0.0098863	0.020207	0.0395601	-0.0117996	0.00530696	0.0140925	0.0227349	-0.0102089	-0.0379513	0.0323021	-0.0141574	-0.00613303	0.00142846	0.0438483	0.00546843
115	-85	-0.0792077	-0.00163137	0.00279946	-0.073857	0.033202	-0.0397805	-0.0398513	0.00513173	-0.00433053	0.0341254	-0.028999	0.0642094	-0.043335	-0.00820928	0.0388208	-0.024564	0.00935215	0.00569132	0.00122971	-0.0268066	-0.0377582	0.0213287	0.00980049	0.0264348	-0.0064385	0.000325922	-0.0266931	-0.00861891	-0.0104836	0.00236184	-0.0250455	-0.0102507	0.131854	0.0134529	0.020481	0.0282024	-0.00643031	-0.00422792	0.00600891	-0.0151552	-0.000783014	-0.0406749	0.00821763	0.00139937	-0.0128519	0.0116961	0.0664206	-0.00799881
116	-84	-0.141897	0.00578395	-0.0478381	-0.0939119	0.0251775	-0.0358769	-0.0221111	-0.0335543	-0.00169899	0.0159787	-0.0203703	-0.0260282	-0.0857587	-0.0159128	0.0319132	0.00244179	0.0235142	0.0453302	0.0117549	-0.041124	-0.0185766	-0.0446856	-3.31104e-05	0.0365858	0.0149504	0.00255961	-0.0412316	0.0414597	-0.0545768	-0.00332954	0.00823922	0.00600396	0.12151	0.0203116	0.0271887	-0.00648321	0.00429504	-0.0100077	-0.00850918	-0.0184745	-0.058353	-0.00458331	0.0069915	0.0100942	0.0112713	0.0380321	0.104848	0.000118814
117	-83	-0.1424	0.0103056	-0.0342656	-0.0895128	-0.0146426	-0.00691155	0.016901	-0.061035	0.0103975	-0.00579383	-0.00574678	-0.0770907	-0.0277445	0.0241653	0.00459249	-0.0163969	0.0239668	0.0523866	0.00514099	-0.0241848	0.00669117	-0.00258428	0.00661588	-0.00747451	0.0122792	0.0177226	-0.0665623	0.0793493	-0.066749	-0.000607618	-0.00105118	0.0151888	0.0420194	0.0358514	-0.0252948	-0.0453588	-0.00751477	-0.00735061	-0.0112067	0.0127658	-0.0842581	0.00269688	-0.00322324	0.00376758	0.0201907	0.0469935	0.0658974	0.00265215
118	-82	-0.0495058	0.00504836	0.0153691	-0.0965297	-0.0316132	0.00261419	0.0249478	-0.0202491	0.0137446	-0.0188112	0.0233966	-0.0903788	0.0168583	0.0410308	-0.00742836	-0.0179181	0.0110011	0.0186949	0.00730287	-0.0663891	0.0126818	-0.0248673	0.0056586	-0.00216247	0.0231786	0.0207806	-0.0444834	0.0987663	-0.0357663	0.00657489	-0.00890481	0.0322397	-0.0840836	0.0590472	-0.0382497	-0.0702465	0.0127894	-0.00580624	-0.0253699	0.0170588	-0.0446839	0.00286335	-0.0152232	0.00673333	0.0154827	-0.000596962	-0.000214155	0.0131883
119	-81	0.0115565	-0.00219724	0.00659489	-0.107261	0.0327632	-0.0104271	0.0145411	0.0274344	0.00745218	0.00515563	0.00788591	-0.0621171	-0.0107401	-0.00501566	0.0253591	0.0130062	0.002933	-0.0297315	-0.00554496	-0.079471	0.0569655	-0.0894031	-0.00818954	0.0250894	0.0145216	0.00832339	-0.0145201	0.0669677	-0.0232964	0.0116657	-0.00853141	0.0443454	-0.0960466	0.0297349	0.0097199	-0.0737617	0.000558548	-0.0117877	-0.0242405	0.00586999	-0.0378918	0.00855529	-0.0796851	0.0267002	0.0604966	-0.0259683	-0.00701985	0.0348303
120	-80	0.0236355	-0.0113414	-0.0108293	-0.0532791	0.0447793	0.000957686	0.0131317	-0.0141098	-0.00183581	0.014472	0.0142	-0.00365799	0.0131743	0.000126775	0.0268068	0.053977	0.00371564	-0.0581222	-0.0270093	-0.0795088	0.0540416	-0.065084	0.00281068	0.0343198	0.0157572	0.0116951	-0.000912117	0.038421	-0.00186873	0.0221377	-0.0120037	0.00558481	-0.0206739	0.00470765	0.00314919	-0.0859377	-0.0385799	-0.00183755	0.00339599	-0.0198167	0.0110727	-0.00959203	-0.0951292	0.0214667	0.0878938	0.00147157	-0.0528915	0.0165253
121	-79	0.0396965	-0.0058815	0.00612264	0.00401426	-0.0395067	0.00671133	0.0132673	-0.0192002	-0.028686	0.00887898	0.0479706	-0.00543563	0.00983238	0.0115406	-0.0290304	0.0646698	-0.00128276	-0.0177845	-0.0249732	-0.0380785	0.0121956	-0.0200216	0.00683501	0.04407	0.0498099	0.0176867	0.0164509	0.0408124	-0.00773793	0.0168048	-0.0329347	-0.0235469	0.07378	-0.00327758	0.0165704	-0.0823227	-0.00555736	0.0279787	0.000643709	-0.0324212	0.0297896	-0.0309078	0.0230656	-0.000334618	0.0511657	-0.00682849	-0.113857	0.0153169
122	-78	0.0659022	0.011614	0.029746	0.00780403	-0.03177	-0.00587389	0.000501973	0.00316304	-0.0535398	0.00641886	0.0253681	-0.0753313	-0.028113	-0.0282462	-0.052465	0.0430832	-0.0120131	-0.00171508	-0.0351572	-0.00936428	0.00813122	0.0037283	-0.00729864	0.0385	0.0438898	0.0391601	0.0278662	0.0319967	0.00551149	0.00270945	-0.042981	0.00045966	0.158981	-0.00829027	0.0302324	-0.046753	0.00756248	0.0388485	-0.0266904	-0.0282847	-0.0387905	-0.0268899	0.0620325	0.000676418	-0.0190777	-0.0432461	-0.0774995	0.0362479
123	-77	0.0890492	-0.0035354	0.0271108	0.030778	-0.0014998	-0.00138037	0.00925542	0.0156701	-0.0602151	0.0203335	-0.0361562	-0.0753899	0.00805141	-0.00197677	-0.0345453	0.0144262	-0.00917958	-0.000773426	-0.0252028	-0.081909	-0.00882443	-0.0053155	-0.000445605	-0.00300075	0.0301221	-0.00280127	0.0258124	-0.0153151	0.0617035	0.00762404	0.014844	-0.00242727	0.0946533	0.0345288	-0.0311053	-0.0223753	0.00348681	0.0135901	-0.0407471	-0.0197503	-0.056461	0.0252004	0.0163231	0.0165407	-0.0347825	-0.0434798	-0.0712702	0.0131748
124	-76	0.132936	-0.0219015	-0.00854967	0.0310701	-0.0409312	0.0174337	0.0211241	0.0504772	-0.032288	0.0319232	-0.0885905	0.0326731	-0.00287916	0.0287291	0.0109424	-0.0219901	-0.00491174	0.0808143	-0.00849312	-0.0815526	-0.0391191	-0.00748578	0.00588445	-0.0302426	0.0300177	-0.0782944	0.0188125	-0.0609988	0.0704924	-0.00637746	0.0275772	-0.0402912	-0.0175636	0.0533903	-0.0157881	-0.0224021	0.0411371	-0.019019	-0.0149807	0.0136073	-0.0476432	0.0513808	0.0681928	0.00985054	0.0054178	-0.0242895	-0.106546	-0.0198966
125	-75	0.119565	-0.00888324	-0.0342655	0.00124419	-0.0372097	0.0211478	0.00865231	0.0426344	0.0240422	0.00100467	-0.0668226	0.0548736	-0.0196615	0.00153822	0.0464846	-0.02296	-0.0106646	0.0865481	-0.0280428	0.0133593	-0.0317287	0.0292071	0.00648677	-0.0131777	0.00432366	-0.0138171	-0.00614599	-0.0525643	0.0715776	-0.0203608	-0.0218783	-0.0352072	-0.0332676	0.029189	0.0406174	-0.0293615	0.0479475	-0.0255404	0.0121835	0.0177232	-0.00734905	-0.00418496	0.0974636	-0.0174519	0.006982	-0.0126505	-0.0747944	-0.0245634
126	-74	0.0340392	0.0027895	-0.0161369	0.0301289	0.00743315	-0.00220294	-0.00948696	0.00831868	0.0480183	-0.0217622	-0.0470464	0.0091706	0.0511981	0.00860463	0.0285322	0.00146461	-0.00433922	0.0325605	-0.0218533	0.0432328	-0.0287434	-0.0160717	0.00876638	-0.0147957	-0.00914092	0.0399917	-0.020337	-0.0438412	0.0532432	-0.00716249	-0.000975893	0.0136041	-0.0118205	-0.00329183	0.0115343	-0.015523	0.0215282	-0.0263011	-0.00567697	0.00730482	0.0403101	-0.000432439	0.0309542	-0.0231992	0.0088212	-0.00623793	-0.0211671	-0.000145294
127	-73	-0.00412731	-0.0102833	0.0201923	0.0623355	0.0173155	-0.00857555	-0.0224933	-0.0264429	0.0530027	-0.000196926	-0.0550805	0.0507834	0.0657834	0.0222637	0.0109503	0.00952636	0.00359839	0.0386138	-0.00519861	0.0590859	-0.0431423	-0.0547004	0.00376645	-0.0333828	-0.0144604	0.0291667	-0.0172221	-0.0359594	0.015508	-0.000955173	0.0275584	0.0335006	-0.00402693	-0.0221805	-0.0242611	0.0156301	0.00444941	-0.0217646	-0.0356362	0.0177592	0.00127889	0.0353932	-0.00960752	-0.0121997	-0.00680604	0.0150515	0.0014279	0.012797
128	-72	-0.0428131	-0.0152957	0.0283981	0.0563674	0.00223682	0.00279386	-0.0217753	-0.0376294	0.0472647	0.0242153	-0.0140653	0.00829035	0.0572071	0.00968848	0.00238477	0.0152709	-0.00950518	0.0463453	0.00480474	0.105188	-0.0232933	0.0320304	0.017038	-0.00968657	-0.0316945	0.0234925	-0.0298226	-0.00288957	-0.0127157	-0.00338169	0.0310592	0.00690439	-0.0617333	-0.0152051	-0.0192316	0.0244031	-0.0095141	0.00494655	-0.0519419	-0.0190523	-0.0314433	0.0339477	0.00579162	-0.00512754	-0.0288644	0.0243779	0.00653202	0.00041021
129	-71	-0.0831051	-0.00403862	0.035811	0.038319	-0.00150542	0.010018	-0.0174972	-0.016709	0.0161616	-0.00500055	-0.0319708	-0.10773	0.0628168	-0.00335047	-0.0174856	-0.00566275	-0.0164633	0.0533739	0.023072	0.0863553	-0.00542755	0.0664993	0.0167099	0.0143312	-0.0265487	-0.037839	-0.0211281	0.00371649	-0.0198813	-0.00186552	0.0776369	0.0174539	-0.102977	-0.0127882	0.00244057	0.0388095	-0.0304822	0.0173337	-0.0435348	-0.0385144	-0.0280469	0.0293287	0.0082497	0.0018817	0.0092173	0.0129219	0.00816005	0.00158001
130	-70	-0.0589822	-0.00869714	0.0460541	0.0261923	0.0142171	0.024298	0.00626781	-0.0285356	0.0247656	-0.0385261	-0.0358502	-0.0840669	0.0155482	-0.00346866	-0.00712661	-0.0421593	-0.0106389	0.0385923	0.0209328	0.0129434	-0.00745565	0.0671921	0.00664348	-0.000393469	8.54142e-05	-0.0175003	0.00426147	0.00283621	-0.00620746	0.00476239	0.0643432	0.0527984	-0.0591904	-0.00582692	-0.00851148	0.05219	-0.0415064	0.0043773	-0.0196735	0.0071589	-0.0295918	-0.00218364	-0.0496956	0.00354761	0.0254499	0.0388428	0.00488218	0.00279714
131	-69	-0.0710029	-0.0136002	0.00735995	0.0279858	0.0225471	0.0256483	-0.00423859	-0.0128271	0.0292423	-0.0150943	0.0433167	-0.00937392	-0.00968003	0.00158214	0.0237279	-0.0272026	-0.0071547	-0.00539284	0.0157693	-0.0246761	-0.0101121	0.0529145	0.00896961	-0.00689261	0.0271934	-0.00680768	0.0187657	0.0248246	-0.0229889	-0.0126113	0.0077467	0.0290132	-0.0889922	-0.0278638	-0.0317378	0.0118767	-0.0296395	-0.00534854	-0.00540956	-0.000105778	-0.001382	0.00488071	-0.0844959	0.0136298	0.0142456	0.0489861	0.0215387	0.00208141
132	-68	-0.0626073	-0.0128126	-0.0248056	0.00802256	0.0260161	0.0145587	-0.0528857	0.0410749	-0.0240472	0.00736405	0.0562414	0.0239504	0.00759925	0.00100804	0.00300058	0.0100632	0.00395924	-0.0540106	0.017877	0.0062631	-0.0229721	-0.00789533	-0.00548123	-0.0127815	0.0440545	-0.0601417	0.0211527	0.0501833	-0.00739284	-0.0330869	0.00898511	0.00214949	-0.171935	-0.0618271	-0.0104449	0.000850927	-0.00307752	0.00172845	0.000796529	-0.0204276	0.0135405	0.0170971	-0.0417115	0.024947	0.0153417	0.0135952	0.0471314	0.00587753
133	-67	0.013648	-0.0113707	-0.031607	-0.0153302	0.0502247	0.0127232	-0.0209236	0.027744	-0.0430893	-0.00256701	0.0620204	0.0103678	0.00521538	0.0281492	-0.0195799	0.0114827	0.00521095	-0.0886093	0.0147595	0.0474783	0.00498454	0.0353617	-0.0116372	-0.0432736	0.051015	-0.00343029	0.0100136	0.0564133	0.0310994	-0.00337081	-0.0124266	-0.0103545	-0.142574	-0.0504343	-0.00709319	0.0198649	0.0043223	0.00582897	0.0113355	0.00845203	0.0255115	-0.0149992	0.0242557	0.011312	0.00835673	0.00622498	0.0595515	0.00360421
134	-66	0.0177172	0.0112288	-0.0483797	-0.0288392	0.0271802	0.0304778	-0.007287	0.00871803	-0.0272827	-0.0129765	0.0954326	-0.0581086	-0.0353923	0.0274834	-0.00175103	-0.0022673	0.00518094	-0.0381313	-0.0108591	0.00116404	0.0151882	0.0592322	-0.0225087	-0.0622064	0.0507809	0.0273342	0.0105004	0.0226859	0.0198386	0.00600803	-0.0316142	-0.0604402	-0.0816942	-0.0231221	-0.0302258	-0.00161523	-0.00160903	0.0131534	0.0181606	0.00953715	0.0777156	-0.0292353	0.0437524	0.000157312	-0.0120588	0.0117965	0.0547015	0.0247558
135	-65	0.00659667	0.0266949	-0.0296568	-0.0284217	0.00239871	0.0317613	-0.0435473	0.0381465	-0.035556	0.00477086	0.0702919	-0.104917	-0.0682109	-0.0277706	-0.0228094	0.00772452	0.0182741	-0.00859934	-0.0344879	-0.0252676	-0.0132448	-0.00340241	-0.0350568	-0.058372	0.0405786	0.0109902	0.0262588	-0.022232	-0.0217314	-0.0299623	-0.0134549	-0.074535	-0.0288106	0.0219182	-0.0474205	0.0162666	0.0267306	0.0206175	0.0122017	0.00488948	0.068266	-0.0175749	-0.018356	-0.0077017	-0.0303897	0.0105169	0.0226296	0.0412201
136	-64	0.0169348	0.00502743	0.008672	0.00813461	0.027148	0.00469511	-0.0185429	0.0232054	-0.033272	0.0259511	0.0224182	-0.0676553	-0.0589621	-0.0244638	-0.0323855	0.00395837	0.00906311	-0.0477808	-0.0299706	0.0174218	0.0353684	-0.00876065	-0.0151633	-0.0428976	0.0251312	-0.00720258	0.0291993	-0.0425306	-0.050293	-0.0265765	-0.04848	-0.0221465	0.0854592	0.0599661	-0.0328325	0.0554821	0.0272439	0.00740382	0.028013	-0.00265283	0.0239761	0.0169764	-0.0646889	-0.0110107	-0.0243068	0.00832868	-0.0115867	0.0184839
137	-63	-0.0159598	-0.00213049	0.0140537	0.0299223	0.00167583	-0.00261996	-0.0117151	-0.0238505	-0.0238242	0.0251763	0.020705	0.0293168	-0.00843195	0.00787104	0.00495734	-0.0348393	-0.0012189	-0.0274255	-0.00373412	-0.00114973	0.0688277	-0.0235379	0.00419749	-0.00158898	0.00863434	-0.0336081	-0.00233743	-0.0371687	-0.0255447	0.0111046	-0.0622209	0.0222173	0.145111	0.0587031	0.0380936	0.0137363	0.00175029	0.00778804	0.0582294	-0.0230344	0.0131908	0.00809023	-0.0375616	0.00352158	-0.00717735	0.00202322	-0.053813	0.00621218
138	-62	-0.0238854	0.0255214	0.00567517	0.0409903	0.00651253	-0.0219506	-0.00790432	-0.0167914	-0.0387786	0.0253985	0.0190146	0.127355	0.054718	-0.00104763	-0.00297612	-0.033063	0.0143897	-0.011028	0.042691	-0.00933205	0.0338745	-0.053258	0.0134248	0.0422633	-0.00767374	0.00992714	-0.0253175	-0.0303126	0.0046331	0.0134269	-0.013334	0.0347742	0.138315	0.0311423	0.0681314	-0.0388085	0.00411859	0.0115865	0.0465723	0.0051996	-0.0439441	-0.0183877	0.00572812	0.00152669	-0.0141432	-0.00354293	-0.0663262	0.00358416
139	-61	-0.000143851	0.0223751	0.0116954	0.046544	0.0376773	-0.0547721	0.0152008	0.0274155	-0.0210426	0.024992	-0.0197099	0.162734	0.0184811	-0.0052939	-0.0283879	-0.0124467	0.0163159	-0.00326928	0.0427352	-0.0202538	0.00285448	-0.0211426	0.0059645	0.0337976	-0.0187786	0.0174009	-0.00826533	-0.0333474	-0.00446446	-0.00866922	-0.0188638	0.0424197	0.146211	0.0145097	0.0476151	-0.0128554	-0.0330325	0.013046	0.00435653	0.0151838	-0.0462196	0.00162284	0.038791	1.69132e-05	-0.0310233	-0.0177044	0.00365	-0.00128851
140	-60	0.0147295	0.00469866	0.0181126	0.0204797	-0.000910029	-0.0438553	0.000770869	0.0378567	0.0113476	0.0115354	-0.0249544	0.0939553	-0.0303832	0.00260204	-0.0189869	-0.0159657	0.00147245	0.0481082	-0.000390151	-0.068334	-0.0330525	-0.00250058	-0.012066	0.0137223	-0.0321709	-0.00844847	0.0149092	-0.0228227	-0.0268219	0.00870736	-0.0236308	0.047392	0.0867299	0.0023783	0.0328991	0.016425	-0.0518963	0.0192639	-0.0340863	-0.00386846	0.0263172	-0.00778443	0.0407002	0.00816959	-0.019778	-0.0227718	0.0651789	-0.00366823
141	-59	0.0278841	0.0153928	0.00987075	0.020501	-0.0110223	-0.0149783	0.0149139	-0.0191301	0.00900382	-0.0213421	-0.00313828	0.000338534	0.0238182	0.0169285	-0.0212998	0.0103506	-0.00249298	0.0616581	-0.00151419	-0.0631489	-0.035729	-0.00156271	-0.0120792	0.0221417	-0.0461068	0.010831	0.0149295	-0.00429593	-0.0212254	0.0420424	0.0144537	0.047937	-0.0290925	-0.0355288	0.00139659	0.0111831	-0.0135339	0.00485436	-0.0457171	0.017006	0.000385435	-0.0275056	0.0217867	0.00259785	-0.0214904	-0.0126885	0.0210263	-0.0121465
142	-58	-0.00265244	0.0124341	0.00244806	0.0142385	-0.0058762	-0.00544133	0.0462084	-0.0516688	0.0308581	-0.0520371	0.0053304	-0.0393927	0.0332057	0.00513797	-0.0281242	0.0347868	-0.0124468	0.0556336	0.0111853	-0.0686794	-0.0316054	-0.00819624	-0.00393869	0.0114443	-0.0238283	0.00650711	-0.00156377	-0.000628379	0.00338407	0.0546834	0.0108413	0.0478931	-0.0336032	-0.0562043	-0.000274451	0.00434869	-0.0207755	-0.0143174	-0.00370108	0.016567	-0.0283574	-0.0177974	0.0210874	-0.00428302	-0.03334	-0.000762646	-0.0427593	-0.0107025
143	-57	-0.0246622	-0.000507471	0.00476477	-0.0428557	-0.017593	-0.00289075	0.0499381	0.00522579	0.0468218	-0.0475174	-0.0203887	-0.0314396	-0.000801149	-0.0336511	-0.014262	0.0205611	-0.0144244	0.0278552	-0.0184267	-0.0379947	-0.0439731	-0.0527924	0.00318885	-0.00641746	-0.0104847	-0.00758501	-0.0212228	0.0019982	0.0160662	0.0422755	-0.00361783	0.0161065	0.0264143	-0.0437012	0.00915551	-0.00928071	-0.0243227	-0.0270877	0.0495839	0.0115839	0.00191914	-0.0211644	0.00861874	-0.00759725	-0.0204302	0.00646481	-0.0252406	-0.0242586
144	-56	0.0188564	-0.00898393	0.015901	-0.0599454	-0.00329407	-0.00081578	0.0521814	0.0401797	0.0317097	-0.0138647	-0.0623413	0.0259212	-0.000827347	-0.0431678	-0.00682872	0.00166789	0.0238158	-0.055812	-0.0395265	0.0501561	-0.0116681	-0.0166487	0.0114718	0.00852699	-0.0369473	-0.0164246	-0.0422508	0.0270506	0.00534177	0.0113757	0.00148085	-0.0073261	-0.0188381	0.0146586	-0.0211623	0.0152711	0.00910158	-0.018204	0.0573873	0.0426729	0.0123289	-0.0186569	-0.0463285	0.000398672	-0.00326001	0.00111966	-0.00907627	-0.0327472
145	-55	0.0786761	-0.0162693	0.0168572	-0.0445095	-0.00154478	-0.0213506	0.0672887	0.0210744	0.0214831	0.00942224	-0.0488921	0.0817778	-0.0096668	-0.0276593	0.0198052	-0.0101653	0.0424274	-0.097452	-0.014268	0.0457377	0.0391602	0.0336184	0.0183056	0.0290203	-0.0344622	-0.0123272	-0.0302606	0.0425203	-0.0168089	0.00518852	-0.00453612	-0.0334966	-0.0365983	0.0545225	-0.016463	0.0482128	0.00532945	-0.015442	0.0329777	0.0265122	-0.00370884	0.00248943	-0.0358897	0.00422995	0.0359128	-0.00939171	0.00110272	-0.0127016
146	-54	0.132416	-0.00321864	0.00298363	-0.0622649	-0.0235062	-0.0282692	0.0544375	0.0214024	0.00036295	-0.000471377	-0.0309454	0.0665314	-0.0255964	-0.0109503	0.0607818	0.0102199	0.00966566	-0.0600902	0.0200941	0.00131297	0.086239	0.0110274	0.00781899	0.0294893	-0.0261446	0.0137964	-0.0180146	0.0322577	0.0196238	-0.00384802	-0.00493974	-0.0870338	0.00122824	0.025305	-0.000724769	0.0216652	0.00186792	-0.0361564	0.0300154	0.00014933	-0.0838418	0.0250908	0.0384929	-0.00430589	0.059478	-0.00511905	0.0133296	-0.00648441
147	-53	0.0762471	0.00780569	-0.000180506	-0.052113	-0.0392285	0.0041599	-0.0021338	0.019168	-0.00287052	0.00741517	-0.0399078	-0.0167485	-0.0387173	-0.020945	0.0611749	0.0321714	-0.00286675	-0.00310261	0.0272677	0.00921342	0.0720206	0.0316431	-0.00576743	0.0238334	-0.0141467	0.0195054	-0.0338004	0.0270069	0.0386771	-0.0178724	0.0279968	-0.0825566	-0.0193713	0.0138443	-0.0147635	-0.0237646	0.0186967	-0.0220978	0.0496869	-0.00382269	-0.0789683	0.0497695	0.0243774	0.00177028	0.0435051	0.00642627	-0.0296153	0.0040709
148	-52	-0.00375029	0.0108417	-0.00523354	-0.0155731	-0.0175061	-0.00672056	-0.0168823	-0.0109327	0.00767792	0.0198103	-0.0138808	-0.121378	-0.0146786	-0.022391	0.039553	0.0149569	0.012258	0.0205009	0.0056339	0.0107384	-0.00303165	0.0183492	-0.00592443	0.0130328	0.0170542	0.0440991	-0.0313258	0.0126837	-0.00523416	0.00138408	0.034038	-0.0396071	-0.0005052	0.00677567	0.00930773	-0.0410304	0.0105451	0.00744626	0.0183687	-0.0319032	0.0539653	0.0236836	-0.0112941	0.00709655	0.022003	-0.00136196	-0.0122675	0.00990224
149	-51	0.028856	0.0146442	-0.00239933	-0.018452	0.00701141	-0.0441513	-0.0167911	-0.0243597	0.00807141	0.0169404	-0.00673612	-0.120526	0.0257771	0.00822659	0.0228402	0.0145648	0.00186858	-0.00187265	-0.000320623	0.0299777	-0.0274634	-0.0115461	-0.0196693	-0.00151934	0.0170997	0.0485191	-0.0101626	0.00568896	-0.00737938	0.0131497	0.00965224	0.00146319	-0.0191293	-0.0356612	0.0309245	-0.0246911	-0.00829839	0.0175969	-0.0337757	-0.0342518	0.0691545	-0.0211354	-0.0402571	-0.00189594	-0.0100775	0.00382368	0.0561475	-0.00613352
150	-50	-0.0101498	0.0114893	0.0183006	-0.0100069	-0.0158797	-0.0241484	-0.0464814	-0.0410611	0.00636513	0.0261122	0.000872181	-0.0182159	0.00806475	0.0239101	-0.000787597	0.00236453	-0.0102259	0.00834676	0.000555425	0.0409501	-0.0149541	0.0195195	-0.0181047	0.007132	0.0104331	0.0302237	0.0135178	0.0247397	-0.022082	0.00564437	0.0321155	-0.0025435	-0.103947	-0.0622207	-0.00270267	0.00395206	-0.00850986	0.0095467	-0.031826	-0.0390989	0.0548765	-0.0056158	-0.0992029	0.0038249	-0.00317906	0.0231016	0.0652855	-0.0108397
151	-49	-0.0751159	0.00284679	0.0168441	0.0178632	-0.00305411	0.0204378	-0.0354564	-0.0442174	0.00353975	-0.00914782	0.0462235	-0.0225592	-0.00896079	0.0180661	-0.0290975	-0.0315608	-0.0147639	0.0324103	-0.000869423	-0.0305205	0.00830557	-0.00589448	0.00786608	0.023835	0.00598042	0.0667898	0.0121442	0.0107424	-0.0207177	-0.00792371	0.054364	-0.0190099	-0.100514	-0.0359569	-0.0178505	0.00973255	-0.00202778	-0.00377292	-0.0350106	-0.0404965	0.0671169	-0.00643294	-0.0688073	0.0141993	0.0128569	0.00832028	0.0420068	-0.0019702
152	-48	-0.0541288	-0.00938039	0.0188739	0.0291783	0.0505813	0.0460578	-0.0212342	-0.00300648	0.0136964	-0.0354639	0.00316488	-0.0770843	0.000272111	0.0120799	-0.0271197	-0.0143668	-0.0237191	0.00515233	0.009407	-0.0324138	0.0195606	-0.0157546	0.0122259	0.00902004	0.00897006	0.00746729	0.0278985	-0.025813	0.0349893	-0.00152245	0.0328466	0.00266257	-0.0468272	-0.00909017	-0.0039596	-0.0107698	-0.0126091	0.00487978	-0.0711155	-0.0079539	-0.0366937	-0.0247738	-0.000673447	-0.00569043	-0.0181239	-0.0173656	-0.0141071	-0.00278711
153	-47	-0.0560466	-0.0033479	0.0080469	0.0419357	0.0145488	0.0430943	-0.0242466	-0.0370007	0.0233399	-0.00770971	-0.0240784	-0.0275822	-0.00533687	0.0284756	-0.010457	-0.00341666	-0.00443969	0.0104565	-0.00575565	0.0193072	-0.00577683	0.0271839	0.00685593	-0.0215021	0.0233189	-0.0870529	0.0766801	-0.015097	0.0169436	0.0173067	-0.0379757	-0.00235981	-0.00678126	-0.0012409	0.00738218	0.00395162	-0.0124589	-0.000667843	-0.0582136	0.00926672	-0.0403816	-0.0126467	0.0489514	-0.0268258	-0.00887764	-0.0206813	-0.0610697	-0.0146686
154	-46	-0.033284	-0.00301272	-0.0291687	0.0377848	-0.0475996	0.0226495	0.00784233	-0.0752077	0.00945271	0.0151349	0.0451513	0.0273767	0.00382727	0.0150213	-0.015609	-0.00401715	0.00883258	0.0269597	-0.0212975	-0.00980844	-0.0132272	0.0214167	0.00266378	-0.0420308	0.00343514	-0.0133299	0.0725846	0.0170518	-0.0159216	-0.0171056	-0.111296	0.0247194	0.0245818	0.0193752	0.0181242	0.0229218	0.00188719	-0.0137992	-0.0144653	0.0433993	0.0488407	0.0089481	0.10788	-0.0225889	0.0095659	-0.0133445	-0.0283375	-0.0057715
155	-45	0.0157243	-0.0222409	-0.0199629	0.0349083	-0.00117626	0.00803203	0.0152083	-0.0212338	-0.018255	0.0492783	0.0420989	0.0119555	-0.00319412	-0.00243498	0.00307271	0.0133035	-0.00491136	-0.0103602	-0.00642661	-0.0332435	-0.00929186	0.0104645	0.0109067	-0.0402339	-0.0158211	0.0541641	0.0278707	0.0178404	0.019097	-0.0496908	-0.0752764	0.0307473	0.0842096	0.0261588	-0.00624454	-0.0290771	0.00855889	0.00595217	-0.04414	0.0446115	0.00387839	0.0408448	0.11773	0.00455442	-0.00496698	-0.00304884	0.0177361	0.0010983
156	-44	0.0316595	-0.0142666	-0.0145589	0.068858	0.0502884	-0.00764195	-0.0284814	-0.00775428	-0.0175965	0.0251697	0.00876954	0.00642259	-0.0126646	0.0360269	0.041924	-0.0181743	-0.0138233	-0.00760091	0.0141736	-0.0228956	-0.024034	-0.0213601	0.0286528	-0.00813078	-0.0165927	-0.00299983	-0.00868806	0.0088323	0.055417	-0.0348681	-0.00347403	-0.0130407	0.120097	0.0404964	-0.0171715	-0.084098	0.037936	0.00916001	-0.0883237	0.0104158	-0.0390238	0.0337185	0.108123	0.0330966	0.00435692	0.00965072	0.0106038	-0.000835382
157	-43	0.0363012	0.00725625	-0.0188835	0.0860647	0.00159235	-0.0161007	-0.0410694	-0.00207575	-0.00137984	-0.0170427	0.0149332	0.0356993	-0.00303715	0.0239137	0.0300945	-0.0353088	-0.0215662	0.0298986	-0.00474485	0.00282889	-0.0307515	-0.0436466	0.0186578	-0.000935163	-0.0148296	-0.0667244	-0.00698038	0.00927112	0.0238617	-0.0161769	0.0124668	0.0170022	0.0889785	0.0425454	0.00797457	-0.0725104	0.0587446	-0.00550818	-0.0328283	0.00309545	-0.0126481	0.0252673	0.045839	0.0234432	-0.00412883	0.00811179	0.00411498	0.00833333
158	-42	0.0223909	0.0146792	0.0121932	0.0384536	-0.0581822	-0.00896042	-0.0112775	0.0275047	-0.00867772	0.0207943	0.00950254	-0.00186689	-0.0176265	-0.00944095	-0.0165277	0.0136695	-0.0102061	0.0239209	-0.0495835	0.0285814	-0.0198396	-0.0251602	0.00531982	-0.0224339	0.00978601	-0.0676002	0.0170276	0.0104914	-0.021992	-0.00266207	0.0416316	0.00641626	0.0733513	0.0246771	0.00428812	-0.0363781	0.0114318	-0.0100783	0.041085	-0.010526	0.00382373	0.0363596	-0.0496326	0.00846611	-0.0121202	0.00677335	0.0135977	0.00987963
159	-41	0.0416069	0.00613941	-0.00146866	-0.00173406	-0.0532846	-0.0100008	-0.0148803	0.0120843	-0.0172033	0.0028307	-0.00863463	-0.0258225	-0.00202414	0.0117697	-0.0249597	0.0383167	0.0114247	-0.00728719	-0.0437298	0.00831818	-0.0134849	-0.0288668	0.00670729	-0.0135504	0.0208323	-0.0119971	5.68055e-05	0.00449587	-0.0123784	-0.0192044	0.0524967	-0.0384539	0.0121027	0.0178129	-0.00639097	-0.016744	-0.00777744	-0.0121767	0.0402808	0.00132842	-0.0171006	0.00835416	-0.0298043	-0.00543288	0.0103586	0.0237595	0.0087448	0.026023
160	-40	0.0543069	-0.0156644	-0.0389195	0.00367656	-0.0177834	0.00206653	-0.0221224	0.00396152	-0.0123449	-0.03531	-0.00951193	0.0223284	0.0014209	0.0064717	-0.0121588	0.0271583	0.00641662	-0.0417366	-0.0118364	-0.0261603	-0.0100544	0.0247752	-0.00887202	0.0129747	0.0134317	0.0134593	-0.0167251	-0.00392514	-0.0207581	-0.0361509	0.0125193	0.00557803	-0.0563487	-0.00368663	-0.0162619	0.0123583	0.0459682	0.00800826	0.0278645	0.0139908	-0.072361	0.0065699	-0.00998503	-0.033011	0.0127601	0.0299128	-0.00491485	0.0334496
161	-39	-0.0156603	-0.0165535	-0.0176194	-0.0214501	0.000824061	0.0318809	0.0153591	0.0280304	-0.00130475	-0.0154231	-0.00864922	0.0261486	0.0091368	-0.0165044	-0.016909	-0.00408089	9.04384e-05	-0.0525308	0.00877331	-5.71434e-05	-0.00815531	0.0379387	-0.0391635	0.038884	0.0138952	-0.02508	-0.0205702	-0.0134824	-0.0276024	-0.0124512	0.013803	0.0493237	-0.0498258	0.0260192	-0.0162381	0.0298777	0.0526228	0.00997991	0.0389513	-0.00706784	-0.0999192	0.00973346	-0.0397556	-0.029682	0.00918984	0.0212355	-0.025376	0.0158684
162	-38	-0.0522466	0.00489948	0.0141467	-0.0502425	0.00447071	0.0434315	0.0234624	0.057455	0.00988285	-0.0185601	-0.0424243	0.0107521	0.0645747	-0.023696	0.0050431	-0.0361947	0.00408382	-0.0302926	0.0250473	0.0595375	0.00151009	-0.0237495	-0.0346818	0.0440933	0.00458692	-0.0328535	-0.0560705	-0.0310899	-0.0111805	0.01717	0.00698811	0.0522101	-0.0850564	0.0507824	-0.0213064	0.0221184	0.0324765	-0.00701853	0.046272	-0.0150581	-0.0812488	-0.012676	-0.0248478	-0.00566422	0.00621288	0.0172764	-0.0194898	0.0310638
163	-37	-0.000940585	-0.000431825	0.00869001	-0.0546639	0.0246085	0.0443592	0.0175548	0.0561658	0.0213567	-0.0090146	-0.012896	-0.0331347	0.0462827	-0.0139252	0.0113705	0.00380676	-0.00139953	0.0187069	0.0181624	0.0181817	0.0204394	0.0095971	-0.000373074	0.018481	-0.00395747	-0.0104791	-0.0524337	-0.00259944	0.0177595	0.030516	-0.0387715	0.0253032	-0.0777999	0.0221516	-0.0425046	0.0277008	0.00279016	0.0195961	0.0245168	-0.0279906	-0.0319586	-0.0240779	0.0153818	0.0125614	0.000529245	0.0111328	0.0124682	0.0434331
164	-36	-0.000937918	-0.0158049	0.0162281	-0.0636906	0.0412602	0.0131727	0.0399024	0.0367253	0.012356	0.00326001	0.0407413	-0.0683364	0.0348142	0.00856287	-0.0184058	0.0557333	0.00065646	0.0465698	0.00910329	-0.0398304	0.0163229	0.0156745	-0.0152498	-0.00547063	-0.00753587	0.0296813	-0.00870898	0.0280768	0.0488236	0.0398494	-0.0179973	-0.000434142	0.016598	0.013178	-0.0036552	0.030931	-0.0577152	0.0255602	-0.0197759	-0.0339414	0.0107602	-0.0423164	0.112936	0.021186	0.0135786	-0.016206	0.0303244	0.0122607
165	-35	-0.0580309	-0.0084158	0.0359151	-0.0662794	0.0392131	-0.015754	0.0441215	0.0354518	-0.0183326	0.00159065	0.0105753	-0.0113409	0.0530085	-0.00388145	-0.00937371	0.035907	0.0126873	0.0159529	0.0104957	0.0226866	0.0254006	-0.0198544	-0.0407745	-0.00478456	-0.0120127	0.100865	-0.00523305	-0.00846757	0.0155005	0.0407498	0.0265686	0.00443694	0.0450703	-0.00614327	0.0338319	0.0173688	-0.059266	0.00277441	-0.0163363	-0.00423861	0.0100804	-0.0305963	0.0778256	0.014267	0.0279805	-0.0454959	-0.00654604	-0.00655018
166	-34	-0.0219729	-0.00973628	0.00955431	-0.0831802	0.0384475	0.00364582	0.0231069	0.0125265	-0.0339422	0.0165908	0.0129583	0.0407415	0.0158734	0.00730507	-0.0103328	-0.0103238	0.00412853	0.0180913	-0.00659168	0.0621283	0.0362496	0.0191176	-0.0165521	0.00863757	-0.00889944	0.0878742	-0.0169512	-0.00597426	0.0219325	0.00350209	0.0171277	-0.0132244	0.0234909	-0.00339472	0.0149757	-0.00140128	-0.0282765	0.00555063	-0.000587161	0.000711972	0.00845583	-0.00637376	-0.072223	0.00391572	0.0280505	-0.0403843	-0.0621369	-0.0111092
167	-33	0.0209241	-0.0155374	-0.0277145	-0.082435	0.0272405	-0.00367927	-0.000123793	0.00022305	-0.0442456	0.00422714	0.0377721	0.052149	-0.0159481	0.0278923	-0.0223197	-0.0485822	-0.0164416	0.0386815	-0.0112708	0.0195082	-0.00936059	0.0676201	-0.008027	0.000543167	0.00102577	0.0161184	-0.0392788	0.0168992	0.0283886	-0.00884919	-0.00442432	-0.0229382	0.0224643	-0.00454068	-0.00329124	0.000108334	-0.00323171	0.00327344	-0.00233444	-0.019329	0.0118297	-0.0164781	0.000171339	0.00501132	0.0169104	-0.0221947	-0.0580302	-0.0134029
168	-32	-0.035678	-0.0154325	-0.0258264	-0.0389572	0.0124977	-0.0213913	-0.00162998	-0.000384839	-0.0450722	0.00404415	0.0297813	0.0412933	-0.0428714	-0.00372396	-0.00771837	-0.0406523	-0.00733323	0.0276838	0.0111551	-0.0300694	-0.0493571	0.0919674	-0.00329977	-0.0170452	0.00666548	-0.00479563	-0.0588443	-0.00437454	-0.0413546	0.0209159	-0.00373174	-0.00689519	0.0595797	-0.0105523	-0.00458923	0.0160747	0.00118328	0.00908609	0.0249499	0.00465585	0.0228992	-0.0400626	0.0432287	-0.00323386	-0.0179379	-0.0105252	-0.0472089	-0.00324658
169	-31	-0.0742807	-0.00594451	-0.0231946	-0.00747106	0.0051405	-0.0130839	-0.0184544	-0.0224696	-0.0275812	0.0409685	0.0158532	0.0267462	-0.0492846	-0.00326211	0.00214583	-0.0196732	0.0109871	0.0253193	0.0154604	-0.0616059	-0.0512412	0.0476895	0.0285183	-0.0180256	0.0141627	-0.0160166	-0.0333767	-0.0213762	-0.0252267	0.0169579	-0.000427925	-0.00718175	0.0584324	0.0041502	0.0165016	0.00764095	-0.0295832	0.00133734	0.0220625	0.0334189	0.052667	-0.0382567	-0.0578867	-0.0126541	-0.0581902	0.000327053	-0.0206833	-0.0182118
170	-30	-0.0382858	0.000349871	-0.0356129	0.00838064	0.0132597	-0.0383343	-0.0580627	-0.0141328	-0.0221379	0.0347957	-0.0303972	0.0542569	-0.0321223	0.0115003	0.0374198	-0.0392354	-0.0036759	0.00502891	0.00327518	-0.0738334	-0.0681547	-0.0401569	0.0331376	0.00645023	0.0244841	-0.0409181	-0.014897	-0.0427566	0.0113279	0.0133015	-0.0154446	-0.00668906	-0.0109005	-0.0401249	0.0333253	-0.0084364	-0.0172595	-0.0377094	0.00323426	0.0197965	0.0135978	-0.00209376	-0.0205505	0.0138986	-0.061493	0.00439422	0.0147191	-0.0221834
171	-29	0.00549306	-0.0123378	-0.0119413	0.0316294	0.0219996	-0.068472	-0.0485128	-0.0101905	-0.00741061	0.0162846	-0.0531162	0.0747624	-0.0142796	0.0116252	0.0506599	-0.0143875	-0.00436152	-0.0159234	0.00381933	-0.0909959	-0.0566777	-0.0706714	0.00911703	0.0288163	0.0130094	-0.0554744	-0.0169341	-0.0309719	-0.0193044	0.0121914	-0.0199113	-0.00539425	-0.0647588	-0.0545175	0.0253581	-0.0140594	0.0176662	-0.0347294	-0.00125981	0.00427709	0.0106189	0.012044	0.0014462	0.00945653	-0.026723	0.0252035	0.0251396	0.00640834
172	-28	0.00543445	0.0133085	0.0279125	0.041922	0.00932062	-0.0499149	-0.0218118	-0.00775967	0.0179212	0.0290709	-0.0415739	0.02895	0.00496675	0.0129488	0.0162652	0.0235937	0.012486	0.0166859	0.0127878	-0.0793081	0.0143894	-0.0718679	-0.00113109	-0.00436509	0.0224293	-0.0603264	-0.00880248	-0.00278759	-0.0274451	-0.0137945	-0.0142168	-0.00958129	-0.125667	-0.0356303	-0.00310866	0.000606428	0.0109836	-0.00550955	-0.00512833	-0.00520234	0.101697	0.00392171	-0.0732342	-0.0210447	0.00694044	0.0514168	0.0469528	0.0126022
173	-27	-0.00096763	0.041088	0.0414927	0.0407557	-0.00691837	-0.0133078	0.00347351	0.0171274	0.0237196	0.0107507	-0.0599937	-0.0558192	-0.000931295	0.00878689	0.0118167	0.0122169	-0.000705408	0.0410466	-0.00518101	-0.0519103	0.026779	-0.0537352	0.00186797	-0.0453676	0.0504466	-0.0639573	0.0106008	-0.00440393	-0.0386524	-0.019096	-0.0235491	-0.0335234	-0.106153	-0.0364204	-0.017573	0.00702065	0.00104441	0.00243453	0.0173271	-0.0172823	0.0796881	0.0157311	-0.0937055	-0.00981365	0.00684942	0.0433673	0.0162449	-0.00833156
174	-26	0.0186628	0.0270545	0.0414169	0.0681806	-0.00789269	0.0232605	0.0175805	0.00127639	0.0367641	-0.00666887	-0.0676524	-0.113357	0.00210626	0.0248177	0.0173496	-0.0048891	-0.00524355	-0.00521203	-0.0255812	-0.0341373	0.0159774	-0.0284147	-0.00403275	-0.0368549	0.0308284	-0.0406924	0.0294669	0.0429623	-0.0501846	-0.00462209	-0.00878429	-0.0450312	0.0473549	-0.0229173	-0.00735692	-0.0232494	0.00434005	0.00859787	-0.0177524	-0.0240731	-0.000722891	0.0226008	-0.0875785	-0.00155319	-0.00609049	0.0247004	0.0137077	-0.0290651
175	-25	0.049069	0.0323882	0.0163668	0.0979241	0.0118073	0.0419502	-0.0275	-0.0320191	0.0424073	-0.0138248	-0.0340356	-0.0773364	0.00426758	0.00315241	0.0158113	-0.026639	0.0144981	-0.0163001	-0.0214021	0.0253648	0.0560709	-0.0274202	0.0120524	-0.0205369	-0.000125132	-0.000219944	0.0243538	0.0805555	-0.02014	0.00250051	-0.00787433	-0.0108451	0.113625	-0.046415	-0.00893061	-0.0141814	-0.0124991	-0.00150403	-0.05977	-0.0173649	-0.029107	0.0118121	-0.0747115	0.00283912	-0.00246785	-0.00152509	0.0170861	-0.00372023
176	-24	0.07175	0.036066	-0.00523399	0.0853379	-0.0281522	0.0129506	-0.02137	-0.0152984	0.033669	-0.0477907	-0.013489	-0.00690123	-0.0171893	-0.0337598	0.00633481	-0.00474331	0.0238931	0.0202236	-0.0114312	0.0907359	0.033121	0.0448563	0.0358111	-0.0217169	-0.00750133	0.0222236	0.0393889	0.0482952	0.00996635	-0.0107177	-0.0445387	-0.00617904	0.0346912	-0.032534	0.00852448	0.0145323	-0.0207965	-0.0189403	-0.0198971	0.013462	-0.0360522	0.0239447	-0.0483193	0.0108023	0.0105226	-0.0314964	-0.0798776	0.0180825
177	-23	0.0883866	0.0106229	-0.00391797	0.0700448	-0.0621156	-0.00551826	0.0498322	0.00582027	0.0383888	-0.0740567	0.0207962	-0.0274188	0.00682063	-0.0112487	-0.0165997	0.0402143	0.0267946	-0.0189884	-0.0155501	0.0749607	-0.00887602	0.126669	0.0190482	-0.0188598	-0.0194667	0.036642	0.0656869	0.0303204	0.000795359	-0.0311378	-0.0345575	0.00577841	-0.068446	0.0317678	0.033541	0.0129573	0.00706526	-0.00473622	-0.0107807	0.0100595	-0.0267775	0.0291915	-0.0144801	0.00945461	0.00761029	-0.0170962	-0.0718193	-0.0195342
178	-22	0.0500182	-0.00876336	-0.00455034	0.0578121	0.0152842	0.0113303	0.0465184	-0.0459385	0.0169522	-0.075205	0.0549693	-0.0517643	0.0623122	-0.00123805	-0.018764	0.0398104	0.0317391	-0.0507612	-0.0462612	-0.00143557	-0.00523225	0.0877317	0.0107009	-0.0102189	-0.0319847	0.0369222	0.052322	0.0176596	-0.0545326	-0.0145768	-0.00493879	0.0317406	-0.128689	0.0445261	0.0225198	0.0152909	0.017987	-0.00433242	-0.0133653	-0.0290139	-0.0528456	0.020831	0.0637591	0.0109059	-0.011581	0.00762416	0.0104545	-0.0352479
179	-21	-0.0463195	-0.0235209	0.00926108	0.0108466	0.0522835	0.00431159	0.0154371	-0.0689563	-0.00903135	-0.0055978	0.0341441	0.00327649	0.0351638	-0.0214698	-0.0212886	0.0383734	0.0113736	-0.0155345	-0.0282476	-0.0568487	-0.0184948	0.0123325	0.019851	-0.00101805	-0.0286115	0.06347	0.04911	0.00236353	-0.0548164	0.0244736	0.0102663	0.0094789	-0.0989955	0.0488272	-0.00715717	0.00702728	0.00221606	0.00125531	-0.00305595	-0.000603091	-0.0715034	0.0478227	0.153082	0.0081852	0.00753385	-0.00814847	-0.0123188	-0.0153281
180	-20	-0.00926949	-0.0303833	-0.000867138	-0.0133113	0.0329596	-0.00150659	0.0295456	-0.0144532	0.00213758	0.0377249	0.0425663	0.0512828	-0.00690419	-0.0237158	-0.0173874	0.0419754	-0.024496	-0.0162244	0.0104605	-0.0794258	-0.00118747	-0.00938189	0.00463873	0.013516	-0.0310305	0.100172	0.0389872	-0.00478004	0.0304132	0.0271012	0.0180699	-0.00621178	-0.000846882	0.0594897	-0.019118	-0.00687689	-0.00103562	0.0246942	-0.00512859	0.0368138	-0.00732832	0.0520963	0.168769	0.0199442	0.0603436	-0.0244054	-0.0431907	0.00322442
181	-19	0.0738369	-0.0142203	-0.0255809	-0.0147396	0.0139461	0.00875642	0.0312265	-0.00215796	0.0148062	0.0254397	0.039981	0.0644496	0.0412355	-0.0246806	0.015517	0.00579326	-0.0323885	-0.0407904	0.0241354	-0.0401391	0.032114	0.00928483	-0.0140228	0.00584738	-0.0411636	0.0707443	0.00962044	-0.019646	0.0795613	0.0069294	0.0304764	-0.0371134	0.0691677	0.0469924	0.00533623	-0.0163654	-0.00991594	0.00848583	0.0183252	0.0243514	0.0708332	0.0306053	0.0988817	0.0287795	0.0634223	-0.0302575	-0.0291058	0.0193952
182	-18	0.0539043	-0.00812365	-0.011604	-0.042949	-0.0221904	-0.00379248	0.0051022	-0.0266975	0.0159005	0.0652146	0.0120713	0.0340735	0.0200619	-0.0277297	0.0103414	-0.0495094	-0.025289	-0.0145127	0.047011	0.0366191	0.0374793	-0.03477	-0.0219056	-0.0122659	-0.0443125	0.00973806	0.00974776	-0.0123145	0.0804545	0.00533974	0.0770493	-0.0369102	0.0346792	0.0194334	0.0103649	-0.0317281	-0.00443976	0.0149305	0.0207389	0.0269009	0.0413448	0.0196585	0.0594943	-0.00118025	0.0297335	-0.0415846	-0.0200491	0.025132
183	-17	0.0615711	-0.00659104	0.00178855	-0.0509579	-0.0141325	-0.0035635	-0.0274758	-0.0226574	0.00629372	0.0379734	0.0211277	-0.0378293	-0.0734334	-0.0144895	-0.0306462	-0.0410242	-0.0201609	0.00768244	0.0278754	0.0615378	0.056487	-0.087354	-0.0335256	0.00708665	-0.0351075	-0.0429267	0.0170496	-0.0123319	0.0474135	0.0126937	0.0585672	0.0104294	-0.00700622	-0.00795	0.0060986	-0.0458135	0.0112092	0.0356963	0.0116075	0.0064486	-0.0319457	-0.00622319	0.118656	-0.0375479	0.007583	-0.039989	0.0191922	0.0509982
184	-16	-0.0054186	0.00557737	0.0181147	-0.0542852	0.0173615	0.0217322	-0.029127	-0.0111493	0.00512727	-0.00816117	-0.0151936	-0.0734281	-0.0782975	0.000330057	-0.0316217	-0.0226807	-0.0105941	-0.0143378	0.014435	0.0865906	0.051279	-0.0454481	-0.0278653	0.0421393	-0.00536268	-0.0363039	0.0154325	-0.0373535	0.0135406	0.0056988	-0.0126269	0.0102864	0.0587856	-0.020357	0.0224647	-0.021047	-0.0364161	0.0257147	0.011842	-0.0219415	-0.0168075	-0.0117263	0.0920741	-0.0422386	-0.0148822	-0.0291012	0.0767299	0.0648347
185	-15	-0.0827503	0.00230882	0.0234661	-0.0624492	0.0015596	0.0316057	0.0120873	-0.000125559	0.00840744	0.00752332	-0.0414712	0.00058151	-0.0395329	0.0241597	0.00894214	-0.0493415	0.00111719	-0.00195669	0.0152333	0.0908381	0.0169697	-0.0378347	0.000418705	0.0598223	0.0133103	-0.00115976	-0.00652188	-0.0341326	0.0274015	-0.0186609	-0.0264462	0.0339979	0.0881284	-0.0195517	-0.0152863	0.0121159	-0.0501182	0.0272006	0.00487846	-0.00929544	0.00554554	-0.0175243	-0.0431819	-0.0292633	-0.022455	-0.00468375	0.0820872	0.0289046
186	-14	-0.0219309	-0.000134353	0.00122088	-0.0546298	-0.030258	0.0300981	0.0137562	0.0381487	-0.0123751	-0.0155364	-0.00732967	0.102762	-0.00967578	0.0295997	0.0357546	-0.00419267	0.00432125	0.010292	0.00740864	0.027642	0.000764185	-0.0724305	0.00889058	0.0155177	-0.00286428	-0.00196215	-0.0254472	-0.0156007	0.00640641	-0.0256172	-0.0369464	0.060218	0.032641	0.00924563	-0.0422704	0.000860862	-0.000419864	0.00921394	0.0192943	-0.00801534	-0.0289838	-0.0604377	-0.0919602	-0.0114284	-0.0228845	0.0266139	0.0688845	0.00426851
187	-13	-0.0470918	0.00909333	-0.0075589	-0.046703	-0.0178126	0.0191616	-0.0110292	0.0397454	-0.0249129	-0.0209299	-0.0057675	0.0785887	-0.00770145	-0.004337	0.00495639	0.0497332	0.00335227	-0.0110212	0.0234733	0.019636	-0.0159411	-0.0487629	-0.000167767	-0.0443769	-0.00663213	0.0048103	-0.0219531	-0.0288681	-0.0295556	-0.0217562	-0.0256869	0.0238457	0.0347943	0.024467	0.00259354	0.0169136	0.0055464	-0.0173561	0.0352	-0.00826444	-0.0474835	-0.0623609	-0.122503	0.0150126	-0.0244485	0.0265561	0.0599862	-0.0151195
188	-12	-0.0847974	0.0165283	-0.0173424	-0.0207598	-0.0393963	0.00228578	-0.0100088	0.0318389	-0.0166422	-0.0139503	-0.00801773	-0.00926744	0.00302821	0.00634134	-0.0345779	0.0282949	-0.00094642	-0.00215076	0.00348192	0.0554688	-0.0494369	0.0115162	-0.000706682	-0.0073526	0.0245589	-0.0257059	-0.0463126	-0.0265993	-0.00643987	-0.0303509	0.0258119	-0.0101749	0.0552568	-0.0253225	0.00229404	0.0386641	-0.00112521	-0.0144023	0.00300248	-0.00176705	-0.0132449	-0.020924	-0.166571	0.0203664	-0.0137393	0.00672818	0.0279483	-0.0374973
189	-11	0.000569272	0.00199917	-0.0250211	-0.0173411	-0.0868463	-0.00241245	-0.00355296	0.0620155	-0.0284656	-0.0142605	0.0265011	-0.0478509	0.0412145	0.0208545	-0.0437289	0.0275122	-0.00898402	-0.00188022	-0.0257188	0.0370325	-0.0677441	0.0366787	-0.00424221	0.0327348	0.0363949	-0.0613436	-0.0469136	0.0260104	0.0052335	-0.020343	0.0418374	-0.0210795	0.09352	-0.0414929	-0.0241686	0.0149145	0.00795242	-0.0225271	-0.0391172	-0.00200461	0.0108124	-0.0079392	-0.124894	0.00436354	-0.0132716	0.0145813	0.000916188	-0.0420202
190	-10	0.0455105	-0.021485	-0.0195119	-0.0245236	-0.050445	-0.00783381	0.00360195	0.0306926	-0.0408321	-0.0127048	0.0102234	-0.0460262	0.0209807	-0.0073799	-0.0536132	0.016011	0.00381859	-0.00582773	-0.0249833	-0.00747197	-0.0601704	0.00852985	-0.00968127	0.00735831	0.028901	-0.0487806	-0.00578879	0.0318367	0.0009145	-0.00263455	0.0472916	-0.00857237	0.190872	0.0152179	-0.00217877	-0.0229274	0.0261181	-0.0384172	0.00450927	0.00953075	-0.0231631	-0.0097348	-0.0575825	-0.00207782	-0.0112259	0.0447761	0.0017566	-0.0301921
191	-9	0.0365309	-0.0137197	-0.0139568	0.0046251	-0.00889741	-0.00137987	-0.00918355	0.00746454	-0.00798743	-0.0398463	-0.0110945	-0.0291912	0.00314167	-0.00830182	-0.0456905	-0.0308069	0.01136	0.0235167	-0.00783876	-0.0538227	-0.0363461	-0.00874187	0.00219312	-0.00880379	0.025167	-0.0317808	-0.0292223	-0.00318609	0.019833	0.0190579	0.040167	0.0216307	0.197043	0.0742508	0.0092687	-0.0464203	0.0151381	-0.025123	0.0383641	0.01715	-0.0634319	-0.0174288	-0.0378221	-0.00420262	-0.00637244	0.0570993	-0.030611	-0.0068584
192	-8	0.0406398	0.0118006	0.0118117	0.0245843	-0.0024644	0.00847912	-0.0113484	0.0134513	0.0211637	0.00839808	0.0441812	-0.0108468	0.0210531	-0.0049426	-0.017411	-0.0408623	0.00621839	0.0260999	0.0101722	-0.0581455	0.0141507	0.0265137	0.000204964	-0.0103731	0.01989	0.00778543	-0.0620062	0.0149745	0.00525285	0.0326232	0.0190304	0.0300462	0.109508	0.104228	-0.00317072	-0.0241392	-0.0192866	-0.00814219	-0.00242293	0.023607	-0.0298077	-0.0309293	-0.0516789	-0.0175535	-0.00429922	0.0422484	-0.0408567	-0.00945198
193	-7	0.00753358	0.0152476	0.0475519	0.0448148	-0.00616043	-0.0152927	0.00136848	0.00576035	0.0347204	0.0698018	0.062155	0.00822773	0.0231063	0.00429867	0.00138597	-0.0186303	0.0122378	0.00807557	0.00366047	-0.0300595	0.0207444	0.0785008	-0.0310298	-0.00158518	0.0304125	0.0156654	-0.0332877	0.0438264	-0.0402127	0.00900101	0.00212022	-0.00891067	-0.0267116	0.0765207	0.00266991	-0.00667477	-0.0026509	-0.0128049	0.00646986	0.0243319	0.0554496	-0.0252173	-0.0341358	-0.012253	-0.00852973	0.00334234	0.0243284	-0.0215343
194	-6	-0.0676144	-0.0126896	0.0460953	0.0499643	-0.00165871	-0.0313868	-0.00943489	0.0333328	0.034402	0.0154573	0.0588499	-0.00682309	0.0250171	0.0216521	0.00255543	0.00954753	0.0122253	0.0181038	0.00280915	-0.049806	-0.0227474	0.0435293	-0.0191684	0.00296435	0.0241128	-0.00364072	-0.0220687	0.0347568	-0.0444247	0.0105574	-0.0461213	-0.0458222	-0.220917	0.0265116	0.0127333	-0.0115358	0.00828171	0.0033963	0.0434513	-0.00283093	0.0666192	-0.0398236	-0.0043287	0.0179321	-0.0126916	-0.0155385	0.00433422	-0.030527
195	-5	-0.0602448	-0.015903	0.014474	0.0176071	0.0155618	-0.0142873	-0.0152039	0.0141382	-9.63753e-05	-0.00975378	0.0326014	0.00480356	0.0183642	0.0121821	-0.000915009	0.0119783	0.0222402	0.0152483	0.00530794	-0.0479372	-0.0242406	-0.00877682	0.0124633	-0.0220489	0.0157418	-0.019504	-0.0101895	0.0186703	-0.0271096	0.0312304	-0.0569599	-0.0320521	-0.298101	-0.0194776	0.0138551	-0.00460537	-0.0126986	0.0263935	0.050043	-0.030464	0.0327637	-0.0460703	0.0653507	0.0180595	0.0117457	-0.000882517	-0.0423778	-0.0212432
196	-4	0.0110593	0.00203562	-0.00799657	0.00169601	0.0110764	-0.0145435	-0.0239568	-0.0215877	-0.000621819	0.0126977	-0.0693803	0.0295707	0.0229825	-0.00540289	0.00344656	0.00105795	0.0397454	-0.0160516	-0.00585436	-0.0238365	-0.0175936	0.017167	-0.0129527	-0.0342652	0.0332728	-0.0173491	0.0326022	0.0164637	0.00149635	0.0206074	-0.0336554	0.0099238	-0.222782	-0.0617739	0.00909421	0.0144422	-0.00564578	0.009742	0.00961005	-0.0339836	0.0232178	-0.00432012	0.172309	0.00807985	0.0119027	-0.00560243	-0.0161146	0.00306028
197	-3	0.00778221	-0.00718449	-0.00154929	0.00101825	0.0392556	-0.0631562	-0.0251515	-0.00712636	0.00999922	-0.0273974	-0.0760337	-0.0691962	0.0165929	-0.0231742	0.0209465	0.0314755	0.027531	-0.0136656	-0.014275	-0.0189882	-0.018839	-0.0119517	-0.0152831	0.00721097	0.0176563	0.0230666	0.0193776	0.0146471	0.0644613	0.015873	-0.0412949	0.0176113	-0.166396	-0.0848559	-0.0103965	0.0419264	0.0275762	-0.008751	-0.0529318	-0.0242283	0.0131151	0.010606	0.153977	0.0080466	0.0238633	-0.0155251	-0.0427215	-0.012973
198	-2	-0.0367966	-0.00568652	0.0240953	0.018101	0.0775119	-0.0817261	-0.0109737	0.000997695	-0.00731086	-0.0297751	-0.0306715	-0.0863579	-0.0345449	-0.024211	0.0491019	0.0326348	-0.0037504	0.0112576	-0.0170502	0.0274574	-0.00028416	-0.0354484	0.0161205	0.0442276	-0.00620522	0.00354463	-0.0359968	0.00639189	0.0656561	0.0192911	-0.0218145	-0.0237895	-0.175491	-0.0894271	-0.00997266	0.0311205	0.0439104	-0.0127702	-0.0652184	-0.0160803	0.0247211	0.00481454	0.0921674	-0.0101057	0.0567916	-0.0183406	-0.0960263	-0.0118662
199	-1	-0.024953	0.0100181	0.021663	0.0461213	0.0683638	-0.010302	-0.00524643	0.0130292	-0.0204871	0.0220919	-0.0653262	0.0431758	-0.0296755	-0.0138668	0.0541929	-0.0240265	-0.0245216	0.022517	-0.0189716	0.0584076	0.0151515	0.00936878	0.00734319	0.0319365	-0.000884221	-0.0152653	-0.025204	0.0130224	0.00105421	0.0102194	-0.0118712	-0.0127942	-0.143034	-0.0528399	0.0119096	-0.00650606	0.0099528	-0.0180438	-0.0708158	-0.0060635	0.0254558	0.0122025	0.070658	-0.0126496	0.0166271	-0.023922	-0.118875	0.0215359
200	0	0.0369479	0.0257566	0.00705432	0.0342154	0.0358943	0.0535298	0.0214944	0.0147403	-0.0334347	0.0243638	-0.0712082	0.0474571	0.0249875	-0.00113664	0.0539284	-0.0246102	-0.0347386	0.0307794	-0.00988413	0.0493222	0.029387	0.0049554	0.00501531	0.00463255	0.00231487	0.0143931	0.03039	0.0211678	-0.0293099	0.00141658	-0.0409533	0.0449486	-0.0455157	-0.0291415	0.0109977	-0.0121794	-0.0283398	-0.0194415	-0.0629699	0.00372887	-0.00491483	0.0166034	0.0315564	0.00262451	-0.0139862	-0.00943816	-0.101783	0.035227
201	1	0.0581971	0.0244125	0.00938271	0.00943001	-0.00609437	0.058247	0.0356526	-0.0114803	-0.0325263	0.00876365	-0.0432782	-0.0125985	0.0239649	0.0161774	0.0592467	0.0141311	-0.0441874	0.0330145	-0.00565724	0.035664	0.0369872	0.015937	0.0125391	-0.022737	-0.00115183	0.00747241	0.046483	-0.0124864	-0.0379277	0.00215639	-0.0436865	0.0686556	0.0173754	-0.041873	0.00634469	-0.00377437	-0.0104451	-0.0138062	-0.0148372	0.00746039	-0.0355295	0.0355231	0.000900539	0.014383	-0.0161819	0.0114966	-0.0372846	0.0338597
202	2	0.00784814	-0.0013172	0.0106353	0.00349935	-0.0287983	0.0306333	0.0200586	-0.0249365	-0.0230037	0.00285385	-0.0307288	-0.0201423	-0.00212288	0.0191019	0.048974	0.0206706	-0.0394177	0.0227752	-0.0205607	0.00520675	0.029211	0.0370248	0.0139391	-0.0145915	-0.00275904	-0.00393523	0.0446813	-0.0314347	-0.0205709	-0.00410262	-0.030216	0.0700399	0.0476583	-0.0428729	0.00114088	-0.0052505	0.0142798	-0.000700673	0.0138514	0.0138435	-0.0630377	0.0631582	-0.0259798	0.0434442	-0.0288232	0.0190246	0.0131198	0.0283301
203	3	-0.0251934	0.00576491	0.0160905	-0.00124378	0.00119187	-0.00435886	0.0264834	-0.032904	-0.0136811	-0.00203562	-0.0126861	-0.0483107	-0.0223533	0.0170702	0.0303605	-0.00313277	-0.024665	-0.00416265	-0.0152779	-0.0240444	0.0161163	0.0130825	0.0225597	-0.00442084	-0.00574572	-0.0191154	0.0311406	0.00883304	0.00625041	-0.0264439	-0.0159685	0.0419926	0.0897434	-0.0433657	-0.0105689	-0.00261317	0.00851935	0.0114135	0.0199944	0.0208976	-0.0618237	0.0768996	0.00190981	0.0450088	-0.00592759	0.0240094	0.0634395	0.0395008
204	4	0.00131203	0.0132875	-0.0104564	-0.00590725	0.049315	0.00663957	0.0234538	-0.0353932	-0.00281331	-0.0047881	0.014831	-0.0399834	-0.0242356	0.0217692	3.35361e-05	-0.0236913	-0.0128275	-0.0200359	-0.00156341	-0.0534684	0.0131331	0.0315142	0.0088447	-0.0208942	-0.0119667	-0.0156898	-0.0231366	0.023397	0.00102284	-0.0247535	-0.000339024	0.00732627	0.0827511	-0.0111013	-0.0112409	0.00879624	0.00722139	0.0201702	-0.00827301	0.0154974	-0.0596462	0.0913057	0.0455725	0.00834645	-0.00804356	0.0302079	0.0944598	0.0361293
205	5	0.0302622	0.00735311	-0.0434073	-0.00811857	0.0514825	0.0202362	-0.00367579	8.14856e-05	0.00130715	-0.00297795	0.048181	0.0422628	-0.0176834	0.0218755	-0.0205433	0.0110965	0.00634652	-0.0389762	0.00303848	-0.0830578	0.00735168	0.0687994	-0.0045052	-0.00790339	-0.012651	0.0546465	-0.0593513	0.0074191	-0.0177425	-0.00269533	0.0178342	-0.0328566	0.00282134	0.0460154	-0.0256726	0.0069095	-0.0117767	0.0276328	-0.0423532	0.00755686	-0.034591	0.100686	0.0176185	0.00419167	-0.0358401	0.0351361	0.0751922	-0.000771821
206	6	0.0612469	0.0184291	-0.0199281	-0.0155828	0.029705	0.000678992	-0.0110682	0.0116809	0.0091557	0.0132857	0.0318658	0.0739456	-0.0362454	0.00937655	-0.0351703	0.0164698	0.0156493	-0.0601138	0.00442452	-0.08398	-0.0302075	0.0519578	-0.0018599	-0.0129082	-0.0161474	0.0774342	-0.0542929	0.00558551	-0.046115	0.00778227	0.0330898	-0.0557116	-0.000266198	0.0497748	-0.0266484	-0.00624759	-0.0179224	0.0316402	-0.0270407	-0.00263689	0.0478562	0.0714947	-0.0353616	-0.00276935	-0.0101566	0.0388247	0.060188	-0.01915
207	7	0.0791654	0.000120677	-0.00661306	-0.0257479	-0.00845668	0.0111948	-0.0137076	-0.00951851	0.0171931	0.0250126	-0.00877967	0.0674105	-0.0194121	0.0234774	-0.0557487	-0.0243107	0.0210381	-0.0190121	-0.00309555	-0.063871	-0.0463272	0.0265532	0.0168362	0.0017603	-0.0125338	0.0401653	-0.0360098	-0.0121814	-0.0491728	0.019596	0.0293072	-0.00489008	0.102626	0.0268516	0.00122901	-0.0272659	0.0151957	0.0198526	-0.0152718	-0.0164568	0.065114	0.0161802	-0.071972	-0.0132011	0.0237695	0.0329369	0.0319473	0.0006119
208	8	0.0373882	-0.0239271	-0.0294865	-0.0208164	-0.0243057	0.0217444	-0.0301847	0.00368978	0.0121875	0.0266088	0.014121	0.0911283	-0.00257033	0.0436995	-0.0608076	-0.00217984	0.0345433	0.0287574	0.00425877	-0.0613465	-0.00354623	0.0161935	0.0393302	0.063537	0.0234757	0.0431537	-0.0097759	-0.0237295	-0.0221741	0.00651213	0.0443505	-0.00537868	0.162406	0.0485301	-0.00971725	-0.0364238	0.0238545	-0.00731302	0.00770382	0.00796842	0.0253337	-0.0207724	-0.0287661	0.00220759	0.0233946	0.0167454	0.0183354	0.0183294
209	9	0.037905	-0.0143981	-0.0309217	-0.0171908	0.0120716	0.00419533	-0.0201042	-0.0040101	0.00497501	0.0085206	0.0565583	0.0541232	0.00223636	0.0148768	-0.0518668	0.0191041	0.0216461	0.0454718	0.00215726	-0.0600459	0.0489811	-0.0250296	0.0198395	0.0498106	0.0305764	0.0324857	0.000549714	-0.000350511	0.022847	-0.0206643	0.0483035	-0.0644158	0.174629	0.0962351	-0.023197	-0.00155118	0.0209856	-0.0200383	0.0382041	0.0290498	0.0461963	-0.0344726	0.0586993	-0.00179111	0.0250127	0.00272373	0.043519	0.0171035
210	10	0.0815775	-0.00349626	-0.0209308	-0.0185212	0.00689289	-0.00322698	0.0155515	-0.0268732	0.012344	-0.0196815	0.0487081	0.0221817	0.0475732	0.0101216	-0.0431986	0.0239498	0.0090708	0.0419095	-0.00545263	-0.0176805	0.0785212	-0.0204856	-0.00116349	0.00237599	-0.0123861	-0.000358366	0.000362689	0.00108213	0.0824268	-0.0185654	-0.00692758	-0.0378465	0.17008	0.0774439	0.00507046	0.0310686	0.0245426	-0.0173622	0.0255742	0.0153848	0.0784346	-0.0623688	0.0740216	0.00951172	0.0296553	-0.0109156	0.0283589	0.0247283
211	11	0.0455756	-0.0113366	-0.0295061	0.00526743	-0.0179887	-0.00365238	0.0320781	-0.0168317	0.0166301	-0.0131351	0.0173174	0.0538705	0.0391839	0.0251394	-0.0286281	0.0566828	0.0189517	-0.0136309	0.00925785	0.022408	0.0574737	0.0753882	-0.0144564	0.00234419	-0.0236765	0.00294187	0.00861836	-0.018487	0.096172	-0.00748268	-0.0207857	0.00161262	0.114823	0.0192595	0.0232331	0.0566687	0.0372226	-0.00728061	0.0257256	0.0157114	0.0244869	-0.0695328	0.0315268	-0.00565455	0.0323166	-0.037343	0.00214662	0.0312629
212	12	-0.028981	-0.00140192	-0.0204307	0.0278736	-0.0304516	0.0207448	0.0225301	-0.0223257	-0.00527844	0.0151965	0.0375308	0.00928515	0.0207828	-0.0154826	0.00742606	0.0480636	0.0235025	-0.060821	0.00822173	0.043661	0.0120213	0.112439	-0.0127996	0.0113855	-0.0289935	0.0249145	0.0256926	0.00086374	0.0682948	0.0131475	0.0273503	-0.00199815	0.0406175	0.0154824	0.0231284	0.0339148	0.0155546	0.00760768	0.0328831	-0.000962066	-0.0680646	-0.0170139	0.0499528	-0.00881564	0.038893	-0.057884	-0.011913	0.0318537
213	13	-0.0514821	0.0440923	0.00501105	0.0411922	-0.0457405	0.0427646	0.000924095	-0.0334988	-0.0090407	0.0225482	0.092308	-0.00992834	0.0708032	-0.049921	0.0298799	0.0382754	0.0253652	-0.0243654	0.0147766	0.0878501	0.0258437	0.0381805	0.044943	0.00510349	-0.0500181	0.0045422	0.0488286	0.03662	0.0255477	0.000222309	0.0673107	0.0324398	0.00713826	0.0597897	0.0294279	-0.0147949	-0.0221158	0.0107199	0.0451383	-0.0193228	-0.0523042	0.0162124	0.0390188	0.0921787	0.0310432	-0.0335973	-0.0465469	0.0215403
214	14	-0.0261835	0.0464701	0.0230783	0.0517889	-0.000784846	0.0195117	0.00900425	0.000971355	0.0339778	0.0115601	0.112151	0.0219315	0.094052	-0.010922	0.0555174	0.0821902	0.0260205	0.0279194	0.0328349	0.0741431	0.0407143	-0.0856235	0.0410445	-0.00825052	-0.00780887	-0.054836	0.0482081	0.0528162	-0.0283858	-0.019697	0.0888404	0.0180848	-0.0243927	0.0935127	0.0761988	0.0437651	0.0469077	0.0121443	0.0491893	0.000783904	0.0495159	0.0416215	-0.16102	0.0663132	0.0316059	0.00950696	-0.0372804	-0.0145496
215	15	-0.0591668	-0.0163891	0.0484005	0.0356868	0.0409671	-0.00201833	0.035178	0.0501634	0.0733468	0.00125049	0.0573003	-0.0843791	0.0665889	0.0649446	0.0960154	0.0806881	0.0118556	0.0146067	0.0277851	0.00274217	-0.00370485	-0.224718	-0.0368204	-0.0235591	0.020928	-0.0784096	0.0144555	0.0331504	-0.0440078	0.0381661	0.0627872	-0.0501322	-0.0903375	0.00940856	0.109747	0.0646123	0.100827	0.0223009	0.0117711	0.0069189	0.0721123	0.0689339	-0.307259	-0.0933158	0.0424717	0.00279903	0.0100416	-0.0418262
216	16	-0.16828	-0.0709962	0.0538466	0.00439905	-0.0169964	-0.0193052	0.0214195	0.0396953	0.0902089	-0.01428	-0.0987021	-0.200708	-0.011565	0.0744467	0.0700761	-0.00399784	-0.0224276	0.00909788	0.00922446	-0.0107404	-0.0476007	-0.294286	-0.0760509	-0.0320438	-0.035302	-0.0664865	-0.00846646	-0.033402	-0.032546	0.0794547	0.0077933	-0.0828351	-0.16288	-0.100554	0.0655332	-0.00834544	0.0185257	0.0137223	-0.0147893	-0.0218649	-0.0372157	-0.00937542	-0.250538	-0.152861	0.0146506	-0.0557039	-0.0041268	-0.0513274
217	17	-0.181188	-0.0832329	0.0259557	-0.0329851	-0.0701531	-0.046198	-0.0234012	0.00396982	0.0590645	-0.0515639	-0.219647	-0.206401	-0.123841	-0.0261256	-0.00657787	-0.10222	-0.0418865	0.0180545	-0.0510447	-0.0226799	-0.113921	-0.215747	-0.0896493	-0.0387472	-0.0719577	-0.0438656	0.00144931	-0.0928503	-0.0296731	0.0575732	-0.037165	-0.152759	-0.206821	-0.102807	-0.00153468	-0.0678893	-0.110445	-0.0255612	-0.0517526	-0.0499595	-0.149986	-0.117927	-0.13541	-0.144638	-0.0582564	-0.106002	-0.0545367	-0.0580815
218	18	-0.105576	-0.0544544	-0.0172936	-0.0592687	-0.0439179	-0.0598484	-0.0673139	-0.00872594	-0.0151871	-0.083072	-0.204446	-0.17354	-0.164063	-0.125424	-0.0434798	-0.176437	-0.0224599	-0.0279139	-0.0942723	-0.0335849	-0.160494	-0.0790916	-0.0712079	-0.0683825	-0.0640222	-0.0642485	0.0141088	-0.104402	-0.0296547	0.00653296	-0.060454	-0.128191	-0.14738	-0.0931992	-0.123879	-0.129522	-0.214084	-0.0453221	-0.0666767	-0.0688846	-0.112098	-0.129402	-0.0253157	-0.106895	-0.126539	-0.105033	-0.0734179	-0.045034
219	19	-0.0800556	-0.022143	-0.0429752	-0.042389	-0.0274966	-0.0684765	-0.0831076	-0.0270132	-0.0615444	-0.028114	-0.129115	-0.12638	-0.119869	-0.136179	-0.0363712	-0.193425	-0.0100397	-0.0500388	-0.0420682	-0.00508252	-0.106818	0.000602785	-0.0298817	-0.0806982	-0.0469677	-0.0699119	-0.000348036	-0.0642726	-0.0687206	-0.0599039	-0.0565842	-0.0154898	-0.0553094	-0.0659158	-0.213428	-0.131582	-0.217047	-0.0293793	-0.0142651	-0.0757356	-0.0289078	-0.0900494	0.0664832	-0.0275652	-0.13412	-0.064345	-0.060704	-0.0251514
220	20	0.0234229	-0.0170466	-0.0321028	-0.010215	-0.0462416	-0.0652266	-0.0713372	-0.0167956	-0.0892512	0.0472431	-0.0392121	-0.0570539	-0.0517565	-0.113872	-0.0382864	-0.138186	-0.0298026	-0.0283093	0.000307687	0.00844044	-0.0393189	0.038925	0.00181654	-0.052463	-0.0184114	-0.0107967	-0.0122652	0.00337502	-0.0714152	-0.101096	-0.0449355	0.00860822	-0.0229934	-0.0245461	-0.132016	-0.0890297	-0.128927	-0.0182726	0.0298052	-0.0446487	-0.0483434	-0.053957	0.102263	0.0388589	-0.0996336	-0.0189107	-0.018921	-0.0237452
221	21	0.150777	0.000828387	-0.0240786	-0.0161744	-0.0257153	-0.0263411	-0.0391338	0.0220189	-0.0987904	0.0295362	0.0239765	0.0461166	0.0146114	-0.0659824	-0.019275	-0.0742841	-0.0261272	-0.0203383	-0.000939127	0.0613028	-0.00866599	0.0605976	0.0264975	-0.0301668	0.00333705	0.0150928	0.0182194	0.0443993	0.0214747	-0.105979	-0.0316326	0.0326498	0.0048207	0.00357199	-0.0325264	-0.0317639	-0.0405663	-0.00861117	0.035672	-0.0135759	-0.0571085	-0.0264781	0.039939	0.0546245	-0.0529717	0.0192566	0.00966233	-0.0125368
222	22	0.0865808	0.0172729	-0.00866278	-0.0433526	0.0102673	0.0139231	0.00344677	0.021576	-0.0660824	0.00775177	0.092757	0.0924037	0.043034	0.0218112	-0.00812952	-0.0492685	0.00310253	0.00553517	0.0176721	0.105015	0.000812799	0.141762	0.0153933	0.00299132	0.016126	0.0519645	0.0307625	0.0417673	0.054083	-0.0706726	-0.033056	0.0352683	0.0278921	0.0679418	0.0119797	0.030314	0.0345054	0.00330577	0.00384811	0.000253355	-0.0112769	-0.00764354	0.0501529	0.0434252	-0.0100332	0.056814	0.0148618	0.000586101
223	23	0.0472852	0.015637	0.0348726	-0.0462136	-0.000427707	0.0163505	0.0364367	-0.0134241	-0.0321668	0.0106267	0.132179	0.0896206	0.0509232	0.0573807	-0.042175	-0.015376	0.00264797	0.0292113	0.0240056	0.0559733	0.0224036	0.223839	0.00286387	0.0438284	0.0473072	0.0924989	0.00636364	0.0102645	0.0232376	-0.0222445	-0.0241504	0.0585405	0.0500417	0.0775359	0.0345272	0.0399086	0.0857776	0.00741813	-0.0425642	0.0289407	-0.00631124	0.0169605	0.15032	0.0529105	0.00221637	0.091491	0.0234687	0.00596993
224	24	0.104685	0.0283922	0.0429587	-0.0349854	0.00829953	0.0097579	0.0491404	-0.0405217	-0.0229103	-0.0115432	0.0796789	0.121708	0.0652588	0.0290024	-0.0318545	0.0423034	-0.00015449	0.0154183	0.0359865	0.0139174	0.0513996	0.138715	0.014351	0.0383418	0.0828066	0.0866052	-0.00955549	0.0138573	0.00566117	0.00326649	-0.00604853	0.115552	0.118637	0.0215523	0.0358982	0.058265	0.0841372	0.00439128	-0.044509	0.0474607	-0.0147552	0.032993	0.11371	0.0741242	0.0182981	0.0906336	0.0183804	0.0235098
225	25	0.0646886	0.018268	-0.0146539	-0.0261873	0.0284279	0.00521363	0.0334882	-0.0186244	-0.0207114	-0.0048287	0.053097	0.122155	0.0430514	0.0218287	-0.0148771	0.0615076	0.00258549	0.0309706	0.0533029	-0.017504	0.020962	0.0334348	0.0126312	0.0253957	0.0871712	0.0692547	-0.0217792	0.0451565	-0.00807403	-0.000416693	-0.0129526	0.0778538	0.151292	0.00765415	0.0444159	0.0529481	0.0730532	0.00218187	-0.0125007	0.0271818	0.00310477	0.0161442	0.0328788	0.075259	0.0460248	0.0612312	0.0309285	0.0287868
226	26	0.00386879	0.00676383	-0.0479773	-0.00896042	0.030596	-0.000551738	0.0311987	0.019281	-0.00259465	0.0231952	0.0163365	0.145063	0.0196333	0.0408584	0.00146747	0.0630695	-0.0043928	0.0660248	0.0209462	-0.0610668	-0.00721682	0.0117419	0.0162332	0.0292894	0.0864031	0.0571038	-0.0225117	0.0291758	0.0279821	0.00923449	-0.0326259	0.0561324	0.0289781	0.00119544	0.0291319	0.00874843	0.0768168	0.0121063	-0.0241351	0.0130486	0.00714502	-0.00455404	0.0117512	0.0339897	0.0360929	0.0582968	0.0550053	0.0364875
227	27	0.0258543	0.0212938	-0.0209137	0.0190211	0.0636885	0.027649	0.026136	0.0199799	0.0316098	0.010794	-0.0380275	0.214523	0.0334218	0.0456449	0.0246423	0.0478251	0.00621643	0.0672622	-0.00130038	-0.0390146	0.00547896	0.00195618	0.0226733	0.0233683	0.0861266	0.0398068	-0.0313249	0.0118092	0.0315101	0.0484144	-0.0416799	0.0655462	-0.0660362	-0.0205021	0.0207576	0.0104828	0.0444183	-0.00163042	-0.0465341	0.0419691	-0.0134218	-0.00243748	0.0309499	-0.00743503	-0.000293864	0.0652185	0.0276445	0.0318086
228	28	0.0316785	0.0185091	-0.00138312	0.0395227	0.0460125	0.0544304	-0.00982234	0.0306405	0.0393464	-0.00602679	-0.0373229	0.159674	0.0184772	0.0397228	-0.0102237	0.000458493	0.0106061	0.0604332	-0.0032045	0.000187029	-0.00296996	0.0051085	-0.000378215	0.0362678	0.0664956	0.00322742	-0.0320143	0.0200314	-0.0330157	0.0411569	0.0005298	0.0560579	-0.0161278	0.00903109	0.051343	0.00794629	0.00597656	-0.0190531	-0.0231568	0.0320665	-0.0122239	0.0140314	0.0637475	0.000182533	0.0114916	0.0527416	-0.0203341	0.0074695
229	29	-0.0443492	0.027588	0.0176407	0.0457817	0.018741	0.0306292	-0.00378012	0.0578371	0.0151144	0.00566039	-0.039911	0.0395042	-0.020889	0.0135673	-0.000794543	0.027415	-0.00351095	0.0320819	-0.0132387	-0.0296742	0.01539	-0.0119723	-0.0169871	0.0490925	0.0562279	0.00417651	0.00446071	0.0188079	-0.0421633	0.0262454	0.0163392	0.0482718	0.0298996	0.0616064	0.0537428	0.00376493	0.00840383	0.0098477	-0.000340869	0.00256902	0.0384083	0.0290538	0.026497	0.0108218	0.0669851	0.0309577	-0.0281362	0.0139755
230	30	-0.0451292	0.0336423	0.0433147	0.0475334	0.0724574	0.0223347	0.0237597	0.0734871	0.0015612	0.0051346	0.00229875	-0.027518	-0.0208301	-0.0191353	0.0450097	0.0801273	0.000411323	-0.0194492	-0.00711345	-0.0550526	0.0404854	-0.0262195	-0.00236569	0.0240716	0.0481246	0.00341341	0.007237	0.0141381	-0.0155372	0.0512115	-0.0120027	-0.000605075	0.119048	0.0663473	0.0260898	0.020249	0.00822922	0.0334772	0.0261739	0.0235092	0.0563285	0.0525429	0.0269152	-0.000629492	0.0711389	0.0118834	-0.0136267	0.00793426
231	31	0.0372738	0.0151551	0.0489984	0.0395273	0.067876	0.0388251	0.0180466	0.046633	-0.00238715	0.00711728	0.043256	-0.0791619	-0.0104273	0.00301987	0.0318282	0.0675393	0.0114065	-0.0499058	-0.0055763	-0.0215641	0.00365008	-0.0269902	0.0102052	0.00149922	0.0151738	-0.0420765	-0.000462614	0.0153866	0.00601111	0.0348224	0.00737104	-0.0212053	0.175084	0.000671221	0.000515753	0.0122911	0.00916605	0.0307678	0.0409244	0.0253576	0.0238008	0.0845629	0.0964592	-0.00892107	0.0371061	0.0030597	-0.0193705	0.0038017
232	32	0.0474851	0.017688	0.0430754	0.0221176	0.00277466	0.0201515	-0.00150568	-0.0189561	0.0130941	0.0412778	0.0169203	-0.113831	-0.0174929	0.0324369	0.0394788	0.0687138	0.014251	-0.0384388	-0.010021	-0.0103047	0.0146804	-0.03697	0.0152981	0.0175201	-0.0365535	-0.0748786	0.0399916	0.00807166	0.0326366	0.00660834	0.0460346	-0.010253	0.0818413	-0.0483243	-0.0167593	0.0204638	0.0142057	0.0264496	0.0388256	0.0110654	0.0676354	0.0744467	0.0645693	0.0037943	0.0254679	-0.0130618	-0.0213995	0.00622628
233	33	0.0511543	0.0215438	0.0148272	0.022718	0.0100941	0.00842772	-0.0306237	-0.0298337	0.0331093	0.0468837	0.0113865	-0.150619	-0.0105432	0.0379574	0.0725321	0.0682069	0.0177983	-0.0164095	-0.00240906	0.00157773	0.0567027	-0.0398266	0.0334296	0.0412699	-0.0786744	-0.0535575	0.0431198	-0.0220942	0.0332115	0.0230397	0.0708072	-0.0411629	-0.00263046	-0.0118919	-0.010035	0.0264603	0.0100961	0.0198747	0.0540566	-0.00154389	0.1171	0.0321189	0.010351	0.012817	0.0227182	-0.0214252	-0.0260359	-0.0424065
234	34	0.074234	0.0120283	-0.0189548	0.0296373	0.0270421	0.000776193	-0.0299679	-0.0270503	0.0351644	-0.0252141	0.0168602	-0.132591	-0.0083137	0.042123	0.0484418	0.0391703	0.00938354	-0.0333276	0.019805	0.0716638	0.0299388	-0.0412861	0.0395221	0.0136061	-0.0788076	-0.00373801	0.00451819	-0.035909	0.0231328	0.031568	0.0331947	-0.0168743	-0.0575846	-0.00125761	0.00702216	-0.0221521	0.0202786	0.013274	0.0477996	-0.00979851	0.0554468	0.0130728	0.0555021	-0.0049555	0.0196941	-0.0228675	-0.0417508	-0.0517054
235	35	0.0189514	0.00102346	-0.0304144	0.00594903	-0.0191238	-0.0243799	-0.00354678	-0.070894	0.0379685	-0.0682541	0.0338371	-0.0326405	-0.0163077	4.47531e-05	0.0046755	0.0223926	0.00648758	-0.0455203	0.0282329	0.0752187	0.0243679	-0.00971924	0.017515	-0.0206213	-0.0593566	-0.0233795	0.00248076	-0.00108567	0.0248812	0.0349788	-0.021451	0.0412618	-0.0794124	-0.0165683	0.0106507	-0.0442737	-0.00111129	0.000726304	0.0338918	0.0173671	0.00353097	0.00241311	0.0724696	-0.00617176	0.0176351	-0.0308006	0.0263146	-0.00811005
236	36	-0.0514873	-0.00021873	-0.0348099	-0.016464	-0.0267887	-0.00658604	0.00217416	-0.0695087	0.0241958	0.00478846	0.0466431	0.0500033	-0.0180369	-0.0342977	-0.0044481	0.00464189	0.0197008	-0.0335081	0.011113	0.00498428	0.0541312	0.0549722	0.0184321	-0.00505755	-0.0511683	-0.0441914	-0.00547083	0.0321695	0.0142294	0.0344861	-0.013623	0.0261081	-0.0312292	0.00854787	-0.0106675	-0.0156332	-0.019785	-0.0132541	0.0316886	0.0219073	0.00411118	-0.00870012	0.0455515	0.0160558	0.0177217	-0.0197355	0.0965292	0.0249265
237	37	-0.0283404	0.000729347	-0.0225507	-0.0139872	-0.00196824	-0.000239112	0.0259684	-0.0146793	0.0193903	0.0513397	-0.00399934	0.0809912	-0.0282103	-0.0152254	-0.0147385	-0.0206299	0.0235216	-0.00703306	-0.0105623	-0.0235983	0.0489654	0.0982682	0.0264523	0.00467695	-0.0416066	0.0201066	-0.01745	0.0142593	0.00037522	0.00865782	-0.0213563	0.000983354	-0.00670967	0.010929	-0.00628135	0.00426911	0.0119179	-0.0175789	0.0289003	-0.00300984	-0.0160773	-0.00377373	-0.0068174	0.0290359	0.0156943	-0.0141375	0.0376769	0.0514377
238	38	0.00840791	-0.0292724	0.011517	0.00153098	-0.0471723	-0.0247976	0.0565687	0.0334128	0.0234408	0.00502117	-0.023922	-0.0149632	0.00231882	-0.0141401	-0.0270175	-0.0274215	0.00312769	0.0322633	-0.0416536	-0.0219039	0.0289752	0.0548047	-0.00607503	-0.0108001	-0.0180813	0.043166	-0.00946712	-0.00413329	0.0287234	0.0191209	-0.0285457	-0.018105	-0.0806376	-0.0189321	0.0328135	0.0157668	0.00841729	-0.0166865	0.027658	0.00292319	-0.0192059	-0.0117892	-0.0927071	0.0285725	0.000257511	-0.0156113	-0.0233005	0.0334292
239	39	-0.00719262	-0.0340329	0.0301293	0.0234424	-0.0874766	-0.00629675	0.0369843	0.0448443	0.0143064	-0.0106828	-0.0130845	-0.171296	0.0626878	-0.0285435	-0.0219344	-0.0177806	-0.0212667	0.025814	-0.0379398	-0.0250856	0.0059879	-0.0172626	-0.0188982	-0.0228175	0.00432185	-0.00739773	-0.0303986	0.0104512	0.0387483	0.0312639	0.012788	-0.0554253	-0.223453	-0.034444	0.0278892	0.0239225	-0.0020916	-0.014273	0.0134725	0.0249275	0.0408214	-0.0243423	-0.103304	0.0201221	-0.0185985	-0.0144651	-0.0213866	0.00150496
240	40	-0.0436522	-0.00117881	0.0293215	0.0172434	-0.0468193	0.00934903	0.0048281	-0.00632925	0.0341369	-0.00158352	-0.0649365	-0.175677	0.0274793	-0.0208991	-0.0453519	-0.021978	-0.00658285	0.0212034	-0.0152623	-0.0409053	-0.0441639	-0.00719819	-0.00404863	-0.0128736	0.000422903	-0.00175659	-0.0453512	0.00400198	-0.0116281	-0.0125227	0.0607419	-0.0732148	-0.297259	-0.0381317	0.0193099	0.0284647	0.0286452	-0.0109604	-0.027596	0.0235615	0.0226625	-0.0157212	-0.121271	-0.00781135	-0.019582	-0.0440792	-0.00953418	0.00373604
241	41	-0.0774545	0.00454692	0.0222816	0.00291101	0.0307057	0.00242378	-0.00517096	-0.0189087	0.0394625	-0.0243351	-0.0775842	-0.12771	-0.0213892	0.00111454	-0.0664644	-0.0167834	-0.00186148	0.0354173	-0.0161752	-0.027546	-0.0773947	0.0143653	-0.0102663	-0.013486	-0.0161925	0.044023	-0.041125	-0.0104856	0.000194034	-0.0387118	0.0687961	-0.0589368	-0.277335	-0.0409317	-0.000619528	0.0148162	0.0316526	-0.0145218	-0.069617	0.00445901	-0.0645389	-0.00034333	-0.14414	-0.0403954	-0.0199664	-0.06661	-0.0128921	0.00584153
242	42	-0.03586	0.00364945	0.0192731	0.0150618	0.0706794	-0.0144118	-0.0268555	0.0263646	0.00845787	-0.0296886	-0.0334461	-0.157415	0.0396565	0.013086	-0.0402704	-0.0311049	-0.0243327	-0.00214902	0.00160082	-0.0179832	-0.0335145	0.00291506	-0.0119636	-0.0430549	-0.0163558	0.0340897	-0.0461205	0.0137738	0.0348507	-0.0591176	0.0168967	-0.0308065	-0.263591	-0.0260431	-0.0357388	-0.00854333	-0.00689548	-0.0184025	-0.034698	-0.0145879	-0.0125537	0.00529176	-0.0624929	-0.0382701	-0.0218064	-0.0497439	-0.0488724	0.000554734
243	43	0.024563	-0.00298546	0.0198078	0.0192312	0.032324	-0.0410082	-0.0369602	-0.0120907	-0.00034102	-0.0191097	-0.02149	-0.116735	0.0828878	0.000724221	-0.0239519	-0.0739598	-0.0143406	-0.018657	0.00939548	-0.0471174	0.0218844	-0.0282525	-0.00526491	-0.0285588	-0.0178017	0.0131807	-0.041364	0.044955	-0.0138955	-0.0835302	-0.0193916	-0.015723	-0.234064	-0.0258021	-0.0244391	-0.0173279	-0.0376639	-0.0113672	-0.00606326	-0.0420672	0.0454294	-0.0135717	-0.0506825	-0.0399151	0.00320189	-0.0385169	-0.0545646	-0.00278306
244	44	0.0306081	-0.00847017	-0.00431217	0.0153579	-0.0158501	-0.0428782	-0.0216078	-0.0237657	-0.0142802	-0.00155163	-0.0304892	0.000124594	0.0596046	0.00460032	-0.0114384	-0.0493043	-0.0191384	0.0115066	-0.00319372	-0.0392826	0.0132156	-0.0595965	-0.00948096	-0.0063275	-0.0354457	-0.0164846	-0.0271706	0.0445479	-0.0261691	-0.0505668	-0.0238635	-0.0183722	-0.125543	-0.0405099	-0.0444659	-0.0474718	-0.0481523	-0.0165365	-0.0418681	-0.058286	0.0190408	-0.011	-0.0987295	-0.0516968	0.012058	-0.0345431	-0.00387356	0.00339344
245	45	0.0288744	0.0143628	-0.0312397	0.00778754	-0.0459214	-0.04066	-0.0193075	0.0445703	-0.0314251	0.0161528	-0.0178423	0.0298847	0.0109133	0.0170104	0.0283809	-0.0111874	-0.0280579	0.0112299	0.0138616	-0.0243107	-0.0301226	-0.0253065	-0.0146011	-0.0205299	-0.0474061	-0.0845559	0.00220417	0.0223908	0.00624927	-0.0243055	-0.0371667	-0.0145371	-0.0223655	-0.027087	-0.0391284	-0.0578919	-0.0510581	-0.0175408	-0.028121	-0.0359868	-0.00529013	0.0171881	-0.0304523	-0.0324752	0.00336964	-0.0225923	-0.000728602	-0.00245957
246	46	0.00468255	0.0162671	-0.02965	-0.02931	-0.057709	-0.0170783	-0.00505971	0.0139703	-0.0313091	0.00589673	0.0510246	-0.0402787	-0.0357797	0.00099522	0.0281185	-0.0315728	0.0134344	-0.0099342	0.0262414	-0.00327579	-0.0420531	0.016408	-0.0137805	0.000485763	-0.048486	-0.116254	0.0298362	0.0111251	-0.0198771	-0.0310359	-0.0225926	0.000301263	-0.0182697	-0.0316279	0.0174974	-0.0240773	-0.0504509	0.0114611	-0.0213733	-0.0207764	-0.0812009	0.0293537	0.0220928	-0.00461893	0.0155723	-0.0166747	-0.0588695	-0.0226007
247	47	-0.00735206	0.00496753	-0.00707717	-0.0883253	-0.0434342	0.0166542	0.017713	0.0021141	-0.0578924	0.0288946	0.0767055	-0.0582773	-0.0094395	-3.92727e-05	-0.0206687	-0.0307708	0.0221224	-0.0089331	-0.00110389	-0.00331694	-0.0210156	0.0346896	-0.0121657	0.0396827	-0.0548591	-0.0672008	0.026792	0.0120689	-0.0256829	0.00635933	-0.00501602	0.00763522	-0.0311812	-0.048249	0.00567675	-0.0349444	-0.0340178	0.0198241	-0.0333204	-0.0291899	-0.111022	0.0357314	0.00524795	-6.37012e-05	0.0210432	-0.00114868	-0.0308578	-0.0194408
248	48	0.012689	-0.00119794	0.0149656	-0.123357	-0.034341	-0.00109015	0.0337822	0.0783077	-0.0730854	0.0518157	0.0428804	0.037626	0.00171901	0.00478341	-0.0358891	0.015268	-0.00280817	0.00971455	-0.0133005	-0.0163187	-0.0234088	0.0418461	-0.016349	0.0294238	-0.0640975	0.0207632	0.0128469	-0.011555	0.00637516	0.0412149	-0.00878579	0.0104804	0.0252834	-0.0229544	-0.00604369	-0.0705989	-0.00447839	0.00877462	-0.00881216	-0.0218794	-0.0614641	0.00834607	0.0825924	-0.0135879	0.0110247	0.0205467	0.0781619	-0.0214536
249	49	-0.0116964	-0.0298719	-0.00729801	-0.104656	0.0136011	-0.00759256	0.0198183	0.0520888	-0.0471397	0.0109836	0.0394929	0.145588	-0.0658953	0.00325837	-0.022934	0.0310335	0.00411956	-0.00456431	0.00478107	0.0346379	-0.0353138	-0.0335549	-0.00869183	-0.0286563	-0.0410924	0.0291543	0.0222192	-0.046385	-0.00132844	0.016882	-7.12684e-05	0.0100991	0.146794	0.0305144	0.014599	-0.0605697	0.021564	0.0105536	-0.00958889	-0.00265719	-0.048174	-0.0390456	0.135369	0.00917587	-0.0140549	0.0178474	0.125231	-0.0108978
250	50	-0.0530513	-0.0397896	-0.038463	-0.0768478	0.00469668	0.0223656	-0.00518694	-0.00846257	-0.0195018	0.00253884	-0.000496449	0.244378	-0.0901812	0.00348488	-0.00330257	0.0438082	0.00897564	-0.0434171	0.00787635	0.0255819	-0.0335254	-0.100293	0.000473808	-0.0525975	-0.00223013	0.00865237	0.040797	-0.0490247	-0.014342	0.0155267	0.0107604	0.0194038	0.288493	0.06672	-0.00176542	-0.0251578	0.0665234	0.00593022	5.00162e-05	0.00644079	-0.0417684	-0.0459284	0.0208263	0.03658	-0.0290179	-0.0125626	0.0874771	0.0272112
251	51	-0.0333232	-0.0149763	-0.023643	-0.0450168	-0.0589741	0.0353317	0.0374271	-0.00747717	-0.000104992	0.0212709	-0.0316016	0.292861	-0.058437	-0.00337049	0.0216019	0.070764	0.00729919	-0.0321936	-0.01338	0.00189587	-0.0134538	-0.0772102	-0.0077892	0.000900839	0.0154259	0.0605347	0.025967	-0.0106884	-0.033473	0.0413469	0.019824	0.0494681	0.363747	0.0502892	-0.0192964	0.0138941	0.0829732	0.00115419	0.0178188	-0.00810651	-0.0177682	-0.0256159	-0.0593715	0.024007	-0.00811904	-0.0170431	-0.0105458	0.0105768
252	52	0.0236952	-0.00904216	-0.0183288	-1.97206e-05	0.00548732	0.0346985	0.0552375	-0.01045	0.0113832	-0.00804017	0.0292652	0.303682	-0.0405521	0.00403392	0.0174491	0.0267631	0.0125267	-0.0266394	-0.0304471	0.0135765	0.0257303	-0.0260936	-0.0087359	0.0411691	0.0551277	0.0593092	0.00620849	0.00967467	-0.0608612	0.0218742	0.0180703	0.0518442	0.358479	0.0206006	-0.0105132	0.0531376	0.0324061	-0.00658202	-0.00693841	-0.0181865	0.0110078	-0.00685877	0.0234111	0.0198794	-0.0125084	0.0311959	-0.0658539	-0.0125753
253	53	0.0607365	-0.0216882	-0.0217122	0.0259182	0.0600843	0.0352623	0.00697044	-0.0258305	0.00508692	-0.0397016	0.0516688	0.300674	-0.0261674	-0.0160324	0.023337	0.00886908	-0.00105468	-0.0731066	-0.0120905	-0.0129234	0.0174711	0.0258571	-0.0138787	0.0254787	0.103064	0.0152911	-0.0123185	-0.0249009	-0.0333867	-0.00923921	-0.0120039	0.0160739	0.328449	-0.00460745	-0.00589424	0.0924033	-0.000103821	-0.0129679	-0.0217732	0.00756656	0.0548833	0.000702216	0.0801011	0.0169604	-0.0418922	0.0618336	-0.0183647	0.00384706
254	54	0.0440917	-0.0147438	0.0135508	0.0618447	0.0417573	0.0380121	-0.0269173	-0.0519403	-0.00811035	-0.046769	0.0163462	0.167022	-0.0178849	-0.0434271	0.0394453	0.0514614	-0.0123609	-0.0537312	-0.00542034	0.00317049	-0.000522505	0.0330929	-0.0213037	0.0205108	0.117376	-0.0200444	-0.036211	-0.0244529	0.00707579	-0.0122562	-0.0467247	-0.0061767	0.245367	-0.0318695	-0.00916043	0.121071	0.00107978	-0.00517942	-0.000105793	0.0306468	0.0579442	-0.0381287	0.00475852	0.0133348	-0.0243795	0.0672655	5.18575e-05	-0.0111854
255	55	-0.0182867	0.00797929	0.046447	0.0855115	0.0513856	0.0416338	-0.0389568	-0.0345342	0.0154545	-0.037337	0.0279582	0.0458459	-0.00281984	-0.0385336	0.0216689	0.0302274	0.00848627	0.00783835	0.000449501	0.0210173	0.0288868	0.0409544	-0.00735461	0.0227859	0.126885	-0.0276563	-0.0233576	-0.00336222	0.00385675	-0.00317579	-0.0461023	-0.0174749	0.117868	-0.0119073	-0.0304178	0.101387	-0.00822377	-0.00728993	0.0112542	0.027771	0.0251522	-0.0636015	0.0022249	0.00719969	-0.0135696	0.0783277	-0.0418373	-0.000288318
256	56	-0.0483633	0.0149748	0.0408788	0.0817479	0.0556102	0.0195245	-0.0509945	-0.00626903	0.0315087	-0.0201278	-0.000736095	0.0253476	0.024371	-0.0376429	0.0179298	-0.00105979	0.014178	0.0128492	0.0326478	0.0205075	0.0290748	0.0617091	-0.00214775	0.00278024	0.128559	0.0141476	-0.0209977	-0.0238086	0.00537716	0.0119471	-0.00555981	-0.0454119	0.0777211	0.00919578	-0.0302372	0.0686876	-0.026658	0.000784161	0.000303342	0.0183367	0.0264117	-0.0104888	0.0808819	-0.0043964	-0.0424754	0.0767409	-0.0503471	0.0281572
257	57	-0.00869751	-0.00443473	0.0141358	0.0879176	0.0590037	-0.0112116	-0.0802057	-0.0320892	0.0138032	-0.0105045	-0.0647022	-0.0461542	0.0292216	-0.0230644	0.0408717	-0.000773837	-0.00804641	0.00643809	0.0188425	0.0294583	0.00571717	0.0443214	-0.0141924	-0.00224932	0.115622	0.0137457	-0.0445931	-0.0230513	0.00591858	0.012432	0.0294452	-0.0473401	0.105862	-0.0182593	0.0211397	0.0493905	-0.0296185	0.0266764	0.0147195	0.0173483	0.0386559	0.0293314	0.0684769	-0.00133283	-0.0225811	0.0686814	-0.010463	-0.00843473
258	58	0.0496258	-0.00830203	0.00410925	0.0743996	0.0791232	0.00764334	-0.0588319	-0.0169842	0.0296571	0.0100266	-0.0266291	-0.144459	0.0435613	0.0138681	0.0324214	-0.0238168	-0.00806953	0.0303328	0.0122884	0.00829296	0.00452395	0.0517587	-0.0126969	-0.0114153	0.0849174	0.029369	-0.0181876	-0.0071477	-0.0127583	-0.0013653	0.0257414	-0.0186352	0.132012	-0.00837159	0.0305919	-0.0108105	-0.0178627	0.0230229	0.041054	0.0227023	0.0253383	0.0637458	0.0399302	-0.0132087	0.00871341	0.0614496	0.018418	-0.0236358
259	59	0.0416726	0.00763848	0.0375403	0.0625046	0.0785357	0.0043313	-0.0148884	-0.00518309	0.0318063	0.0235286	-0.00586518	-0.153382	0.0341174	0.0540474	-0.00813097	-0.0469273	0.00377608	0.0740352	0.0260449	0.00617906	0.0126594	0.0356998	0.0125227	-0.0256118	0.045099	0.0448022	0.023275	-0.0133191	-0.00645415	0.0156019	0.00784749	-0.00641662	0.167808	0.0381631	0.00460636	-0.0594513	-0.00687721	-0.00216667	0.0332835	0.0213294	-0.0186928	0.0813117	0.0415587	-0.0267927	-0.0137102	0.0611621	0.0436911	-0.0096399
260	60	-0.0395645	0.00687862	0.061752	0.0615913	0.00375397	-0.04952	-0.0236218	-0.0354045	0.00105667	0.0215134	-0.0463087	-0.0680845	0.00691197	0.0635728	-0.00355488	-0.0454782	0.00219259	0.0594416	-0.00574698	-0.000705992	0.00792235	-0.0174695	0.0381516	-0.00356359	0.0293478	0.0210355	0.0127075	-0.0135163	0.0066026	0.0318027	0.00936034	0.0171124	0.162385	0.0580781	0.0204784	-0.0499206	0.0133358	-0.00560874	0.0110892	0.00730127	-0.034292	0.0209355	0.0120821	-0.017351	-0.0270941	0.0506011	0.0568539	-0.00789166
261	61	-0.0555915	0.00514356	0.0166967	0.0335297	-0.0676123	-0.0491456	-0.0181184	0.00202051	0.0014706	0.0226098	-0.043878	0.00823177	0.0454971	0.0495832	0.0385446	-0.0338061	-0.00310523	0.0137394	-0.0291897	-0.0366146	-0.0168165	-0.0187085	0.0300211	-0.00368497	0.017368	0.028189	0.00068017	0.0119287	-0.00226106	0.0116082	-0.0161301	0.0345208	0.140384	0.0869903	0.0357787	-0.0625505	0.00150877	-0.00366896	0.0133304	-0.00592998	-0.0180581	0.00257932	-0.00918209	-0.0113339	-0.00464961	-0.00210643	0.00427635	0.0111906
262	62	-0.00843419	0.00136133	-0.0215585	0.0151499	-0.0573377	-0.038665	-0.00409753	0.0209897	0.00969801	0.0212007	-0.0258527	0.0658863	0.0788122	0.045126	0.0295971	-0.0108122	0.00797093	0.0379158	-0.0123943	-0.0134522	-0.0163901	-0.0268648	0.0041946	-0.0370718	-0.000939303	0.0166578	0.0187777	0.0392051	-0.0305593	-0.00157337	-0.0618221	0.0127748	0.125393	0.114027	0.0233311	-0.0745377	-0.0341093	0.000768878	-0.0120917	-0.000132832	-0.000264017	0.0120524	-0.0102587	-0.0182337	0.0248789	-0.0517711	-0.0367195	0.0267806
263	63	-0.0127198	0.0116661	-0.0304452	0.022485	-0.0354705	-0.0481337	-0.0138478	-0.0300261	0.0064268	0.0226616	0.00412527	0.0561308	0.0525918	0.0468872	-0.00984945	-0.00808568	0.0134544	0.0555698	0.00170916	0.0108822	0.00884869	-0.0466396	0.0102815	-0.0443706	-0.0220129	-0.0016087	0.02687	0.0392932	-0.00322181	-0.00221601	-0.0336451	-0.0084081	0.0804001	0.123525	0.00928347	-0.0467499	-0.0199818	0.0243088	-0.0575563	-0.00759963	0.0316154	-0.0217885	-0.0372566	-0.0123382	0.0433003	-0.0627565	-0.0765722	0.0188192
[truncated: 236 more rows]
[truncated: 15 more columns]

## Sheet: Figure_5A_peripheral_nap
	time	sub-001_d1	sub-002_d1	sub-003_d1	sub-004_d1	sub-005_d1	sub-006_d1	sub-008_d1	sub-009_d1	sub-010_d1	sub-011_d1	sub-012_d1	sub-013_d1	sub-014_d1	sub-015_d1	sub-016_d1	sub-017_d1	sub-018_d1	sub-019_d1	sub-020_d1	sub-021_d1	sub-022_d1	sub-023_d1	sub-024_d1	sub-001_d2	sub-002_d2	sub-003_d2	sub-004_d2	sub-005_d2	sub-006_d2	sub-008_d2	sub-009_d2	sub-010_d2	sub-011_d2	sub-012_d2	sub-013_d2	sub-014_d2	sub-015_d2	sub-016_d2	sub-017_d2	sub-018_d2	sub-019_d2	sub-020_d2	sub-021_d2	sub-022_d2	sub-023_d2	sub-024_d2	sub-001_d12	sub-002_d12
[truncated: 500 more rows]
[truncated: 21 more columns]

[truncated: 3 more sheets: Figure_5B_cortical_sep, Figure_5B_spinal_sep, Figure_5B_peripheral_nap]
