# Supplementary material for: A multichannel electrophysiological approach to noninvasively and precisely record human spinal cord activity
Source: PLoS Biol. 2024 Oct 31;22(10):e3002828. doi: 10.1371/journal.pbio.3002828 (PMC11527246; doi:10.1371/journal.pbio.3002828)
Supplement: S6 Data — Sheets Figure_8A_Upper and Figure_8A_Lower. Depicted are EEG data, with each row reflecting 1 time point and each column representing the amplitude of 1 participant’s average evoked response from 1 electrode. Sheet Figure_8B. Depicted are ESG data, with each row reflecting 1 time point and each column representing the amplitude of 1 participant’s average evoked response of component 1 after CCA for each given time point. Sheet Figure_8C. Depicted are ESG data, with each row reflecting 1 time point and each column representing the amplitude of 1 participant’s evoked response based on the following subsets of trials in component 1 after CCA: _1: every fourth available trial beginning with trial 1; _2: every fourth available trial beginning with trial 2; _3: every fourth available trial beginning with trial 3; _4: every fourth available trial beginning with trial 4. Sheet Figure_8D. Depicted are ESG data, with the data being the same as those displayed in panel B, though in this case rather than plotting the average across all participants, each panel depicts 1 participant’s evoked response across all trials. (XLSX) [file pbio.3002828.s011.xlsx]

## Sheet: Panel_A_upper
	time	esg01_Fp1	esg01_Fp2	esg01_F3	esg01_F4	esg01_C3	esg01_C4	esg01_P3	esg01_P4	esg01_O1	esg01_O2	esg01_F7	esg01_F8	esg01_T7	esg01_T8	esg01_P7	esg01_P8	esg01_FCz	esg01_Fz	esg01_Cz	esg01_Pz	esg01_FC1	esg01_FC2	esg01_CP1	esg01_CP2	esg01_FC5	esg01_FC6	esg01_CP5	esg01_CP6	esg01_FT9	esg01_FT10	esg01_TP9	esg01_TP10	esg02_Fp1	esg02_Fp2	esg02_F3	esg02_F4	esg02_C3	esg02_C4	esg02_P3	esg02_P4	esg02_O1	esg02_O2	esg02_F7	esg02_F8	esg02_T7	esg02_T8	esg02_P7	esg02_P8
0	-0.3	-0.122371	0.412273	-0.520638	-0.00870722	-0.608623	-0.233052	-0.877633	-0.511545	-1.16527	-0.770149	-0.518126	0.19424	-1.29991	0.23294	-1.7892	-0.760243	0.0717431	0	0.0201567	-0.389411	-0.14537	0.0104412	-0.381811	-0.306064	-0.669069	0.0357572	-1.09926	-0.849191	-1.07502	-0.820627	-2.07047	-1.20967	-0.380973	-0.102336	-0.250499	0.172782	0.0216079	0.662891	0.0739587	0.777033	0.523011	0.863153	-0.504961	0.0322857	-0.44205	-0.0250092	-0.177981	0.608918
1	-0.298	-0.22827	0.312264	-0.358646	-0.0426756	-0.620815	-0.264698	-0.962646	-0.592114	-1.46612	-1.01869	-0.727577	0.0489299	-1.34129	0.0831149	-1.79281	-0.890158	0.0790591	0	0.0305442	-0.53015	-0.121463	0.00932153	-0.410739	-0.31517	-0.745834	-0.066728	-1.15	-0.851075	-1.20038	-0.864641	-2.00122	-1.34051	-0.283858	-0.0827518	-0.189029	0.153006	0.118907	0.652141	0.0901267	0.714485	0.372471	0.765999	-0.438097	0.000945474	-0.357051	0.0573983	-0.172582	0.591099
2	-0.296	-0.331366	0.215437	-0.207259	-0.0716216	-0.632711	-0.288348	-1.04462	-0.667816	-1.75078	-1.25497	-0.929588	-0.091339	-1.38086	-0.0720883	-1.80095	-1.01668	0.085765	0	0.0397991	-0.66588	-0.0990375	0.0107483	-0.43917	-0.321611	-0.819596	-0.159626	-1.20007	-0.848025	-1.32154	-0.908094	-1.93593	-1.46384	-0.195158	-0.0666392	-0.130632	0.130808	0.206496	0.638019	0.100348	0.649106	0.225577	0.666736	-0.373658	-0.0305576	-0.2793	0.12891	-0.169035	0.568933
3	-0.294	-0.42878	0.124625	-0.0762445	-0.0908975	-0.64381	-0.297157	-1.12043	-0.734076	-2.00438	-1.46752	-1.11717	-0.221534	-1.41628	-0.236216	-1.81688	-1.13605	0.0912452	0	0.0467921	-0.791765	-0.0794702	0.0168865	-0.466475	-0.323096	-0.887385	-0.234774	-1.24845	-0.835566	-1.43435	-0.949936	-1.87767	-1.57256	-0.12246	-0.0571112	-0.0781532	0.104193	0.275673	0.617497	0.0991643	0.578263	0.0851263	0.56312	-0.314221	-0.0627437	-0.215707	0.179906	-0.169478	0.5383
4	-0.292	-0.517516	0.0419679	0.0262492	-0.0966604	-0.653239	-0.286403	-1.18682	-0.786883	-2.21437	-1.64641	-1.28416	-0.336721	-1.44439	-0.409542	-1.84151	-1.24399	0.0948816	0	0.050426	-0.903283	-0.0639271	0.0291918	-0.491777	-0.318005	-0.946301	-0.286562	-1.29353	-0.810122	-1.53478	-0.988293	-1.82805	-1.66048	-0.0717925	-0.0566069	-0.0339972	0.0719407	0.31965	0.588204	0.0820903	0.499713	-0.0475793	0.452684	-0.262588	-0.0967247	-0.172459	0.203157	-0.176499	0.495512
5	-0.29	-0.594467	-0.03136	0.0943492	-0.0863455	-0.659668	-0.254078	-1.24034	-0.822976	-2.37104	-1.78359	-1.42559	-0.432276	-1.46133	-0.588359	-1.87281	-1.33579	0.0960798	0	0.0497253	-0.996284	-0.0532673	0.0481909	-0.513863	-0.30555	-0.993587	-0.312532	-1.33291	-0.769369	-1.61913	-1.02041	-1.78689	-1.72271	-0.0470554	-0.0666612	6.25631e-05	0.033812	0.334275	0.548652	0.0460926	0.411785	-0.173017	0.33278	-0.221697	-0.134237	-0.154556	0.194599	-0.193038	0.437516
6	-0.288	-0.656531	-0.0952533	0.124885	-0.0591109	-0.661324	-0.20105	-1.27735	-0.839961	-2.46744	-1.87314	-1.53787	-0.504208	-1.46304	-0.765113	-1.90566	-1.40671	0.0943225	0	0.0439795	-1.06702	-0.047969	0.073402	-0.531134	-0.285765	-1.02677	-0.313408	-1.3634	-0.712474	-1.68422	-1.04285	-1.7524	-1.75607	-0.0496729	-0.0877777	0.0230374	-0.00942634	0.318479	0.498369	-0.00998654	0.313563	-0.293254	0.200813	-0.194351	-0.177444	-0.165274	0.153634	-0.222018	0.362108
7	-0.286	-0.700861	-0.150529	0.117526	-0.0161362	-0.656151	-0.130782	-1.29418	-0.836387	-2.49931	-1.91132	-1.61898	-0.549531	-1.44619	-0.929335	-1.93245	-1.45243	0.0892455	0	0.0329166	-1.11223	-0.048096	0.103406	-0.541665	-0.259354	-1.0439	-0.292623	-1.38125	-0.640176	-1.72771	-1.05199	-1.72158	-1.75922	-0.0784889	-0.119403	0.0348285	-0.0561399	0.274414	0.437931	-0.0851183	0.205059	-0.411317	0.0546898	-0.182764	-0.228554	-0.205606	0.0829133	-0.265743	0.26815
8	-0.284	-0.725287	-0.198516	0.0746502	0.0393486	-0.642085	-0.0487242	-1.2875	-0.811807	-2.46507	-1.89678	-1.66847	-0.566573	-1.40916	-1.06906	-1.94407	-1.46966	0.0807226	0	0.0168594	-1.12928	-0.0533123	0.136046	-0.543356	-0.22746	-1.04387	-0.255503	-1.38251	-0.554737	-1.74833	-1.04455	-1.69088	-1.73259	-0.129898	-0.160005	0.0362631	-0.104085	0.207223	0.368892	-0.175978	0.087354	-0.530246	-0.106609	-0.188033	-0.289358	-0.27385	-0.0123585	-0.325214	0.155765
9	-0.282	-0.728824	-0.240475	0.00105436	0.102373	-0.617413	0.0384948	-1.25478	-0.766853	-2.36618	-1.83074	-1.68746	-0.555103	-1.35277	-1.17245	-1.93147	-1.45664	0.0689398	0	-0.00318252	-1.11649	-0.0629397	0.168722	-0.534212	-0.191423	-1.02674	-0.208286	-1.36365	-0.459754	-1.74604	-1.0181	-1.65684	-1.67809	-0.198178	-0.207259	0.0290415	-0.150732	0.124468	0.293617	-0.277106	-0.0373499	-0.65208	-0.282474	-0.20969	-0.360794	-0.365469	-0.125396	-0.399558	0.0264355
10	-0.28	-0.712127	-0.277037	-0.096433	0.166863	-0.581139	0.12392	-1.19498	-0.703329	-2.20781	-1.71739	-1.67852	-0.516215	-1.28053	-1.22927	-1.88736	-1.41345	0.0544348	0	-0.025527	-1.07356	-0.0760443	0.198718	-0.512686	-0.152597	-0.993959	-0.157146	-1.32218	-0.359872	-1.72202	-0.971414	-1.61668	-1.59854	-0.275996	-0.258367	0.015577	-0.193598	0.0352569	0.215032	-0.381364	-0.165784	-0.776999	-0.470277	-0.245478	-0.442617	-0.473345	-0.248885	-0.485748	-0.117023
11	-0.278	-0.677728	-0.30784	-0.2094	0.226501	-0.533282	0.201063	-1.10909	-0.624263	-1.99944	-1.56413	-1.64552	-0.452033	-1.19831	-1.23222	-1.80776	-1.34219	0.0380809	0	-0.0479575	-1.00194	-0.0915355	0.223538	-0.478036	-0.112251	-0.948402	-0.107352	-1.25723	-0.260395	-1.67853	-0.904591	-1.56872	-1.4972	-0.355077	-0.310431	-0.00126928	-0.230575	-0.0508106	0.136312	-0.480649	-0.293799	-0.902847	-0.665263	-0.291467	-0.533232	-0.588446	-0.375936	-0.57871	-0.270622
12	-0.276	-0.629932	-0.331464	-0.328402	0.275656	-0.475059	0.264545	-1.00049	-0.533878	-1.7552	-1.3816	-1.59331	-0.365372	-1.11342	-1.17791	-1.69307	-1.24692	0.0210075	0	-0.0679767	-0.905131	-0.108269	0.241182	-0.43061	-0.0715571	-0.894163	-0.0626747	-1.16992	-0.166828	-1.61872	-0.818972	-1.51262	-1.37739	-0.427039	-0.360816	-0.018537	-0.260194	-0.124754	0.0605574	-0.566785	-0.416666	-1.02512	-0.860732	-0.342525	-0.629697	-0.700835	-0.500802	-0.671825	-0.429457
13	-0.274	-0.57432	-0.345682	-0.443649	0.310213	-0.408896	0.310549	-0.875013	-0.437435	-1.49345	-1.18335	-1.5274	-0.259536	-1.03344	-1.06752	-1.54843	-1.13332	0.00446158	0	-0.0831396	-0.788773	-0.125141	0.250356	-0.372006	-0.0316479	-0.836153	-0.0251192	-1.06359	-0.0843393	-1.54632	-0.716973	-1.44942	-1.24232	-0.484332	-0.407399	-0.0335469	-0.281802	-0.179228	-0.00948953	-0.632463	-0.529447	-1.13745	-1.0485	-0.39309	-0.727932	-0.800916	-0.61931	-0.757757	-0.588022
14	-0.272	-0.516978	-0.347929	-0.545824	0.328177	-0.338274	0.33706	-0.74062	-0.340919	-1.23568	-0.985029	-1.45354	-0.138309	-0.964983	-0.906982	-1.38329	-1.00822	-0.010359	0	-0.0914003	-0.660402	-0.141177	0.250595	-0.30505	0.00630763	-0.77954	0.00503497	-0.943627	-0.0172117	-1.46543	-0.601856	-1.38137	-1.0952	-0.521173	-0.448673	-0.0442433	-0.295597	-0.20931	-0.0716297	-0.672086	-0.627404	-1.23243	-1.2196	-0.43806	-0.82312	-0.880666	-0.728942	-0.829444	-0.74054
15	-0.27	-0.4636	-0.335877	-0.626972	0.329931	-0.267437	0.343923	-0.606711	-0.250555	-1.00462	-0.803104	-1.3773	-0.00611068	-0.912779	-0.706657	-1.21038	-0.878986	-0.0224595	0	-0.0913972	-0.528917	-0.155587	0.242306	-0.233593	0.0410729	-0.729172	0.0289304	-0.817088	0.031692	-1.38031	-0.477514	-1.31167	-0.939416	-0.534269	-0.483725	-0.0494343	-0.302528	-0.212956	-0.124267	-0.68239	-0.706386	-1.30271	-1.36509	-0.473602	-0.910275	-0.934637	-0.828621	-0.881048	-0.881308
16	-0.268	-0.418696	-0.307977	-0.681359	0.318121	-0.200989	0.332747	-0.483154	-0.172157	-0.821736	-0.653076	-1.30374	0.131835	-0.879215	-0.480337	-1.04406	-0.752785	-0.0311519	0	-0.0826126	-0.403719	-0.167808	0.226721	-0.162129	0.0714082	-0.689066	0.0486916	-0.692119	0.0613503	-1.2952	-0.348269	-1.24414	-0.778742	-0.523218	-0.512152	-0.0488926	-0.304071	-0.191046	-0.166338	-0.662733	-0.763165	-1.34208	-1.47707	-0.497719	-0.984903	-0.960489	-0.918264	-0.908675	-1.00504
17	-0.266	-0.385054	-0.26385	-0.706146	0.297171	-0.143421	0.306684	-0.379104	-0.110383	-0.704181	-0.54741	-1.23708	0.269507	-0.864256	-0.243747	-0.898518	-0.635776	-0.0360861	0	-0.0653718	-0.293608	-0.177513	0.205798	-0.095263	0.0962519	-0.662013	0.0669612	-0.577135	0.0728103	-1.21421	-0.218692	-1.18282	-0.617364	-0.490541	-0.533945	-0.0433165	-0.301935	-0.147037	-0.197132	-0.61501	-0.795657	-1.34642	-1.54949	-0.510442	-1.04361	-0.95896	-0.998242	-0.91071	-1.10716
18	-0.264	-0.363518	-0.204447	-0.701725	0.27251	-0.0986076	0.270128	-0.30179	-0.0680066	-0.661939	-0.493489	-1.18058	0.400382	-0.865685	-0.012712	-0.785856	-0.532378	-0.0372095	0	-0.0406859	-0.205607	-0.184585	0.182044	-0.037106	0.114987	-0.649324	0.0864983	-0.479891	0.0691587	-1.14116	-0.0934056	-1.13147	-0.459827	-0.441356	-0.549359	-0.0341796	-0.297758	-0.0862714	-0.216063	-0.543226	-0.803009	-1.31423	-1.57887	-0.513642	-1.08451	-0.933344	-1.06883	-0.887738	-1.1841
19	-0.262	-0.35309	-0.131944	-0.671589	0.249646	-0.0693319	0.22834	-0.255456	-0.0453644	-0.695624	-0.492079	-1.13649	0.51804	-0.879516	0.198662	-0.714483	-0.444729	-0.0346762	0	-0.00998849	-0.14392	-0.189051	0.158306	0.00931504	0.127718	-0.650689	0.109874	-0.406516	0.0552188	-1.07931	0.0231577	-1.09316	-0.310801	-0.382762	-0.558745	-0.0235069	-0.29286	-0.0151116	-0.222465	-0.452821	-0.785544	-1.24674	-1.56464	-0.510527	-1.10733	-0.888647	-1.12975	-0.842119	-1.23341
20	-0.26	-0.35131	-0.0494193	-0.621703	0.233248	-0.0568792	0.187035	-0.240686	-0.040136	-0.795692	-0.536797	-1.10598	0.616943	-0.900537	0.37947	-0.688007	-0.372492	-0.0287361	0	0.0251602	-0.109299	-0.190992	0.137509	0.0425068	0.135459	-0.664133	0.139258	-0.360677	0.0370106	-1.03114	0.127045	-1.06973	-0.174727	-0.322953	-0.56233	-0.0136107	-0.288073	0.0599649	-0.215506	-0.349905	-0.744603	-1.14768	-1.509	-0.504905	-1.1131	-0.830645	-1.17984	-0.777397	-1.25386
21	-0.258	-0.354861	0.0395707	-0.559458	0.226379	-0.0607874	0.151928	-0.254283	-0.0475633	-0.943423	-0.614828	-1.08922	0.693199	-0.922908	0.522852	-0.704816	-0.31311	-0.0196407	0	0.0633221	-0.0989578	-0.190438	0.122366	0.0627241	0.140155	-0.686104	0.176268	-0.343015	0.021044	-0.99801	0.215101	-1.06143	-0.0554431	-0.27014	-0.560014	-0.00681076	-0.283686	0.133147	-0.194265	-0.240543	-0.68235	-1.02265	-1.41657	-0.500381	-1.10363	-0.765033	-1.21698	-0.697724	-1.2454
22	-0.256	-0.360315	0.131385	-0.492423	0.230019	-0.078809	0.128268	-0.289739	-0.0611212	-1.11357	-0.708861	-1.08535	0.745075	-0.940856	0.626085	-0.75835	-0.262507	-0.00759023	0	0.103326	-0.107125	-0.187282	0.115077	0.0718918	0.144486	-0.71173	0.221822	-0.350997	0.0135418	-0.979883	0.285255	-1.06663	0.0441118	-0.231427	-0.551272	-0.00515766	-0.279489	0.199856	-0.157987	-0.130214	-0.60159	-0.878449	-1.29374	-0.499634	-1.08081	-0.69675	-1.23819	-0.607433	-1.20915
23	-0.254	-0.364878	0.222509	-0.427177	0.242957	-0.107126	0.120355	-0.338227	-0.0735409	-1.27819	-0.799899	-1.09266	0.773132	-0.949376	0.690023	-0.837993	-0.2161	0.00726506	0	0.144289	-0.126107	-0.181243	0.117048	0.0732421	0.151471	-0.735306	0.275982	-0.379266	0.0196943	-0.975176	0.336731	-1.08166	0.122017	-0.211808	-0.535268	-0.0101787	-0.274864	0.257034	-0.106438	-0.0234968	-0.505648	-0.722493	-1.14806	-0.503899	-1.04612	-0.629541	-1.2401	-0.510812	-1.14722
24	-0.252	-0.367001	0.309526	-0.368471	0.262076	-0.140813	0.1311	-0.389928	-0.0779975	-1.41091	-0.870371	-1.10869	0.779946	-0.944839	0.718178	-0.930382	-0.169872	0.0247777	0	0.185531	-0.147668	-0.171893	0.12869	0.0707319	0.163961	-0.750993	0.337745	-0.420422	0.0430414	-0.980753	0.370137	-1.10101	0.177329	-0.213487	-0.511211	-0.0226692	-0.268896	0.303175	-0.0402793	0.0760325	-0.39828	-0.562267	-0.987604	-0.512796	-1.00035	-0.56577	-1.21962	-0.412007	-1.06267
25	-0.25	-0.366694	0.388875	-0.318871	0.282961	-0.174477	0.16167	-0.43545	-0.0692244	-1.49083	-0.906922	-1.13053	0.769518	-0.92532	0.715787	-1.02095	-0.121242	0.0447272	0	0.226426	-0.164423	-0.158768	0.149337	0.0683593	0.184103	-0.753606	0.404856	-0.466125	0.085055	-0.992158	0.387401	-1.11765	0.209968	-0.23563	-0.478844	-0.0425577	-0.260478	0.338123	0.0386672	0.165731	-0.283622	-0.404958	-0.820445	-0.524503	-0.94373	-0.506517	-1.17468	-0.315012	-0.959273
26	-0.248	-0.365475	0.45656	-0.27887	0.300726	-0.20296	0.211285	-0.467076	-0.0443316	-1.50534	-0.902331	-1.15498	0.746539	-0.890547	0.68905	-1.09551	-0.0695175	0.066738	0	0.266241	-0.170987	-0.141521	0.177297	0.0695135	0.212912	-0.739307	0.473737	-0.50825	0.144967	-1.00406	0.391562	-1.12375	0.220656	-0.274586	-0.438921	-0.068873	-0.248405	0.362709	0.127322	0.243724	-0.166108	-0.257159	-0.654288	-0.536242	-0.876349	-0.451897	-1.10496	-0.22364	-0.841404
27	-0.246	-0.365946	0.50799	-0.247364	0.310873	-0.221958	0.277223	-0.479626	-0.00316598	-1.45138	-0.856185	-1.17875	0.715704	-0.841547	0.644556	-1.14163	-0.0158385	0.0902121	0	0.304008	-0.164646	-0.120095	0.210053	0.0764859	0.25004	-0.706084	0.539651	-0.539869	0.219875	-1.01088	0.386404	-1.11142	0.210967	-0.324497	-0.393435	-0.0998298	-0.23148	0.37834	0.22148	0.30872	-0.050337	-0.124587	-0.496112	-0.544934	-0.798687	-0.401545	-1.01225	-0.14146	-0.713822
28	-0.244	-0.371121	0.53814	-0.222327	0.310048	-0.228482	0.355062	-0.470812	0.0518526	-1.33498	-0.774218	-1.19853	0.681234	-0.780212	0.588868	-1.14983	0.0373392	0.114292	0	0.338476	-0.145457	-0.094851	0.244566	0.0902253	0.293781	-0.653944	0.5972	-0.555859	0.305122	-1.00747	0.376003	-1.07368	0.183459	-0.378181	-0.345512	-0.133031	-0.208664	0.386603	0.316146	0.359855	0.0591343	-0.0117932	-0.351893	-0.547854	-0.712106	-0.355097	-0.900433	-0.0716484	-0.581488
29	-0.242	-0.38366	0.542079	-0.201554	0.296578	-0.221102	0.439156	-0.441072	0.116364	-1.16922	-0.666509	-1.21128	0.646668	-0.708976	0.528201	-1.11426	0.0870393	0.137867	0	0.368134	-0.115806	-0.0666543	0.277643	0.110363	0.341322	-0.584908	0.641115	-0.553103	0.394941	-0.989893	0.364246	-1.00529	0.1418	-0.428129	-0.298942	-0.165764	-0.179257	0.388963	0.406021	0.396618	0.158062	0.0781061	-0.226388	-0.543118	-0.619125	-0.312538	-0.775025	-0.0167805	-0.449376
30	-0.24	-0.40521	0.515781	-0.183318	0.270719	-0.199979	0.523258	-0.392981	0.185003	-0.971143	-0.545027	-1.21441	0.614914	-0.630657	0.468221	-1.03303	0.130595	0.159618	0	0.391329	-0.0795617	-0.0368657	0.30632	0.135462	0.389167	-0.502826	0.667178	-0.530346	0.483242	-0.955963	0.35444	-0.903534	0.0907612	-0.467495	-0.257495	-0.19535	-0.143125	0.38658	0.486061	0.418829	0.242811	0.143607	-0.122997	-0.529897	-0.523365	-0.274319	-0.642508	0.0214295	-0.322281
31	-0.238	-0.435995	0.457041	-0.166832	0.234583	-0.166724	0.601183	-0.33044	0.252404	-0.758313	-0.42114	-1.20611	0.588422	-0.548368	0.413956	-0.908014	0.166297	0.178125	0	0.406442	-0.0410712	-0.00725338	0.328186	0.163416	0.433646	-0.413029	0.673042	-0.487857	0.564396	-0.905585	0.349074	-0.768621	0.0360266	-0.490916	-0.224195	-0.219496	-0.100897	0.38026	0.552013	0.426685	0.310643	0.184852	-0.0436908	-0.508384	-0.429148	-0.241195	-0.509568	0.0423874	-0.20461
32	-0.236	-0.474728	0.366246	-0.152421	0.191783	-0.124104	0.667395	-0.257855	0.314055	-0.545876	-0.30367	-1.18564	0.569364	-0.465321	0.369791	-0.744435	0.193742	0.192007	0	0.412101	-0.00423454	0.0201846	0.341617	0.191881	0.471393	-0.3218	0.658724	-0.427055	0.633873	-0.840701	0.349787	-0.60376	-0.0162066	-0.495085	-0.200729	-0.236579	-0.0541121	0.370509	0.60086	0.420836	0.359954	0.203511	0.0110113	-0.479558	-0.34085	-0.213866	-0.382436	0.0468231	-0.100138
33	-0.234	-0.518846	0.246852	-0.14138	0.146862	-0.0756585	0.71747	-0.179498	0.366846	-0.344704	-0.197872	-1.15349	0.559701	-0.384511	0.339482	-0.550195	0.213858	0.200098	0	0.407409	0.0281501	0.0434615	0.345879	0.21866	0.499739	-0.235675	0.62667	-0.350212	0.688639	-0.764872	0.357517	-0.414824	-0.059762	-0.478992	-0.187103	-0.245829	-0.00523237	0.357662	0.63111	0.402453	0.390429	0.202543	0.0420759	-0.444871	-0.262154	-0.192533	-0.266409	0.0368632	-0.0117254
34	-0.232	-0.565004	0.105434	-0.135557	0.104622	-0.0252873	0.748391	-0.0991743	0.409248	-0.160958	-0.105406	-1.11136	0.56113	-0.308333	0.326106	-0.335249	0.22865	0.201632	0	0.392138	0.0546668	0.0608665	0.341133	0.241954	0.516961	-0.160657	0.581434	-0.2603	0.727294	-0.682584	0.37276	-0.209724	-0.0890655	-0.44387	-0.18155	-0.24736	0.042507	0.342031	0.642899	0.373272	0.403088	0.18588	0.0519841	-0.405937	-0.195453	-0.176542	-0.16556	0.0159177	0.058959
35	-0.23	-0.609713	-0.0487397	-0.136774	0.0694774	0.0231343	0.758724	-0.020182	0.441157	0.00304331	-0.0251454	-1.06201	0.574922	-0.238302	0.331935	-0.111006	0.240759	0.196392	0	0.366885	0.0751971	0.0712001	0.32834	0.260476	0.5224	-0.101518	0.529072	-0.160989	0.749988	-0.598446	0.395857	0.00235672	-0.0996811	-0.392894	-0.180752	-0.24207	0.0854076	0.324035	0.63787	0.335577	0.400191	0.158109	0.0447182	-0.36432	-0.141552	-0.16426	-0.0826095	-0.0116242	0.111638
36	-0.228	-0.650002	-0.204633	-0.146224	0.044934	0.0660598	0.748688	0.0545199	0.463514	0.147102	0.0455423	-1.00902	0.601715	-0.175017	0.358229	0.110227	0.252903	0.184815	0	0.333139	0.0905736	0.0739403	0.309112	0.273439	0.516462	-0.0612897	0.476409	-0.0567069	0.758172	-0.516481	0.427209	0.211716	-0.0887364	-0.330742	-0.180358	-0.231424	0.119745	0.304264	0.618876	0.292124	0.384998	0.124176	0.0256129	-0.32142	-0.0997673	-0.153261	-0.0188903	-0.0408323	0.147467
37	-0.226	-0.683958	-0.350775	-0.163997	0.0332688	0.100497	0.72011	0.1221	0.47782	0.271237	0.109436	-0.956441	0.641282	-0.11837	0.405018	0.315849	0.267341	0.168006	0	0.293256	0.102124	0.0693147	0.285518	0.280492	0.500519	-0.0410516	0.430241	0.0473387	0.754223	-0.439634	0.467341	0.408782	-0.0552036	-0.263117	-0.175825	-0.217184	0.142267	0.28349	0.589552	0.245999	0.361396	0.089105	0.000989655	-0.278488	-0.0683644	-0.140784	0.0256238	-0.0667323	0.168854
38	-0.224	-0.711048	-0.476808	-0.188819	0.0354103	0.124173	0.67625	0.179755	0.485691	0.374238	0.168373	-0.908405	0.692337	-0.067905	0.470925	0.493727	0.285453	0.147683	0	0.250326	0.11126	0.0582769	0.259857	0.281661	0.476756	-0.0399895	0.396537	0.145285	0.741019	-0.36956	0.516795	0.584652	-2.25922e-05	-0.196253	-0.163425	-0.201143	0.150683	0.262625	0.553845	0.200411	0.333432	0.0576764	-0.0224593	-0.236686	-0.045173	-0.124338	0.052232	-0.0848029	0.179085
39	-0.222	-0.732128	-0.574938	-0.218076	0.0509884	0.135661	0.621506	0.224822	0.488539	0.453124	0.222628	-0.868644	0.752451	-0.0231469	0.553085	0.633166	0.307524	0.126018	0	0.207939	0.119213	0.0423947	0.234436	0.277339	0.447968	-0.0556649	0.379721	0.230965	0.721552	-0.306648	0.575864	0.73158	0.0739395	-0.136401	-0.141225	-0.184909	0.144079	0.242635	0.515599	0.158419	0.30485	0.0340077	-0.038473	-0.197165	-0.0282035	-0.102287	0.063342	-0.0914376	0.181807
40	-0.22	-0.749112	-0.640943	-0.248132	0.0785047	0.134502	0.56101	0.255122	0.48744	0.503626	0.270855	-0.839988	0.818145	0.0162072	0.647192	0.726015	0.332758	0.105425	0	0.169881	0.12697	0.0236731	0.21134	0.268346	0.417353	-0.0844123	0.382134	0.298497	0.698641	-0.250244	0.644235	0.843425	0.162101	-0.089241	-0.109754	-0.169788	0.123195	0.224435	0.478236	0.122632	0.278679	0.0210645	-0.0420601	-0.16108	-0.0161077	-0.0742503	0.0622075	-0.0843363	0.1805
41	-0.218	-0.764374	-0.674507	-0.2749	0.115585	0.121301	0.500182	0.269452	0.483205	0.521522	0.31055	-0.823941	0.885221	0.050245	0.747656	0.767768	0.359518	0.0882889	0	0.139784	0.13538	0.00433566	0.19226	0.25602	0.388308	-0.121798	0.403841	0.343036	0.674827	-0.199001	0.720671	0.916083	0.258551	-0.0592188	-0.0721626	-0.156759	0.0905077	0.208788	0.444571	0.0949205	0.25699	0.0202183	-0.0301753	-0.129527	-0.00838947	-0.0412468	0.0525774	-0.0627752	0.178049
42	-0.216	-0.780027	-0.678789	-0.294556	0.159287	0.0977801	0.444317	0.268094	0.476598	0.504375	0.338912	-0.820446	0.949257	0.0788869	0.847885	0.758385	0.385732	0.0767126	0	0.120797	0.145377	-0.0133968	0.178373	0.242301	0.364241	-0.163103	0.442831	0.361559	0.652414	-0.151319	0.80283	0.947815	0.356599	-0.0489023	-0.0337877	-0.146522	0.0500685	0.196227	0.416755	0.0762521	0.240835	0.0310159	-0.00206438	-0.103422	-0.00534066	-0.00555878	0.0383037	-0.0276916	0.17651
43	-0.214	-0.797264	-0.65941	-0.304227	0.206429	0.0667454	0.398244	0.253156	0.468635	0.453147	0.353867	-0.827921	1.00619	0.101967	0.940649	0.702609	0.409413	0.0722923	0	0.115306	0.1582	-0.0274986	0.170307	0.22974	0.348402	-0.203804	0.495578	0.353474	0.633624	-0.105817	0.887321	0.939433	0.449429	-0.0584831	-0.00117356	-0.139599	0.00707016	0.187026	0.396312	0.0666779	0.230407	0.0512855	0.0408054	-0.0833785	-0.00773825	0.0296355	0.0229806	0.0184649	0.177093
44	-0.212	-0.815972	-0.623173	-0.302485	0.253879	0.0319408	0.366062	0.228625	0.460839	0.373154	0.354998	-0.843568	1.05284	0.119322	1.01854	0.609611	0.429162	0.075978	0	0.124734	0.175524	-0.0362775	0.16819	0.221386	0.343713	-0.240018	0.557796	0.320907	0.620707	-0.0617562	0.969993	0.89426	0.530794	-0.085564	0.0192593	-0.136419	-0.0328179	0.181239	0.384229	0.0655125	0.22535	0.0775993	0.0951949	-0.0696156	-0.0163888	0.0607898	0.00968409	0.072118	0.180319
45	-0.21	-0.834734	-0.576899	-0.289547	0.298773	-0.00223457	0.350927	0.200049	0.455345	0.274064	0.344133	-0.863883	1.0873	0.130866	1.07462	0.491941	0.444551	0.0880207	0	0.149429	0.199415	-0.038454	0.171741	0.220535	0.352561	-0.268853	0.625142	0.268547	0.615928	-0.0193356	1.0464	0.81787	0.595651	-0.125344	0.0226051	-0.137359	-0.0642471	0.17879	0.381058	0.0716441	0.225128	0.105991	0.156795	-0.061937	-0.0316281	0.0845806	0.000847055	0.12912	0.186245
46	-0.208	-0.851253	-0.526651	-0.267174	0.338603	-0.031122	0.354828	0.173886	0.454779	0.168873	0.325401	-0.885261	1.10902	0.136648	1.10324	0.363956	0.456268	0.107999	0	0.18862	0.232092	-0.0331994	0.180375	0.230343	0.376564	-0.288624	0.693691	0.203093	0.621313	0.0202136	1.11237	0.717593	0.640637	-0.171233	0.00659696	-0.142725	-0.0829682	0.179596	0.386991	0.083885	0.22936	0.132744	0.220999	-0.0597721	-0.0528889	0.0984572	-0.00174532	0.185357	0.194682
47	-0.206	-0.863101	-0.477431	-0.238365	0.371213	-0.0502682	0.378355	0.156628	0.46191	0.0721187	0.304734	-0.904568	1.11869	0.136883	1.10119	0.239995	0.465969	0.134909	0	0.240452	0.275521	-0.020154	0.193282	0.253383	0.41631	-0.298892	0.760098	0.132438	0.638205	0.0547486	1.16448	0.601836	0.66432	-0.215822	-0.0277961	-0.152668	-0.0864345	0.183657	0.401902	0.101254	0.237997	0.155043	0.283571	-0.062258	-0.078435	0.101059	0.00310146	0.23726	0.205332
48	-0.204	-0.868609	-0.433224	-0.206951	0.394718	-0.0558942	0.42049	0.153885	0.479144	-0.00223789	0.288927	-0.919558	1.11783	0.13195	1.06872	0.132656	0.47588	0.167283	0	0.302088	0.330935	0.000561021	0.209469	0.291199	0.471116	-0.300334	0.821494	0.0647608	0.666752	0.0815129	1.20053	0.479275	0.667212	-0.251996	-0.076413	-0.167072	-0.0741214	0.191102	0.425348	0.123107	0.251326	0.171309	0.341066	-0.0683263	-0.105338	0.0924411	0.016048	0.282123	0.21782
49	-0.202	-0.867688	-0.397235	-0.17716	0.407428	-0.0453068	0.478504	0.169597	0.50799	-0.0427582	0.284489	-0.929096	1.10821	0.122344	1.01026	0.051464	0.488238	0.20334	0	0.369886	0.398381	0.0283359	0.227785	0.343959	0.538887	-0.294494	0.87528	0.0076702	0.705501	0.0975467	1.21971	0.358036	0.651591	-0.27395	-0.13253	-0.185428	-0.0475229	0.202164	0.456539	0.149092	0.269785	0.181136	0.390952	-0.076763	-0.129721	0.0740793	0.0372386	0.318179	0.231656
50	-0.2	-0.862327	-0.372141	-0.153208	0.407827	-0.0172139	0.548064	0.205489	0.548625	-0.0419604	0.296536	-0.933157	1.09137	0.108557	0.934321	0.0020765	0.504728	0.241133	0	0.439647	0.476399	0.0620778	0.246949	0.410254	0.616123	-0.283478	0.918961	-0.0325347	0.751298	0.10014	1.22259	0.244985	0.621182	-0.277882	-0.187903	-0.206727	-0.00985036	0.217085	0.494294	0.178942	0.293667	0.18486	0.431446	-0.08623	-0.147233	0.048636	0.0662749	0.34447	0.246162
51	-0.198	-0.856574	-0.360262	-0.138886	0.394665	0.0280709	0.623571	0.260799	0.599653	0.00285229	0.327883	-0.932668	1.06822	0.0909172	0.852433	-0.0139357	0.526033	0.278688	0	0.506911	0.561882	0.100237	0.265619	0.48706	0.698107	-0.269645	0.950142	-0.0514446	0.799567	0.0872769	1.21083	0.145267	0.580757	-0.262318	-0.234008	-0.229416	0.0344886	0.235988	0.537022	0.212202	0.322783	0.182959	0.461189	-0.0952655	-0.15366	0.0195258	0.102166	0.360602	0.260413
52	-0.196	-0.855881	-0.363609	-0.137165	0.367158	0.088545	0.698721	0.332282	0.658066	0.0893062	0.378442	-0.929212	1.03903	0.0694946	0.777369	0.00115394	0.551566	0.314122	0	0.567267	0.650128	0.14086	0.282485	0.569861	0.779245	-0.255323	0.966701	-0.0469549	0.844933	0.0580318	1.1868	0.0621362	0.535708	-0.228106	-0.263276	-0.251447	0.0805286	0.25875	0.582732	0.247982	0.356222	0.175497	0.47891	-0.102299	-0.145551	-0.0096411	0.143296	0.366501	0.273228
53	-0.194	-0.865907	-0.383758	-0.149823	0.325241	0.160574	0.767188	0.414453	0.71943	0.210122	0.444979	-0.92467	1.00369	0.0441832	0.720934	0.0418254	0.579413	0.345745	0	0.616639	0.735081	0.18168	0.296378	0.652926	0.853517	-0.242558	0.96711	-0.019485	0.882057	0.0128769	1.15317	-0.00293648	0.491624	-0.178162	-0.270162	-0.270431	0.123403	0.284892	0.629113	0.284827	0.392243	0.16182	0.483215	-0.105723	-0.120743	-0.0356228	0.187475	0.362279	0.283234
54	-0.192	-0.891068	-0.421567	-0.177143	0.269812	0.239112	0.823314	0.500056	0.77826	0.353716	0.521317	-0.920832	0.962113	0.0149988	0.691935	0.100164	0.606522	0.372126	0	0.651557	0.809787	0.22024	0.306362	0.729733	0.914996	-0.23292	0.950789	0.0280302	0.906472	-0.046131	1.11268	-0.0499439	0.453913	-0.117031	-0.25193	-0.283893	0.158936	0.313522	0.673671	0.320725	0.428355	0.140571	0.472569	-0.104027	-0.0786973	-0.0560022	0.232093	0.348209	0.288989
55	-0.19	-0.93324	-0.476812	-0.217736	0.202872	0.318101	0.862702	0.580785	0.82859	0.505303	0.599067	-0.919037	0.914713	-0.0175116	0.694766	0.166897	0.629149	0.392156	0	0.669397	0.867083	0.254055	0.311805	0.793541	0.958398	-0.227383	0.918398	0.0904044	0.915263	-0.115327	1.06808	-0.0798797	0.427438	-0.0502769	-0.209062	-0.289564	0.184117	0.343323	0.713912	0.353245	0.461549	0.109961	0.445473	-0.0960003	-0.0206041	-0.0694623	0.274402	0.324785	0.289148
56	-0.188	-0.991006	-0.547874	-0.268527	0.127548	0.391022	0.88264	0.648205	0.864716	0.648596	0.668921	-0.919896	0.86275	-0.0519496	0.728877	0.232563	0.643539	0.405093	0	0.668605	0.900484	0.280798	0.31241	0.838084	0.979633	-0.226317	0.871983	0.160731	0.907482	-0.189607	1.02218	-0.0942032	0.416177	0.016253	-0.145222	-0.285676	0.197409	0.372582	0.747547	0.37975	0.488631	0.0681985	0.400789	-0.080948	0.050715	-0.0758497	0.311838	0.292777	0.282642
57	-0.186	-1.05967	-0.631585	-0.324945	0.0479961	0.451545	0.882302	0.694808	0.882005	0.768007	0.722308	-0.923128	0.808481	-0.0860011	0.789178	0.288713	0.646741	0.41059	0	0.648871	0.905179	0.298494	0.308221	0.858301	0.976298	-0.22958	0.814915	0.23115	0.884266	-0.262795	0.978011	-0.0943335	0.422879	0.0771941	-0.0667311	-0.271208	0.198844	0.399271	0.772694	0.397646	0.506621	0.0139308	0.33812	-0.0589016	0.131073	-0.0760442	0.342325	0.253236	0.268868
58	-0.184	-1.13199	-0.723338	-0.381336	-0.0308154	0.494187	0.862721	0.715019	0.877629	0.85103	0.753027	-0.927545	0.755093	-0.116675	0.867203	0.32901	0.637365	0.408717	0	0.611224	0.878917	0.305688	0.299617	0.850994	0.948006	-0.236684	0.751642	0.293778	0.848665	-0.328206	0.938846	-0.0813002	0.448784	0.12835	0.0184094	-0.246054	0.189905	0.421178	0.788061	0.404649	0.51314	-0.053382	0.258152	-0.0307616	0.215302	-0.0716787	0.36449	0.207421	0.247839
59	-0.182	-1.19948	-0.817437	-0.431576	-0.10342	0.514868	0.826536	0.705973	0.851028	0.890273	0.758407	-0.931197	0.706409	-0.140765	0.952726	0.35002	0.616057	0.399932	0	0.557981	0.822558	0.301563	0.287282	0.81526	0.896478	-0.246974	0.687284	0.341662	0.805201	-0.379358	0.90802	-0.0556469	0.493436	0.167155	0.101813	-0.21111	0.173202	0.436095	0.793085	0.399046	0.506755	-0.133212	0.162891	0.00167989	0.297723	-0.0647686	0.377782	0.156691	0.220285
60	-0.18	-1.25392	-0.907676	-0.469845	-0.164274	0.511303	0.777592	0.667865	0.803991	0.884599	0.739672	-0.93166	0.666428	-0.155368	1.03542	0.351532	0.585548	0.385041	0	0.492554	0.740114	0.286006	0.272162	0.752631	0.825352	-0.259768	0.627138	0.369622	0.759237	-0.41074	0.888537	-0.0176094	0.554645	0.192816	0.176082	-0.168254	0.152014	0.442036	0.787993	0.379914	0.487204	-0.223856	0.0557138	0.0358756	0.372713	-0.0573036	0.382484	0.10238	0.187672
61	-0.178	-1.28872	-0.988062	-0.491449	-0.208279	0.483189	0.720431	0.60382	0.740346	0.839066	0.701494	-0.926449	0.638794	-0.15832	1.10622	0.336297	0.550268	0.365132	0	0.419127	0.638249	0.259615	0.255403	0.666888	0.739733	-0.274418	0.576152	0.374833	0.716247	-0.418529	0.88251	0.0325063	0.628589	0.206123	0.236012	-0.120236	0.12976	0.437461	0.773782	0.347263	0.455467	-0.322462	-0.0587887	0.0688074	0.435311	-0.0508583	0.379624	0.0457102	0.152107
62	-0.176	-1.30005	-1.05358	-0.493536	-0.231367	0.432185	0.659794	0.519312	0.665352	0.763683	0.650898	-0.913462	0.626293	-0.148412	1.15808	0.309247	0.515609	0.341503	0	0.342258	0.525351	0.223673	0.238268	0.563595	0.645574	-0.290259	0.538403	0.35709	0.681131	-0.401138	0.890607	0.0938718	0.7101	0.209046	0.279381	-0.0704725	0.109515	0.421446	0.752077	0.30206	0.413638	-0.425184	-0.175147	0.0973558	0.48181	-0.0462916	0.37079	-0.0122544	0.11613
63	-0.174	-1.28741	-1.10084	-0.475552	-0.231099	0.361716	0.600165	0.421283	0.584952	0.671331	0.595889	-0.891401	0.630446	-0.125397	1.18633	0.276358	0.48704	0.315587	0	0.266474	0.410374	0.180087	0.222023	0.449453	0.549024	-0.306492	0.51663	0.318701	0.657665	-0.359485	0.911674	0.164743	0.793116	0.204293	0.307165	-0.0227549	0.0935977	0.393786	0.724892	0.246129	0.364622	-0.527417	-0.28749	0.11867	0.510202	-0.0436293	0.357846	-0.0706106	0.0824114
64	-0.172	-1.25375	-1.12854	-0.439365	-0.207132	0.276635	0.54543	0.317166	0.505043	0.575356	0.544098	-0.86007	0.651264	-0.0898541	1.18862	0.2434	0.469249	0.288864	0	0.19592	0.301699	0.131304	0.207808	0.331583	0.45582	-0.322055	0.511906	0.264031	0.648162	-0.296934	0.942684	0.242227	0.871279	0.194989	0.323139	0.0191018	0.0833221	0.354997	0.69431	0.181923	0.311683	-0.624112	-0.390103	0.130471	0.520393	-0.042212	0.342607	-0.12858	0.0533721
65	-0.17	-1.20497	-1.13743	-0.389049	-0.161439	0.182777	0.498649	0.213992	0.430907	0.487378	0.501727	-0.820489	0.687208	-0.0430564	1.16482	0.21484	0.465502	0.262762	0	0.134078	0.206222	0.0801652	0.19652	0.216862	0.37085	-0.33557	0.523547	0.198793	0.653369	-0.218903	0.979058	0.322273	0.938639	0.184513	0.332965	0.0516352	0.0789143	0.306246	0.66216	0.112225	0.257945	-0.71014	-0.477997	0.131256	0.514125	-0.0411164	0.326505	-0.185462	0.0307891
66	-0.168	-1.14904	-1.13004	-0.330426	-0.0981668	0.0864638	0.461985	0.11776	0.366861	0.41577	0.472924	-0.774792	0.735367	0.0130687	1.11686	0.193129	0.477296	0.238545	0	0.0835921	0.128838	0.0297182	0.188736	0.111392	0.2979	-0.345408	0.549326	0.129219	0.672566	-0.132184	1.01532	0.39993	0.990344	0.176449	0.342977	0.0720842	0.0796258	0.249215	0.629768	0.0398362	0.205934	-0.780702	-0.547426	0.120409	0.494634	-0.0397417	0.310342	-0.24059	0.0154501
67	-0.166	-1.09483	-1.11006	-0.270403	-0.0231412	-0.00599038	0.436737	0.0331544	0.316148	0.365088	0.459645	-0.725902	0.791827	0.0759147	1.04865	0.178549	0.504335	0.217216	0	0.0461919	0.0723561	-0.0170184	0.184698	0.0201896	0.239625	-0.349849	0.585957	0.0613057	0.703815	-0.0440959	1.04596	0.469836	1.02322	0.174507	0.358926	0.0786603	0.084005	0.185961	0.597848	-0.0326893	0.157284	-0.83175	-0.596262	0.0982377	0.466132	-0.0383574	0.294167	-0.293306	0.00694998
68	-0.164	-1.05079	-1.08166	-0.216144	0.0569006	-0.0887006	0.423481	-0.0363781	0.281019	0.336466	0.461924	-0.677048	0.852173	0.142212	0.965895	0.169624	0.544768	0.199456	0	0.0227179	0.0378158	-0.0572861	0.184367	-0.0529136	0.197681	-0.347302	0.6297	0.000275177	0.744315	0.0384178	1.0664	0.526907	1.0361	0.182278	0.384917	0.070708	0.0902666	0.118781	0.566543	-0.103212	0.112647	-0.860371	-0.62417	0.0659395	0.433208	-0.0383982	0.277325	-0.342953	0.00369187
69	-0.162	-1.02362	-1.04901	-0.174108	0.135174	-0.156547	0.422237	-0.0883033	0.262925	0.328713	0.47838	-0.631223	0.912027	0.208182	0.875784	0.163986	0.595623	0.1856	0	0.0132196	0.0250541	-0.0887801	0.187505	-0.105194	0.172966	-0.336517	0.676962	-0.0496708	0.790784	0.109591	1.07369	0.567064	1.02983	0.202806	0.422698	0.0487472	0.0966721	0.0501126	0.535595	-0.170067	0.0718185	-0.865102	-0.632559	0.025486	0.40025	-0.0423609	0.258643	-0.388869	0.00310485
70	-0.16	-1.01727	-1.0158	-0.14903	0.205646	-0.20541	0.432628	-0.120595	0.262707	0.339653	0.506752	-0.590671	0.967554	0.269875	0.78654	0.159413	0.653324	0.175667	0	0.0170957	0.0333118	-0.109785	0.193763	-0.134885	0.165861	-0.316754	0.724731	-0.085354	0.839863	0.165433	1.06709	0.587881	1.00693	0.238059	0.471392	0.0144115	0.101841	-0.0175662	0.50457	-0.232045	0.0339903	-0.846157	-0.624354	-0.0205674	0.370956	-0.0532931	0.236722	-0.430411	0.00202574
71	-0.158	-1.03229	-0.985048	-0.143036	0.263636	-0.232325	0.453958	-0.131441	0.280704	0.367236	0.54426	-0.556504	1.01588	0.32366	0.706876	0.15476	0.714208	0.169411	0	0.0332398	0.0616925	-0.119252	0.202732	-0.141041	0.176395	-0.287867	0.770803	-0.104471	0.888433	0.204063	1.04814	0.588995	0.971144	0.288455	0.527705	-0.029692	0.104937	-0.0818316	0.473062	-0.288341	-0.00193637	-0.805534	-0.603657	-0.069316	0.347978	-0.0740027	0.210248	-0.467004	-0.00284492
72	-0.156	-1.06569	-0.958831	-0.155147	0.30619	-0.235568	0.485202	-0.119175	0.316743	0.410051	0.587782	-0.52851	1.05533	0.366807	0.645407	0.150515	0.774935	0.166395	0	0.0601631	0.109352	-0.116838	0.213957	-0.123483	0.204274	-0.250291	0.813779	-0.105408	0.933839	0.225751	1.02052	0.5722	0.926818	0.352591	0.586531	-0.0801844	0.105718	-0.14044	0.440842	-0.338507	-0.0370676	-0.747012	-0.575338	-0.117736	0.332735	-0.106214	0.178291	-0.498248	-0.0144965
73	-0.154	-1.1114	-0.938135	-0.18136	0.3322	-0.214703	0.524911	-0.0825023	0.370025	0.467172	0.633909	-0.505207	1.0855	0.397985	0.610011	0.148843	0.832767	0.166068	0	0.0960825	0.175395	-0.102911	0.226904	-0.0828435	0.248774	-0.204945	0.852877	-0.0871187	0.973967	0.23272	0.98945	0.541186	0.87845	0.427256	0.641847	-0.133173	0.104476	-0.191473	0.40791	-0.382421	-0.0722905	-0.675974	-0.544579	-0.16287	0.325377	-0.149918	0.140535	-0.524047	-0.0352214
74	-0.152	-1.16122	-0.922769	-0.215343	0.342292	-0.170615	0.571097	-0.0209344	0.438983	0.537462	0.679049	-0.484138	1.10705	0.417523	0.607086	0.153119	0.885697	0.167827	0	0.138974	0.258556	-0.0785291	0.24094	-0.0206983	0.308545	-0.153085	0.887637	-0.04915	1.00726	0.228731	0.960939	0.50099	0.830303	0.507765	0.687726	-0.184563	0.101912	-0.233497	0.374485	-0.420254	-0.108114	-0.599037	-0.516381	-0.201971	0.324895	-0.203086	0.0974301	-0.544732	-0.0663107
75	-0.15	-1.2061	-0.911444	-0.249605	0.338482	-0.105524	0.621174	0.064654	0.521171	0.618673	0.719652	-0.462376	1.1212	0.427291	0.640679	0.167074	0.932456	0.171059	0	0.186601	0.356784	-0.0453932	0.255305	0.0602639	0.381398	-0.0962053	0.917598	0.00816962	1.0327	0.218539	0.940797	0.457285	0.786146	0.588568	0.719318	-0.230422	0.0989993	-0.265698	0.340952	-0.452421	-0.144573	-0.523484	-0.495044	-0.23261	0.329349	-0.261831	0.0502638	-0.561107	-0.10785
76	-0.148	-1.23759	-0.902056	-0.276861	0.32363	-0.0229842	0.671994	0.171537	0.613255	0.706713	0.752576	-0.437145	1.12917	0.430246	0.711597	0.193783	0.972433	0.175169	0	0.236532	0.466888	-0.00576235	0.269122	0.156107	0.464158	-0.035991	0.942026	0.0834399	1.04982	0.207253	0.933645	0.415629	0.749061	0.664068	0.733631	-0.267353	0.0968477	-0.287996	0.307823	-0.479508	-0.18118	-0.456538	-0.483693	-0.25278	0.33621	-0.320959	0.00115767	-0.57441	-0.158636
77	-0.146	-1.24918	-0.892165	-0.291291	0.300804	0.0722063	0.720011	0.294877	0.711111	0.795385	0.775513	-0.406443	1.13156	0.429749	0.816714	0.234762	1.00555	0.179584	0	0.286169	0.584356	0.0376782	0.28142	0.261623	0.55265	0.0256495	0.959764	0.173913	1.05873	0.199676	0.942087	0.380787	0.7213	0.729493	0.729986	-0.292847	0.0965754	-0.301091	0.275705	-0.502182	-0.216942	-0.404583	-0.483918	-0.261012	0.342786	-0.374809	-0.0470105	-0.586168	-0.216232
78	-0.144	-1.23727	-0.879611	-0.289442	0.272641	0.17421	0.761562	0.427799	0.810027	0.876758	0.787369	-0.369518	1.1279	0.428872	0.94871	0.289378	1.03211	0.183757	0	0.332816	0.703423	0.0819999	0.291184	0.370485	0.641851	0.0865555	0.969219	0.275364	1.06011	0.199676	0.966217	0.356221	0.704187	0.781661	0.710068	-0.305536	0.0991704	-0.306453	0.245296	-0.521098	-0.250419	-0.372435	-0.49558	-0.256497	0.346685	-0.41822	-0.0907842	-0.597994	-0.277174
79	-0.142	-1.20166	-0.863153	-0.270637	0.240872	0.276522	0.793215	0.561857	0.904987	0.94218	0.788515	-0.327095	1.11652	0.429824	1.09643	0.354719	1.05265	0.187187	0	0.373802	0.817424	0.124266	0.297427	0.475622	0.726217	0.144346	0.968486	0.38219	1.0552	0.209682	1.00355	0.343788	0.698105	0.819482	0.677612	-0.305317	0.105331	-0.306202	0.217361	-0.5368	-0.279826	-0.362776	-0.516831	-0.239229	0.34623	-0.447444	-0.126435	-0.611335	-0.337293
80	-0.14	-1.14552	-0.842991	-0.236865	0.20611	0.37249	0.812129	0.687825	0.991011	0.983736	0.780865	-0.281298	1.09468	0.433657	1.24593	0.425964	1.06779	0.189447	0	0.406677	0.919368	0.161795	0.299297	0.569797	0.800149	0.196542	0.955555	0.487775	1.04565	0.230374	1.04938	0.343694	0.702543	0.84408	0.637844	-0.293293	0.115295	-0.302886	0.192702	-0.549629	-0.30317	-0.375815	-0.544335	-0.210118	0.340759	-0.460799	-0.150407	-0.627216	-0.392124
81	-0.138	-1.07476	-0.821006	-0.192243	0.167981	0.455919	0.816367	0.796693	1.06351	0.995852	0.767745	-0.235305	1.05906	0.440258	1.38203	0.497172	1.0781	0.190244	0	0.429444	1.00265	0.192419	0.296186	0.646313	0.858521	0.240764	0.92859	0.585072	1.03328	0.260628	1.09751	0.354677	0.716213	0.858558	0.596817	-0.271564	0.128693	-0.299132	0.172106	-0.559612	-0.318394	-0.409192	-0.573633	-0.171011	0.330771	-0.458892	-0.159842	-0.645996	-0.437332
82	-0.136	-0.997227	-0.800596	-0.142208	0.125567	0.521666	0.805096	0.880667	1.11857	0.976581	0.753489	-0.192833	1.00642	0.448651	1.49029	0.562293	1.08394	0.189461	0	0.440789	1.06174	0.21467	0.287842	0.699727	0.897191	0.274933	0.886279	0.667316	1.01973	0.297717	1.14113	0.37438	0.737206	0.867471	0.560748	-0.242871	0.144457	-0.297218	0.156287	-0.566358	-0.323524	-0.45813	-0.599596	-0.124565	0.31791	-0.444337	-0.153085	-0.667172	-0.469096
83	-0.134	-0.921647	-0.78612	-0.0926196	0.0780687	0.566105	0.778641	0.933959	1.1532	0.928102	0.742714	-0.157585	0.934435	0.457488	1.5589	0.61611	1.08543	0.187177	0	0.440236	1.09271	0.22787	0.274434	0.726404	0.913375	0.297447	0.828227	0.728739	1.00609	0.337741	1.17378	0.399816	0.763182	0.87616	0.535402	-0.210178	0.160812	-0.298639	0.145826	-0.568977	-0.316813	-0.515833	-0.616901	-0.0739475	0.304776	-0.42104	-0.130027	-0.689285	-0.484414
84	-0.132	-0.856547	-0.782039	-0.0489344	0.0254785	0.587411	0.738379	0.953215	1.16534	0.856183	0.739265	-0.132744	0.842455	0.465621	1.58024	0.654851	1.08231	0.18365	0	0.428198	1.09339	0.232112	0.256552	0.724823	0.90583	0.3073	0.755352	0.765178	0.992555	0.376188	1.19017	0.427836	0.791595	0.890003	0.525573	-0.176256	0.175403	-0.303769	0.141135	-0.566084	-0.296889	-0.574114	-0.620499	-0.022432	0.294598	-0.393244	-0.0921992	-0.709973	-0.481309
85	-0.13	-0.809207	-0.791951	-0.0155316	-0.0309047	0.585609	0.686502	0.937542	1.15376	0.76871	0.744998	-0.120555	0.732171	0.472589	1.55184	0.676383	1.07394	0.17925	0	0.40589	1.06332	0.228143	0.235148	0.695573	0.874822	0.304175	0.670194	0.774487	0.978209	0.40857	1.18673	0.455547	0.819884	0.913686	0.534713	-0.143339	0.185552	-0.311714	0.142428	-0.555906	-0.26291	-0.62422	-0.606049	0.0269971	0.290782	-0.364627	-0.0425883	-0.726192	-0.458937
86	-0.128	-0.784758	-0.817759	0.00474811	-0.0882894	0.562429	0.625727	0.888225	1.11793	0.673761	0.758755	-0.122037	0.607868	0.478889	1.47654	0.680078	1.05921	0.174365	0	0.375145	1.00341	0.217195	0.21141	0.641101	0.821931	0.288505	0.577024	0.756728	0.961055	0.431023	1.16193	0.480622	0.845619	0.950562	0.564729	-0.112933	0.188668	-0.320411	0.14971	-0.53651	-0.214725	-0.657781	-0.570305	0.0719207	0.296391	-0.337679	0.0147591	-0.734577	-0.417635
87	-0.126	-0.785559	-0.85915	0.0108447	-0.142585	0.521006	0.559038	0.808301	1.05785	0.57787	0.775928	-0.136816	0.476211	0.485943	1.36173	0.666537	1.03657	0.169312	0	0.338184	0.915595	0.20079	0.186633	0.565289	0.749781	0.261535	0.481678	0.714133	0.938332	0.440821	1.11624	0.501528	0.866576	1.00221	0.615906	-0.0857771	0.182718	-0.326952	0.162764	-0.506128	-0.153026	-0.667803	-0.511468	0.110602	0.313593	-0.31354	0.0752234	-0.731913	-0.358912
88	-0.124	-0.810994	-0.913501	0.00349756	-0.188932	0.465475	0.489509	0.702128	0.974172	0.484958	0.788873	-0.16313	0.345549	0.495714	1.21804	0.637325	1.0042	0.164273	0	0.297384	0.802568	0.180563	0.162094	0.472988	0.661775	0.225342	0.391074	0.650843	0.907104	0.436759	1.05186	0.517646	0.880776	1.06822	0.686901	-0.0619629	0.166689	-0.328077	0.181119	-0.463556	-0.0794757	-0.649604	-0.429497	0.141963	0.343146	-0.292285	0.134098	-0.715677	-0.285433
89	-0.122	-0.857698	-0.976187	-0.0149613	-0.222435	0.400511	0.420217	0.574985	0.868314	0.396051	0.788146	-0.198001	0.224894	0.510054	1.05757	0.594731	0.960317	0.159267	0	0.255076	0.667675	0.15808	0.138982	0.369539	0.561875	0.182782	0.312449	0.572407	0.864988	0.419338	0.972432	0.529268	0.886542	1.14627	0.774718	-0.0411331	0.14091	-0.320734	0.203987	-0.408546	0.0032182	-0.601601	-0.326371	0.165477	0.383999	-0.273519	0.187007	-0.684567	-0.20099
90	-0.12	-0.92011	-1.0412	-0.0410347	-0.238944	0.330842	0.354175	0.432702	0.742774	0.309578	0.764236	-0.237554	0.122842	0.529916	0.892271	0.541442	0.903578	0.15416	0	0.213356	0.514873	0.134693	0.118352	0.26034	0.454409	0.137321	0.252446	0.485106	0.810841	0.390757	0.882654	0.537442	0.882625	1.2323	0.874672	-0.02271	0.107148	-0.302599	0.230178	-0.34212	0.0913057	-0.5258	-0.206241	0.181029	0.4331	-0.257039	0.230233	-0.638961	-0.110442
91	-0.118	-0.991199	-1.10194	-0.0706752	-0.23572	0.260783	0.294256	0.281288	0.601335	0.222049	0.709383	-0.277437	0.0466539	0.554669	0.732722	0.480113	0.833605	0.148686	0	0.173935	0.348737	0.111396	0.101104	0.150452	0.343889	0.0927396	0.216244	0.395153	0.745251	0.354693	0.788036	0.543689	0.868426	1.32089	0.980413	-0.00609039	0.0684464	-0.272478	0.25803	-0.266722	0.180118	-0.427853	-0.0753786	0.188781	0.485513	-0.243314	0.260939	-0.581162	-0.0195874
92	-0.116	-1.06317	-1.15201	-0.100001	-0.21188	0.193847	0.243094	0.126621	0.449192	0.129026	0.619158	-0.313272	0.0016397	0.581735	0.587474	0.412954	0.751472	0.142488	0	0.138025	0.174482	0.0887294	0.0879701	0.0443118	0.234857	0.0527107	0.206909	0.30796	0.670743	0.315914	0.694641	0.549687	0.844305	1.40568	1.08414	0.00921218	0.0287281	-0.230536	0.2854	-0.186142	0.264327	-0.316614	0.0581471	0.189077	0.534881	-0.233635	0.277267	-0.515352	0.0651119
93	-0.114	-1.12807	-1.18587	-0.125968	-0.168553	0.132503	0.202974	-0.0256927	0.292952	0.0264909	0.493621	-0.341076	-0.00914951	0.606746	0.462964	0.341583	0.660129	0.135164	0	0.106302	-0.0019743	0.0667465	0.079497	-0.0543851	0.131759	0.0203269	0.225078	0.227657	0.591716	0.279775	0.608815	0.557078	0.811848	1.47991	1.17713	0.023471	-0.00774997	-0.178347	0.309771	-0.105216	0.338326	-0.203213	0.185087	0.182364	0.574207	-0.229893	0.278334	-0.447195	0.136953
94	-0.112	-1.17834	-1.19923	-0.146827	-0.108757	0.0781347	0.175758	-0.170228	0.140491	-0.0874348	0.337971	-0.357601	0.0150297	0.624281	0.363825	0.267321	0.564642	0.126354	0	0.0789721	-0.173895	0.0450856	0.0760399	-0.142623	0.0388851	-0.00233127	0.269003	0.156987	0.514125	0.251667	0.536844	0.567464	0.773986	1.537	1.25055	0.0366821	-0.0369882	-0.118774	0.328465	-0.0293292	0.396715	-0.0997825	0.295859	0.169155	0.596821	-0.234085	0.264097	-0.383149	0.189561
95	-0.11	-1.20723	-1.18919	-0.162243	-0.0370569	0.031196	0.162838	-0.301491	0.000651781	-0.210752	0.162588	-0.360567	0.0727465	0.629079	0.293388	0.19191	0.472132	0.115827	0	0.0559281	-0.333645	0.0231419	0.0777581	-0.217854	-0.039658	-0.0144676	0.334876	0.0975827	0.444955	0.236483	0.484546	0.582555	0.734839	1.57118	1.29661	0.0485267	-0.0557788	-0.055698	0.338947	0.03619	0.434807	-0.0180179	0.381495	0.150008	0.597374	-0.24772	0.235175	-0.329564	0.217521
96	-0.108	-1.20935	-1.15409	-0.173064	0.0409556	-0.00848261	0.165086	-0.413672	-0.117261	-0.336383	-0.0176709	-0.348774	0.16065	0.617494	0.254095	0.118377	0.391282	0.103582	0	0.0369502	-0.472784	0.000317122	0.0846066	-0.277764	-0.100003	-0.0166052	0.417324	0.0504699	0.391508	0.238147	0.456794	0.604331	0.699286	1.57816	1.30966	0.058373	-0.0621077	0.00637395	0.339153	0.086703	0.449109	0.0322249	0.434568	0.125523	0.572669	-0.271291	0.192663	-0.291745	0.216997
97	-0.106	-1.1812	-1.0933	-0.180837	0.119265	-0.0413273	0.182799	-0.500632	-0.204219	-0.452066	-0.184935	-0.322122	0.273788	0.588797	0.247617	0.0516853	0.331393	0.0899076	0	0.0218924	-0.582466	-0.0237138	0.0963173	-0.320134	-0.138661	-0.0103691	0.509997	0.0165916	0.36058	0.259245	0.457039	0.635052	0.672315	1.55574	1.28721	0.0653404	-0.055378	0.0627899	0.327784	0.118835	0.437713	0.0441105	0.449955	0.096353	0.522216	-0.30397	0.138016	-0.273132	0.186223
98	-0.104	-1.1216	-1.00721	-0.187227	0.19208	-0.0676896	0.215614	-0.556217	-0.252363	-0.541587	-0.320455	-0.281548	0.405953	0.545941	0.274614	-0.00115839	0.301114	0.0753884	0	0.0108005	-0.6542	-0.0487827	0.112372	-0.342885	-0.152778	0.00192018	0.606192	-0.0028639	0.357598	0.300774	0.486849	0.677034	0.658301	1.50426	1.2305	0.0684445	-0.0364446	0.109285	0.304508	0.130922	0.400532	0.0146591	0.425377	0.0632211	0.448438	-0.343548	0.0730353	-0.274723	0.1258
99	-0.102	-1.032	-0.897317	-0.193511	0.254465	-0.0876307	0.262424	-0.574948	-0.255969	-0.587214	-0.407104	-0.228926	0.550027	0.495492	0.334219	-0.0316771	0.307047	0.0608564	0	0.00393661	-0.68088	-0.0741145	0.131978	-0.344326	-0.140494	0.0177307	0.699476	-0.00644544	0.385854	0.362009	0.545566	0.732198	0.660376	1.42677	1.14465	0.0668132	-0.00746927	0.1425	0.270054	0.123269	0.339365	-0.0548452	0.361643	0.0269428	0.356521	-0.386619	-5.6944e-05	-0.294825	0.0387482
100	-0.1	-0.916496	-0.766645	-0.200231	0.302875	-0.100872	0.321329	-0.55291	-0.212302	-0.572806	-0.431858	-0.166922	0.698338	0.446656	0.423513	-0.0311152	0.352545	0.0472878	0	0.00171061	-0.657914	-0.0983538	0.154077	-0.323542	-0.101327	0.0347609	0.784292	0.00726317	0.445928	0.440514	0.630182	0.80152	0.68003	1.32883	1.03814	0.0599368	0.0283719	0.160418	0.226188	0.0981926	0.257777	-0.158911	0.262605	-0.0115332	0.253904	-0.428934	-0.0785157	-0.329175	-0.0697094
101	-0.098	-0.781506	-0.620044	-0.207087	0.335513	-0.10691	0.389647	-0.488649	-0.122225	-0.486903	-0.387816	-0.0988434	0.843058	0.409604	0.537263	0.00801022	0.436956	0.0356763	0	0.00454351	-0.584197	-0.119736	0.177379	-0.280804	-0.036499	0.0512508	0.856464	0.039144	0.535391	0.532289	0.735516	0.884543	0.717022	1.21797	0.921814	0.0478886	0.0672916	0.162645	0.175579	0.0598017	0.160792	-0.288387	0.134816	-0.0510602	0.149466	-0.465849	-0.159013	-0.371413	-0.192585
102	-0.096	-0.635183	-0.46432	-0.213041	0.352448	-0.105248	0.463982	-0.383829	0.00957267	-0.325118	-0.275364	-0.0284385	0.976674	0.393517	0.668134	0.0903457	0.555484	0.0268987	0	0.0126929	-0.462697	-0.136366	0.200446	-0.217888	0.0508796	0.0661278	0.913515	0.0890181	0.648824	0.632061	0.854745	0.979099	0.769573	1.10285	0.807503	0.0314564	0.105354	0.15046	0.121572	0.0135256	0.0544423	-0.431477	-0.0130729	-0.0901914	0.052485	-0.49282	-0.237681	-0.413884	-0.321739
103	-0.094	-0.486707	-0.307944	-0.216613	0.355452	-0.0956531	0.540363	-0.243491	0.174786	-0.0914043	-0.102276	0.0403368	1.09253	0.404789	0.807384	0.216456	0.699687	0.0215949	0	0.026074	-0.300525	-0.146549	0.221796	-0.13821	0.15584	0.0790039	0.95469	0.155254	0.778187	0.733701	0.9802	1.08131	0.83479	0.992331	0.70639	0.0121454	0.138934	0.126638	0.0678654	-0.0345796	-0.0547846	-0.575157	-0.17115	-0.127067	-0.0284604	-0.505899	-0.310288	-0.448658	-0.448587
104	-0.092	-0.345505	-0.160335	-0.216273	0.347621	-0.0783809	0.614448	-0.0758464	0.362147	0.201967	0.117262	0.103601	1.18542	0.445723	0.945896	0.382133	0.858484	0.0200755	0	0.0441083	-0.10843	-0.149095	0.240013	-0.0467122	0.271811	0.0900619	0.980688	0.23462	0.913536	0.830734	1.10429	1.18589	0.909157	0.894526	0.627601	-0.00795838	0.165106	0.0950228	0.0181541	-0.0786439	-0.160532	-0.706785	-0.329196	-0.159363	-0.0864595	-0.502183	-0.372541	-0.468627	-0.564806
105	-0.09	-0.220467	-0.0307714	-0.210858	0.33285	-0.0542851	0.681779	0.108366	0.55843	0.535646	0.364512	0.157852	1.25211	0.513888	1.07529	0.578383	1.01943	0.0222649	0	0.0656261	0.100168	-0.143543	0.253852	0.0504667	0.39108	0.0998811	0.993169	0.322401	1.04403	0.916878	1.22038	1.28655	0.988962	0.815974	0.577183	-0.0264471	0.1819	0.0599614	-0.024255	-0.113778	-0.257112	-0.815632	-0.477637	-0.184387	-0.116953	-0.48018	-0.420464	-0.468472	-0.662971
106	-0.088	-0.119186	0.0728888	-0.199917	0.315249	-0.02482	0.738086	0.296853	0.749687	0.885407	0.618581	0.200269	1.29174	0.60221	1.18891	0.792095	1.17005	0.0276815	0	0.0888486	0.310492	-0.130274	0.262311	0.146509	0.505408	0.109243	0.994218	0.412777	1.15909	0.986584	1.32346	1.37657	1.07055	0.76109	0.557638	-0.0409327	0.188403	0.0256626	-0.0567694	-0.136696	-0.339924	-0.894042	-0.608331	-0.199358	-0.118054	-0.440027	-0.450781	-0.445356	-0.73706
107	-0.086	-0.0472739	0.145416	-0.183917	0.298587	0.00806402	0.779601	0.476934	0.922575	1.22496	0.858983	0.228959	1.30602	0.699812	1.28247	1.00729	1.29912	0.0354554	0	0.111464	0.507844	-0.110499	0.264682	0.234533	0.60672	0.118956	0.985939	0.499365	1.24962	1.03551	1.41047	1.44935	1.15039	0.731862	0.56799	-0.0494125	0.184715	-0.00438735	-0.0777388	-0.146055	-0.405684	-0.938047	-0.715108	-0.201832	-0.0905214	-0.383578	-0.461203	-0.399215	-0.782778
108	-0.084	-0.00781348	0.185082	-0.16425	0.285832	0.0420959	0.80338	0.636712	1.06559	1.52888	1.06796	0.243137	1.2991	0.793504	1.35436	1.20681	1.39769	0.044383	0	0.130792	0.679003	-0.0861422	0.260569	0.308228	0.687798	0.129708	0.970297	0.575858	1.30899	1.06096	1.4804	1.49896	1.22505	0.72784	0.604299	-0.0505927	0.171804	-0.0278673	-0.0865474	-0.142477	-0.452492	-0.947379	-0.794041	-0.190182	-0.0374361	-0.314316	-0.450588	-0.332661	-0.797724
109	-0.082	-0.00105627	0.193985	-0.143019	0.27883	0.0748912	0.807579	0.766135	1.17011	1.77527	1.23227	0.243193	1.27713	0.869734	1.40551	1.37412	1.46	0.0530147	0	0.144027	0.813386	-0.0596354	0.249896	0.362415	0.7429	0.141954	0.949193	0.636666	1.33374	1.06215	1.53406	1.52058	1.2912	0.746353	0.660475	-0.044109	0.151336	-0.0438529	-0.0835644	-0.128267	-0.479732	-0.92501	-0.843495	-0.164001	0.0363215	-0.237113	-0.418955	-0.250542	-0.781386
110	-0.08	-0.0244133	0.17771	-0.122672	0.278169	0.104167	0.791674	0.857833	1.23108	1.9479	1.34427	0.230673	1.24758	0.916653	1.43894	1.49521	1.48399	0.0597726	0	0.148523	0.903902	-0.0336659	0.232894	0.393499	0.76825	0.155834	0.924661	0.677505	1.32398	1.0404	1.57363	1.51106	1.3458	0.782906	0.72925	-0.0306102	0.125508	-0.0528099	-0.0699736	-0.106901	-0.487877	-0.876339	-0.863955	-0.124356	0.124712	-0.157802	-0.367353	-0.159241	-0.734994
111	-0.078	-0.0727743	0.144391	-0.105558	0.283245	0.127944	0.75657	0.907713	1.24734	2.03774	1.4023	0.208147	1.21833	0.925917	1.45904	1.56029	1.47142	0.0630931	0	0.142099	0.947448	-0.0108938	0.210079	0.399756	0.762352	0.171123	0.899031	0.695877	1.2832	0.999099	1.60221	1.46929	1.3865	0.831705	0.80315	-0.0116994	0.0969186	-0.0563565	-0.0475247	-0.0823815	-0.478216	-0.808177	-0.857683	-0.073801	0.221202	-0.0825719	-0.297646	-0.0658231	-0.661243
112	-0.076	-0.139112	0.103335	-0.093504	0.292514	0.144737	0.704591	0.915268	1.22156	2.04393	1.41042	0.178982	1.19667	0.893928	1.47064	1.56504	1.42764	0.0615889	0	0.123332	0.945036	0.00633123	0.182236	0.381484	0.726112	0.18725	0.87494	0.691405	1.21779	0.943389	1.62321	1.39659	1.41218	0.8863	0.875319	0.0102404	0.0684592	-0.0568494	-0.0182611	-0.0585375	-0.452567	-0.727646	-0.828178	-0.016137	0.319383	-0.0171921	-0.212261	0.0228548	-0.563934
113	-0.074	-0.215261	0.063477	-0.0874935	0.303883	0.153698	0.639324	0.883573	1.15976	1.97387	1.37755	0.147048	1.18843	0.822358	1.47809	1.51135	1.36083	0.054216	0	0.0918008	0.901539	0.0162226	0.150398	0.340947	0.662737	0.203369	0.855171	0.665935	1.13621	0.879717	1.63983	1.29688	1.42336	0.940306	0.940108	0.0323028	0.0431679	-0.0568792	0.0157163	-0.0384081	-0.41303	-0.64116	-0.779566	0.0440385	0.413493	0.0338276	-0.113973	0.100952	-0.447602
114	-0.072	-0.292721	0.0319732	-0.0874928	0.315175	0.154687	0.565341	0.818876	1.07053	1.84237	1.31592	0.116364	1.19722	0.71796	1.48449	1.4071	1.28092	0.0404229	0	0.048216	0.825021	0.0177406	0.115839	0.282132	0.577416	0.218505	0.842384	0.623358	1.04787	0.815152	1.65471	1.17659	1.42238	0.988172	0.993362	0.0513626	0.0240135	-0.0587832	0.0524149	-0.0238056	-0.361823	-0.553649	-0.715995	0.101913	0.498809	0.0680084	-0.0057773	0.164232	-0.31718
115	-0.07	-0.363335	0.0132495	-0.0924702	0.324554	0.148236	0.487808	0.729793	0.963953	1.66969	1.23923	0.0907596	1.2241	0.591726	1.49119	1.26521	1.19822	0.0202531	0	-0.00560429	0.725684	0.0106713	0.0800485	0.210275	0.476784	0.231732	0.83881	0.569119	0.96211	0.756629	1.66962	1.04422	1.41312	1.02586	1.03245	0.0644081	0.0135949	-0.0642657	0.090031	-0.0151386	-0.301224	-0.468171	-0.64119	0.153059	0.571897	0.0854113	0.109161	0.210346	-0.177737
116	-0.068	-0.419762	0.00869071	-0.100595	0.330861	0.135409	0.412021	0.626172	0.850382	1.47865	1.16044	0.0735876	1.26759	0.457521	1.49788	1.10176	1.12214	-0.00562835	0	-0.0669346	0.614545	-0.00441262	0.0446954	0.131207	0.36823	0.242351	0.846003	0.50946	0.887063	0.710223	1.68544	0.909629	1.40048	1.05134	1.05614	0.0688808	0.0137948	-0.0741848	0.126962	-0.0115068	-0.233596	-0.38593	-0.558211	0.193948	0.630741	0.0887275	0.227515	0.23882	-0.0342774
117	-0.066	-0.455749	0.017013	-0.109569	0.333781	0.117576	0.342912	0.517816	0.739268	1.2914	1.08994	0.0675143	1.32404	0.330329	1.50291	0.93393	1.06002	-0.0359987	0	-0.132498	0.502048	-0.026294	0.0115366	0.0506098	0.259116	0.250041	0.864649	0.450549	0.828854	0.680532	1.70226	0.783085	1.38951	1.06469	1.0645	0.0630002	0.0254609	-0.0885149	0.161769	-0.0110292	-0.161472	-0.306652	-0.46945	0.22232	0.674739	0.0828789	0.345791	0.250777	0.108395
118	-0.064	-0.46627	0.0351536	-0.117014	0.333852	0.096172	0.284546	0.413284	0.638174	1.12637	1.03422	0.0743952	1.38838	0.224329	1.50403	0.777743	1.01637	-0.0692298	0	-0.198915	0.396838	-0.0533238	-0.0177237	-0.02669	0.15602	0.254932	0.89445	0.397664	0.790973	0.670263	1.71966	0.674259	1.38462	1.068	1.0588	0.0460396	0.0481882	-0.106457	0.193111	-0.0113264	-0.0876507	-0.229191	-0.376843	0.237365	0.704581	0.0741711	0.460327	0.248512	0.24575
119	-0.062	-0.447655	0.0593811	-0.120854	0.332328	0.0724846	0.239688	0.318989	0.552115	0.996069	0.995309	0.095203	1.4549	0.151104	1.49901	0.646211	0.99259	-0.103504	0	-0.263153	0.304922	-0.0836598	-0.0416233	-0.0972588	0.0641045	0.25759	0.934087	0.3546	0.773989	0.680018	1.73695	0.591255	1.38888	1.06485	1.04145	0.0185185	0.080255	-0.126644	0.219664	-0.0100621	-0.0152717	-0.152211	-0.282221	0.239731	0.722	0.0691537	0.567305	0.235014	0.37353
120	-0.06	-0.397781	0.0863035	-0.119602	0.330928	0.0475179	0.209517	0.238701	0.483292	0.905942	0.971049	0.129972	1.51821	0.118261	1.48611	0.548002	0.987131	-0.137047	0	-0.322896	0.229289	-0.115489	-0.0591395	-0.159332	-0.0132923	0.258915	0.98127	0.323358	0.775623	0.708288	1.75351	0.539778	1.40345	1.05969	1.01577	-0.0177256	0.118736	-0.147387	0.240064	-0.00543999	0.0521593	-0.0748148	-0.187708	0.231383	0.729386	0.073407	0.662815	0.213548	0.487704
121	-0.058	-0.316372	0.113534	-0.112544	0.331512	0.021944	0.19355	0.173497	0.431251	0.85433	0.955985	0.177732	1.57397	0.128681	1.46433	0.486766	0.996075	-0.16834	0	-0.376742	0.170041	-0.147199	-0.069841	-0.212787	-0.074791	0.259979	1.03287	0.30413	0.791196	0.75161	1.76886	0.522478	1.42749	1.0571	0.985658	-0.0596163	0.159788	-0.16692	0.252907	0.00342801	0.110847	0.00301559	-0.0960255	0.215363	0.729321	0.0904985	0.743049	0.187353	0.584435
122	-0.056	-0.205372	0.139912	-0.0998061	0.335706	-0.00386447	0.189841	0.122109	0.393402	0.833412	0.942679	0.236426	1.61935	0.180382	1.43349	0.461141	1.01401	-0.196256	0	-0.424213	0.124945	-0.177483	-0.0739472	-0.258844	-0.120807	0.261798	1.08514	0.295508	0.814428	0.804867	1.78269	0.538584	1.45822	1.06109	0.955028	-0.103085	0.199094	-0.183625	0.256838	0.0163296	0.156907	0.0801981	-0.0106321	0.195494	0.724118	0.121314	0.804642	0.159464	0.660116
123	-0.054	-0.0692738	0.165312	-0.0823414	0.344543	-0.0297474	0.195394	0.0815886	0.365818	0.831025	0.923316	0.302863	1.65326	0.266928	1.39416	0.465411	1.03501	-0.220108	0	-0.465582	0.0903126	-0.205375	-0.0722761	-0.299545	-0.15313	0.265111	1.13399	0.29484	0.838466	0.861704	1.7947	0.583873	1.49134	1.07449	0.927283	-0.143482	0.23241	-0.19622	0.250738	0.0319407	0.186696	0.154559	0.0643877	0.176034	0.715463	0.163908	0.845136	0.1326	0.711537
124	-0.052	0.0847804	0.190153	-0.0618668	0.358192	-0.0556479	0.206706	0.0481775	0.344171	0.833128	0.891346	0.372741	1.67605	0.378252	1.34766	0.490739	1.05357	-0.239623	0	-0.501563	0.0620433	-0.230229	-0.0660959	-0.337131	-0.174346	0.270163	1.17532	0.298688	0.856939	0.915069	1.80449	0.651078	1.52167	1.09853	0.904878	-0.1761	0.256146	-0.203926	0.233984	0.0479761	0.197227	0.22303	0.124677	0.161286	0.70423	0.2139	0.863443	0.109066	0.736173
125	-0.05	0.247286	0.214779	-0.0407361	0.37584	-0.0814997	0.220287	0.0182229	0.32463	0.826543	0.842907	0.440834	1.68901	0.501848	1.29601	0.526745	1.06536	-0.254835	0	-0.53295	0.0366256	-0.251661	-0.0569236	-0.373429	-0.187221	0.276558	1.20533	0.303328	0.864823	0.957855	1.81136	0.730712	1.54403	1.13266	0.889155	-0.196761	0.267909	-0.206579	0.206727	0.0614735	0.186625	0.282007	0.166167	0.155146	0.690524	0.265345	0.860177	0.090635	0.732568
126	-0.048	0.407125	0.238905	-0.021715	0.395775	-0.107118	0.233076	-0.011027	0.304522	0.801408	0.77767	0.501373	1.69361	0.624293	1.24189	0.563158	1.06763	-0.265967	0	-0.560291	0.0118931	-0.269477	-0.0463192	-0.409379	-0.194195	0.283231	1.22085	0.305279	0.858962	0.98364	1.81416	0.812214	1.55405	1.17458	0.880443	-0.202351	0.266879	-0.20469	0.170114	0.0691783	0.154529	0.327819	0.18575	0.160624	0.673944	0.31186	0.83775	0.0784294	0.700736
127	-0.046	0.552673	0.261285	-0.00763658	0.415634	-0.132094	0.24268	-0.0409017	0.282662	0.752802	0.69887	0.548618	1.69067	0.732962	1.18842	0.591242	1.05935	-0.273309	0	-0.583666	-0.0126256	-0.283586	-0.0357133	-0.444778	-0.197055	0.288566	1.21952	0.301805	0.838197	0.987439	1.81125	0.885269	1.54887	1.22057	0.878405	-0.191232	0.253968	-0.199423	0.126392	0.0679879	0.102365	0.357271	0.181945	0.179407	0.654029	0.347786	0.800203	0.0728363	0.642472
128	-0.044	0.673033	0.279733	-0.000971876	0.432797	-0.155715	0.247461	-0.0711319	0.259318	0.681244	0.612535	0.577536	1.67989	0.817668	1.13894	0.604793	1.041	-0.277123	0	-0.602607	-0.035796	-0.293924	-0.0262856	-0.478273	-0.196828	0.290661	1.19995	0.291325	0.803194	0.966357	1.80048	0.941043	1.52743	1.26591	0.882445	-0.163466	0.2317	-0.192488	0.0788286	0.0554107	0.033435	0.368172	0.155409	0.21157	0.630787	0.369145	0.752766	0.073495	0.561518
129	-0.042	0.759159	0.291534	-0.00340099	0.444829	-0.176939	0.246508	-0.100025	0.235898	0.59207	0.526155	0.584466	1.65968	0.871892	1.09648	0.60059	1.01419	-0.277604	0	-0.61617	-0.0553379	-0.300408	-0.0188951	-0.507599	-0.193869	0.287666	1.16188	0.273656	0.756067	0.919998	1.77933	0.973156	1.49049	1.30554	0.892053	-0.120822	0.203821	-0.18594	0.0314419	0.0299805	-0.0472288	0.359769	0.109179	0.255524	0.605115	0.374255	0.701211	0.0793789	0.463506
130	-0.04	0.804728	0.294156	-0.01549	0.449888	-0.194477	0.239555	-0.124951	0.214446	0.493867	0.447118	0.567644	1.62748	0.893317	1.06336	0.578286	0.981177	-0.274891	0	-0.623151	-0.06853	-0.302936	-0.0140536	-0.530011	-0.188083	0.278116	1.10626	0.250003	0.699945	0.850543	1.74528	0.9782	1.44017	1.33458	0.906923	-0.0665783	0.174714	-0.181889	-0.0114429	-0.00843156	-0.13323	0.333	0.0485748	0.308234	0.578996	0.363924	0.651106	0.0889562	0.355658
131	-0.038	0.806717	0.286105	-0.0365413	0.447021	-0.207006	0.226884	-0.143062	0.197069	0.396295	0.38123	0.52751	1.5805	0.883559	1.04076	0.539785	0.944356	-0.269123	0	-0.622414	-0.0730186	-0.301453	-0.0119334	-0.542856	-0.179248	0.261172	1.03535	0.222645	0.638561	0.76245	1.69624	0.955745	1.37947	1.34898	0.926858	-0.00515713	0.148726	-0.182183	-0.0457333	-0.0584571	-0.217376	0.290502	-0.0192731	0.365647	0.55538	0.341219	0.607086	0.100406	0.246266
132	-0.036	0.7657	0.267681	-0.0646294	0.436257	-0.213488	0.209236	-0.152125	0.185394	0.307689	0.33155	0.466739	1.51656	0.847251	1.02839	0.488275	0.905891	-0.260538	0	-0.613262	-0.0675853	-0.296051	-0.0124028	-0.544195	-0.167349	0.236746	0.952674	0.194345	0.575897	0.661853	1.63111	0.90787	1.3116	1.34602	0.951517	0.0583693	0.129525	-0.1881	-0.068117	-0.117246	-0.29237	0.236401	-0.0861757	0.423262	0.537775	0.310838	0.57232	0.111865	0.14399
133	-0.034	0.685888	0.241409	-0.0967874	0.418487	-0.213526	0.187714	-0.151294	0.180152	0.232984	0.29777	0.390005	1.43494	0.790716	1.02446	0.427163	0.867484	-0.249554	0	-0.595779	-0.0527198	-0.287079	-0.0150887	-0.533356	-0.152862	0.20551	0.862866	0.167618	0.51588	0.555757	1.55016	0.838371	1.23951	1.3248	0.980168	0.118846	0.119611	-0.200118	-0.0765208	-0.180663	-0.351547	0.175928	-0.143805	0.476698	0.529625	0.278227	0.548271	0.121683	0.0570414
134	-0.032	0.574878	0.211989	-0.129301	0.395184	-0.207629	0.163664	-0.141601	0.180961	0.172489	0.276299	0.303486	1.33688	0.720535	1.02603	0.359207	0.830381	-0.236822	0	-0.571048	-0.0308559	-0.275214	-0.0194574	-0.511309	-0.136923	0.168839	0.77126	0.144045	0.462082	0.451203	1.45536	0.751868	1.16564	1.28663	1.01153	0.171611	0.120027	-0.217789	-0.0704068	-0.243642	-0.389553	0.114905	-0.184641	0.522199	0.533599	0.248572	0.534793	0.128647	-0.00763847
135	-0.03	0.443108	0.185751	-0.158068	0.36806	-0.19734	0.138524	-0.12605	0.186344	0.121857	0.261092	0.214175	1.22571	0.642273	1.02949	0.28606	0.795527	-0.223211	0	-0.54119	-0.00619518	-0.261463	-0.024908	-0.480753	-0.121333	0.128667	0.683361	0.123827	0.417402	0.354491	1.35045	0.653041	1.0918	1.23514	1.04382	0.213017	0.130301	-0.239756	-0.0508605	-0.300699	-0.402899	0.0591422	-0.202829	0.55701	0.550931	0.225878	0.530479	0.132132	-0.0451104
136	-0.028	0.303012	0.169659	-0.179004	0.338771	-0.185167	0.113649	-0.109257	0.193965	0.0732777	0.245047	0.129066	1.10658	0.559589	1.03123	0.208289	0.763773	-0.209751	0	-0.509211	0.0158632	-0.247104	-0.0308664	-0.445896	-0.1084	0.0872599	0.604239	0.105669	0.383784	0.270575	1.24069	0.546152	1.01927	1.17614	1.07494	0.240811	0.148616	-0.263912	-0.0204619	-0.346547	-0.390329	0.0137696	-0.194858	0.579585	0.580959	0.212314	0.533175	0.132115	-0.0529829
137	-0.026	0.16795	0.170082	-0.188437	0.308735	-0.17436	0.0901468	-0.0967383	0.201013	0.0176011	0.221642	0.0543323	0.985731	0.473893	1.02805	0.125814	0.736015	-0.197528	0	-0.478676	0.0295715	-0.233587	-0.0368718	-0.411962	-0.100662	0.046909	0.53797	0.0869885	0.362015	0.202653	1.13234	0.4349	0.948934	1.11702	1.10278	0.254336	0.172161	-0.287683	0.017036	-0.376758	-0.352958	-0.0174258	-0.159969	0.589618	0.621007	0.207963	0.5405	0.129064	-0.0316708
138	-0.024	0.0510002	0.191564	-0.183498	0.279096	-0.168566	0.0687479	-0.0939871	0.204647	-0.0531528	0.186399	-0.00537623	0.869692	0.384607	1.01735	0.038586	0.713178	-0.187593	0	-0.453291	0.029781	-0.222402	-0.0426523	-0.384514	-0.100556	0.00956507	0.487223	0.0643824	0.351661	0.151975	1.03183	0.322527	0.881361	1.06581	1.12554	0.254494	0.197608	-0.308407	0.0571723	-0.388378	-0.29416	-0.0325284	-0.100224	0.587897	0.666669	0.21101	0.550273	0.123731	0.0156958
139	-0.022	-0.0362013	0.2359	-0.162457	0.250757	-0.171403	0.0497069	-0.105554	0.202379	-0.143515	0.137841	-0.0474134	0.764352	0.289959	0.997009	-0.0527118	0.696006	-0.180869	0	-0.436461	0.0127967	-0.214953	-0.0481826	-0.368722	-0.110105	-0.0234886	0.453044	0.0342241	0.351135	0.117867	0.944742	0.21204	0.81695	1.02991	1.1419	0.243495	0.221613	-0.323742	0.0953152	-0.380377	-0.219209	-0.0317543	-0.0201977	0.576013	0.712452	0.218339	0.560778	0.116944	0.0837213
140	-0.02	-0.0844103	0.30172	-0.125013	0.224429	-0.18599	0.0327509	-0.13428	0.192343	-0.253047	0.0777726	-0.0713066	0.674219	0.18812	0.965165	-0.146168	0.684696	-0.178106	0	-0.430902	-0.0230236	-0.212418	-0.053721	-0.368678	-0.130693	-0.0518427	0.434798	-0.00670435	0.357819	0.097978	0.874941	0.106382	0.755973	1.01503	1.1511	0.224438	0.241264	-0.332011	0.127192	-0.353831	-0.134684	-0.0173586	0.0736674	0.556051	0.752631	0.226377	0.570837	0.109444	0.16549
141	-0.018	-0.087407	0.384678	-0.0724747	0.200627	-0.214475	0.0170542	-0.180819	0.173385	-0.3759	0.0108744	-0.0785984	0.601905	0.0783573	0.920071	-0.238493	0.678436	-0.17984	0	-0.438332	-0.0770227	-0.215609	-0.0598147	-0.386857	-0.162947	-0.0759687	0.43024	-0.0606186	0.368203	0.088699	0.823857	0.00848196	0.69862	1.02421	1.15284	0.200796	0.254406	-0.332443	0.149337	-0.311831	-0.0477428	0.00678001	0.173914	0.530325	0.782154	0.232023	0.57976	0.101798	0.253477
142	-0.016	-0.0423113	0.47817	-0.00780614	0.179573	-0.257598	0.00125092	-0.243503	0.144998	-0.501545	-0.0562888	-0.0723879	0.547947	-0.0381367	0.860138	-0.325275	0.674975	-0.186367	0	-0.459293	-0.14638	-0.224847	-0.0672649	-0.423793	-0.206738	-0.0969942	0.435662	-0.128237	0.378033	0.0857308	0.79029	-0.0788553	0.644984	1.05746	1.14713	0.17591	0.259832	-0.325251	0.159408	-0.259112	0.0346526	0.0357704	0.272952	0.501235	0.797412	0.233418	0.587231	0.0943528	0.340454
143	-0.014	0.0503365	0.574372	0.0645071	0.161047	-0.314374	-0.0165018	-0.31858	0.107126	-0.616525	-0.116649	-0.056649	0.510951	-0.157957	0.784217	-0.401588	0.670375	-0.197715	0	-0.493082	-0.226598	-0.239847	-0.0770468	-0.478002	-0.261276	-0.116282	0.446161	-0.208457	0.382464	0.0847204	0.770663	-0.153182	0.595013	1.11181	1.13422	0.152572	0.257337	-0.311567	0.156354	-0.201498	0.106432	0.0643777	0.363808	0.471229	0.796754	0.230405	0.593224	0.0872257	0.420249
144	-0.012	0.186638	0.665351	0.138769	0.144256	-0.381986	-0.038392	-0.400796	0.0599228	-0.706909	-0.164152	-0.0354416	0.488004	-0.275777	0.692022	-0.462836	0.659068	-0.213628	0	-0.537817	-0.312248	-0.259682	-0.090186	-0.546193	-0.325261	-0.134918	0.456025	-0.298277	0.376298	0.0818917	0.759663	-0.212713	0.548382	1.18194	1.11466	0.132758	0.247667	-0.29325	0.140429	-0.145221	0.162956	0.0876578	0.440676	0.442813	0.78068	0.224572	0.597961	0.0803225	0.488252
145	-0.01	0.359509	0.744058	0.208556	0.127844	-0.455968	-0.0667499	-0.484237	0.00353337	-0.760966	-0.195122	-0.0121615	0.47525	-0.385076	0.584565	-0.505672	0.63433	-0.233568	0	-0.590653	-0.397852	-0.282846	-0.107606	-0.623733	-0.397064	-0.153249	0.459283	-0.39303	0.354306	0.074583	0.751099	-0.256639	0.504305	1.26106	1.08943	0.117528	0.232357	-0.272605	0.113093	-0.0962018	0.201348	0.101517	0.499247	0.418547	0.751707	0.2189	0.60193	0.0734135	0.541648
146	-0.008	0.55901	0.805073	0.267356	0.110114	-0.530698	-0.103783	-0.563306	-0.0620528	-0.771555	-0.209213	0.0110306	0.468505	-0.479097	0.464446	-0.528829	0.589127	-0.256763	0	-0.648123	-0.478748	-0.307426	-0.12997	-0.705314	-0.474912	-0.170626	0.450391	-0.486934	0.311692	0.0616018	0.738759	-0.285404	0.461327	1.34209	1.06015	0.107079	0.213496	-0.252057	0.0767898	-0.059374	0.220598	0.103169	0.536869	0.400972	0.713973	0.21713	0.605919	0.0662738	0.579382
147	-0.006	0.772936	0.845088	0.309354	0.08945	-0.60014	-0.15127	-0.633649	-0.137028	-0.737776	-0.209766	0.0334861	0.463802	-0.551795	0.335887	-0.53368	0.517221	-0.282274	0	-0.706574	-0.551799	-0.331352	-0.157535	-0.785706	-0.557045	-0.18542	0.424971	-0.573885	0.244673	0.0433208	0.717167	-0.300867	0.417201	1.41869	1.02924	0.10092	0.193398	-0.233838	0.0346349	-0.0381437	0.22144	0.0914435	0.552564	0.392423	0.67264	0.222978	0.611039	0.0588704	0.601919
148	-0.004	0.987741	0.863163	0.330276	0.0647855	-0.658716	-0.210268	-0.692873	-0.221673	-0.665561	-0.20351	0.0560023	0.457806	-0.598602	0.204475	-0.524393	0.414296	-0.309086	0	-0.762622	-0.61582	-0.352681	-0.190062	-0.860474	-0.641817	-0.19531	0.380481	-0.648366	0.151122	0.0214874	0.682165	-0.30632	0.368943	1.48608	0.999941	0.0981129	0.174262	-0.219714	-0.00996625	-0.0340456	0.206043	0.0669071	0.546925	0.394746	0.633195	0.239396	0.618665	0.0515578	0.610862
149	-0.002	1.18978	0.8608	0.328174	0.0359653	-0.702113	-0.280845	-0.740907	-0.316163	-0.567072	-0.199627	0.0804338	0.44805	-0.616925	0.0765946	-0.507612	0.278898	-0.336198	0	-0.813554	-0.671668	-0.369829	-0.226795	-0.926508	-0.727732	-0.197767	0.31668	-0.706303	0.0311634	-0.00121659	0.631317	-0.306288	0.313118	1.54138	0.97609	0.0975251	0.157855	-0.210795	-0.0537234	-0.0466467	0.177561	0.0317612	0.521914	0.40896	0.60071	0.267994	0.630264	0.0452207	0.608497
150	0	1.36673	0.841877	0.303955	0.0038534	-0.7279	-0.361912	-0.779927	-0.420289	-0.459	-0.208313	0.109071	0.433027	-0.606381	-0.0413623	-0.491668	0.112994	-0.36269	0	-0.857593	-0.721942	-0.381725	-0.266507	-0.982294	-0.813415	-0.190597	0.235734	-0.745692	-0.112405	-0.0217699	0.564154	-0.306109	0.246357	1.58351	0.961642	0.0980648	0.145315	-0.207437	-0.0938295	-0.0737067	0.139609	-0.0104963	0.480563	0.434963	0.579178	0.308741	0.647121	0.0413015	0.597353
151	0.002	1.50894	0.812401	0.261474	-0.0298221	-0.735797	-0.45114	-0.813861	-0.533138	-0.360069	-0.239039	0.143928	0.412131	-0.568831	-0.143862	-0.48549	-0.0779131	-0.387766	0	-0.893983	-0.77038	-0.387859	-0.307602	-1.02788	-0.897493	-0.172452	0.141921	-0.766874	-0.273971	-0.0374367	0.482221	-0.311306	0.166036	1.61266	0.95999	0.098859	0.137105	-0.209239	-0.128242	-0.111571	0.095754	-0.0556111	0.426581	0.471369	0.57097	0.359969	0.669985	0.0416657	0.579798
152	0.004	1.61048	0.780038	0.207107	-0.0628063	-0.727609	-0.544992	-0.847581	-0.65281	-0.288196	-0.298826	0.186101	0.385516	-0.508237	-0.226955	-0.49737	-0.285162	-0.410768	0	-0.922887	-0.821032	-0.388247	-0.348251	-1.06455	-0.978465	-0.143187	0.0409942	-0.772422	-0.445324	-0.0462944	0.388948	-0.326876	0.0709818	1.62967	0.973227	0.0993625	0.133091	-0.215143	-0.155851	-0.155732	0.0490668	-0.099222	0.363918	0.515556	0.576541	0.418644	0.698749	0.048312	0.557715
153	0.006	1.66956	0.753359	0.148833	-0.0927039	-0.706838	-0.638912	-0.885936	-0.776236	-0.257824	-0.390901	0.235344	0.353911	-0.430384	-0.288689	-0.533827	-0.497725	-0.431174	0	-0.945149	-0.877408	-0.38335	-0.386544	-1.09437	-1.05457	-0.104007	-0.0606558	-0.766656	-0.616265	-0.0475611	0.289312	-0.356579	-0.0379739	1.63549	1.00154	0.0993868	0.132711	-0.223612	-0.176521	-0.201455	0.00181342	-0.137478	0.296355	0.563938	0.594426	0.48082	0.732236	0.0629871	0.53229
154	0.008	1.6885	0.740831	0.0950232	-0.117292	-0.678089	-0.727686	-0.932837	-0.899233	-0.277925	-0.514046	0.289956	0.318432	-0.342464	-0.329155	-0.598699	-0.703336	-0.448596	0	-0.961982	-0.941766	-0.373963	-0.42066	-1.11963	-1.12379	-0.0573666	-0.156824	-0.754923	-0.775598	-0.0416629	0.189349	-0.40236	-0.157724	1.63082	1.04292	0.0990571	0.135126	-0.23287	-0.191034	-0.24437	-0.0446863	-0.167502	0.227184	0.612425	0.621573	0.542166	0.768162	0.0868016	0.503927
155	0.01	1.67299	0.749683	0.0532104	-0.134697	-0.646393	-0.805968	-0.990541	-1.0168	-0.350971	-0.66277	0.347002	0.280467	-0.252529	-0.350216	-0.692571	-0.889831	-0.462796	0	-0.974674	-1.01468	-0.361126	-0.449044	-1.14233	-1.18389	-0.00665469	-0.242129	-0.742749	-0.912426	-0.0300468	0.0955204	-0.463956	-0.282946	1.61613	1.09333	0.0987174	0.139328	-0.241165	-0.200926	-0.280964	-0.090028	-0.187644	0.159016	0.656974	0.65394	0.598488	0.803295	0.119937	0.472314
156	0.012	1.63108	0.784825	0.0290919	-0.14345	-0.616548	-0.868921	-1.05924	-1.12366	-0.47292	-0.828242	0.402784	0.24166	-0.168797	-0.355048	-0.812546	-1.04651	-0.47371	0	-0.984367	-1.09496	-0.34603	-0.47058	-1.16389	-1.2327	0.0442559	-0.312365	-0.73502	-1.01756	-0.0148098	0.0140051	-0.538749	-0.406482	1.59175	1.14729	0.0988162	0.144167	-0.247039	-0.20827	-0.308906	-0.134553	-0.197554	0.0936785	0.694133	0.687236	0.646178	0.833773	0.1615	0.43661
157	0.014	1.57208	0.848056	0.0259079	-0.142499	-0.592571	-0.91286	-1.13698	-1.2149	-0.634021	-0.999678	0.45345	0.203959	-0.0988388	-0.347585	-0.952352	-1.16533	-0.481493	0	-0.991936	-1.17983	-0.329957	-0.484726	-1.1849	-1.26842	0.0914922	-0.364624	-0.735302	-1.08477	0.00174999	-0.0500196	-0.621899	-0.519981	1.55807	1.19881	0.099801	0.14834	-0.249558	-0.215402	-0.327215	-0.179091	-0.198142	0.0321522	0.721449	0.717613	0.682544	0.855538	0.209538	0.395715
158	0.016	1.50543	0.937721	0.0442157	-0.131274	-0.577311	-0.935756	-1.21984	-1.28659	-0.820135	-1.16582	0.495599	0.169661	-0.0487025	-0.331926	-1.10275	-1.24172	-0.486542	0	-0.997961	-1.26534	-0.314219	-0.491583	-1.20521	-1.28986	0.131611	-0.397287	-0.745357	-1.11168	0.017567	-0.0930105	-0.706737	-0.614722	1.51558	1.24234	0.102041	0.150411	-0.248465	-0.224618	-0.33626	-0.224684	-0.191469	-0.0254711	0.737661	0.742175	0.706035	0.864841	0.261176	0.348573
159	0.018	1.43992	1.04891	0.0820087	-0.109834	-0.572224	-0.937519	-1.30236	-1.33619	-1.01427	-1.31617	0.52678	0.141329	-0.0221662	-0.311705	-1.25222	-1.2748	-0.489499	0	-1.00277	-1.34685	-0.3001	-0.491888	-1.22393	-1.2967	0.161932	-0.410014	-0.764903	-1.10002	0.0311706	-0.11346	-0.785361	-0.682513	1.46498	1.27361	0.105777	0.148915	-0.244245	-0.237874	-0.337595	-0.272315	-0.180552	-0.0799969	0.742674	0.759219	0.716337	0.85876	0.312861	0.294439
160	0.02	1.38306	1.17421	0.135099	-0.0790567	-0.577324	-0.919994	-1.37802	-1.36267	-1.19816	-1.44179	0.545805	0.121548	-0.0202769	-0.289425	-1.38785	-1.26708	-0.491197	0	-1.00648	-1.41944	-0.288793	-0.486904	-1.23969	-1.28954	0.18076	-0.403757	-0.791627	-1.05522	0.0419505	-0.11195	-0.849345	-0.716531	1.40713	1.29005	0.111094	0.142578	-0.238052	-0.25649	-0.333648	-0.322688	-0.169059	-0.133023	0.737339	0.768195	0.714372	0.835703	0.360674	0.23309
161	0.022	1.34089	1.3049	0.197697	-0.0407676	-0.591282	-0.886665	-1.43991	-1.36634	-1.35374	-1.53559	0.552855	0.112566	-0.0412859	-0.265807	-1.49637	-1.2235	-0.492566	0	-1.00911	-1.47834	-0.281321	-0.478246	-1.25082	-1.26972	0.187523	-0.380737	-0.821446	-0.985499	0.0502932	-0.0908092	-0.890503	-0.71202	1.34322	1.29094	0.117899	0.130601	-0.231511	-0.280908	-0.327281	-0.376032	-0.160839	-0.186649	0.723177	0.769476	0.702212	0.795824	0.40072	0.164988
162	0.024	1.31801	1.43234	0.26311	0.00232375	-0.611654	-0.842131	-1.4813	-1.34851	-1.46448	-1.59227	0.549378	0.115939	-0.0809618	-0.239362	-1.56532	-1.1503	-0.494503	0	-1.01057	-1.51915	-0.278465	-0.46766	-1.25558	-1.2392	0.182796	-0.344276	-0.848986	-0.900424	0.0575399	-0.0534785	-0.901678	-0.666779	1.27486	1.27714	0.125901	0.112942	-0.22641	-0.31053	-0.321267	-0.431956	-0.159301	-0.242979	0.7021	0.764044	0.682919	0.741268	0.429592	0.0913932
163	0.026	1.31771	1.54928	0.324502	0.0469068	-0.635216	-0.791437	-1.49628	-1.31099	-1.51657	-1.60792	0.537824	0.132298	-0.133166	-0.206431	-1.58417	-1.05371	-0.497749	0	-1.01076	-1.53812	-0.28072	-0.456796	-1.25237	-1.20014	0.168228	-0.298416	-0.868247	-0.809368	0.0657318	-0.00373158	-0.877518	-0.581407	1.20435	1.25078	0.134612	0.0904874	-0.224354	-0.343673	-0.317766	-0.489348	-0.166727	-0.303502	0.676208	0.75325	0.660276	0.676153	0.444892	0.01442
164	0.028	1.34215	1.65088	0.375605	0.0895458	-0.658372	-0.739351	-1.48033	-1.25566	-1.49999	-1.57978	0.521283	0.161312	-0.190544	-0.161887	-1.5454	-0.938964	-0.502804	0	-1.00962	-1.53236	-0.288277	-0.447008	-1.23995	-1.15472	0.146334	-0.24734	-0.873361	-0.719996	0.0771659	0.0550111	-0.815219	-0.459302	1.13482	1.21485	0.143355	0.0650384	-0.226435	-0.377703	-0.31789	-0.546381	-0.183642	-0.368512	0.647642	0.738691	0.638398	0.606258	0.445737	-0.0630076
165	0.03	1.39238	1.73505	0.411331	0.127234	-0.677595	-0.689722	-1.43085	-1.18422	-1.40961	-1.50616	0.503136	0.201801	-0.245221	-0.100492	-1.44555	-0.809761	-0.509885	0	-1.00722	-1.50011	-0.301048	-0.439216	-1.21762	-1.10487	0.120188	-0.194709	-0.859382	-0.637083	0.0938599	0.120119	-0.715115	-0.306368	1.07015	1.17296	0.151331	0.0391159	-0.233	-0.409338	-0.321449	-0.600632	-0.208416	-0.436726	0.61851	0.722228	0.621209	0.538423	0.433132	-0.137316
166	0.032	1.46817	1.80231	0.428203	0.157892	-0.68984	-0.644991	-1.34772	-1.09807	-1.24626	-1.38681	0.486762	0.251953	-0.289473	-0.0185963	-1.28596	-0.668272	-0.518934	0	-1.00377	-1.44107	-0.318696	-0.433813	-1.18544	-1.05219	0.0930473	-0.143068	-0.822982	-0.561897	0.11707	0.18986	-0.581006	-0.130451	1.01461	1.129	0.1577	0.0156145	-0.24356	-0.43509	-0.326943	-0.649323	-0.237242	-0.505245	0.590829	0.706037	0.611884	0.479769	0.410085	-0.204562
167	0.034	1.56788	1.85512	0.424615	0.180677	-0.692886	-0.605958	-1.23354	-0.998539	-1.01755	-1.22359	0.475294	0.30958	-0.316372	0.0843174	-1.07323	-0.515632	-0.529647	0	-0.999664	-1.35668	-0.340662	-0.430651	-1.14433	-0.997973	0.0679887	-0.0935059	-0.76299	-0.492304	0.146987	0.263225	-0.420087	0.0594588	0.972157	1.0869	0.161702	-0.00260997	-0.256865	-0.451776	-0.33183	-0.689664	-0.264573	-0.569869	0.566482	0.692609	0.612344	0.43685	0.381356	-0.260805
168	0.036	1.68815	1.89696	0.40091	0.196013	-0.68555	-0.57185	-1.09381	-0.887209	-0.738246	-1.02126	0.471389	0.372349	-0.320449	0.204729	-0.819067	-0.352775	-0.541516	0	-0.995467	-1.25036	-0.366164	-0.429083	-1.09606	-0.94331	0.0476088	-0.0456535	-0.680693	-0.423638	0.182686	0.339554	-0.242407	0.25408	0.945665	1.05021	0.162769	-0.0131355	-0.271131	-0.457012	-0.333031	-0.719228	-0.283994	-0.625727	0.547165	0.684628	0.622968	0.414849	0.35282	-0.302532
169	0.038	1.8238	1.93131	0.359313	0.205363	-0.667771	-0.540689	-0.936741	-0.766388	-0.429669	-0.788143	0.47695	0.437967	-0.298356	0.335103	-0.539645	-0.18138	-0.553865	0	-0.991812	-1.12762	-0.394175	-0.428096	-1.04326	-0.889245	0.0338291	0.0019464	-0.579864	-0.350164	0.2223	0.418095	-0.0598758	0.444574	0.936222	1.02175	0.160606	-0.0142811	-0.284385	-0.449608	-0.327602	-0.736331	-0.289375	-0.668101	0.534291	0.684731	0.642562	0.416932	0.330505	-0.327088
170	0.04	1.96788	1.96076	0.303705	0.21081	-0.640559	-0.50991	-0.772692	-0.639519	-0.118087	-0.536311	0.492824	0.504281	-0.249475	0.464802	-0.254219	-0.00472264	-0.565898	0	-0.989325	-0.995824	-0.423392	-0.426502	-0.989158	-0.836966	0.0278063	0.0512038	-0.46651	-0.266824	0.26336	0.497606	0.115026	0.623018	0.942748	1.00325	0.155227	-0.0052788	-0.294856	-0.429786	-0.313416	-0.740314	-0.276063	-0.69325	0.528843	0.695168	0.668591	0.443823	0.319523	-0.33306
171	0.042	2.11186	1.98636	0.23927	0.214605	-0.605842	-0.477099	-0.61339	-0.51143	0.167922	-0.281188	0.518528	0.569288	-0.176324	0.581624	0.0166551	0.171795	-0.576759	0	-0.988544	-0.863792	-0.452237	-0.423185	-0.937425	-0.787951	0.0299365	0.103737	-0.348371	-0.170868	0.303201	0.576082	0.270626	0.78256	0.96198	0.995077	0.14693	0.0137019	-0.301342	-0.399209	-0.289732	-0.731694	-0.241833	-0.699079	0.531193	0.717426	0.697607	0.493684	0.323081	-0.320536
172	0.044	2.24621	2.0074	0.172049	0.218764	-0.566235	-0.440705	-0.470848	-0.388308	0.400825	-0.0403932	0.552148	0.631095	-0.0846118	0.673576	0.253187	0.340587	-0.585613	0	-0.989869	-0.7411	-0.478905	-0.417365	-0.891812	-0.74403	0.0399448	0.160208	-0.234181	-0.0630175	0.339334	0.650674	0.397264	0.917354	0.988832	0.996209	0.136232	0.0416625	-0.303464	-0.360784	-0.257514	-0.712124	-0.18738	-0.685474	0.540938	0.751881	0.725757	0.5623	0.341825	-0.291165
173	0.046	2.36117	2.02172	0.10846	0.224749	-0.524742	-0.400566	-0.356154	-0.277342	0.557757	0.168029	0.590475	0.687856	0.0172062	0.730528	0.438436	0.492369	-0.591748	0	-0.993548	-0.637176	-0.501475	-0.408808	-0.855833	-0.707339	0.057041	0.219868	-0.132741	0.0521078	0.369753	0.7178	0.488171	1.02243	1.01706	1.00432	0.123796	0.0769721	-0.301772	-0.318296	-0.219434	-0.684171	-0.116279	-0.654271	0.556829	0.797539	0.749308	0.643556	0.373625	-0.247992
174	0.048	2.44768	2.02634	0.0548176	0.233217	-0.484416	-0.358121	-0.278247	-0.186025	0.623883	0.327813	0.629422	0.737755	0.118891	0.745484	0.560139	0.617156	-0.594671	0	-0.999692	-0.560275	-0.518061	-0.397963	-0.832396	-0.680128	0.0801021	0.280407	-0.0518803	0.166394	0.393119	0.773467	0.539905	1.09368	1.04011	1.01609	0.110349	0.117601	-0.297681	-0.2759	-0.179568	-0.650931	-0.0344204	-0.608858	0.576833	0.85192	0.765094	0.730149	0.413871	-0.195059
175	0.05	2.49837	2.01859	0.0168903	0.243847	-0.448025	-0.31627	-0.242838	-0.121249	0.594843	0.426696	0.664623	0.779041	0.209785	0.715343	0.612056	0.705589	-0.594195	0	-1.00829	-0.51648	-0.526995	-0.385958	-0.823458	-0.664468	0.107831	0.33809	0.00254631	0.269393	0.408818	0.813743	0.552359	1.12806	1.05208	1.02754	0.0966258	0.161349	-0.293259	-0.23759	-0.142816	-0.615559	0.0509372	-0.553514	0.598379	0.911121	0.770871	0.814426	0.456203	-0.136848
176	0.052	2.50836	1.99709	-0.000544902	0.255289	-0.417775	-0.278917	-0.25169	-0.0883265	0.4777	0.458191	0.692103	0.810128	0.280327	0.641183	0.594608	0.750335	-0.590475	0	-1.0192	-0.508891	-0.527032	-0.374463	-0.829759	-0.6619	0.138847	0.388181	0.0274167	0.350014	0.416878	0.835326	0.528404	1.12402	1.04852	1.03452	0.0833251	0.206049	-0.290928	-0.206697	-0.114178	-0.5808	0.132324	-0.492636	0.618723	0.970088	0.765501	0.88924	0.493556	-0.0776721
177	0.054	2.47586	1.96256	0.00584946	0.26529	-0.395156	-0.250296	-0.302385	-0.0901804	0.290032	0.422478	0.708863	0.829718	0.323431	0.528179	0.514697	0.747256	-0.583991	0	-1.0322	-0.537193	-0.517544	-0.365425	-0.850694	-0.673113	0.1717	0.425586	0.0226945	0.398362	0.417793	0.836116	0.473306	1.08199	1.027	1.03316	0.0710736	0.249752	-0.293119	-0.18552	-0.0979917	-0.548625	0.203194	-0.430014	0.635376	1.02308	0.748984	0.948696	0.519315	-0.0211195
178	0.056	2.40242	1.91801	0.0375178	0.271051	-0.38092	-0.234273	-0.388653	-0.126866	0.0572465	0.326227	0.713307	0.836915	0.335476	0.385232	0.384725	0.696098	-0.575483	0	-1.04691	-0.597683	-0.49868	-0.360737	-0.884375	-0.697745	0.204833	0.44563	-0.0087015	0.40733	0.412306	0.815678	0.394064	1.00474	0.987471	1.0204	0.0603985	0.290887	-0.301947	-0.175105	-0.0972796	-0.52003	0.258831	-0.368296	0.646476	1.06433	0.722316	0.988719	0.528378	0.0303503
179	0.058	2.29284	1.86835	0.093608	0.269793	-0.37517	-0.233751	-0.501207	-0.195503	-0.191308	0.18147	0.705476	0.831309	0.31677	0.224358	0.220964	0.600596	-0.565844	0	-1.06289	-0.683746	-0.471468	-0.361902	-0.927851	-0.734341	0.236554	0.444812	-0.0614563	0.373633	0.401243	0.775499	0.298766	0.897565	0.932179	0.994479	0.0516984	0.328388	-0.318935	-0.175184	-0.113298	-0.495008	0.296878	-0.308708	0.651024	1.08885	0.687251	1.00742	0.517935	0.0756349
180	0.06	2.15482	1.8195	0.170723	0.259419	-0.377502	-0.25029	-0.628897	-0.290604	-0.426625	0.00384929	0.687086	0.813024	0.271434	0.0597768	0.0415199	0.46804	-0.556009	0	-1.07961	-0.786677	-0.437807	-0.369762	-0.977459	-0.780476	0.265081	0.421387	-0.128699	0.298134	0.385471	0.718997	0.195998	0.768115	0.865409	0.955364	0.0452132	0.361753	-0.344813	-0.18428	-0.145342	-0.472682	0.31744	-0.251027	0.648962	1.09325	0.646021	1.00527	0.487874	0.115031
181	0.062	1.99835	1.77727	0.262954	0.239128	-0.387147	-0.283961	-0.760009	-0.404685	-0.623852	-0.189335	0.661374	0.782765	0.206718	-0.0933124	-0.135807	0.308445	-0.546855	0	-1.09652	-0.896685	-0.40035	-0.384347	-1.02924	-0.833019	0.288696	0.375662	-0.202942	0.18556	0.366007	0.651241	0.09428	0.625846	0.792953	0.905005	0.0409994	0.390999	-0.379397	-0.199948	-0.190812	-0.451552	0.322814	-0.19378	0.64111	1.0765	0.601081	0.985028	0.440761	0.150098
182	0.064	1.83501	1.74638	0.362277	0.209808	-0.403084	-0.3334	-0.883489	-0.52905	-0.765036	-0.380979	0.632771	0.741878	0.131896	-0.220222	-0.295465	0.1335	-0.539146	0	-1.11311	-1.00393	-0.362264	-0.404858	-1.07934	-0.888455	0.30597	0.309972	-0.276974	0.0437681	0.344212	0.578405	0.00149254	0.481192	0.721419	0.84737	0.0389269	0.416507	-0.42156	-0.219115	-0.245524	-0.42981	0.31693	-0.134623	0.62899	1.04046	0.554948	0.951564	0.381443	0.18336
183	0.066	1.67707	1.72975	0.459339	0.17408	-0.424123	-0.395998	-0.989964	-0.654599	-0.840488	-0.555683	0.606392	0.692447	0.0569276	-0.308364	-0.425644	-0.0445035	-0.533503	0	-1.12895	-1.09944	-0.326908	-0.429794	-1.12438	-0.943226	0.316028	0.228406	-0.344588	-0.117205	0.321969	0.507033	-0.0756964	0.344532	0.65743	0.78819	0.0387156	0.438781	-0.469287	-0.238505	-0.304219	-0.405701	0.304645	-0.0708671	0.614576	0.989963	0.510148	0.911357	0.316367	0.217855
184	0.068	1.5366	1.72824	0.544536	0.135973	-0.448968	-0.468168	-1.07244	-0.772576	-0.848729	-0.700781	0.587372	0.637372	-0.00890828	-0.348695	-0.519115	-0.213604	-0.53041	0	-1.14376	-1.17583	-0.297473	-0.457174	-1.16171	-0.994031	0.318747	0.136386	-0.401086	-0.286141	0.301715	0.443203	-0.132359	0.225162	0.606839	0.734361	0.0400175	0.458177	-0.519833	-0.255064	-0.36121	-0.377896	0.290958	-0.000123523	0.600021	0.932435	0.469293	0.871866	0.252728	0.256562
185	0.07	1.42453	1.74084	0.609213	0.100266	-0.476249	-0.545645	-1.1266	-0.875147	-0.795177	-0.806809	0.580146	0.580368	-0.0582364	-0.336786	-0.573339	-0.362858	-0.53021	0	-1.1574	-1.22772	-0.276618	-0.484803	-1.18953	-1.03803	0.314866	0.0402031	-0.443518	-0.451566	0.286258	0.391764	-0.165676	0.130451	0.574066	0.693038	0.0425264	0.47468	-0.569979	-0.26637	-0.411119	-0.34585	0.28022	0.0790044	0.587419	0.877013	0.435188	0.840688	0.197545	0.301791
186	0.072	1.34975	1.76501	0.646774	0.071631	-0.504553	-0.62379	-1.15073	-0.95579	-0.689974	-0.867488	0.587788	0.525795	-0.0865086	-0.273341	-0.589896	-0.482792	-0.533097	0	-1.16987	-1.25188	-0.266163	-0.510542	-1.20691	-1.07294	0.305944	-0.0534873	-0.470643	-0.60257	0.278402	0.355774	-0.175035	0.0653032	0.561641	0.670511	0.0460813	0.487814	-0.616362	-0.270957	-0.449592	-0.310077	0.275424	0.16628	0.57863	0.833315	0.410894	0.824602	0.156773	0.35462
187	0.074	1.31832	1.79717	0.653507	0.0537743	-0.532446	-0.697919	-1.14539	-1.00955	-0.545521	-0.879435	0.611574	0.47829	-0.0924987	-0.164097	-0.573432	-0.565764	-0.539086	0	-1.18125	-1.24709	-0.266882	-0.532528	-1.21364	-1.09711	0.294186	-0.138207	-0.482689	-0.729496	0.280464	0.336251	-0.161826	0.0319637	0.569977	0.671036	0.0507272	0.496729	-0.655866	-0.268515	-0.473928	-0.272295	0.27767	0.259398	0.575181	0.810032	0.399638	0.828605	0.134543	0.414501
188	0.076	1.33278	1.83309	0.628972	0.0487483	-0.558539	-0.763648	-1.11293	-1.03324	-0.374402	-0.841921	0.650821	0.442194	-0.0782708	-0.0191367	-0.530484	-0.606372	-0.547982	0	-1.19165	-1.21404	-0.278439	-0.549343	-1.21015	-1.10955	0.282124	-0.208253	-0.480987	-0.82456	0.293815	0.332276	-0.129016	0.0301159	0.597362	0.695876	0.0567106	0.500451	-0.686008	-0.25994	-0.48347	-0.235381	0.28595	0.3539	0.578236	0.813563	0.404535	0.85511	0.132654	0.479138
189	0.078	1.39176	1.86819	0.57592	0.0565978	-0.581604	-0.817249	-1.0571	-1.02568	-0.188195	-0.756884	0.703015	0.420891	-0.0486001	0.14829	-0.468513	-0.601979	-0.559381	0	-1.20119	-1.15512	-0.299495	-0.560127	-1.19746	-1.11	0.272216	-0.259283	-0.467621	-0.882361	0.31853	0.341399	-0.080659	0.0572016	0.640191	0.742785	0.0644157	0.498235	-0.705241	-0.247199	-0.47969	-0.203076	0.297352	0.443546	0.588615	0.84697	0.42817	0.903507	0.150421	0.544707
190	0.08	1.48984	1.89778	0.499786	0.0754044	-0.600758	-0.855978	-0.98286	-0.987881	0.00268877	-0.629241	0.764153	0.416199	-0.00993851	0.323263	-0.395324	-0.553217	-0.572706	0	-1.21006	-1.07445	-0.327956	-0.564639	-1.17719	-1.09906	0.266424	-0.288772	-0.445169	-0.900266	0.353239	0.360244	-0.0214786	0.108906	0.693402	0.806127	0.074265	0.489898	-0.713111	-0.23302	-0.46592	-0.179472	0.307681	0.521133	0.606838	0.909423	0.472118	0.970244	0.184922	0.606414
191	0.082	1.61782	1.91738	0.407878	0.101715	-0.615662	-0.878328	-0.896221	-0.923234	0.188389	-0.467273	0.829226	0.428004	0.0308562	0.490804	-0.318839	-0.464304	-0.587264	0	-1.21856	-0.977813	-0.361317	-0.563241	-1.15166	-1.0783	0.265856	-0.29621	-0.416569	-0.878588	0.395194	0.385171	0.0434228	0.17975	0.751134	0.877701	0.0866205	0.476047	-0.710233	-0.220442	-0.446756	-0.168335	0.312398	0.579652	0.633169	0.996256	0.536513	1.04948	0.231627	0.659312
192	0.084	1.76345	1.92318	0.308422	0.131263	-0.626678	-0.884149	-0.80419	-0.837452	0.358783	-0.282763	0.892754	0.454222	0.0677362	0.637376	-0.247025	-0.342951	-0.602323	0	-1.22721	-0.872587	-0.397024	-0.556821	-1.12391	-1.05031	0.270562	-0.282975	-0.385093	-0.820508	0.440553	0.41284	0.108766	0.263695	0.807497	0.948101	0.10171	0.458095	-0.69811	-0.212308	-0.42727	-0.172402	0.307634	0.613529	0.667638	1.09962	0.619786	1.13424	0.285253	0.699222
193	0.086	1.91263	1.91244	0.209619	0.159825	-0.634927	-0.874604	-0.714521	-0.738252	0.503008	-0.0905741	0.949317	0.491127	0.0963595	0.752036	-0.187737	-0.199797	-0.617178	0	-1.23675	-0.767412	-0.432782	-0.546637	-1.09767	-1.01857	0.279497	-0.251916	-0.35434	-0.731701	0.484817	0.440561	0.169272	0.35466	0.857359	1.00831	0.119584	0.438076	-0.678861	-0.210796	-0.412191	-0.192798	0.291042	0.619679	0.710025	1.20959	0.718633	1.2177	0.340658	0.723531
194	0.088	2.05079	1.88399	0.11885	0.184028	-0.64219	-0.851967	-0.63527	-0.634737	0.609709	0.0924819	0.994033	0.533949	0.114509	0.827075	-0.148338	-0.0474011	-0.631188	0	-1.24807	-0.671606	-0.46675	-0.534104	-1.07703	-0.987211	0.29068	-0.206761	-0.328165	-0.619722	0.523328	0.466388	0.219858	0.446841	0.896948	1.05117	0.14009	0.418308	-0.654922	-0.217077	-0.405206	-0.22872	0.262271	0.598125	0.759813	1.31552	0.828254	1.29447	0.393578	0.731696
195	0.09	2.16443	1.8384	0.0421103	0.201931	-0.650648	-0.819297	-0.574104	-0.536516	0.668112	0.249407	1.02297	0.577605	0.122007	0.858117	-0.135041	0.101037	-0.6438	0	-1.26212	-0.594315	-0.497627	-0.520577	-1.06613	-0.960532	0.301504	-0.151524	-0.31043	-0.493233	0.551757	0.489007	0.255908	0.534805	0.924173	1.07238	0.162837	0.40102	-0.628786	-0.231139	-0.408493	-0.277447	0.223	0.552042	0.816115	1.40747	0.942842	1.36129	0.441079	0.725339
196	0.092	2.24246	1.77799	-0.0162833	0.213284	-0.662468	-0.780075	-0.537456	-0.452704	0.669707	0.365123	1.03346	0.617409	0.120194	0.843816	-0.152039	0.233066	-0.654549	0	-1.27964	-0.543528	-0.524619	-0.507166	-1.06849	-0.942503	0.309149	-0.090045	-0.304568	-0.361233	0.566558	0.507501	0.273632	0.613431	0.938637	1.07103	0.187154	0.38804	-0.602803	-0.251801	-0.422518	-0.334669	0.176591	0.487244	0.877609	1.4775	1.05626	1.41727	0.481719	0.707933
197	0.094	2.27728	1.70652	-0.0537385	0.219417	-0.679341	-0.73786	-0.529671	-0.390964	0.610086	0.428476	1.02439	0.649619	0.111159	0.785438	-0.200621	0.338243	-0.663062	0	-1.30105	-0.52511	-0.547331	-0.494631	-1.08652	-0.936249	0.311035	-0.0257731	-0.313023	-0.232406	0.565371	0.521119	0.270536	0.67784	0.941463	1.04955	0.212038	0.380626	-0.579035	-0.276886	-0.446085	-0.395063	0.127468	0.411253	0.942504	1.52074	1.1628	1.46354	0.515444	0.684196
198	0.096	2.26536	1.62885	-0.069257	0.222817	-0.702072	-0.696039	-0.55237	-0.356759	0.490333	0.43369	0.996279	0.671762	0.0969672	0.686591	-0.278529	0.409112	-0.669078	0	-1.32621	-0.542072	-0.56564	-0.483386	-1.12103	-0.943683	0.305237	0.0382365	-0.336748	-0.114694	0.547369	0.529137	0.24592	0.723456	0.935048	1.01314	0.23613	0.37945	-0.559151	-0.303526	-0.476588	-0.452985	0.080391	0.332124	1.00857	1.53605	1.25783	1.50261	0.543298	0.659309
199	0.098	2.20749	1.55048	-0.0632003	0.226486	-0.730347	-0.657699	-0.60419	-0.35293	0.317476	0.380977	0.951292	0.682748	0.0791213	0.553222	-0.379816	0.441759	-0.672484	0	-1.35442	-0.594234	-0.579576	-0.473589	-1.17102	-0.965336	0.290791	0.0991749	-0.374897	-0.015077	0.51351	0.530901	0.201271	0.746298	0.922836	0.968877	0.257736	0.384684	-0.544368	-0.328546	-0.510425	-0.50318	0.0397229	0.257279	1.07327	1.52613	1.33825	1.53754	0.567034	0.63816
200	0.1	2.10849	1.47709	-0.0369851	0.233208	-0.762728	-0.625588	-0.680987	-0.379634	0.103848	0.276241	0.893114	0.682838	0.0584274	0.393772	-0.49533	0.435928	-0.673362	0	-1.38453	-0.678324	-0.589243	-0.465305	-1.23376	-1.00043	0.267878	0.154323	-0.424841	0.0605165	0.466606	0.526008	0.140442	0.743465	0.909052	0.924555	0.27493	0.396154	-0.53543	-0.348858	-0.543501	-0.541378	0.00880696	0.192514	1.13385	1.49717	1.40249	1.57131	0.588677	0.624708
201	0.102	1.97664	1.41404	0.00727175	0.244877	-0.796884	-0.602123	-0.77643	-0.434581	-0.134433	0.130046	0.826651	0.673501	0.0352535	0.219219	-0.613762	0.394735	-0.672033	0	-1.41506	-0.78848	-0.594777	-0.458663	-1.30518	-1.04712	0.237848	0.201001	-0.482461	0.107311	0.411164	0.514573	0.0694968	0.713741	0.898302	0.8875	0.285718	0.413468	-0.532638	-0.361823	-0.571766	-0.564698	-0.0104405	0.141384	1.18761	1.45785	1.45024	1.60615	0.610107	0.621576
202	0.104	1.82278	1.36572	0.0671139	0.262029	-0.829975	-0.589354	-0.88285	-0.513469	-0.379451	-0.043888	0.757627	0.657188	0.0100386	0.0427424	-0.72304	0.324096	-0.669059	0	-1.4445	-0.917008	-0.596343	-0.453964	-1.38043	-1.10283	0.203097	0.236681	-0.542665	0.121914	0.352966	0.497431	-0.00378382	0.658132	0.894996	0.863581	0.288281	0.436095	-0.535897	-0.365526	-0.591698	-0.571814	-0.0176424	0.105038	1.23195	1.41803	1.4819	1.64321	0.63271	0.62991
203	0.106	1.65924	1.33498	0.140006	0.283694	-0.859116	-0.588831	-0.992146	-0.610509	-0.613536	-0.230364	0.692064	0.63701	-0.0161803	-0.121158	-0.811848	0.231965	-0.665192	0	-1.47152	-1.05526	-0.594165	-0.451689	-1.45447	-1.16457	0.166787	0.259259	-0.599982	0.102687	0.298424	0.476196	-0.0707477	0.580227	0.902609	0.856569	0.281254	0.463375	-0.54477	-0.358943	-0.600685	-0.562895	-0.0137558	0.0825092	1.26458	1.38725	1.49814	1.68237	0.657138	0.649473
204	0.108	1.49858	1.32262	0.223369	0.307618	-0.88183	-0.601392	-1.09663	-0.718987	-0.821003	-0.414331	0.63573	0.616335	-0.0414327	-0.258038	-0.87097	0.127475	-0.661274	0	-1.4951	-1.19446	-0.588592	-0.452384	-1.52272	-1.22921	0.132428	0.267445	-0.649177	0.0501399	0.253814	0.453137	-0.122948	0.486203	0.922926	0.867926	0.263986	0.49448	-0.558531	-0.341998	-0.597249	-0.539349	-0.00061879	0.0713507	1.28362	1.37336	1.49959	1.72225	0.683205	0.678939
205	0.11	1.35245	1.32717	0.314328	0.330787	-0.896398	-0.626921	-1.18963	-0.831806	-0.989376	-0.582288	0.593613	0.598373	-0.0627901	-0.355192	-0.894268	0.0200516	-0.658095	0	-1.51463	-1.32646	-0.580176	-0.456477	-1.58142	-1.29365	0.103413	0.261143	-0.685756	-0.0328026	0.224532	0.430937	-0.153271	0.384417	0.955493	0.896991	0.236729	0.528373	-0.576205	-0.315523	-0.581112	-0.503471	0.0196197	0.068427	1.2878	1.38148	1.48688	1.76054	0.709918	0.716295
206	0.112	1.23055	1.34515	0.409225	0.350116	-0.902066	-0.664176	-1.26588	-0.941988	-1.11002	-0.723358	0.569492	0.585836	-0.0766699	-0.403364	-0.87914	-0.0814778	-0.65626	0	-1.52984	-1.4442	-0.56974	-0.464055	-1.62784	-1.35494	0.0825804	0.241737	-0.706339	-0.140807	0.214501	0.412398	-0.156873	0.284582	0.997483	0.941427	0.200699	0.56377	-0.596624	-0.281135	-0.553098	-0.458041	0.0450478	0.0706945	1.27664	1.41349	1.46077	1.7945	0.735646	0.759258
207	0.114	1.13992	1.37167	0.503129	0.363132	-0.899081	-0.710755	-1.32166	-1.04313	-1.17822	-0.829993	0.56566	0.580712	-0.0793901	-0.398155	-0.82646	-0.169702	-0.656081	0	-1.54071	-1.54207	-0.558401	-0.474697	-1.66039	-1.41033	0.0718814	0.212146	-0.708879	-0.266465	0.225812	0.400184	-0.131756	0.196625	1.04407	0.997781	0.157985	0.599128	-0.61848	-0.241038	-0.51488	-0.405937	0.0744231	0.0758439	1.25057	1.46798	1.42242	1.82152	0.758439	0.805666
208	0.116	1.08464	1.40142	0.5896	0.368486	-0.888581	-0.763259	-1.35472	-1.12979	-1.19295	-0.898292	0.582804	0.584158	-0.0678212	-0.34089	-0.740111	-0.239304	-0.657521	0	-1.54737	-1.61607	-0.547535	-0.487412	-1.67846	-1.45737	0.0721831	0.176613	-0.692779	-0.400936	0.258613	0.396611	-0.0789006	0.129406	1.08928	1.06199	0.111312	0.632674	-0.640392	-0.19779	-0.46864	-0.349805	0.107437	0.0827322	1.21096	1.54069	1.37365	1.83973	0.776433	0.853755
209	0.118	1.06577	1.42954	0.66092	0.366212	-0.872394	-0.817604	-1.36427	-1.19782	-1.15653	-0.927975	0.620068	0.59644	-0.0399354	-0.238801	-0.626282	-0.287496	-0.660215	0	-1.55	-1.66381	-0.538665	-0.500706	-1.68229	-1.49398	0.0832225	0.140219	-0.658914	-0.534793	0.311233	0.403454	-0.00198427	0.0894999	1.12706	1.12978	0.063708	0.662469	-0.660987	-0.154031	-0.416702	-0.291826	0.144757	0.0915491	1.16011	1.62525	1.31698	1.84839	0.788276	0.902309
210	0.12	1.08159	1.45247	0.708846	0.35769	-0.852765	-0.869456	-1.3508	-1.24459	-1.07422	-0.922105	0.675245	0.616853	0.00489184	-0.104471	-0.492721	-0.314129	-0.663535	0	-1.54875	-1.68452	-0.533298	-0.512771	-1.67288	-1.51861	0.103697	0.108166	-0.60957	-0.658945	0.380476	0.421719	0.0932061	0.0802758	1.15239	1.19691	0.0181286	0.68652	-0.679021	-0.112234	-0.361267	-0.233618	0.187812	0.103676	1.10108	1.71403	1.25556	1.84816	0.793422	0.950615
211	0.122	1.12797	1.46833	0.725775	0.345339	-0.83207	-0.914687	-1.31612	-1.26917	-0.953929	-0.886611	0.745025	0.643618	0.0658482	0.0454189	-0.34803	-0.321446	-0.666704	0	-1.54377	-1.67902	-0.532697	-0.521762	-1.65179	-1.53037	0.131461	0.0849162	-0.548285	-0.765493	0.462019	0.451374	0.199551	0.101453	1.162	1.2594	-0.0228865	0.702941	-0.693521	-0.0745093	-0.304306	-0.176306	0.238317	0.121237	1.03739	1.79913	1.19281	1.84089	0.792197	0.998245
212	0.124	1.1987	1.47689	0.706128	0.332102	-0.812526	-0.949827	-1.26323	-1.27234	-0.805942	-0.829674	0.825211	0.673776	0.14081	0.191994	-0.201075	-0.313564	-0.668911	0	-1.5352	-1.64965	-0.537648	-0.526085	-1.62111	-1.52913	0.163798	0.0733396	-0.47956	-0.848414	0.550836	0.491104	0.309409	0.149244	1.15471	1.31374	-0.0574733	0.710164	-0.703961	-0.0424938	-0.247609	-0.120725	0.297634	0.146432	0.972673	1.8732	1.13199	1.82932	0.785658	1.04472
213	0.126	1.28593	1.47921	0.647699	0.320801	-0.795926	-0.972445	-1.19629	-1.25653	-0.642501	-0.760994	0.910879	0.703227	0.226494	0.31661	-0.060515	-0.295785	-0.669424	0	-1.52324	-1.60018	-0.54823	-0.524673	-1.58332	-1.51566	0.197737	0.0740443	-0.408456	-0.904046	0.641594	0.538194	0.415329	0.217036	1.13119	1.35704	-0.0845845	0.707177	-0.710392	-0.0173261	-0.192943	-0.0676796	0.366133	0.180791	0.910315	1.93018	1.07566	1.81644	0.775288	1.08918
214	0.128	1.38065	1.47695	0.552665	0.3135	-0.783423	-0.981455	-1.12043	-1.22562	-0.477285	-0.690948	0.996508	0.727004	0.318577	0.403524	0.0655437	-0.273911	-0.66767	0	-1.50819	-1.53564	-0.563673	-0.517186	-1.54121	-1.49164	0.230377	0.0850966	-0.340114	-0.93135	0.729009	0.588659	0.510566	0.296453	1.09339	1.38717	-0.104003	0.693758	-0.713507	0.000313851	-0.1422	-0.0181631	0.442712	0.224541	0.853069	1.96587	1.02544	1.80496	0.762653	1.13014
215	0.13	1.47329	1.47162	0.428009	0.310987	-0.775407	-0.977276	-1.04148	-1.18462	-0.324599	-0.629676	1.07619	0.739862	0.411839	0.442356	0.169837	-0.253641	-0.663297	0	-1.49049	-1.46206	-0.582326	-0.504108	-1.49774	-1.45964	0.259218	0.102262	-0.279263	-0.931918	0.808145	0.63763	0.589393	0.378545	1.0439	1.40278	-0.116236	0.670634	-0.714568	0.0101407	-0.0974664	0.0265409	0.524601	0.276252	0.802807	1.97831	0.981821	1.79683	0.749084	1.16549
216	0.132	1.55443	1.46396	0.28514	0.312511	-0.771477	-0.961792	-0.965611	-1.13917	-0.198245	-0.586128	1.14395	0.737123	0.50041	0.429804	0.246241	-0.240112	-0.656202	0	-1.47077	-1.386	-0.601794	-0.486714	-1.45585	-1.42297	0.282423	0.119763	-0.229774	-0.909727	0.874682	0.67996	0.647284	0.4549	0.985363	1.40327	-0.122313	0.639528	-0.715207	0.0122072	-0.0609644	0.0649158	0.607479	0.332838	0.760403	1.96793	0.944324	1.79298	0.735451	1.19274
217	0.134	1.61549	1.45371	0.138685	0.315829	-0.770533	-0.938094	-0.898749	-1.095	-0.110125	-0.567114	1.19422	0.715628	0.578156	0.370206	0.290136	-0.237518	-0.64653	0	-1.44983	-1.31407	-0.619236	-0.466901	-1.41824	-1.38538	0.299013	0.131418	-0.194312	-0.870581	0.925165	0.710925	0.681063	0.518522	0.920321	1.38866	-0.123524	0.603043	-0.717104	0.00687105	-0.0348522	0.0954145	0.685927	0.389957	0.725794	1.93732	0.911853	1.79337	0.722037	1.20933
218	0.136	1.64944	1.43959	0.00459081	0.317584	-0.770958	-0.910008	-0.845997	-1.05725	-0.0687493	-0.576423	1.22236	0.674588	0.639212	0.274797	0.298831	-0.248763	-0.634637	0	-1.42858	-1.25216	-0.631757	-0.446897	-1.3871	-1.35062	0.308934	0.13188	-0.174103	-0.821309	0.95725	0.726909	0.689118	0.564419	0.851213	1.35949	-0.121146	0.564404	-0.721613	-0.00521725	-0.0209202	0.116757	0.754132	0.442719	0.698213	1.89086	0.883134	1.79713	0.708556	1.21318
219	0.138	1.65132	1.41975	-0.102158	0.313942	-0.770848	-0.881496	-0.810964	-1.02971	-0.0778973	-0.614076	1.22526	0.616112	0.678618	0.159845	0.272021	-0.275104	-0.621035	0	-1.40793	-1.20472	-0.636847	-0.428907	-1.36378	-1.3219	0.313022	0.117704	-0.168828	-0.768789	0.969942	0.725937	0.671671	0.589909	0.780622	1.31684	-0.116217	0.527072	-0.729425	-0.0231186	-0.0202385	0.128243	0.806777	0.486589	0.676521	1.83404	0.857181	1.80283	0.694314	1.20309
220	0.14	1.61863	1.39224	-0.169754	0.301369	-0.768259	-0.856043	-0.795196	-1.01425	-0.135652	-0.675878	1.20177	0.545242	0.693044	0.0440775	0.212196	-0.315809	-0.606314	0	-1.38866	-1.17411	-0.632772	-0.41476	-1.34858	-1.30133	0.312878	0.0880045	-0.176636	-0.718977	0.963801	0.707964	0.631081	0.594652	0.711481	1.26233	-0.109386	0.494316	-0.740363	-0.0456263	-0.0328489	0.129988	0.839928	0.518282	0.659575	1.77265	0.833635	1.80873	0.678475	1.17909
221	0.142	1.55157	1.35545	-0.19131	0.277389	-0.761406	-0.836149	-0.797795	-1.01045	-0.234071	-0.753459	1.15316	0.469409	0.681484	-0.0540839	0.124899	-0.367946	-0.591078	0	-1.37123	-1.16013	-0.618835	-0.405625	-1.34059	-1.28955	0.310666	0.0446023	-0.194258	-0.676088	0.941077	0.674874	0.572041	0.580423	0.647153	1.19824	-0.100867	0.468787	-0.753382	-0.0713306	-0.0576004	0.122998	0.851729	0.536424	0.646507	1.71203	0.812883	1.81303	0.660366	1.14253
222	0.144	1.45307	1.30848	-0.165787	0.241171	-0.748819	-0.823	-0.815333	-1.01556	-0.35967	-0.834949	1.08323	0.397371	0.645723	-0.119033	0.0186791	-0.426398	-0.575896	0	-1.3557	-1.15996	-0.595493	-0.401843	-1.33767	-1.28554	0.308876	-0.00832479	-0.217248	-0.642096	0.905741	0.630199	0.501551	0.550665	0.591288	1.12759	-0.0904938	0.452194	-0.766795	-0.0987425	-0.0922039	0.109034	0.842706	0.541804	0.636865	1.65634	0.795879	1.81393	0.639735	1.09589
223	0.146	1.32868	1.25128	-0.0980287	0.193842	-0.729447	-0.816356	-0.842142	-1.02486	-0.494812	-0.906332	0.998359	0.337836	0.590402	-0.1399	-0.0953825	-0.484211	-0.561274	0	-1.34169	-1.16851	-0.564296	-0.402898	-1.33673	-1.28671	0.310047	-0.0649667	-0.240341	-0.616596	0.863329	0.578631	0.428541	0.509933	0.547446	1.05401	-0.0778561	0.445101	-0.778679	-0.126467	-0.133512	0.0902985	0.81561	0.537168	0.63058	1.60805	0.783746	1.80974	0.616878	1.04243
224	0.148	1.18624	1.18474	0.00206187	0.138471	-0.702729	-0.814652	-0.870948	-1.03234	-0.619883	-0.95329	0.907128	0.298021	0.522604	-0.111719	-0.204627	-0.533249	-0.547627	0	-1.32835	-1.17917	-0.527676	-0.407527	-1.33403	-1.2893	0.316465	-0.118816	-0.257935	-0.597015	0.820584	0.525419	0.363074	0.463361	0.518546	0.981496	-0.0625082	0.446905	-0.787346	-0.153392	-0.177958	0.0690342	0.774856	0.526637	0.627795	1.56768	0.777272	1.79891	0.592647	0.985647
225	0.15	1.03542	1.11065	0.12099	0.0797019	-0.668631	-0.81525	-0.893813	-1.03157	-0.715979	-0.9633	0.819691	0.282438	0.451069	-0.0358188	-0.29618	-0.565121	-0.535263	0	-1.3145	-1.18476	-0.488622	-0.413934	-1.32572	-1.28883	0.329871	-0.163618	-0.264664	-0.57909	0.784837	0.47575	0.315197	0.41624	0.506264	0.913899	-0.0441962	0.455956	-0.791746	-0.178834	-0.222032	0.0471452	0.725739	0.514906	0.628625	1.53382	0.776489	1.78001	0.568341	0.928802
226	0.152	0.886948	1.03174	0.243553	0.0230956	-0.627665	-0.81481	-0.903205	-1.01665	-0.767667	-0.927576	0.746759	0.292131	0.385189	0.0805316	-0.35853	-0.572217	-0.524351	0	-1.29866	-1.17866	-0.450274	-0.420075	-1.30832	-1.28074	0.351235	-0.194155	-0.256011	-0.557518	0.763193	0.434186	0.293584	0.373731	0.510499	0.854432	-0.0230571	0.4698	-0.791686	-0.202618	-0.262686	0.0259502	0.673648	0.506433	0.632919	1.50351	0.780465	1.75181	0.54555	0.874516
227	0.154	0.751765	0.951576	0.354886	-0.025724	-0.580859	-0.809714	-0.893045	-0.982976	-0.765285	-0.842509	0.698386	0.324505	0.33394	0.225108	-0.383062	-0.548707	-0.514868	0	-1.27919	-1.15569	-0.415484	-0.423948	-1.27918	-1.26093	0.380644	-0.206751	-0.228865	-0.526699	0.761573	0.40422	0.304232	0.340637	0.529024	0.805196	0.000261089	0.485486	-0.787806	-0.225064	-0.297573	0.00609928	0.623404	0.504731	0.64009	1.47279	0.787354	1.71336	0.525971	0.824559
228	0.156	0.639985	0.874371	0.4424	-0.0619566	-0.529669	-0.796486	-0.859512	-0.927843	-0.706291	-0.710281	0.682684	0.373779	0.304918	0.382239	-0.365228	-0.491346	-0.506539	0	-1.25439	-1.11282	-0.38639	-0.423845	-1.23674	-1.22627	0.417358	-0.199468	-0.181942	-0.481489	0.783802	0.387976	0.349446	0.321153	0.557394	0.766904	0.0245909	0.4999	-0.781324	-0.246895	-0.325141	-0.0123643	0.578817	0.511844	0.649065	1.43751	0.794713	1.66407	0.511216	0.779775
229	0.158	0.559848	0.804625	0.497374	-0.0823937	-0.475814	-0.772186	-0.801489	-0.850695	-0.595385	-0.538526	0.704691	0.43192	0.303561	0.534697	-0.305121	-0.399979	-0.498764	0	-1.22261	-1.04939	-0.364067	-0.418511	-1.18073	-1.17487	0.460021	-0.172113	-0.115966	-0.417917	0.830913	0.386068	0.427342	0.31851	0.589225	0.738799	0.0483584	0.510095	-0.773657	-0.269104	-0.344589	-0.0298489	0.542436	0.528062	0.658348	1.39406	0.799982	1.60377	0.502604	0.740116
230	0.16	0.516798	0.746654	0.515948	-0.0859508	-0.421061	-0.734753	-0.720601	-0.753097	-0.44342	-0.339122	0.765571	0.489836	0.332636	0.665754	-0.207375	-0.277692	-0.490573	0	-1.18232	-0.966951	-0.348322	-0.407225	-1.11206	-1.10626	0.506936	-0.126162	-0.0335938	-0.333813	0.900802	0.397594	0.5319	0.33451	0.61686	0.71875	0.0697989	0.513581	-0.766002	-0.292784	-0.355778	-0.0470209	0.515441	0.551879	0.666182	1.34002	0.801002	1.53273	0.500936	0.704757
231	0.162	0.512848	0.704025	0.499357	-0.0738856	-0.367011	-0.683307	-0.62088	-0.638483	-0.265424	-0.126403	0.862266	0.538558	0.392031	0.76114	-0.0804359	-0.130622	-0.480652	0	-1.13224	-0.868923	-0.337686	-0.389803	-1.0327	-1.02144	0.556331	-0.0646976	0.0609028	-0.229337	0.98833	0.420212	0.653574	0.369018	0.632413	0.703489	0.0872309	0.508555	-0.759028	-0.318955	-0.359133	-0.0646105	0.497638	0.580206	0.670736	1.27457	0.796405	1.45156	0.506268	0.672283
232	0.164	0.546328	0.679001	0.45338	-0.0496711	-0.314927	-0.618403	-0.508212	-0.511802	-0.0782512	0.084802	0.987686	0.570206	0.478861	0.810559	0.0645674	0.0325447	-0.46745	0	-1.07156	-0.759985	-0.329622	-0.366586	-0.945465	-0.922832	0.606538	0.00763652	0.162114	-0.107367	1.08583	0.450259	0.780304	0.419567	0.629028	0.688987	0.0993266	0.494062	-0.752727	-0.348401	-0.355567	-0.0832492	0.487488	0.60878	0.670254	1.1985	0.785766	1.36113	0.517723	0.640921
233	0.166	0.612074	0.67208	0.387109	-0.0185264	-0.265664	-0.542197	-0.38968	-0.379134	0.101591	0.28089	1.1314	0.578629	0.587831	0.808556	0.21509	0.201312	-0.449399	0	-1.00013	-0.645588	-0.320947	-0.338411	-0.853779	-0.814182	0.656056	0.084745	0.264015	0.0263524	1.18397	0.48293	0.898801	0.481216	0.602154	0.670964	0.105329	0.470065	-0.746447	-0.381537	-0.346436	-0.103348	0.482191	0.632716	0.663133	1.11406	0.769451	1.26251	0.533387	0.608783
234	0.168	0.702035	0.68172	0.311318	0.0133337	-0.21972	-0.458493	-0.27294	-0.247334	0.259552	0.450667	1.28077	0.559737	0.71176	0.754587	0.358367	0.364269	-0.425186	0	-0.918706	-0.531548	-0.308383	-0.306599	-0.761549	-0.700468	0.703518	0.159344	0.360432	0.163404	1.27285	0.512557	0.995938	0.546775	0.550546	0.64551	0.105185	0.43743	-0.73907	-0.418326	-0.333467	-0.12502	0.477872	0.647129	0.647962	1.02436	0.748235	1.15683	0.550374	0.574114
235	0.17	0.806213	0.704281	0.236725	0.0396139	-0.177403	-0.372612	-0.165659	-0.123699	0.383972	0.585893	1.42237	0.511602	0.842102	0.652393	0.482439	0.510064	-0.394065	0	-0.829179	-0.423777	-0.289155	-0.272931	-0.673007	-0.587703	0.747563	0.223438	0.445416	0.293324	1.34314	0.533074	1.0601	0.607456	0.4768	0.609722	0.0995852	0.397833	-0.729234	-0.458254	-0.31861	-0.148022	0.469969	0.647781	0.623568	0.932823	0.722836	1.04531	0.565124	0.535502
236	0.172	0.913783	0.734251	0.172512	0.0548566	-0.139043	-0.291036	-0.0749963	-0.0155806	0.4665	0.681335	1.54352	0.434401	0.969429	0.508914	0.57701	0.628395	-0.356099	0	-0.734652	-0.328049	-0.261528	-0.239597	-0.592546	-0.482632	0.786687	0.268999	0.513547	0.404661	1.38721	0.538659	1.08236	0.653902	0.387233	0.562249	0.0899212	0.353605	-0.715548	-0.500367	-0.303814	-0.171722	0.45382	0.631686	0.589158	0.842496	0.693523	0.929148	0.573912	0.492057
237	0.174	1.01422	0.764785	0.125328	0.0551948	-0.10518	-0.220834	-0.00707713	0.0700957	0.502254	0.734575	1.63367	0.330266	1.08387	0.333058	0.634215	0.710965	-0.312304	0	-0.639374	-0.249719	-0.22517	-0.209082	-0.524467	-0.39226	0.81914	0.288795	0.560256	0.486371	1.40005	0.52449	1.05746	0.677437	0.291101	0.503637	0.0781659	0.30751	-0.696756	-0.543356	-0.290724	-0.195099	0.425396	0.597577	0.544529	0.755636	0.659924	0.809572	0.573497	0.443524
238	0.176	1.09827	0.788576	0.0989015	0.0388127	-0.0766345	-0.168892	0.0335648	0.127433	0.489956	0.745783	1.68559	0.203072	1.17567	0.134637	0.649323	0.752273	-0.264621	0	-0.548424	-0.193318	-0.181257	-0.183972	-0.472616	-0.323217	0.842971	0.277272	0.582202	0.529332	1.37992	0.48746	0.984524	0.671316	0.199189	0.436409	0.0666793	0.262466	-0.671843	-0.585687	-0.280393	-0.216796	0.382016	0.546132	0.490322	0.67345	0.621054	0.687792	0.561748	0.390307
239	0.178	1.15872	0.798991	0.0942011	0.00605921	-0.054427	-0.141058	0.0445189	0.152198	0.432051	0.71751	1.69606	0.0581602	1.23589	-0.0763683	0.62132	0.750122	-0.215724	0	-0.467185	-0.162082	-0.132328	-0.166683	-0.43994	-0.281021	0.856256	0.231369	0.577699	0.527689	1.32865	0.426692	0.86733	0.631749	0.122042	0.364819	0.0579469	0.221227	-0.640118	-0.625761	-0.273083	-0.235272	0.322867	0.479867	0.428181	0.596075	0.575493	0.564953	0.538091	0.333361
240	0.18	1.19087	0.791238	0.110012	-0.040769	-0.0395562	-0.141359	0.0258896	0.14235	0.334673	0.65443	1.66614	-0.098025	1.25746	-0.290223	0.553221	0.705713	-0.168679	0	-0.400666	-0.157514	-0.0818824	-0.159152	-0.428042	-0.269367	0.857491	0.151127	0.547089	0.479744	1.25148	0.343751	0.714257	0.558537	0.068135	0.294303	0.0542686	0.186072	-0.601281	-0.662095	-0.268213	-0.249043	0.249187	0.402703	0.360724	0.522749	0.521642	0.442011	0.503646	0.27396
241	0.182	1.19282	0.763257	0.14366	-0.0979044	-0.0327145	-0.171431	-0.0195866	0.0983153	0.207249	0.562905	1.6009	-0.25841	1.2362	-0.497669	0.451934	0.623273	-0.126521	0	-0.352799	-0.179134	-0.0338522	-0.162533	-0.436858	-0.289599	0.845998	0.0399481	0.492935	0.38816	1.15656	0.242512	0.537616	0.455264	0.0423938	0.230662	0.0574356	0.158563	-0.555489	-0.693498	-0.26449	-0.256976	0.164082	0.319273	0.291272	0.452104	0.458015	0.319582	0.461012	0.213359
242	0.184	1.16537	0.716028	0.191641	-0.160741	-0.0340252	-0.230294	-0.0867809	0.0229131	0.0616204	0.45033	1.50865	-0.415878	1.17171	-0.690124	0.327584	0.509294	-0.0918081	0	-0.325835	-0.224509	0.00798042	-0.176971	-0.464531	-0.340467	0.822257	-0.0956052	0.419939	0.259449	1.05389	0.128688	0.352463	0.328977	0.0453938	0.179133	0.0684506	0.139455	-0.503413	-0.719238	-0.260194	-0.258577	0.0720042	0.234139	0.223357	0.382504	0.383524	0.197784	0.413712	0.152448
243	0.186	1.11173	0.653164	0.250023	-0.224502	-0.0428764	-0.314497	-0.168764	-0.079045	-0.0892655	0.324293	1.39992	-0.563898	1.06788	-0.859953	0.192325	0.371577	-0.0662521	0	-0.319971	-0.289592	0.0404924	-0.201505	-0.507537	-0.418253	0.788031	-0.246494	0.334544	0.102869	0.954036	0.00912555	0.174992	0.189421	0.0733898	0.143516	0.0873495	0.128765	-0.44625	-0.739168	-0.253554	-0.25418	-0.0219539	0.151109	0.160091	0.312349	0.297752	0.0761447	0.365418	0.091486
244	0.188	1.03689	0.579903	0.31459	-0.284816	-0.0578939	-0.418606	-0.257654	-0.201414	-0.232905	0.191691	1.28608	-0.69711	0.932657	-1.00087	0.0588667	0.218267	-0.0504782	0	-0.333272	-0.369299	0.0615956	-0.234125	-0.561051	-0.517224	0.74628	-0.40229	0.24428	-0.0709992	0.86674	-0.109051	0.0207377	0.0478625	0.119098	0.125536	0.113165	0.125976	-0.385686	-0.753798	-0.243133	-0.244962	-0.112801	0.0728086	0.103576	0.240307	0.201155	-0.0463649	0.319119	0.0300091
245	0.19	0.946844	0.501805	0.380879	-0.338111	-0.0770577	-0.535934	-0.345583	-0.337501	-0.358765	0.0579493	1.17796	-0.811764	0.777159	-1.10842	-0.061026	0.0570419	-0.0439651	0	-0.361925	-0.458241	0.0704353	-0.271996	-0.619504	-0.630377	0.700883	-0.552476	0.156933	-0.251713	0.799663	-0.219297	-0.0971217	-0.0843298	0.172966	0.124561	0.144041	0.130311	-0.323797	-0.764286	-0.228121	-0.232774	-0.196264	0.000593013	0.0544762	0.16549	0.0951668	-0.171136	0.276416	-0.033061
246	0.192	0.847878	0.423535	0.444247	-0.38178	-0.0979435	-0.659415	-0.425625	-0.480859	-0.459518	-0.0734832	1.08462	-0.905951	0.614216	-1.18063	-0.15779	-0.105492	-0.0451787	0	-0.400798	-0.551449	0.0674053	-0.311816	-0.67726	-0.750326	0.656204	-0.687738	0.079672	-0.430208	0.757489	-0.316412	-0.169131	-0.197186	0.224643	0.137737	0.177484	0.14099	-0.262887	-0.77234	-0.208483	-0.21978	-0.269193	-0.0652233	0.0118977	0.0875704	-0.0178317	-0.299584	0.237125	-0.0991119
247	0.194	0.746032	0.348059	0.500085	-0.414159	-0.118046	-0.782457	-0.492544	-0.625939	-0.531768	-0.201246	1.01227	-0.979591	0.456563	-1.21845	-0.224935	-0.264203	-0.0518688	0	-0.444212	-0.644978	0.0539988	-0.350249	-0.729304	-0.870219	0.616571	-0.801058	0.0182346	-0.599675	0.741544	-0.397105	-0.190437	-0.283475	0.264465	0.160535	0.210711	0.157399	-0.205274	-0.780029	-0.184911	-0.208009	-0.329648	-0.124901	-0.0263993	0.00687698	-0.134671	-0.432733	0.199325	-0.169417
248	0.196	0.646792	0.276418	0.544157	-0.434401	-0.135123	-0.899675	-0.543264	-0.768527	-0.576139	-0.325736	0.963772	-1.03419	0.315074	-1.22615	-0.259474	-0.415669	-0.0614652	0	-0.486778	-0.736246	0.0325346	-0.384351	-0.771829	-0.984501	0.585736	-0.88846	-0.0237101	-0.755997	0.749938	-0.46029	-0.161125	-0.339672	0.28483	0.187642	0.241059	0.179117	-0.153043	-0.789536	-0.158587	-0.198899	-0.376687	-0.178713	-0.0634903	-0.0755514	-0.251675	-0.570838	0.159895	-0.244685
249	0.198	0.554964	0.208067	0.572967	-0.442318	-0.147488	-1.00738	-0.576991	-0.905872	-0.596752	-0.448376	0.938522	-1.0724	0.197426	-1.21115	-0.261949	-0.558211	-0.0714904	0	-0.524153	-0.824038	0.00581346	-0.411927	-0.802607	-1.0894	0.566408	-0.949309	-0.044922	-0.897747	0.778169	-0.507066	-0.0860104	-0.366363	0.281358	0.214038	0.266399	0.205817	-0.107799	-0.802891	-0.130794	-0.192954	-0.409876	-0.226411	-0.102562	-0.157976	-0.365025	-0.71312	0.11544	-0.324679
250	0.2	0.474614	0.141589	0.58407	-0.43825	-0.154184	-1.10374	-0.594973	-1.0365	-0.600141	-0.570592	0.932964	-1.09756	0.107429	-1.18341	-0.236067	-0.691686	-0.079917	0	-0.553566	-0.908181	-0.0232413	-0.431764	-0.821097	-1.18305	0.559913	-0.986137	-0.0465861	-1.02578	0.820023	-0.540391	0.0260627	-0.368016	0.253673	0.236045	0.28551	0.237058	-0.0704537	-0.821741	-0.102479	-0.189554	-0.428701	-0.26685	-0.146092	-0.238045	-0.471151	-0.857682	0.0634054	-0.407944
251	0.202	0.408956	0.0755641	0.576276	-0.422977	-0.155021	-1.18869	-0.599932	-1.15973	-0.593791	-0.6927	0.941456	-1.11315	0.0451422	-1.15428	-0.18798	-0.816998	-0.0854215	0	-0.574044	-0.98895	-0.0519098	-0.443713	-0.828249	-1.26526	0.566028	-1.00402	-0.0319199	-1.14247	0.868572	-0.564491	0.163341	-0.352137	0.205651	0.252141	0.298335	0.272053	-0.04108	-0.847168	-0.0738658	-0.186965	-0.432055	-0.297846	-0.195081	-0.312954	-0.567072	-1.0016	0.00308599	-0.491709
252	0.204	0.360162	0.00932723	0.549785	-0.397678	-0.150462	-1.26347	-0.595271	-1.27506	-0.584455	-0.812907	0.957415	-1.12243	0.00766156	-1.13493	-0.125223	-0.935359	-0.0875168	0	-0.58635	-1.06636	-0.0779339	-0.448638	-0.826085	-1.33701	0.583021	-1.00967	-0.00544561	-1.25083	0.917116	-0.584099	0.312571	-0.327949	0.145054	0.263349	0.306086	0.30949	-0.0188711	-0.879591	-0.044218	-0.182531	-0.417967	-0.316279	-0.248496	-0.37967	-0.650581	-1.14114	-0.0637069	-0.571959
253	0.206	0.329131	-0.0565724	0.506267	-0.363929	-0.141425	-1.33017	-0.584197	-1.38154	-0.57651	-0.926646	0.974482	-1.1281	-0.00964059	-1.13484	-0.0554472	-1.04746	-0.0865676	0	-0.592676	-1.13948	-0.0996859	-0.448261	-0.817132	-1.39982	0.607896	-1.01031	0.0279295	-1.35351	0.959926	-0.603642	0.460544	-0.304828	0.0826203	0.273125	0.311166	0.34749	-0.00222805	-0.918742	-0.0118047	-0.173006	-0.383644	-0.31844	-0.30305	-0.435183	-0.720228	-1.27218	-0.132473	-0.643697
254	0.208	0.315324	-0.120328	0.448875	-0.323713	-0.129047	-1.39112	-0.56894	-1.47727	-0.570699	-1.02641	0.987492	-1.13222	-0.0117486	-1.16034	0.0148547	-1.15275	-0.0837088	0	-0.596191	-1.20602	-0.116246	-0.444924	-0.803847	-1.45514	0.636808	-1.01272	0.0638336	-1.45206	0.992749	-0.626527	0.595576	-0.290728	0.0307486	0.286751	0.316905	0.383753	0.0110147	-0.963716	0.0258983	-0.154979	-0.325822	-0.300549	-0.353418	-0.47675	-0.775111	-1.3905	-0.196384	-0.701398
255	0.21	0.316733	-0.179254	0.382143	-0.279401	-0.114474	-1.44838	-0.55024	-1.55925	-0.563572	-1.10224	0.99312	-1.13607	-0.00282183	-1.21356	0.0813274	-1.24899	-0.0806894	0	-0.600541	-1.26218	-0.1274	-0.441299	-0.788164	-1.50385	0.665579	-1.02235	0.0991517	-1.54652	1.01303	-0.654632	0.708725	-0.290856	0.00198691	0.310381	0.327165	0.415881	0.0232369	-1.01309	0.0717979	-0.125354	-0.24139	-0.259385	-0.392864	-0.502118	-0.814596	-1.49235	-0.24713	-0.739612
256	0.212	0.330042	-0.230454	0.311694	-0.233657	-0.0987286	-1.50343	-0.527221	-1.62353	-0.547891	-1.14281	0.990115	-1.14023	0.0145412	-1.29204	0.142232	-1.33221	-0.0796652	0	-0.60937	-1.30292	-0.133574	-0.44008	-0.771234	-1.54606	0.690205	-1.04278	0.132406	-1.63535	1.01988	-0.688103	0.794562	-0.306827	0.00751473	0.349934	0.345849	0.441812	0.036594	-1.06513	0.12862	-0.0818145	-0.128174	-0.192938	-0.414186	-0.509715	-0.838112	-1.57474	-0.276119	-0.753675
257	0.214	0.350967	-0.271547	0.243753	-0.189272	-0.0826606	-1.557	-0.497662	-1.66576	-0.513958	-1.13717	0.979181	-1.14455	0.0394378	-1.38891	0.198337	-1.39717	-0.0829566	0	-0.625918	-1.32264	-0.135727	-0.443685	-0.753411	-1.58113	0.707305	-1.07544	0.163732	-1.71583	1.01387	-0.725445	0.851397	-0.336425	0.0558015	0.410072	0.376391	0.460254	0.0525637	-1.11797	0.1983	-0.0232232	0.014262	-0.100961	-0.410825	-0.498783	-0.845139	-1.6359	-0.275816	-0.740396
258	0.216	0.374737	-0.301185	0.184465	-0.148932	-0.0669722	-1.60907	-0.458572	-1.68197	-0.451529	-1.07658	0.96256	-1.14828	0.0721784	-1.4939	0.252332	-1.43822	-0.0927928	0	-0.652719	-1.31605	-0.13522	-0.45401	-0.734413	-1.60794	0.714481	-1.11964	0.194505	-1.78464	0.996651	-0.763865	0.880958	-0.374029	0.151589	0.493457	0.421297	0.471017	0.0715668	-1.16986	0.281452	0.0501415	0.183995	0.0147058	-0.377915	-0.469438	-0.835404	-1.67534	-0.240986	-0.698574
259	0.218	0.396671	-0.319199	0.13913	-0.114964	-0.0522746	-1.65904	-0.40688	-1.66928	-0.351764	-0.956168	0.943441	-1.15006	0.113343	-1.59489	0.307971	-1.4504	-0.111062	0	-0.691391	-1.279	-0.133662	-0.472259	-0.713606	-1.62522	0.710549	-1.1729	0.226731	-1.83861	0.970638	-0.799761	0.887629	-0.411589	0.295305	0.600412	0.481785	0.475137	0.0927453	-1.21933	0.377034	0.136558	0.376463	0.150145	-0.313093	-0.422613	-0.809196	-1.69387	-0.169592	-0.629223
260	0.22	0.412756	-0.326347	0.111458	-0.0890998	-0.0391401	-1.70604	-0.340052	-1.62657	-0.208703	-0.77598	0.92532	-1.14813	0.162713	-1.67965	0.369213	-1.43043	-0.139099	0	-0.742518	-1.20916	-0.132746	-0.498884	-0.690264	-1.63196	0.695653	-1.23154	0.262401	-1.87529	0.938662	-0.829231	0.87747	-0.439964	0.482946	0.729061	0.557585	0.47478	0.113945	-1.26522	0.482286	0.233071	0.58462	0.299731	-0.216927	-0.359878	-0.76767	-1.69329	-0.0632061	-0.535437
261	0.222	0.420191	-0.323819	0.103041	-0.0723183	-0.0281115	-1.74918	-0.256505	-1.55473	-0.0200031	-0.541154	0.911413	-1.14049	0.218498	-1.73743	0.439561	-1.37749	-0.177531	0	-0.805613	-1.10636	-0.134077	-0.533622	-0.663779	-1.62766	0.671212	-1.29127	0.302971	-1.89344	0.903751	-0.848546	0.857268	-0.450372	0.706465	0.875855	0.646918	0.472942	0.131919	-1.30667	0.592933	0.335895	0.799519	0.456799	-0.0929017	-0.283175	-0.71302	-1.67603	0.0731414	-0.421916
262	0.224	0.417805	-0.312658	0.113186	-0.0647656	-0.0196547	-1.78788	-0.155777	-1.45666	0.213056	-0.261343	0.904243	-1.12517	0.277193	-1.76004	0.521734	-1.29343	-0.226202	0	-0.879179	-0.97256	-0.138994	-0.575615	-0.633761	-1.61245	0.639705	-1.34793	0.349091	-1.89317	0.869001	-0.854506	0.833823	-0.435705	0.954624	1.03633	0.74667	0.473005	0.142716	-1.34296	0.703642	0.440951	1.01125	0.614512	0.0530144	-0.194522	-0.648436	-1.64471	0.23161	-0.294247
263	0.226	0.406295	-0.293315	0.139187	-0.0657815	-0.0140621	-1.82203	-0.0384961	-1.33687	0.486052	0.0504607	0.905419	-1.10048	0.334151	-1.74227	0.617636	-1.18249	-0.284188	0	-0.96087	-0.81155	-0.148422	-0.623589	-0.600067	-1.58719	0.604309	-1.39789	0.400621	-1.87589	0.837508	-0.844681	0.813537	-0.391485	1.21426	1.20588	0.852744	0.478238	0.142212	-1.3734	0.808648	0.544435	1.21013	0.766781	0.213167	-0.0957515	-0.577852	-1.60165	0.402588	-0.15808
264	0.228	0.388208	-0.265404	0.176998	-0.0740131	-0.0113401	-1.85201	0.0937652	-1.20105	0.792116	0.379446	0.915617	-1.06528	0.384636	-1.68179	0.728506	-1.0506	-0.34989	0	-1.04775	-0.628538	-0.162742	-0.676033	-0.56278	-1.55331	0.568473	-1.4384	0.456869	-1.84414	0.812315	-0.817551	0.802246	-0.316335	1.47182	1.38036	0.960525	0.491326	0.126693	-1.39718	0.902465	0.643311	1.38789	0.909088	0.379244	0.0116862	-0.505516	-1.54849	0.575944	-0.0183496
265	0.23	0.367652	-0.227739	0.22215	-0.0876079	-0.011118	-1.87864	0.23866	-1.05543	1.12262	0.7106	0.934687	-1.01913	0.425013	-1.57877	0.855066	-0.904356	-0.421199	0	-1.13663	-0.429636	-0.18173	-0.731365	-0.522194	-1.51269	0.535497	-1.46761	0.516942	-1.80119	0.796304	-0.772567	0.805148	-0.211938	1.71508	1.5564	1.06537	0.513988	0.0934075	-1.41332	0.980586	0.73565	1.53887	1.03908	0.543369	0.126794	-0.435461	-1.48583	0.742313	0.121302
266	0.232	0.349751	-0.178678	0.27068	-0.104457	-0.0126062	-1.90289	0.393224	-0.906176	1.46777	1.03021	0.961832	-0.962405	0.453685	-1.4355	0.997533	-0.750053	-0.495705	0	-1.22443	-0.221384	-0.204561	-0.788047	-0.478802	-1.46746	0.508213	-1.48448	0.580061	-1.7507	0.792	-0.710208	0.826664	-0.0825606	1.9346	1.73154	1.16309	0.546723	0.0410039	-1.42077	1.04005	0.820732	1.66067	1.15679	0.69908	0.248962	-0.370954	-1.41319	0.8942	0.258788
267	0.234	0.339906	-0.116745	0.319826	-0.122466	-0.0146105	-1.92563	0.553998	-0.75896	1.81714	1.32704	0.995821	-0.896279	0.471568	-1.25627	1.15545	-0.592831	-0.570912	0	-1.30848	-0.0103428	-0.229866	-0.844644	-0.433283	-1.41985	0.488774	-1.48865	0.645765	-1.69625	0.801312	-0.632061	0.870182	0.0657048	2.12495	1.90407	1.25026	0.588718	-0.0302317	-1.41859	1.07974	0.89887	1.75449	1.26441	0.842036	0.37777	-0.314038	-1.32916	1.02673	0.393476
268	0.236	0.342969	-0.0414604	0.368325	-0.139813	-0.0155947	-1.94736	0.717164	-0.618541	2.16006	1.59313	1.03523	-0.822717	0.482016	-1.04746	1.32745	-0.436161	-0.644425	0	-1.38679	0.197266	-0.255857	-0.899847	-0.386463	-1.37194	0.478591	-1.4803	0.713956	-1.64106	0.825252	-0.540902	0.9377	0.225804	2.28519	2.07277	1.32452	0.637927	-0.118363	-1.40619	1.10044	0.971003	1.82465	1.36559	0.970339	0.512701	-0.265271	-1.23192	1.13789	0.525748
269	0.238	0.362435	0.0458678	0.416267	-0.155164	-0.0137742	-1.96798	0.878721	-0.488572	2.48604	1.82396	1.07866	-0.744409	0.490286	-0.817726	1.51102	-0.281781	-0.714104	0	-1.45805	0.395863	-0.280476	-0.95245	-0.339229	-1.32551	0.478376	-1.4601	0.7848	-1.58763	0.863739	-0.44072	1.02949	0.39053	2.4186	2.23666	1.38464	0.691311	-0.220023	-1.38363	1.10446	1.03812	1.87759	1.46451	1.08443	0.65288	-0.223728	-1.11986	1.2282	0.656359
270	0.24	0.399777	0.141635	0.464645	-0.167815	-0.00723949	-1.9868	1.03473	-0.371528	2.78521	2.01824	1.12504	-0.66467	0.502641	-0.578051	1.70253	-0.130087	-0.778154	0	-1.5216	0.58078	-0.301573	-1.00134	-0.292382	-1.28194	0.488286	-1.42917	0.858543	-1.53761	0.915547	-0.336588	1.14391	0.553157	2.53161	2.3948	1.43048	0.745192	-0.330833	-1.35182	1.09507	1.10064	1.92044	1.56471	1.18663	0.796878	-0.187277	-0.992284	1.29997	0.785759
271	0.242	0.454053	0.239959	0.514759	-0.177712	0.00588277	-2.00257	1.18162	-0.268744	3.04893	2.1773	1.17373	-0.587256	0.52524	-0.341344	1.89736	0.0191075	-0.835199	0	-1.57723	0.748511	-0.317099	-1.04553	-0.246478	-1.24204	0.508102	-1.38916	0.935263	-1.49173	0.978414	-0.234341	1.27739	0.707813	2.63221	2.54609	1.46282	0.795661	-0.445921	-1.31259	1.0758	1.158	1.95945	1.66811	1.28044	0.942657	-0.153067	-0.849913	1.3562	0.91354
272	0.244	0.521874	0.333304	0.56767	-0.18536	0.0272225	-2.01375	1.31654	-0.180516	3.27051	2.30435	1.22465	-0.516049	0.562991	-0.121475	2.09039	0.165699	-0.884315	0	-1.62491	0.896911	-0.325306	-1.08418	-0.201674	-1.20601	0.53737	-1.34224	1.01463	-1.44992	1.04929	-0.140057	1.42467	0.849617	2.72821	2.68924	1.4831	0.838993	-0.560477	-1.26869	1.04968	1.20832	1.99862	1.77437	1.36979	1.08764	-0.118131	-0.695049	1.39959	1.03813
273	0.246	0.597809	0.413598	0.62379	-0.191635	0.0579326	-2.01869	1.43766	-0.106221	3.44605	2.40373	1.27821	-0.454638	0.618583	0.0682052	2.27652	0.308582	-0.925043	0	-1.66458	1.02536	-0.324946	-1.11664	-0.157634	-1.17341	0.575452	-1.2911	1.09575	-1.41144	1.12468	-0.0594383	1.57926	0.974599	2.82565	2.82259	1.49309	0.871992	-0.670243	-1.22348	1.01874	1.24855	2.0389	1.8806	1.45832	1.22886	-0.0799921	-0.531468	1.43162	1.15679
274	0.248	0.675192	0.473627	0.682638	-0.19757	0.0984693	-2.01594	1.54447	-0.0444294	3.57534	2.48039	1.33519	-0.405883	0.691953	0.216635	2.45126	0.44534	-0.957381	0	-1.69591	1.1348	-0.315451	-1.14257	-0.113501	-1.14317	0.621449	-1.2389	1.17714	-1.37515	1.20105	0.00279078	1.7341	1.07953	2.92772	2.94406	1.49456	0.892247	-0.771879	-1.1806	0.983615	1.27477	2.07794	1.98167	1.54884	1.36316	-0.0371821	-0.364054	1.45221	1.26583
275	0.25	0.747226	0.508407	0.742754	-0.204152	0.148437	-2.00442	1.63783	0.00698793	3.66217	2.53945	1.3965	-0.371584	0.780347	0.316742	2.61124	0.572443	-0.981727	0	-1.71825	1.22768	-0.297054	-1.1619	-0.0679798	-1.11362	0.674073	-1.18905	1.25687	-1.33968	1.27516	0.0433576	1.88222	1.16174	3.0344	3.05097	1.48905	0.898266	-0.863185	-1.1435	0.943554	1.28275	2.1105	2.07081	1.64285	1.48732	0.0104275	-0.198353	1.45965	1.36104
276	0.252	0.80817	0.516264	0.80177	-0.212193	0.206539	-1.98347	1.71985	0.0507477	3.71411	2.5859	1.46295	-0.352331	0.878977	0.366699	2.7544	0.685913	-0.998811	0	-1.73057	1.30764	-0.270827	-1.17485	-0.0195124	-1.08257	0.731546	-1.14493	1.33289	-1.30357	1.34443	0.0607407	2.01748	1.21914	3.14254	3.14007	1.47768	0.88947	-0.943165	-1.11498	0.896589	1.26859	2.12951	2.14063	1.74032	1.59816	0.0615509	-0.0401552	1.45112	1.43819
277	0.254	0.854382	0.499373	0.85662	-0.222268	0.270647	-1.95283	1.79348	0.0900077	3.7413	2.62424	1.53501	-0.347548	0.982094	0.370448	2.87989	0.782274	-1.00959	0	-1.73158	1.37905	-0.238618	-1.18189	0.0334581	-1.04752	0.791589	-1.10937	1.40332	-1.26525	1.40707	0.0552796	2.13507	1.25035	3.24651	3.2075	1.46109	0.866073	-1.01194	-1.0969	0.839997	1.22929	2.1274	2.18422	1.83952	1.69252	0.113705	0.104826	1.42336	1.49353
278	0.256	0.88498	0.46361	0.903899	-0.234692	0.338009	-1.91253	1.86198	0.128183	3.75455	2.65819	1.61259	-0.355673	1.08417	0.337276	2.9877	0.859545	-1.01512	0	-1.71991	1.44638	-0.202866	-1.18368	0.0921908	-1.00581	0.851545	-1.08421	1.46681	-1.22296	1.46211	0.0290995	2.23185	1.25511	3.33901	3.24909	1.43947	0.828858	-1.07056	-1.0899	0.770876	1.16322	2.09772	2.19627	1.93714	1.76726	0.163674	0.231211	1.37361	1.5242
279	0.258	0.901947	0.417666	0.94034	-0.249497	0.405547	-1.86271	1.92818	0.168725	3.76321	2.69033	1.69476	-0.374423	1.1809	0.28044	3.07825	0.918003	-1.01639	0	-1.69424	1.51353	-0.166315	-1.18086	0.157383	-0.954871	0.908601	-1.06987	1.5227	-1.17461	1.50933	-0.0141575	2.30637	1.23468	3.41206	3.26068	1.41271	0.778932	-1.12067	-1.09345	0.68676	1.07034	2.03642	2.17396	2.02846	1.81925	0.20812	0.334178	1.30051	1.52851
280	0.26	0.909632	0.371571	0.963354	-0.266391	0.470216	-1.80338	1.99397	0.214872	3.7732	2.72189	1.77966	-0.401087	1.26977	0.214993	3.15185	0.960524	-1.01417	0	-1.65355	1.58329	-0.131653	-1.17392	0.228995	-0.892469	0.960072	-1.06513	1.57106	-1.1176	1.54899	-0.0697932	2.3587	1.19207	3.45796	3.2387	1.38044	0.717494	-1.1642	-1.1059	0.586167	0.952192	1.9429	2.11743	2.10776	1.84544	0.244199	0.409725	1.2047	1.50611
281	0.262	0.913749	0.334871	0.971506	-0.284717	0.529326	-1.7343	2.0598	0.269383	3.78576	2.7527	1.86435	-0.432818	1.35019	0.155237	3.20836	0.992387	-1.00886	0	-1.59715	1.657	-0.101157	-1.16303	0.30618	-0.816906	1.00367	-1.06722	1.61247	-1.04888	1.58156	-0.132669	2.38995	1.13208	3.47026	3.1808	1.34223	0.64569	-1.20298	-1.1248	0.468979	0.811785	1.82027	2.02978	2.16889	1.84313	0.27006	0.454994	1.08912	1.45795
282	0.264	0.920065	0.314864	0.964777	-0.303457	0.580787	-1.65486	2.12452	0.334275	3.79712	2.7813	1.94498	-0.466904	1.42309	0.112314	3.247	1.02058	-1.00036	0	-1.52483	1.73439	-0.0763941	-1.14786	0.387329	-0.727233	1.0377	-1.07211	1.64775	-0.96512	1.60738	-0.197878	2.40172	1.06091	3.44458	3.08657	1.29763	0.564573	-1.2384	-1.14715	0.33662	0.653223	1.67499	1.91651	2.20605	1.81028	0.285138	0.468594	0.958862	1.38611
283	0.266	0.933063	0.315235	0.944525	-0.321318	0.623228	-1.56417	2.18542	0.410569	3.79917	2.80519	2.01701	-0.50102	1.49023	0.0924305	3.26619	1.0527	-0.988099	0	-1.43686	1.81369	-0.0580549	-1.12762	0.470187	-0.623406	1.0611	-1.07504	1.67754	-0.863139	1.62637	-0.261358	2.39555	0.985564	3.37907	2.95806	1.24631	0.475151	-1.27112	-1.16973	0.192017	0.481364	1.51587	1.7847	2.21452	1.746	0.290203	0.45085	0.820574	1.29363
284	0.268	0.95483	0.335374	0.913169	-0.336906	0.656008	-1.46119	2.23855	0.498083	3.7809	2.82125	2.07554	-0.533437	1.5534	0.0960543	3.26368	1.09568	-0.971146	0	-1.33401	1.89187	-0.0459334	-1.10114	0.552047	-0.506381	1.07346	-1.07113	1.7019	-0.740524	1.63778	-0.320305	2.37252	0.912857	3.27454	2.79992	1.18816	0.378493	-1.30088	-1.18934	0.0393715	0.301456	1.35261	1.64192	2.19141	1.65094	0.287181	0.403857	0.681614	1.18419
285	0.27	0.984394	0.37048	0.873701	-0.348973	0.679179	-1.34501	2.27915	0.59533	3.73052	2.82611	2.11586	-0.563156	1.61376	0.118204	3.23673	1.15456	-0.948338	0	-1.2175	1.96505	-0.0390233	-1.06699	0.630014	-0.378122	1.0749	-1.05597	1.72013	-0.596256	1.64014	-0.37333	2.33308	0.84848	3.13423	2.61903	1.12335	0.275839	-1.32641	-1.203	-0.116203	0.118809	1.19437	1.49525	2.13625	1.52754	0.27882	0.331295	0.549079	1.06193
286	0.272	1.01767	0.412388	0.829155	-0.356653	0.693434	-1.21512	2.3024	0.699569	3.63771	2.81658	2.13385	-0.589927	1.67134	0.14974	3.18258	1.2315	-0.918473	0	-1.08886	2.02902	-0.0356912	-1.02379	0.70135	-0.241452	1.06598	-1.02619	1.73071	-0.431233	1.63137	-0.420331	2.27713	0.796141	2.96319	2.4236	1.05242	0.168666	-1.34552	-1.20813	-0.269106	-0.0614946	1.04846	1.35053	2.05122	1.38006	0.268276	0.238035	0.428976	0.931134
287	0.274	1.04803	0.45098	0.78216	-0.359648	0.700069	-1.07164	2.30419	0.807057	3.49586	2.79005	2.12657	-0.614171	1.72488	0.179394	3.09913	1.32546	-0.880451	0	-0.949744	2.07981	-0.0338779	-0.970371	0.763886	-0.0997704	1.04759	-0.979826	1.73161	-0.248529	1.6091	-0.462139	2.20427	0.7571	2.76759	2.22186	0.976277	0.058695	-1.35526	-1.20269	-0.413704	-0.234858	0.919564	1.21179	1.9411	1.21436	0.258685	0.129625	0.325659	0.795943
288	0.276	1.06747	0.475894	0.734647	-0.358292	0.700953	-0.915454	2.28192	0.913484	3.30378	2.74501	2.09267	-0.636814	1.77189	0.196122	2.98572	1.43236	-0.833361	0	-0.801736	2.11426	-0.0312945	-0.905991	0.816438	0.0433627	1.02084	-0.916616	1.72062	-0.0533209	1.57122	-0.500058	2.11423	0.730188	2.55395	2.02078	0.896115	-0.0521543	-1.35231	-1.18526	-0.544761	-0.397401	0.809493	1.0811	1.81278	1.03736	0.252793	0.0117845	0.241605	0.660085
289	0.278	1.06797	0.478219	0.687763	-0.353521	0.698463	-0.748328	2.23518	1.01453	3.06662	2.68136	2.03264	-0.659094	1.80883	0.191343	2.84388	1.5459	-0.776531	0	-0.646071	2.13062	-0.0255948	-0.830498	0.859165	0.184697	0.986925	-0.83807	1.69595	0.147531	1.51629	-0.535405	2.00731	0.712339	2.32853	1.82502	0.813287	-0.161845	-1.33336	-1.15517	-0.657835	-0.546149	0.717391	0.958652	1.67445	0.856425	0.252671	-0.110025	0.177473	0.526575
290	0.28	1.04287	0.451834	0.642001	-0.346765	0.695374	-0.572835	2.16619	1.10644	2.79587	2.6008	1.9488	-0.682386	1.83149	0.160619	2.67782	1.65857	-0.709532	0	-0.483483	2.12884	-0.014516	-0.744392	0.893777	0.321723	0.946954	-0.74738	1.65662	0.346154	1.44403	-0.569172	1.88484	0.699475	2.09684	1.63635	0.729148	-0.268334	-1.29556	-1.11252	-0.749597	-0.679149	0.640322	0.843068	1.53446	0.678593	0.25954	-0.230912	0.132361	0.39751
291	0.282	0.987905	0.394145	0.597461	-0.339822	0.69468	-0.392257	2.07982	1.18649	2.50809	2.5068	1.84497	-0.708048	1.83539	0.104474	2.49448	1.76284	-0.632173	0	-0.314125	2.11077	0.00400472	-0.648843	0.923531	0.452988	0.901823	-0.649156	1.60286	0.534452	1.35542	-0.601859	1.74942	0.687515	1.86325	1.45361	0.644899	-0.369703	-1.23695	-1.05817	-0.818063	-0.795517	0.574003	0.731901	1.40017	0.509951	0.273698	-0.346782	0.104163	0.273969
292	0.284	0.901694	0.306171	0.554165	-0.334741	0.699343	-0.21039	1.98326	1.25326	2.22295	2.40424	1.72592	-0.737293	1.81633	0.0281989	2.30297	1.85194	-0.544512	0	-0.13763	2.07998	0.0317226	-0.545614	0.953001	0.578218	0.852107	-0.549006	1.53622	0.704873	1.25267	-0.633528	1.60489	0.673232	1.63082	1.27318	0.561463	-0.464326	-1.15667	-0.9937	-0.862705	-0.895402	0.513554	0.62215	1.27687	0.355029	0.294538	-0.454524	0.0899216	0.156019
293	0.286	0.785743	0.192081	0.512297	-0.333711	0.712018	-0.0312919	1.88525	1.30664	1.96049	2.29876	1.59668	-0.771066	1.77106	-0.0592718	2.11359	1.92039	-0.446867	0	0.0467119	2.04133	0.0699694	-0.436926	0.987619	0.698246	0.798042	-0.453009	1.45949	0.851008	1.13881	-0.664034	1.45604	0.65474	1.40132	1.08983	0.479391	-0.551044	-1.05519	-0.921321	-0.884443	-0.979893	0.454123	0.510736	1.16707	0.216373	0.320628	-0.552185	0.086111	0.042827
294	0.288	0.643999	0.0583584	0.472283	-0.338955	0.734772	0.141002	1.79506	1.34764	1.73841	2.19585	1.4619	-0.80992	1.69805	-0.147142	1.93648	1.96409	-0.339858	0	0.239681	2.00042	0.119527	-0.325265	1.03305	0.814756	0.739601	-0.367139	1.37644	0.968002	1.0172	-0.693374	1.30804	0.631526	1.17524	0.897713	0.398821	-0.629329	-0.934286	-0.843728	-0.885529	-1.05087	0.391332	0.394862	1.07021	0.0942951	0.349846	-0.639111	0.0888306	-0.0671555
295	0.29	0.482127	-0.0872276	0.434726	-0.352565	0.768866	0.302793	1.72135	1.37807	1.56955	2.09987	1.32531	-0.853905	1.59808	-0.224796	1.78029	1.9802	-0.224437	0	0.441818	1.96281	0.180507	-0.213167	1.09448	0.929897	0.676667	-0.296708	1.29132	1.05278	0.890872	-0.72203	1.16574	0.604057	0.951997	0.691446	0.31949	-0.699395	-0.796898	-0.763926	-0.869324	-1.11081	0.321573	0.272272	0.982983	-0.0131637	0.37953	-0.716011	0.0939338	-0.175947
296	0.292	0.306683	-0.23672	0.400217	-0.376275	0.814626	0.450999	1.67106	1.40007	1.46006	2.01323	1.18936	-0.902518	1.4745	-0.28368	1.65091	1.96693	-0.101916	0	0.653126	1.93337	0.252261	-0.103018	1.17588	1.04584	0.609242	-0.245915	1.20849	1.10411	0.762068	-0.751187	1.03287	0.573124	0.73005	0.467001	0.240827	-0.762214	-0.646902	-0.685015	-0.839967	-1.16253	0.242194	0.141438	0.899961	-0.11002	0.406652	-0.784856	0.0971763	-0.28574
297	0.294	0.12435	-0.383021	0.369145	-0.411147	0.871398	0.583409	1.64848	1.41577	1.40846	1.93587	1.05511	-0.954747	1.33298	-0.318705	1.55077	1.92336	0.0260394	0	0.872851	1.91563	0.333361	0.00311602	1.27945	1.16435	0.537634	-0.217542	1.13189	1.12258	0.631916	-0.78275	0.911413	0.539106	0.507041	0.22232	0.162114	-0.819412	-0.488755	-0.609972	-0.801972	-1.20892	0.151674	0.00171372	0.814681	-0.201886	0.428006	-0.848577	0.0944361	-0.398574
298	0.296	-0.058647	-0.520736	0.341601	-0.457238	0.937601	0.698837	1.65473	1.42698	1.40571	1.86519	0.922268	-1.00924	1.18056	-0.328956	1.47854	1.84944	0.157451	0	1.09937	1.91137	0.421661	0.103609	1.40515	1.28644	0.462556	-0.212788	1.06473	1.11049	0.500481	-0.819134	0.801243	0.501378	0.279958	-0.042367	0.0826972	-0.873052	-0.327139	-0.54147	-0.759791	-1.25262	0.0497366	-0.146567	0.720777	-0.295281	0.44043	-0.910606	0.0820009	-0.516026
299	0.298	-0.236907	-0.646675	0.317394	-0.513297	1.01085	0.797201	1.68765	1.43503	1.43644	1.79653	0.78957	-1.06458	1.02443	-0.317633	1.42959	1.74604	0.290123	0	1.33021	1.92052	0.514454	0.197346	1.55064	1.41221	0.385099	-0.23122	1.00916	1.07158	0.367079	-0.86293	0.700152	0.457962	0.0453915	-0.324501	0.00219372	-0.925342	-0.166626	-0.481746	-0.717428	-1.29578	-0.0626238	-0.302091	0.613057	-0.396793	0.44106	-0.974347	0.0568529	-0.638977
300	0.3	-0.406048	-0.759888	0.296176	-0.576631	1.08813	0.879472	1.74211	1.44073	1.48119	1.72411	0.655226	-1.11957	0.87073	-0.29124	1.3968	1.61513	0.421784	0	1.56222	1.94127	0.608697	0.28375	1.71146	1.54077	0.306609	-0.270834	0.966176	1.01078	0.230771	-0.916507	0.604346	0.405485	-0.200099	-0.619376	-0.0793558	-0.978302	-0.0114314	-0.432524	-0.678154	-1.33985	-0.18327	-0.462666	0.488286	-0.512208	0.42759	-1.04274	0.0168837	-0.767504
301	0.302	-0.562782	-0.861263	0.277547	-0.643223	1.16605	0.947512	1.81084	1.44451	1.51926	1.64226	0.517531	-1.17349	0.723832	-0.258202	1.37181	1.45993	0.550256	0	1.79185	1.97048	0.701281	0.362766	1.88147	1.67042	0.228503	-0.328209	0.935574	0.933704	0.0909075	-0.981664	0.509262	0.339448	-0.459526	-0.920563	-0.161442	-1.0335	0.13474	-0.394974	-0.644335	-1.3855	-0.309168	-0.625411	0.345584	-0.645749	0.398481	-1.11799	-0.0389952	-0.900869
302	0.304	-0.704923	-0.952817	0.261069	-0.708144	1.24112	1.00382	1.88535	1.44653	1.53158	1.54655	0.375445	-1.22622	0.58618	-0.227202	1.34627	1.28495	0.673624	0	2.01543	2.00423	0.789294	0.434809	2.05353	1.79886	0.152083	-0.398791	0.916083	0.846242	-0.0524067	-1.05937	0.410539	0.254794	-0.734995	-1.22056	-0.243152	-1.09186	0.26878	-0.369676	-0.617352	-1.43252	-0.436698	-0.786972	0.1864	-0.799551	0.35307	-1.20158	-0.110837	-1.03762
303	0.306	-0.831334	-1.0369	0.246151	-0.766223	1.31	1.05121	1.95698	1.44684	1.50311	1.4346	0.229086	-1.27817	0.458766	-0.205653	1.31294	1.09595	0.79038	0	2.22961	2.03838	0.870225	0.500688	2.22026	1.92354	0.0783806	-0.477253	0.905572	0.754089	-0.19802	-1.14965	0.304924	0.146724	-1.02725	-1.51165	-0.323309	-1.15367	0.388235	-0.356581	-0.597595	-1.47988	-0.561995	-0.943758	0.014136	-0.973434	0.291564	-1.29436	-0.19771	-1.17577
304	0.308	-0.941809	-1.11552	0.231822	-0.812811	1.36976	1.09259	2.01786	1.44551	1.42432	1.30642	0.0800235	-1.33011	0.341902	-0.198638	1.26651	0.899713	0.899513	0	2.43158	2.06907	0.942104	0.561508	2.37476	2.04197	0.0080818	-0.557896	0.901353	0.662418	-0.343644	-1.25155	0.190936	0.0116604	-1.33527	-1.78678	-0.40064	-1.21861	0.491353	-0.354997	-0.584513	-1.52581	-0.681246	-1.09219	-0.166462	-1.16502	0.214899	-1.39684	-0.297784	-1.31295
305	0.31	-1.0369	-1.18986	0.216507	-0.844477	1.41812	1.1307	2.06172	1.44275	1.29195	1.16433	-0.0686651	-1.38302	0.236033	-0.208516	1.20412	0.703727	1.00055	0	2.61939	2.09315	1.00356	0.61858	2.51129	2.1521	-0.0584857	-0.635059	0.900554	0.575713	-0.485958	-1.36321	0.0692237	-0.151823	-1.65598	-2.04041	-0.473909	-1.28593	0.577139	-0.363621	-0.576712	-1.56795	-0.790953	-1.22894	-0.350018	-1.37015	0.124527	-1.50943	-0.408426	-1.44669
306	0.312	-1.11767	-1.26011	0.197901	-0.859439	1.45366	1.16811	2.08449	1.43905	1.10912	1.01263	-0.212602	-1.43777	0.142336	-0.235218	1.12557	0.515674	1.09355	0	2.79211	2.10854	1.05384	0.673331	2.62582	2.25258	-0.12128	-0.703515	0.900501	0.497758	-0.620885	-1.48201	-0.0574039	-0.342265	-1.98413	-2.26916	-0.542015	-1.35465	0.645401	-0.380641	-0.572113	-1.60362	-0.888106	-1.35111	-0.531233	-1.58356	0.0221962	-1.63251	-0.526325	-1.57461
307	0.314	-1.1855	-1.32551	0.173044	-0.857661	1.47589	1.20713	2.08471	1.4353	0.885043	0.857236	-0.346562	-1.49494	0.0629772	-0.277028	1.03334	0.342922	1.17901	0	2.94984	2.11447	1.09277	0.7272	2.71631	2.34297	-0.180412	-0.758824	0.89907	0.431717	-0.743995	-1.60467	-0.184248	-0.554931	-2.31236	-2.47217	-0.604049	-1.42372	0.696785	-0.403901	-0.568145	-1.6301	-0.970268	-1.4563	-0.705493	-1.79971	-0.0902058	-1.76642	-0.647633	-1.69453
308	0.316	-1.24182	-1.38453	0.138651	-0.840629	1.48535	1.24983	2.06354	1.43284	0.634395	0.705276	-0.465098	-1.55455	0.000987551	-0.331571	0.932299	0.192014	1.25775	0	3.09363	2.11158	1.12072	0.781538	2.78284	2.42383	-0.23598	-0.797606	0.894897	0.380238	-0.850989	-1.72733	-0.30527	-0.781887	-2.63177	-2.65106	-0.659351	-1.49221	0.732761	-0.431108	-0.561956	-1.64484	-1.03556	-1.54261	-0.869322	-2.01354	-0.210706	-1.91115	-0.768157	-1.80459
309	0.318	-1.28809	-1.4353	0.0916421	-0.810939	1.48345	1.298	2.02453	1.43344	0.376097	0.564569	-0.563263	-1.61585	-0.0402468	-0.396689	0.829078	0.0682819	1.33077	0	3.22522	2.10177	1.13847	0.837479	2.82737	2.49658	-0.287904	-0.81767	0.887423	0.34555	-0.938239	-1.84571	-0.413883	-1.01253	-2.93271	-2.80961	-0.707567	-1.55935	0.755559	-0.460037	-0.550628	-1.64572	-1.08258	-1.60854	-1.02068	-2.22111	-0.337218	-2.06605	-0.8836	-1.9033
310	0.32	-1.32582	-1.47605	0.0297978	-0.771822	1.47232	1.35305	1.97294	1.43912	0.131438	0.44297	-0.637313	-1.67712	-0.0577509	-0.470966	0.731132	-0.0244284	1.39901	0	3.3467	2.0879	1.14716	0.895822	2.85335	2.56325	-0.335796	-0.818017	0.876749	0.329501	-1.00328	-1.95524	-0.503897	-1.23456	-3.20602	-2.95301	-0.748716	-1.62457	0.768027	-0.488723	-0.531379	-1.6312	-1.1103	-1.65284	-1.15913	-2.42004	-0.467517	-2.22949	-0.989832	-1.98955
311	0.322	-1.35669	-1.5057	-0.047633	-0.726744	1.4545	1.41594	1.91478	1.4518	-0.0784036	0.347518	-0.685292	-1.73578	-0.0498397	-0.553789	0.645604	-0.0839151	1.46323	0	3.46006	2.07314	1.14816	0.956926	2.86501	2.62609	-0.378905	-0.798767	0.86336	0.333499	-1.0452	-2.05141	-0.570485	-1.43516	-3.44421	-3.08711	-0.783219	-1.68737	0.773428	-0.515583	-0.501774	-1.6004	-1.11799	-1.67449	-1.28586	-2.60959	-0.599322	-2.39884	-1.08318	-2.06261
312	0.324	-1.38265	-1.52438	-0.139492	-0.679115	1.43259	1.48696	1.85578	1.47289	-0.235119	0.283488	-0.707416	-1.78849	-0.0169468	-0.644981	0.578177	-0.109735	1.52388	0	3.56687	2.06039	1.14292	1.02064	2.86677	2.68706	-0.416175	-0.761075	0.847785	0.358366	-1.06488	-2.13009	-0.611002	-1.60245	-3.64261	-3.2176	-0.811871	-1.74723	0.775183	-0.539488	-0.459911	-1.5532	-1.10526	-1.67276	-1.40357	-2.79048	-0.730499	-2.57062	-1.16073	-2.12215
313	0.326	-1.40592	-1.53376	-0.242569	-0.632075	1.40892	1.56561	1.80044	1.50287	-0.325861	0.253499	-0.706213	-1.83169	0.0377267	-0.744152	0.532115	-0.103279	1.58104	0	3.66798	2.05152	1.13295	1.08627	2.86251	2.74743	-0.446436	-0.707079	0.830238	0.404062	-1.06502	-2.18797	-0.625527	-1.7268	-3.8002	-3.34951	-0.835757	-1.80348	0.776608	-0.55975	-0.404618	-1.49023	-1.0722	-1.64745	-1.51626	-2.96464	-0.859342	-2.7409	-1.22056	-2.16826
314	0.328	-1.42878	-1.53705	-0.351841	-0.588321	1.38522	1.65038	1.75126	1.54084	-0.345191	0.25687	-0.686392	-1.86214	0.107863	-0.849949	0.50765	-0.0677864	1.63449	0	3.7634	2.04698	1.11968	1.15266	2.85513	2.80744	-0.468708	-0.639898	0.810335	0.469363	-1.04992	-2.22286	-0.616992	-1.802	-3.92	-3.48688	-0.8561	-1.85516	0.780668	-0.576049	-0.335608	-1.41286	-1.01965	-1.59915	-1.62875	-3.13471	-0.984808	-2.90582	-1.26195	-2.20148
315	0.33	-1.45328	-1.53852	-0.461058	-0.549988	1.36244	1.73873	1.70846	1.58443	-0.295997	0.289381	-0.654444	-1.87752	0.184104	-0.959358	0.501817	-0.00821589	1.68382	0	3.85238	2.04556	1.10447	1.21822	2.8463	2.86617	-0.482574	-0.563626	0.786918	0.551515	-1.02513	-2.23391	-0.590881	-1.826	-4.00895	-3.63265	-0.874112	-1.90105	0.789782	-0.588314	-0.25358	-1.32308	-0.949507	-1.52954	-1.74619	-3.30365	-1.10658	-3.06209	-1.28552	-2.22284
316	0.332	-1.48087	-1.54271	-0.563592	-0.518562	1.34067	1.82712	1.67011	1.62984	-0.189192	0.343553	-0.618034	-1.87693	0.254649	-1.06723	0.508768	0.0690556	1.72857	0	3.93359	2.04457	1.08853	1.28119	2.83652	2.92161	-0.488524	-0.483265	0.758076	0.646023	-0.996862	-2.22165	-0.554542	-1.80109	-4.07736	-3.78861	-0.890838	-1.93976	0.805691	-0.59659	-0.160246	-1.22342	-0.864975	-1.44157	-1.87341	-3.47419	-1.22496	-3.2074	-1.29319	-2.23382
317	0.334	-1.5121	-1.55338	-0.653338	-0.494879	1.31923	1.91125	1.63262	1.67223	-0.0422376	0.409368	-0.585225	-1.86114	0.306397	-1.16619	0.520492	0.15669	1.76842	0	4.00552	2.04027	1.0729	1.33972	2.82534	2.97107	-0.488176	-0.404512	0.721344	0.746667	-0.971298	-2.18796	-0.516247	-1.73359	-4.13759	-3.95528	-0.907045	-1.96992	0.829405	-0.600906	-0.058278	-1.11674	-0.770691	-1.3395	-2.01429	-3.64837	-1.34065	-3.34058	-1.28819	-2.23631
318	0.336	-1.54642	-1.57262	-0.725515	-0.479163	1.29689	1.98646	1.59156	1.7063	0.123196	0.475315	-0.563666	-1.83256	0.326475	-1.2472	0.527816	0.246935	1.8033	0	4.06678	2.02856	1.05844	1.39215	2.81181	3.01156	-0.484282	-0.333367	0.674083	0.845862	-0.954014	-2.13601	-0.484206	-1.63305	-4.20245	-4.13176	-0.923126	-1.99048	0.861209	-0.601195	0.0488352	-1.00608	-0.672609	-1.22866	-2.17116	-3.82722	-1.45452	-3.46175	-1.27479	-2.23253
319	0.338	-1.58219	-1.60026	-0.777297	-0.471116	1.27218	2.04828	1.54252	1.72705	0.284019	0.529597	-0.559848	-1.79488	0.303915	-1.30069	0.521513	0.332197	1.83348	0	4.11652	2.0057	1.04583	1.43714	2.79496	3.04042	-0.480528	-0.275561	0.613957	0.935378	-0.949495	-2.07007	-0.465705	-1.51122	-4.28321	-4.31558	-0.939038	-2.00107	0.900742	-0.597266	0.157004	-0.89447	-0.577653	-1.11508	-2.34431	-4.01044	-1.56744	-3.57216	-1.25809	-2.2249
320	0.34	-1.61691	-1.63392	-0.808222	-0.470016	1.24376	2.09306	1.482	1.73052	0.418543	0.561415	-0.578535	-1.75256	0.231144	-1.31826	0.493381	0.405598	1.85959	0	4.15469	1.969	1.03555	1.47389	2.77428	3.05584	-0.481129	-0.235872	0.539397	1.00735	-0.960891	-1.99526	-0.466477	-1.38076	-4.38791	-4.50275	-0.954284	-2.00222	0.947095	-0.588848	0.261812	-0.784833	-0.493146	-1.00503	-2.53175	-4.19634	-1.68019	-3.67396	-1.24357	-2.2159
321	0.342	-1.64776	-1.66944	-0.820373	-0.474815	1.21069	2.11854	1.40806	1.7145	0.508979	0.562238	-0.622435	-1.71022	0.10502	-1.29463	0.437146	0.461484	1.88267	0	4.1822	1.9174	1.02792	1.50229	2.74999	3.05729	-0.490343	-0.217457	0.449971	1.0554	-0.989974	-1.91724	-0.490361	-1.25399	-4.52007	-4.68812	-0.967967	-1.99551	0.998916	-0.575683	0.358831	-0.67986	-0.426123	-0.904513	-2.72937	-4.38203	-1.79351	-3.76988	-1.23667	-2.20792
322	0.344	-1.67231	-1.70184	-0.81826	-0.484219	1.17276	2.12433	1.32077	1.67902	0.543327	0.526921	-0.692091	-1.67211	-0.0727085	-1.22909	0.349101	0.495817	1.90409	0	4.20095	1.85186	1.02316	1.52299	2.72327	3.04585	-0.511963	-0.221322	0.346559	1.07561	-1.03725	-1.84184	-0.539199	-1.1417	-4.67832	-4.86605	-0.97894	-1.98349	1.0545	-0.557652	0.443932	-0.581996	-0.382655	-0.818874	-2.9314	-4.56375	-1.90813	-3.86278	-1.24226	-2.20324
323	0.346	-1.68927	-1.72625	-0.80835	-0.496779	1.1305	2.11208	1.22229	1.62647	0.516397	0.454454	-0.785953	-1.64181	-0.295506	-1.12638	0.228413	0.506379	1.92548	0	4.21365	1.77539	1.02141	1.53749	2.69619	3.02419	-0.548874	-0.246065	0.231331	1.06715	-1.10213	-1.77465	-0.612926	-1.05225	-4.857	-5.03131	-0.986049	-1.96928	1.11181	-0.534892	0.513545	-0.493473	-0.367335	-0.752542	-3.13133	-4.73747	-2.02489	-3.95531	-1.26425	-2.20399
324	0.348	-1.69898	-1.73898	-0.798215	-0.511006	1.08522	2.08529	1.11658	1.56134	0.429825	0.348125	-0.900588	-1.62205	-0.552636	-0.996434	0.0770925	0.492696	1.94852	0	4.2235	1.69274	1.02278	1.54789	2.6714	2.99625	-0.602685	-0.287996	0.107527	1.03229	-1.18309	-1.7206	-0.709791	-0.99095	-5.04743	-5.17994	-0.988418	-1.95615	1.16852	-0.507904	0.56483	-0.416374	-0.383033	-0.708977	-3.32305	-4.89954	-2.14483	-4.04958	-1.30528	-2.21218
325	0.35	-1.70353	-1.73824	-0.795379	-0.525529	1.03883	2.04878	1.00885	1.48954	0.291092	0.214996	-1.03102	-1.61478	-0.830163	-0.853149	-0.100361	0.455693	1.97471	0	4.23358	1.60971	1.02733	1.55668	2.65171	2.96666	-0.673475	-0.341653	-0.0208767	0.975791	-1.27789	-1.68361	-0.826656	-0.959968	-5.23976	-5.30988	-0.985741	-1.94695	1.22207	-0.477597	0.59575	-0.352716	-0.430954	-0.690762	-3.50185	-5.04726	-2.26925	-4.14695	-1.36664	-2.2297
326	0.352	-1.70653	-1.72467	-0.806026	-0.539289	0.993579	2.0079	0.904756	1.41737	0.11177	0.0647517	-1.17123	-1.62127	-1.1123	-0.712504	-0.297534	0.397136	2.00511	0	4.24628	1.53227	1.03509	1.56624	2.63945	2.93995	-0.759685	-0.400661	-0.149559	0.903929	-1.38377	-1.66636	-0.95939	-0.958668	-5.42475	-5.4213	-0.978481	-1.94364	1.26967	-0.445281	0.605047	-0.304475	-0.510911	-0.699787	-3.66523	-5.17938	-2.39956	-4.24778	-1.44833	-2.25836
327	0.354	-1.71261	-1.70149	-0.833845	-0.551757	0.951743	1.96758	0.809501	1.35049	-0.0945758	-0.0918167	-1.31482	-1.64223	-1.38301	-0.59034	-0.506791	0.319052	2.04007	0	4.26278	1.46552	1.04591	1.57842	2.63597	2.91966	-0.858203	-0.458767	-0.274237	0.823171	-1.49774	-1.67008	-1.10332	-0.984292	-5.59522	-5.51656	-0.967948	-1.94696	1.30856	-0.412554	0.592203	-0.273522	-0.621701	-0.737393	-3.81317	-5.29618	-2.53702	-4.35136	-1.54914	-2.29976
328	0.356	-1.72685	-1.67426	-0.879298	-0.56312	0.915292	1.93149	0.727146	1.29295	-0.314394	-0.244411	-1.45577	-1.67789	-1.62757	-0.5003	-0.719937	0.223279	2.07906	0	4.28263	1.4129	1.05951	1.59417	2.64125	2.90773	-0.964654	-0.510823	-0.390971	0.739088	-1.61689	-1.69469	-1.25369	-1.03285	-5.74707	-5.59979	-0.956213	-1.95635	1.3362	-0.3811	0.557416	-0.261413	-0.761414	-0.804392	-3.94785	-5.39933	-2.68243	-4.45593	-1.66693	-2.35509
329	0.358	-1.75407	-1.65029	-0.939483	-0.574371	0.885633	1.90151	0.660111	1.2467	-0.535648	-0.384608	-1.58922	-1.728	-1.83401	-0.452248	-0.928755	0.111284	2.12072	0	4.30373	1.37562	1.07535	1.61334	2.65373	2.90413	-1.07388	-0.55353	-0.496398	0.655594	-1.73865	-1.73893	-1.40605	-1.10002	-5.87958	-5.67633	-0.945858	-1.9701	1.3506	-0.35242	0.501628	-0.269077	-0.927573	-0.900896	-4.07291	-5.49156	-2.83566	-4.55884	-1.79875	-2.42483
330	0.36	-1.79817	-1.63777	-1.00866	-0.587247	0.863415	1.87748	0.609032	1.21137	-0.748595	-0.506819	-1.71204	-1.79187	-1.99415	-0.451471	-1.12537	-0.0157919	2.1629	0	4.32255	1.35256	1.09268	1.63465	2.67049	2.90679	-1.18056	-0.585793	-0.58787	0.574621	-1.86101	-1.80077	-1.5565	-1.18195	-5.99512	-5.75203	-0.939585	-1.98568	1.35062	-0.327529	0.426635	-0.296439	-1.11704	-1.02597	-4.19242	-5.57602	-2.9953	-4.65686	-1.94098	-2.50843
331	0.362	-1.86154	-1.6446	-1.07932	-0.603956	0.848446	1.8574	0.572931	1.1845	-0.945827	-0.60872	-1.82312	-1.86836	-2.10418	-0.498725	-1.30244	-0.156943	2.20291	0	4.33455	1.34056	1.11055	1.65593	2.68756	2.91201	-1.2798	-0.608673	-0.663524	0.496176	-1.98253	-1.87789	-1.70161	-1.27579	-6.09833	-5.83242	-0.93976	-2.0002	1.33624	-0.3067	0.335219	-0.342082	-1.32576	-1.17723	-4.30983	-5.65574	-3.15843	-4.74655	-2.08946	-2.60404
332	0.364	-1.94456	-1.67728	-1.14351	-0.626709	0.83971	1.8379	0.549622	1.1621	-1.12178	-0.691091	-1.92322	-1.95581	-2.16477	-0.59101	-1.45338	-0.311086	2.23786	0	4.33491	1.33497	1.12783	1.67445	2.70048	2.91497	-1.36775	-0.624947	-0.722304	0.418685	-2.10221	-1.96801	-1.83833	-1.37998	-6.19495	-5.92197	-0.947977	-2.0108	1.30872	-0.2893	0.231268	-0.403033	-1.54835	-1.3505	-4.42706	-5.73299	-3.32055	-4.82463	-2.23948	-2.7084
333	0.366	-2.04547	-1.73991	-1.19421	-0.657108	0.835496	1.81494	0.536243	1.13936	-1.27202	-0.757148	-2.01445	-2.05194	-2.18069	-0.722745	-1.57254	-0.476861	2.26499	0	4.31918	1.33043	1.14333	1.68735	2.70486	2.9105	-1.4419	-0.638387	-0.763936	0.339533	-2.21927	-2.06919	-1.96384	-1.49413	-6.29053	-6.02333	-0.964748	-2.01502	1.27059	-0.273766	0.119816	-0.474758	-1.7779	-1.53964	-4.54404	-5.80889	-3.47576	-4.88823	-2.3858	-2.81699
334	0.368	-2.16055	-1.83354	-1.22647	-0.695526	0.833617	1.78456	0.52978	1.11146	-1.39268	-0.811486	-2.09957	-2.15373	-2.1601	-0.886952	-1.65558	-0.652419	2.28197	0	4.28393	1.32178	1.15579	1.69208	2.69695	2.89382	-1.50131	-0.652901	-0.788889	0.255758	-2.33278	-2.17973	-2.07548	-1.61869	-6.38922	-6.1367	-0.989379	-2.01095	1.22557	-0.257721	0.00693235	-0.551374	-2.00591	-1.73677	-4.65851	-5.88314	-3.61709	-4.93501	-2.52281	-2.92428
335	0.37	-2.2848	-1.95596	-1.23807	-0.740658	0.831698	1.74365	0.527515	1.07444	-1.48019	-0.858857	-2.18115	-2.25726	-2.11342	-1.07613	-1.6999	-0.835164	2.2872	0	4.22731	1.30478	1.16409	1.68681	2.67418	2.86129	-1.54646	-0.671718	-0.79831	0.164836	-2.44146	-2.29795	-2.17089	-1.75426	-6.49296	-6.25931	-1.02006	-1.99739	1.17823	-0.238212	-0.100542	-0.626061	-2.22264	-1.93266	-4.76632	-5.95398	-3.73708	-4.96316	-2.64467	-3.0242
336	0.372	-2.41267	-2.10194	-1.2297	-0.789371	0.827514	1.69058	0.527318	1.02584	-1.53156	-0.903036	-2.26084	-2.35765	-2.05207	-1.28265	-1.70503	-1.02146	2.2799	0	4.1493	1.27676	1.16733	1.67066	2.63541	2.81091	-1.57896	-0.696799	-0.79394	0.0654306	-2.54346	-2.42182	-2.24805	-1.90086	-6.60106	-6.38533	-1.05415	-1.97382	1.13363	-0.212042	-0.195422	-0.691619	-2.41775	-2.1174	-4.86198	-6.01834	-3.82848	-4.97128	-2.74572	-3.11062
337	0.374	-2.53895	-2.26387	-1.2045	-0.836967	0.819336	1.6255	0.527802	0.965146	-1.5449	-0.945998	-2.33889	-2.44922	-1.98703	-1.49869	-1.67287	-1.20636	2.26017	0	4.05179	1.23698	1.16495	1.64383	2.58115	2.74263	-1.60094	-0.728551	-0.777954	-0.0420189	-2.63638	-2.54857	-2.30551	-2.05703	-6.71023	-6.50618	-1.08855	-1.94043	1.09681	-0.176146	-0.270687	-0.741078	-2.58111	-2.28116	-4.93948	-6.07219	-3.88504	-4.9582	-2.82088	-3.17784
338	0.376	-2.65933	-2.43253	-1.16736	-0.877838	0.806245	1.5504	0.528357	0.89396	-1.52002	-0.987535	-2.4139	-2.52576	-1.9273	-1.71589	-1.60769	-1.38352	2.22893	0	3.93842	1.18672	1.15691	1.6075	2.51349	2.65844	-1.61445	-0.765883	-0.752727	-0.155019	-2.71728	-2.6744	-2.3423	-2.21926	-6.81496	-6.61158	-1.1202	-1.89803	1.07236	-0.127954	-0.320014	-0.768296	-2.70357	-2.41497	-4.99305	-6.11097	-3.90226	-4.92287	-2.86604	-3.22109
339	0.378	-2.77057	-2.59794	-1.12384	-0.906377	0.788374	1.46882	0.529117	0.815782	-1.45891	-1.02536	-2.48286	-2.5812	-1.87866	-1.92511	-1.51574	-1.54533	2.18775	0	3.8142	1.12911	1.14371	1.56369	2.43589	2.5621	-1.62085	-0.806531	-0.720505	-0.269124	-2.7829	-2.79432	-2.35801	-2.38157	-6.90825	-6.69103	-1.14643	-1.84803	1.06397	-0.065694	-0.338241	-0.768461	-2.77768	-2.51132	-5.01792	-6.13018	-3.87797	-4.86429	-2.87838	-3.23677
340	0.38	-2.87028	-2.75005	-1.07928	-0.917956	0.766994	1.38534	0.53085	0.735539	-1.36588	-1.05562	-2.54144	-2.61037	-1.84283	-2.11633	-1.40458	-1.68343	2.13862	0	3.68494	1.06868	1.12639	1.51496	2.35282	2.4587	-1.62035	-0.847526	-0.683055	-0.378411	-2.82987	-2.90235	-2.35264	-2.53576	-6.98252	-6.73561	-1.1653	-1.79234	1.07417	0.0114265	-0.321751	-0.738432	-2.7982	-2.56474	-5.0109	-6.12603	-3.81267	-4.78152	-2.85654	-3.2227
341	0.382	-2.95636	-2.87935	-1.03803	-0.909739	0.744442	1.30495	0.534797	0.658873	-1.24732	-1.07378	-2.58454	-2.60983	-1.81749	-2.27904	-1.28228	-1.78959	2.08378	0	3.55665	1.01079	1.10646	1.4641	2.26929	2.35406	-1.61197	-0.885662	-0.641375	-0.476238	-2.85498	-2.99182	-2.32656	-2.67206	-7.03057	-6.73965	-1.17577	-1.73317	1.10414	0.103173	-0.268743	-0.676912	-2.76245	-2.57203	-4.97078	-6.0959	-3.70953	-4.67381	-2.8007	-3.1781
342	0.384	-3.02638	-2.97733	-1.00296	-0.881173	0.723835	1.23241	0.542432	0.591334	-1.11132	-1.0756	-2.60698	-2.5784	-1.79721	-2.40294	-1.15655	-1.85674	2.02545	0	3.43488	0.960808	1.08573	1.41382	2.1903	2.25402	-1.59365	-0.917845	-0.595583	-0.556142	-2.8555	-3.05588	-2.28049	-2.78023	-7.04669	-6.70177	-1.17764	-1.67285	1.15366	0.208366	-0.179407	-0.584441	-2.67058	-2.53243	-4.89838	-6.03872	-3.57399	-4.54077	-2.71252	-3.10346
343	0.386	-3.07713	-3.037	-0.97537	-0.834051	0.708633	1.17172	0.555178	0.53761	-0.967031	-1.05816	-2.6042	-2.5174	-1.7751	-2.47899	-1.03403	-1.88008	1.9657	0	3.32413	0.923443	1.06604	1.3665	2.12031	2.16378	-1.56277	-0.941275	-0.54504	-0.612707	-2.8295	-3.08804	-2.2154	-2.8508	-7.02748	-6.62524	-1.17139	-1.61354	1.22118	0.325065	-0.0559517	-0.463227	-2.52564	-2.44746	-4.79634	-5.95502	-3.41315	-4.38258	-2.595	-3.00025
344	0.388	-3.10452	-3.05335	-0.954992	-0.772164	0.7021	1.1257	0.574128	0.500936	-0.823805	-1.02052	-2.57311	-2.43023	-1.74461	-2.50042	-0.919713	-1.85793	1.90624	0	3.22743	0.902062	1.04907	1.32396	2.06282	2.08739	-1.51674	-0.953516	-0.488682	-0.642244	-2.776	-3.08279	-2.13244	-2.87611	-6.9725	-6.51732	-1.15786	-1.55703	1.30398	0.45081	0.0975194	-0.316841	-2.33341	-2.3207	-4.6687	-5.8467	-3.2349	-4.20027	-2.45219	-2.87058
345	0.39	-3.10399	-3.02394	-0.940238	-0.700604	0.706774	1.09582	0.599822	0.482774	-0.69028	-0.964089	-2.51272	-2.32171	-1.70095	-2.46372	-0.816658	-1.79222	1.84842	0	3.14608	0.898286	1.0361	1.2874	2.02004	2.02739	-1.45365	-0.952507	-0.425461	-0.64315	-2.69519	-3.03611	-2.03284	-2.85124	-6.88438	-6.38805	-1.13797	-1.5045	1.39846	0.582871	0.275315	-0.149826	-2.10194	-2.15728	-4.52026	-5.71669	-3.04701	-3.99584	-2.28876	-2.71689
346	0.392	-3.07133	-2.94934	-0.9285	-0.624902	0.724058	1.08221	0.632152	0.482812	-0.573354	-0.892353	-2.42449	-2.19716	-1.64168	-2.36925	-0.72584	-1.68832	1.79312	0	3.07963	0.911859	1.02785	1.25731	1.99272	1.98471	-1.37283	-0.936565	-0.354764	-0.615911	-2.58841	-2.94601	-1.91778	-2.77455	-6.76842	-6.24847	-1.11237	-1.45658	1.50046	0.718452	0.470595	0.0326996	-1.84095	-1.9634	-4.35593	-5.56845	-2.85635	-3.77235	-2.10954	-2.54168
347	0.394	-3.00374	-2.83348	-0.916537	-0.550179	0.754006	1.08384	0.670377	0.49923	-0.477335	-0.810286	-2.31247	-2.06162	-1.5665	-2.22144	-0.64629	-1.55452	1.7408	0	3.02617	0.94079	1.02445	1.23356	1.98027	1.95883	-1.27513	-0.904416	-0.27669	-0.562816	-2.45814	-2.81298	-1.78844	-2.6481	-6.63176	-6.10886	-1.08133	-1.41333	1.60561	0.854835	0.675883	0.225415	-1.56104	-1.74584	-4.18019	-5.40562	-2.66812	-3.53387	-1.91913	-2.34741
348	0.396	-2.90086	-2.68356	-0.900903	-0.480496	0.795325	1.09884	0.713239	0.529134	-0.403464	-0.723541	-2.18288	-1.9194	-1.47655	-2.02842	-0.575473	-1.40102	1.69156	0	2.98261	0.981703	1.02547	1.21549	1.98085	1.948	-1.16293	-0.855246	-0.192175	-0.487503	-2.30792	-2.64019	-1.64605	-2.47764	-6.4823	-5.97735	-1.04464	-1.37444	1.70967	0.989459	0.883601	0.423091	-1.27302	-1.5117	-3.99671	-5.23163	-2.4855	-3.28511	-1.72159	-2.1365
349	0.398	-2.76545	-2.50957	-0.878396	-0.418489	0.84556	1.12479	0.759081	0.569019	-0.35003	-0.637738	-2.04333	-1.77383	-1.37361	-1.80127	-0.509913	-1.23883	1.64515	0	2.94519	1.03029	1.02995	1.20205	1.9917	1.94961	-1.03994	-0.788771	-0.10297	-0.394473	-2.14216	-2.43346	-1.49213	-2.27236	-6.32764	-5.85907	-1.00183	-1.33934	1.80874	1.11998	1.08657	0.620833	-0.98725	-1.26805	-3.80822	-5.0495	-2.30943	-3.031	-1.52039	-1.91149
350	0.4	-2.60351	-2.32323	-0.846459	-0.365296	0.901402	1.15905	0.805944	0.615191	-0.313136	-0.557991	-1.90187	-1.62736	-1.25966	-1.55292	-0.446009	-1.07855	1.60102	0	2.90994	1.08176	1.03655	1.19197	2.00934	1.96049	-0.910825	-0.7053	-0.01153	-0.288655	-1.96584	-2.20078	-1.32876	-2.04416	-6.17439	-5.75605	-0.952314	-1.30735	1.89949	1.24432	1.27847	0.814276	-0.713103	-1.02182	-3.6167	-4.86164	-2.13884	-2.77607	-1.31834	-1.67515
351	0.402	-2.42385	-2.13655	-0.803504	-0.320712	0.959049	1.19902	0.851612	0.66407	-0.287994	-0.488733	-1.76587	-1.48176	-1.13667	-1.29685	-0.380926	-0.929491	1.55837	0	2.873	1.1313	1.04364	1.18385	2.02993	1.97724	-0.780616	-0.605796	0.0791473	-0.175059	-1.78428	-1.95163	-1.15884	-1.80668	-6.02772	-5.66767	-0.895696	-1.27772	1.97927	1.36078	1.45417	0.999761	-0.458426	-0.779556	-3.42369	-4.66979	-1.97107	-2.5238	-1.11772	-1.43069
352	0.404	-2.23714	-1.96034	-0.749126	-0.283475	1.01459	1.24229	0.893673	0.71243	-0.270403	-0.43369	-1.6411	-1.33831	-1.00663	-1.04584	-0.313371	-0.798844	1.51614	0	2.83101	1.17444	1.04937	1.17631	2.04949	1.99643	-0.654249	-0.491903	0.16573	-0.0584727	-1.60276	-1.69609	-0.98616	-1.57408	-5.89143	-5.59137	-0.83207	-1.24956	2.04616	1.46814	1.61004	1.17447	-0.229183	-0.547167	-3.23075	-4.47503	-1.80264	-2.27622	-0.920472	-1.18181
353	0.406	-2.05475	-1.80273	-0.684159	-0.251613	1.06439	1.28683	0.929638	0.757583	-0.257961	-0.395828	-1.53115	-1.19788	-0.871624	-0.810927	-0.244042	-0.691237	1.4731	0	2.78128	1.20746	1.05183	1.16808	2.06427	2.01493	-0.536047	-0.365939	0.244842	0.0567911	-1.42626	-1.44395	-0.815332	-1.35979	-5.76814	-5.52353	-0.762215	-1.2218	2.09897	1.5658	1.74396	1.33651	-0.0292079	-0.329717	-3.03982	-4.2779	-1.63015	-2.03376	-0.728334	-0.932644
354	0.408	-1.88734	-1.6682	-0.610575	-0.222808	1.10543	1.33097	0.957194	0.797566	-0.250644	-0.377148	-1.43716	-1.06098	-0.733903	-0.600605	-0.175618	-0.608466	1.42792	0	2.72204	1.22781	1.04917	1.15807	2.07106	2.03008	-0.429316	-0.230818	0.313431	0.167135	-1.25919	-1.20381	-0.651552	-1.17512	-5.65961	-5.46013	-0.687691	-1.19317	2.13727	1.65385	1.85536	1.48494	0.139816	-0.131184	-2.85333	-4.07865	-1.45113	-1.79545	-0.543077	-0.687662
355	0.41	-1.74365	-1.55724	-0.531244	-0.194713	1.13567	1.37352	0.974533	0.831302	-0.250604	-0.378313	-1.35803	-0.927689	-0.595837	-0.420451	-0.112286	-0.549513	1.37935	0	2.65246	1.2344	1.03976	1.14545	2.06759	2.03995	-0.336047	-0.0898591	0.369184	0.269881	-1.10511	-0.982448	-0.500196	-1.028	-5.56687	-5.39734	-0.610786	-1.16221	2.16128	1.73308	1.94493	1.61967	0.278186	0.0457166	-2.67407	-3.87756	-1.26476	-1.55948	-0.366643	-0.451386
356	0.412	-1.62936	-1.46659	-0.449593	-0.165208	1.15417	1.41368	0.980701	0.858714	-0.261298	-0.398225	-1.2908	-0.797548	-0.459848	-0.273039	-0.0589695	-0.510842	1.32633	0	2.57276	1.22776	1.02237	1.12969	2.05274	2.04346	-0.256776	0.0535263	0.410891	0.363441	-0.966623	-0.784338	-0.366393	-0.922124	-5.49017	-5.33179	-0.534314	-1.12739	2.17182	1.80482	2.01434	1.74128	0.387839	0.199634	-2.50485	-3.67515	-1.07222	-1.32385	-0.201216	-0.228057
357	0.414	-1.54633	-1.3901	-0.369254	-0.132572	1.16127	1.4511	0.975856	0.880728	-0.286208	-0.433727	-1.23131	-0.669667	-0.328287	-0.158178	-0.0204126	-0.486986	1.26819	0	2.48404	1.21006	0.996341	1.11067	2.02668	2.04042	-0.190626	0.19621	0.438693	0.447419	-0.845165	-0.61154	-0.254616	-0.856572	-5.42873	-5.26072	-0.461316	-1.08723	2.17011	1.87078	2.06584	1.8508	0.471941	0.330591	-2.34801	-3.47238	-0.876616	-1.08705	-0.0491678	-0.0212801
358	0.416	-1.49223	-1.31991	-0.293728	-0.0955857	1.15844	1.48585	0.961367	0.899126	-0.327451	-0.479588	-1.17489	-0.542888	-0.203316	-0.0733671	-0.000278598	-0.471422	1.20474	0	2.38821	1.18479	0.961718	1.0886	1.99086	2.03147	-0.135541	0.335679	0.454157	0.522605	-0.741019	-0.463812	-0.16834	-0.826118	-5.38033	-5.18194	-0.394703	-1.04054	2.15767	1.9327	2.10184	1.94944	0.534458	0.439865	-2.20494	-3.27068	-0.682533	-0.848612	0.0871435	0.166263
359	0.418	-1.46072	-1.24774	-0.226076	-0.0535947	1.14806	1.51833	0.93973	0.916229	-0.384658	-0.528902	-1.11703	-0.416114	-0.0868199	-0.0143463	-0.00038464	-0.45762	1.13633	0	2.28769	1.15628	0.919303	1.06406	1.94775	2.01783	-0.0886777	0.470201	0.460144	0.590788	-0.653342	-0.338991	-0.109772	-0.82218	-5.34106	-5.09388	-0.336915	-0.986503	2.13608	1.99201	2.12459	2.03827	0.579784	0.529738	-2.07581	-3.07175	-0.495278	-0.609357	0.205699	0.332975
360	0.42	-1.44218	-1.16619	-0.168619	-0.00653856	1.13304	1.54908	0.914277	0.934436	-0.454384	-0.573909	-1.05386	-0.288682	0.0195926	0.0243473	-0.020191	-0.440139	1.06387	0	2.18512	1.12901	0.870632	1.03786	1.90049	2.00098	-0.0468942	0.598747	0.460489	0.654372	-0.580309	-0.233518	-0.0796721	-0.834167	-5.30522	-4.99555	-0.289637	-0.924794	2.1068	2.04956	2.13593	2.11802	0.612407	0.603136	-1.95938	-2.87728	-0.32002	-0.371478	0.305201	0.478359
361	0.422	-1.42494	-1.0698	-0.122655	0.0450756	1.11642	1.57852	0.888718	0.955685	-0.530258	-0.607132	-0.982496	-0.160687	0.114531	0.0488838	-0.0566635	-0.415532	0.988671	0	2.08305	1.1069	0.817846	1.01087	1.85238	1.98232	-0.00724653	0.720725	0.459489	0.715828	-0.519364	-0.143026	-0.0772909	-0.851005	-5.26569	-4.88658	-0.253618	-0.85564	2.07113	2.10547	2.13717	2.18891	0.63662	0.663222	-1.85311	-2.68866	-0.160944	-0.138344	0.385405	0.602919
362	0.424	-1.3969	-0.955737	-0.0882707	0.100276	1.10086	1.60663	0.866586	0.98095	-0.603846	-0.622617	-0.901225	-0.0331627	0.196748	0.0656957	-0.104582	-0.382891	0.912344	0	1.98367	1.09266	0.763452	0.983883	1.8064	1.96274	0.0326103	0.835598	0.461271	0.77708	-0.467543	-0.0629031	-0.100416	-0.862575	-5.21468	-4.76703	-0.228611	-0.779782	2.0301	2.1591	2.12911	2.25067	0.656272	0.713013	-1.75344	-2.50656	-0.0205686	0.0858632	0.447325	0.708018
363	0.426	-1.34733	-0.824095	-0.0643072	0.157807	1.08826	1.63274	0.850643	1.00988	-0.666052	-0.617023	-0.809525	0.0919734	0.26511	0.0810619	-0.157292	-0.343874	0.836599	0	1.88854	1.08729	0.710022	0.957437	1.76469	1.9424	0.0741789	0.942544	0.469128	0.838983	-0.421833	0.0112199	-0.14554	-0.860917	-5.14474	-4.63725	-0.213448	-0.698388	1.98454	2.20922	2.11218	2.30256	0.674556	0.755089	-1.65618	-2.33077	0.100658	0.296671	0.493256	0.795709
364	0.428	-1.26847	-0.677734	-0.0485512	0.21634	1.07947	1.65538	0.842388	1.04069	-0.708775	-0.590321	-0.70798	0.212223	0.318643	0.100721	-0.207798	-0.30221	0.763066	0	1.79847	1.08995	0.659865	0.931775	1.72829	1.92063	0.118058	1.04027	0.484922	0.900994	-0.379493	0.0830598	-0.208132	-0.841038	-5.05	-4.49769	-0.206215	-0.612922	1.93517	2.25427	2.08661	2.34363	0.69389	0.791434	-1.55703	-2.16008	0.204429	0.489899	0.526625	0.868592
365	0.43	-1.15666	-0.521633	-0.0381131	0.274663	1.07414	1.67239	0.841724	1.07034	-0.726478	-0.545921	-0.598112	0.32502	0.356631	0.129516	-0.25	-0.262797	0.693126	0	1.71351	1.098	0.614746	0.906817	1.69693	1.89597	0.164035	1.12702	0.508684	0.961116	-0.338297	0.155345	-0.283013	-0.801263	-4.92708	-4.34879	-0.204498	-0.524999	1.88269	2.29266	2.0527	2.37289	0.715862	0.823388	-1.4522	-1.99242	0.294306	0.662236	0.55169	0.929655
366	0.432	-1.01281	-0.361952	-0.0299123	0.331774	1.07074	1.68108	0.846869	1.0949	-0.717341	-0.490165	-0.482166	0.428298	0.37874	0.171032	-0.279825	-0.230613	0.627783	0	1.633	1.10751	0.575684	0.882182	1.66912	1.86642	0.211266	1.20079	0.538482	1.01609	-0.296679	0.229547	-0.364784	-0.743102	-4.77587	-4.19105	-0.205668	-0.436264	1.82785	2.32302	2.011	2.38958	0.741252	0.851671	-1.33882	-1.82528	0.375118	0.811667	0.57313	0.982063
367	0.434	-0.842136	-0.204994	-0.0211517	0.386878	1.06682	1.67859	0.85451	1.11022	-0.683804	-0.431266	-0.362934	0.520945	0.385087	0.227203	-0.296023	-0.209722	0.567563	0	1.55568	1.11376	0.542869	0.857235	1.64234	1.82974	0.258456	1.25961	0.570593	1.06178	-0.253788	0.305701	-0.448297	-0.670701	-4.59967	-4.02515	-0.207161	-0.348292	1.77151	2.34439	1.96231	2.39322	0.770063	0.876434	-1.21549	-1.65627	0.452123	0.937704	0.595534	1.02887
368	0.436	-0.653258	-0.0563055	-0.0096861	0.439285	1.05929	1.66223	0.860181	1.11244	-0.632394	-0.377965	-0.243638	0.602993	0.376249	0.297887	-0.300465	-0.20259	0.512463	0	1.47993	1.112	0.515693	0.831134	1.61341	1.78381	0.303962	1.3019	0.599971	1.09371	-0.209523	0.382361	-0.529074	-0.589992	-4.40488	-3.85217	-0.206765	-0.262512	1.71456	2.35628	1.90771	2.38368	0.801554	0.897305	-1.08249	-1.48373	0.530036	1.04137	0.622857	1.07268
369	0.438	-0.456929	0.0799278	0.00575677	0.488283	1.0449	1.62995	0.858811	1.09863	-0.572857	-0.338184	-0.127881	0.675518	0.353213	0.380523	-0.297834	-0.209802	0.461948	0	1.40388	1.09804	0.492876	0.802893	1.57888	1.72694	0.345837	1.32669	0.620927	1.10769	-0.16454	0.456724	-0.603672	-0.507698	-4.20022	-3.67376	-0.202887	-0.180122	1.65784	2.35856	1.84834	2.36114	0.834278	0.913496	-0.941897	-1.30727	0.612084	1.125	0.657898	1.11534
370	0.44	-0.264569	0.201125	0.0254893	0.533021	1.02063	1.58066	0.845378	1.06711	-0.516718	-0.317918	-0.0196082	0.740287	0.31731	0.470071	-0.294762	-0.230133	0.415017	0	1.32565	1.06876	0.472684	0.771454	1.53547	1.65814	0.381855	1.33379	0.627944	1.10046	-0.120253	0.524984	-0.66991	-0.430372	-3.99569	-3.49229	-0.194766	-0.101985	1.60203	2.35143	1.78526	2.32606	0.866181	0.924003	-0.797491	-1.1281	0.6993	1.19198	0.701917	1.15779
371	0.442	-0.0868892	0.306208	0.0488731	0.57247	0.984155	1.51452	0.815599	1.01777	-0.475491	-0.320509	0.0769799	0.799293	0.27017	0.559419	-0.298565	-0.260836	0.370336	0	1.24357	1.02247	0.453192	0.735804	1.48046	1.57737	0.409627	1.32377	0.616486	1.07022	-0.0787398	0.58287	-0.726953	-0.363587	-3.80133	-3.31094	-0.182579	-0.0285585	1.54747	2.33533	1.71935	2.27925	0.894804	0.927904	-0.654346	-0.949018	0.790272	1.24641	0.754458	1.20009
372	0.444	0.0671914	0.395249	0.0744086	0.605492	0.934163	1.43311	0.766539	0.95217	-0.458904	-0.346308	0.157609	0.854282	0.213746	0.640356	-0.315866	-0.297991	0.326451	0	1.15635	0.959136	0.432573	0.69512	1.41205	1.4856	0.426841	1.29789	0.583675	1.01708	-0.042546	0.626331	-0.775206	-0.311353	-3.62603	-3.13362	-0.16738	0.0401192	1.49424	2.3109	1.65125	2.22196	0.917624	0.924724	-0.518219	-0.774114	0.88145	1.29286	0.813463	1.24165
373	0.446	0.191266	0.468978	0.0999303	0.630975	0.870632	1.3394	0.697056	0.873445	-0.473456	-0.392735	0.218216	0.906383	0.150387	0.704982	-0.351419	-0.336829	0.282031	0	1.06334	0.880314	0.409365	0.648942	1.32959	1.3849	0.431615	1.25805	0.528747	0.94329	-0.0143749	0.652252	-0.816039	-0.275812	-3.47642	-2.96479	-0.150869	0.104317	1.44215	2.27888	1.58146	2.15593	0.932463	0.914733	-0.394749	-0.608266	0.967962	1.33599	0.875647	1.2815
374	0.448	0.281777	0.528321	0.12295	0.647982	0.794896	1.2375	0.608001	0.786133	-0.52156	-0.454691	0.255311	0.955881	0.0829247	0.747201	-0.407366	-0.372026	0.236112	0	0.964689	0.78902	0.382672	0.597325	1.23372	1.27823	0.422878	1.20657	0.453208	0.853223	0.00326228	0.65905	-0.851371	-0.257187	-3.35611	-2.80907	-0.135018	0.164402	1.39092	2.24008	1.5105	2.08342	0.937895	0.899071	-0.288637	-0.456449	1.04471	1.3802	0.937076	1.31856
375	0.45	0.33805	0.574082	0.141147	0.655826	0.709571	1.13239	0.502192	0.695806	-0.601276	-0.525202	0.266364	1.00212	0.0146957	0.763879	-0.482963	-0.398041	0.188294	0	0.861377	0.689407	0.352291	0.540949	1.12632	1.16931	0.400695	1.14618	0.360716	0.753156	0.0083883	0.647046	-0.883156	-0.253939	-3.26519	-2.67052	-0.121648	0.220574	1.34032	2.19531	1.43906	2.00707	0.933512	0.879648	-0.202937	-0.323019	1.10743	1.42919	0.993777	1.35181
376	0.452	0.36212	0.606834	0.152902	0.654038	0.618325	1.02939	0.384202	0.608605	-0.706491	-0.596152	0.250178	1.04353	-0.0505712	0.755351	-0.574722	-0.409521	0.138842	0	0.755239	0.58641	0.318731	0.481146	1.0104	1.06224	0.36644	1.07984	0.256718	0.650859	-0.00015232	0.618486	-0.912842	-0.263085	-3.2003	-2.55201	-0.11207	0.272631	1.29035	2.14525	1.36807	1.92969	0.919946	0.858833	-0.138613	-0.21106	1.15348	1.48551	1.04225	1.38031
377	0.454	0.358392	0.626992	0.157733	0.642273	0.525523	0.933704	0.260029	0.530703	-0.827378	-0.658964	0.207182	1.07774	-0.109019	0.725132	-0.676786	-0.401806	0.0886928	0	0.648793	0.485367	0.283133	0.419836	0.889876	0.961137	0.322764	1.01062	0.14791	0.554966	-0.022492	0.57722	-0.940893	-0.280602	-3.15505	-2.45453	-0.106856	0.319851	1.24122	2.09048	1.29862	1.85398	0.898633	0.839038	-0.0944124	-0.12187	1.18219	1.55025	1.07975	1.40323
378	0.456	0.33315	0.634996	0.156483	0.620246	0.435763	0.849951	0.136654	0.467707	-0.951086	-0.705202	0.139582	1.10188	-0.157068	0.678979	-0.78146	-0.371488	0.0393277	0	0.544984	0.391659	0.247086	0.359362	0.769298	0.869813	0.273316	0.941642	0.0415577	0.474151	-0.0576619	0.528086	-0.966489	-0.301899	-3.12087	-2.37669	-0.105805	0.361027	1.19336	2.03142	1.23187	1.78221	0.871368	0.822309	-0.0670659	-0.0546435	1.19478	1.62276	1.10431	1.4199
379	0.458	0.293901	0.631523	0.151179	0.587802	0.353361	0.781701	0.0214945	0.424046	-1.06271	-0.727154	0.0513219	1.11299	-0.191897	0.623549	-0.879869	-0.316998	-0.00746096	0	0.446825	0.310317	0.212351	0.302244	0.653463	0.791322	0.222228	0.875965	-0.0552479	0.416117	-0.103668	0.476128	-0.987488	-0.322299	-3.08796	-2.31459	-0.108071	0.394665	1.14722	1.9684	1.16879	1.71605	0.839836	0.810051	-0.0517296	-0.00638679	1.19396	1.70071	1.11468	1.42987
380	0.46	0.248546	0.617645	0.144613	0.545153	0.281821	0.731107	-0.0782777	0.402375	-1.14672	-0.718534	-0.0521676	1.10873	-0.211902	0.565067	-0.962777	-0.239126	-0.0498835	0	0.356978	0.245575	0.180543	0.250861	0.546961	0.727601	0.173477	0.816493	-0.136364	0.386515	-0.157723	0.425833	-1.00069	-0.337543	-3.0463	-2.26198	-0.112401	0.419311	1.10312	1.90173	1.11002	1.65647	0.805264	0.802949	-0.0426097	0.0278886	1.18338	1.78028	1.11019	1.43311
381	0.462	0.204431	0.594884	0.139752	0.493204	0.223391	0.69862	-0.156501	0.403082	-1.18882	-0.675296	-0.16444	1.08797	-0.217007	0.508353	-1.02161	-0.141379	-0.0864856	0	0.277347	0.200372	0.152817	0.207126	0.453665	0.679133	0.130262	0.765835	-0.197294	0.387943	-0.216591	0.380556	-1.00234	-0.344275	-2.98659	-2.2109	-0.117441	0.433889	1.06115	1.83188	1.05579	1.60376	0.76834	0.801081	-0.0336927	0.0546673	1.16705	1.85677	1.09074	1.43011
382	0.464	0.167406	0.565164	0.139118	0.433835	0.178789	0.682826	-0.208768	0.424015	-1.17802	-0.596452	-0.278673	1.05145	-0.208755	0.456422	-1.04954	-0.0300406	-0.116428	0	0.208774	0.175899	0.129653	0.172189	0.376262	0.64475	0.0945782	0.72607	-0.235712	0.419232	-0.276977	0.342252	-0.988828	-0.34049	-2.90122	-2.15269	-0.122025	0.438012	1.02106	1.75951	1.00596	1.55768	0.729392	0.80417	-0.0194969	0.0811754	1.14891	1.92529	1.05689	1.422
383	0.466	0.141074	0.530653	0.144279	0.369982	0.147168	0.680468	-0.232986	0.460543	-1.10844	-0.484601	-0.388403	1.00199	-0.190175	0.410673	-1.04236	0.0861749	-0.139647	0	0.150905	0.171332	0.110781	0.146248	0.315928	0.621646	0.0670612	0.698449	-0.251694	0.475195	-0.335878	0.311501	-0.957321	-0.325854	-2.78508	-2.07918	-0.125395	0.432159	0.982388	1.68561	0.960292	1.51767	0.688748	0.811913	0.00427381	0.114484	1.13248	1.98157	1.01007	1.41064
384	0.468	0.126378	0.493536	0.155538	0.305466	0.126343	0.686697	-0.229598	0.506012	-0.980302	-0.345923	-0.488247	0.944242	-0.16546	0.371451	-0.998961	0.196927	-0.156872	0	0.102268	0.183858	0.0952786	0.128498	0.272213	0.605649	0.0471187	0.683058	-0.247609	0.546997	-0.390838	0.287784	-0.906304	-0.301811	-2.63634	-1.98403	-0.127315	0.417737	0.944597	1.61149	0.918605	1.48307	0.647155	0.824281	0.0402942	0.160636	1.12069	2.02261	0.952708	1.39848
385	0.47	0.121637	0.455771	0.171838	0.244603	0.113195	0.69557	-0.201453	0.552556	-0.799934	-0.189556	-0.574463	0.884033	-0.139506	0.338695	-0.921293	0.291433	-0.169481	0	0.0605346	0.209029	0.081801	0.117239	0.243173	0.59175	0.0332388	0.678564	-0.227683	0.623134	-0.440071	0.269884	-0.83589	-0.271399	-2.45679	-1.86369	-0.128053	0.396998	0.907306	1.53865	0.881068	1.45326	0.606114	0.841687	0.0894861	0.22395	1.11579	2.0471	0.888315	1.38837
386	0.472	0.123031	0.418853	0.190886	0.191691	0.104176	0.700733	-0.153381	0.592109	-0.57885	-0.0265299	-0.645243	0.827401	-0.117383	0.312382	-0.81392	0.359836	-0.179262	0	0.0229029	0.241335	0.0688647	0.110127	0.225665	0.574765	0.0233651	0.682132	-0.197336	0.690937	-0.482468	0.256353	-0.747917	-0.238771	-2.25182	-1.71799	-0.128233	0.372846	0.870499	1.46867	0.848306	1.42777	0.567987	0.86496	0.151197	0.306603	1.1194	2.05556	0.821378	1.38325
387	0.474	0.125421	0.383611	0.209451	0.150504	0.0957541	0.696221	-0.0916421	0.617408	-0.332342	0.131432	-0.700686	0.779547	-0.103775	0.292636	-0.683488	0.394465	-0.188112	0	-0.0135073	0.274842	0.0551161	0.104517	0.21574	0.550017	0.0152455	0.689606	-0.162454	0.738343	-0.517519	0.24595	-0.645867	-0.208506	-2.02975	-1.55013	-0.128599	0.348536	0.834652	1.40299	0.821381	1.40624	0.535803	0.895072	0.22362	0.408529	1.13247	2.05013	0.757081	1.3857
388	0.476	0.123326	0.350058	0.223784	0.123876	0.0847512	0.677211	-0.0233824	0.622794	-0.0779269	0.272965	-0.742477	0.743968	-0.102467	0.279535	-0.538236	0.390745	-0.197757	0	-0.051313	0.303733	0.039515	0.0978375	0.209012	0.513887	0.00670561	0.695976	-0.128759	0.755623	-0.545224	0.238013	-0.534661	-0.184877	-1.80075	-1.36616	-0.129728	0.327324	0.800746	1.34274	0.801598	1.38831	0.512784	0.932707	0.304341	0.527595	1.15535	2.03418	0.700813	1.39753
389	0.478	0.111863	0.317348	0.23009	0.113416	0.0685241	0.640628	0.0438536	0.604691	0.16612	0.387828	-0.773381	0.721954	-0.115911	0.272764	-0.387589	0.347567	-0.209529	0	-0.092633	0.322685	0.0214179	0.087918	0.201	0.464151	-0.00415909	0.696091	-0.101345	0.736739	-0.565994	0.232664	-0.420326	-0.171265	-1.57534	-1.174	-0.131776	0.312084	0.770131	1.28856	0.790183	1.37354	0.501687	0.977795	0.390876	0.659993	1.18776	2.01187	0.657553	1.41941
390	0.48	0.0874908	0.283911	0.224991	0.119374	0.0450462	0.58548	0.102559	0.561735	0.382102	0.467399	-0.796657	0.712527	-0.144927	0.271273	-0.241712	0.267098	-0.224233	0	-0.138958	0.327103	0.000577387	0.0732266	0.187422	0.400082	-0.0188594	0.685509	-0.0843917	0.680087	-0.580563	0.23082	-0.309537	-0.16977	-1.36292	-0.982317	-0.1343	0.304982	0.744283	1.24061	0.787915	1.36131	0.504167	1.02917	0.481101	0.800758	1.22892	1.98776	0.631242	1.45072
391	0.482	0.048506	0.247759	0.205918	0.140636	0.0129414	0.512919	0.145707	0.494627	0.554106	0.505049	-0.815503	0.712807	-0.188593	0.273034	-0.110913	0.154171	-0.242103	0	-0.191099	0.313272	-0.0229092	0.0529898	0.164486	0.322367	-0.0384397	0.661314	-0.0809716	0.588554	-0.589862	0.233953	-0.209036	-0.181021	-1.17044	-0.799231	-0.136221	0.307239	0.72449	1.19853	0.794782	1.3508	0.520294	1.08445	0.573498	0.944348	1.27762	1.96649	0.624253	1.48959
392	0.484	-0.0047411	0.206954	0.171411	0.174819	-0.0284805	0.426042	0.167232	0.405819	0.669087	0.496483	-0.832605	0.718698	-0.244345	0.274942	-0.00485504	0.0154764	-0.262834	0	-0.249181	0.278523	-0.0486685	0.0272046	0.129195	0.232908	-0.0634461	0.622743	-0.092902	0.46893	-0.594854	0.243662	-0.124992	-0.204131	-1.00144	-0.631261	-0.13593	0.319022	0.711538	1.16158	0.809744	1.34096	0.54839	1.14013	0.667194	1.0852	1.33231	1.95257	0.637071	1.53306
393	0.486	-0.0698949	0.160121	0.121334	0.21846	-0.0791761	0.329508	0.162527	0.299143	0.7178	0.440091	-0.849853	0.72573	-0.308324	0.272898	0.0683377	-0.141233	-0.285662	0	-0.312659	0.22143	-0.0761189	-0.00343407	0.0796285	0.134579	-0.0939221	0.571445	-0.120647	0.330861	-0.596356	0.261164	-0.0623734	-0.236748	-0.855761	-0.482482	-0.131529	0.339505	0.705451	1.12868	0.830669	1.33057	0.585227	1.19191	0.761812	1.21817	1.39116	1.95005	0.668257	1.57737
394	0.488	-0.142903	0.106927	0.0570539	0.267283	-0.138321	0.229012	0.12891	0.179428	0.695538	0.337226	-0.86824	0.729867	-0.375879	0.262098	0.102968	-0.307829	-0.309493	0	-0.380361	0.142025	-0.104525	-0.0376679	0.0151748	0.0309558	-0.129403	0.511275	-0.163301	0.185531	-0.594879	0.286833	-0.0244173	-0.275223	-0.729826	-0.354086	-0.121148	0.367049	0.70534	1.09856	0.854433	1.31821	0.626569	1.23517	0.857194	1.33891	1.4521	1.9622	0.714682	1.6183
395	0.49	-0.218551	0.0484263	-0.0184304	0.316556	-0.204289	0.130679	0.0659704	0.0521212	0.602635	0.192285	-0.887924	0.728137	-0.442125	0.237587	0.0964905	-0.476362	-0.333056	0	-0.450572	0.0419585	-0.133041	-0.0738563	-0.0633534	-0.0739809	-0.168886	0.447619	-0.218674	0.0442757	-0.590523	0.319961	-0.0122532	-0.31491	-0.617447	-0.244418	-0.1033	0.3995	0.70938	1.06982	0.877185	1.3023	0.667892	1.26546	0.953075	1.44401	1.51274	1.99105	0.771959	1.6514
396	0.492	-0.291157	-0.0127556	-0.100464	0.361541	-0.274672	0.0403996	-0.0242662	-0.0770807	0.444687	0.0125392	-0.908387	0.718968	-0.502424	0.195122	0.0499521	-0.639504	-0.355081	0	-0.521185	-0.0754467	-0.160749	-0.110193	-0.15375	-0.176174	-0.210772	0.386398	-0.28349	-0.0826781	-0.582927	0.35882	-0.0247128	-0.350588	-0.511044	-0.149464	-0.0771818	0.434527	0.714922	1.04107	0.89469	1.28105	0.705072	1.27899	1.0488	1.53114	1.57036	2.03696	0.834946	1.67233
397	0.494	-0.355297	-0.0724646	-0.182916	0.397999	-0.346367	-0.0368242	-0.137395	-0.202586	0.232399	-0.192245	-0.928614	0.70222	-0.552724	0.132305	-0.0319749	-0.790835	-0.374481	0	-0.58991	-0.2053	-0.186694	-0.144941	-0.252597	-0.271841	-0.252835	0.332962	-0.353634	-0.1872	-0.571287	0.401013	-0.058344	-0.377012	-0.403026	-0.0637142	-0.0428859	0.469931	0.718739	1.01097	0.902701	1.2525	0.734834	1.27294	1.14315	1.59905	1.62187	2.09823	0.898175	1.67705
398	0.496	-0.406444	-0.125334	-0.258623	0.422706	-0.415742	-0.097442	-0.266944	-0.319212	-0.0190204	-0.410343	-0.947232	0.678968	-0.589759	0.0497944	-0.141424	-0.924912	-0.390508	0	-0.654516	-0.341419	-0.209929	-0.17665	-0.355569	-0.357801	-0.292288	0.291156	-0.424462	-0.263883	-0.554422	0.444035	-0.10766	-0.389512	-0.287091	0.0188019	-0.00146866	0.503882	0.717367	0.97829	0.897295	1.21456	0.754843	1.24562	1.23426	1.64765	1.66399	2.17096	0.956135	1.66204
399	0.498	-0.44143	-0.165414	-0.320119	0.433826	-0.478903	-0.139745	-0.404915	-0.422434	-0.291013	-0.628732	-0.962593	0.651148	-0.611155	-0.0477651	-0.268218	-1.03711	-0.402857	0	-0.713081	-0.476769	-0.229571	-0.204342	-0.457841	-0.43174	-0.325995	0.262775	-0.491131	-0.310282	-0.530921	0.485844	-0.165656	-0.38458	-0.159197	0.103492	0.0451308	0.535002	0.7075	0.941933	0.875151	1.16512	0.763493	1.19646	1.31975	1.67797	1.69338	2.24913	1.00342	1.62461
400	0.5	-0.458691	-0.187075	-0.360578	0.43107	-0.532039	-0.163992	-0.542534	-0.508571	-0.563314	-0.833904	-0.972848	0.62117	-0.615515	-0.151489	-0.40108	-1.12332	-0.411709	0	-0.764184	-0.60405	-0.244875	-0.227599	-0.554542	-0.492373	-0.350855	0.247523	-0.548966	-0.326808	-0.499393	0.525317	-0.224601	-0.360323	-0.0180453	0.194377	0.0943182	0.562318	0.686393	0.900946	0.833773	1.10221	0.759547	1.12588	1.39692	1.69217	1.70704	2.3251	1.03484	1.56302
401	0.502	-0.458314	-0.186034	-0.374873	0.415557	-0.571834	-0.172242	-0.671101	-0.574919	-0.815944	-1.01285	-0.976042	0.591591	-0.60252	-0.248919	-0.52899	-1.17976	-0.417669	0	-0.807015	-0.716354	-0.25532	-0.246559	-0.641202	-0.539472	-0.364271	0.243437	-0.593845	-0.316321	-0.458796	0.562454	-0.277057	-0.316698	0.134972	0.293562	0.143178	0.58508	0.652198	0.854504	0.771661	1.02424	0.741832	1.03515	1.46302	1.69341	1.70268	2.39033	1.04552	1.47674
402	0.504	-0.441923	-0.160296	-0.360565	0.38946	-0.595879	-0.167899	-0.782859	-0.619847	-1.03129	-1.1542	-0.970275	0.564871	-0.573048	-0.325604	-0.642487	-1.20294	-0.421635	0	-0.841375	-0.807835	-0.260696	-0.2618	-0.714153	-0.573764	-0.36462	0.24765	-0.622601	-0.283509	-0.408787	0.598302	-0.316971	-0.255463	0.296273	0.40105	0.188848	0.60255	0.604198	0.801928	0.688444	0.930217	0.709147	0.926173	1.5156	1.68555	1.67908	2.43632	1.03123	1.36656
403	0.506	-0.412423	-0.110772	-0.318572	0.355553	-0.603012	-0.155078	-0.871778	-0.642875	-1.19603	-1.24933	-0.9539	0.543178	-0.529257	-0.367358	-0.734763	-1.19004	-0.424603	0	-0.867577	-0.874292	-0.261174	-0.274137	-0.770828	-0.59672	-0.351577	0.257253	-0.633382	-0.234153	-0.350006	0.634628	-0.340645	-0.179842	0.460848	0.514899	0.228862	0.613846	0.542883	0.742749	0.584961	0.820059	0.660416	0.801481	1.55274	1.67273	1.63641	2.45562	0.988729	1.23469
404	0.508	-0.373668	-0.0414191	-0.253345	0.316813	-0.593543	-0.137924	-0.934182	-0.644732	-1.30268	-1.29349	-0.925766	0.528246	-0.474546	-0.36275	-0.802464	-1.13952	-0.427464	0	-0.886294	-0.913617	-0.257343	-0.284375	-0.809963	-0.610294	-0.32623	0.270012	-0.625958	-0.174404	-0.284207	0.673404	-0.347368	-0.0940123	0.623073	0.631682	0.261388	0.617927	0.469867	0.676827	0.463267	0.694778	0.595054	0.664162	1.57331	1.65886	1.57621	2.44266	0.916308	1.08471
405	0.51	-0.330084	0.0411552	-0.17244	0.276153	-0.569306	-0.12003	-0.969158	-0.627407	-1.35062	-1.28652	-0.885462	0.521224	-0.413358	-0.305301	-0.846148	-1.05185	-0.43083	0	-0.898388	-0.926053	-0.250193	-0.293093	-0.831677	-0.616659	-0.290969	0.284759	-0.601916	-0.110186	-0.21422	0.716234	-0.339585	-0.00252658	0.777437	0.747164	0.285337	0.613746	0.387663	0.604496	0.326551	0.556617	0.513376	0.517886	1.57706	1.64719	1.50127	2.39449	0.814147	0.92151
406	0.512	-0.28632	0.128552	-0.0855449	0.236266	-0.533548	-0.104053	-0.97869	-0.594136	-1.3464	-1.23323	-0.833577	0.522539	-0.350812	-0.194906	-0.870322	-0.930083	-0.434918	0	-0.904766	-0.914231	-0.241044	-0.300496	-0.837439	-0.617995	-0.249224	0.30134	-0.564712	-0.0467998	-0.143749	0.763811	-0.322568	0.0901776	0.919137	0.857083	0.300356	0.600562	0.299368	0.526679	0.178945	0.409019	0.416942	0.366856	1.56472	1.64003	1.41524	2.31115	0.684557	0.751017
407	0.514	-0.246972	0.211706	-0.00313884	0.199542	-0.490627	-0.0915846	-0.967458	-0.549286	-1.30317	-1.14321	-0.771944	0.531777	-0.292265	-0.0381558	-0.882982	-0.780086	-0.439508	0	-0.906251	-0.882937	-0.231404	-0.306398	-0.829904	-0.616322	-0.205105	0.320195	-0.519519	0.0112836	-0.0770577	0.815552	-0.303646	0.180127	1.04456	0.957891	0.306732	0.578276	0.20831	0.444929	0.0252197	0.256413	0.308669	0.215638	1.53792	1.63854	1.32215	2.19571	0.531916	0.579813
408	0.516	-0.216403	0.282012	0.0649593	0.167982	-0.445559	-0.0832487	-0.942265	-0.498079	-1.23904	-1.02989	-0.703776	0.547644	-0.242859	0.152448	-0.894552	-0.610426	-0.443972	0	-0.903491	-0.838617	-0.222774	-0.310302	-0.812612	-0.613397	-0.163007	0.341706	-0.472829	0.0604682	-0.0185621	0.869441	-0.291076	0.264	1.15164	1.04736	0.30526	0.547716	0.117713	0.361341	-0.129608	0.103817	0.192651	0.0688612	1.49915	1.64277	1.22597	2.05396	0.362281	0.414603
409	0.518	-0.198603	0.332227	0.110871	0.143092	-0.403446	-0.0789704	-0.911119	-0.446156	-1.17454	-0.908984	-0.633612	0.568035	-0.207117	0.360167	-0.916285	-0.431795	-0.44736	0	-0.896883	-0.788621	-0.216434	-0.311581	-0.789554	-0.610627	-0.127182	0.365564	-0.431786	0.0980059	0.0276184	0.922126	-0.292705	0.339189	1.24003	1.12491	0.297074	0.510734	0.0304035	0.278347	-0.280739	-0.0436963	0.0736534	-0.0692321	1.45153	1.65177	1.13011	1.89371	0.182727	0.261593
410	0.52	-0.197016	0.357029	0.12956	0.125738	-0.368857	-0.0783046	-0.882068	-0.399003	-1.12931	-0.796425	-0.566971	0.590253	-0.188543	0.566205	-0.958283	-0.256153	-0.448532	0	-0.886539	-0.740271	-0.213248	-0.309682	-0.764658	-0.609007	-0.101323	0.390359	-0.403297	0.121965	0.0581234	0.969254	-0.314616	0.403765	1.31105	1.1916	0.28348	0.470101	-0.0514265	0.198404	-0.424055	-0.181607	-0.0436369	-0.195331	1.39858	1.66371	1.03703	1.72393	0.000522669	0.125847
411	0.522	-0.214225	0.35327	0.119257	0.116005	-0.345248	-0.0807215	-0.861961	-0.361307	-1.11872	-0.706066	-0.509748	0.611331	-0.189209	0.751979	-1.0275	-0.0956378	-0.446321	0	-0.872293	-0.699879	-0.213517	-0.304303	-0.741271	-0.60905	-0.0881603	0.413536	-0.393032	0.131255	0.070773	1.00598	-0.360001	0.456379	1.36731	1.24977	0.265796	0.429206	-0.12638	0.123655	-0.55653	-0.30653	-0.155472	-0.307597	1.34385	1.67612	0.947869	1.55371	-0.17771	0.0106996
412	0.524	-0.251508	0.32001	0.0814631	0.113123	-0.334493	-0.0857695	-0.855336	-0.336341	-1.15089	-0.647509	-0.467433	0.628403	-0.209377	0.901142	-1.12607	0.0386507	-0.439706	0	-0.85375	-0.671847	-0.216926	-0.295493	-0.721691	-0.61073	-0.0891563	0.431728	-0.404477	0.125717	0.0648842	1.02761	-0.428444	0.496139	1.41223	1.30236	0.245229	0.391606	-0.19392	0.055623	-0.676485	-0.416654	-0.259769	-0.406051	1.29041	1.68608	0.862263	1.39124	-0.346666	-0.0826473
413	0.526	-0.308327	0.25844	0.0206154	0.115505	-0.33661	-0.0930909	-0.86362	-0.325453	-1.22478	-0.624451	-0.444331	0.639013	-0.247281	1.00112	-1.25028	0.137873	-0.427961	0	-0.830389	-0.658005	-0.222561	-0.283653	-0.706845	-0.613429	-0.104325	0.441352	-0.438209	0.106248	0.0414155	1.03023	-0.515759	0.522491	1.44935	1.3521	0.222806	0.360527	-0.254319	-0.00496744	-0.783623	-0.511926	-0.356472	-0.492645	1.24035	1.69048	0.778438	1.24303	-0.502745	-0.15527
414	0.528	-0.381956	0.171717	-0.0564682	0.120947	-0.349736	-0.102328	-0.884825	-0.327818	-1.32985	-0.633917	-0.442902	0.641298	-0.299233	1.04413	-1.39044	0.196493	-0.410763	0	-0.801686	-0.657319	-0.229007	-0.269441	-0.696162	-0.615945	-0.13224	0.439307	-0.491567	0.0748481	0.00289262	1.01127	-0.614381	0.535118	1.48185	1.4009	0.19935	0.338387	-0.308478	-0.0582274	-0.878815	-0.593919	-0.447388	-0.570912	1.19455	1.68636	0.693637	1.11322	-0.644068	-0.210339
415	0.53	-0.467415	0.0646664	-0.141328	0.126964	-0.370387	-0.112992	-0.913823	-0.340505	-1.44752	-0.666625	-0.463336	0.634023	-0.360114	1.02758	-1.53171	0.212943	-0.388249	0	-0.767268	-0.666067	-0.234522	-0.253622	-0.68769	-0.616589	-0.170235	0.423572	-0.558842	0.0345086	-0.0468913	0.969933	-0.714291	0.533888	1.51207	1.44929	0.175495	0.326426	-0.357661	-0.104981	-0.963657	-0.665389	-0.535517	-0.645214	1.15255	1.67123	0.604836	1.0034	-0.770175	-0.252598
416	0.532	-0.55783	-0.0566264	-0.224762	0.13119	-0.393993	-0.124369	-0.943206	-0.358943	-1.55422	-0.708545	-0.503428	0.616505	-0.424188	0.954071	-1.65602	0.18973	-0.361016	0	-0.727086	-0.678515	-0.237262	-0.236898	-0.678479	-0.613405	-0.214757	0.393593	-0.632013	-0.011123	-0.103363	0.907347	-0.804336	0.518812	1.54143	1.49634	0.151723	0.32452	-0.403182	-0.146525	-1.03992	-0.72959	-0.624076	-0.719729	1.11282	1.64348	0.509545	0.912662	-0.881496	-0.287584
417	0.534	-0.645226	-0.185323	-0.297861	0.131773	-0.415628	-0.135511	-0.964633	-0.377713	-1.62572	-0.743457	-0.558798	0.588525	-0.486033	0.830795	-1.74472	0.132911	-0.330078	0	-0.681582	-0.688008	-0.235561	-0.219775	-0.665195	-0.604504	-0.261826	0.350369	-0.701938	-0.0582442	-0.161771	0.826472	-0.873768	0.490025	1.57049	1.53978	0.128418	0.331212	-0.446088	-0.184319	-1.10898	-0.789502	-0.715487	-0.797409	1.07321	1.60265	0.406514	0.838072	-0.978771	-0.320689
418	0.536	-0.721584	-0.314334	-0.35306	0.127667	-0.430821	-0.145324	-0.970405	-0.391544	-1.64171	-0.756083	-0.623439	0.550265	-0.541353	0.668603	-1.78163	0.051053	-0.2968	0	-0.631842	-0.688313	-0.228203	-0.20249	-0.644874	-0.588457	-0.307529	0.296239	-0.759817	-0.103454	-0.21781	0.731743	-0.913745	0.447814	1.59925	1.57649	0.105921	0.343966	-0.486911	-0.219672	-1.17142	-0.847119	-0.810603	-0.879156	1.03152	1.54958	0.296177	0.775279	-1.06254	-0.356273
419	0.538	-0.779987	-0.436763	-0.38506	0.118777	-0.436284	-0.152724	-0.95498	-0.396312	-1.58985	-0.735159	-0.690531	0.502261	-0.58746	0.480739	-1.75595	-0.0460882	-0.262807	0	-0.579666	-0.674911	-0.214651	-0.185023	-0.615644	-0.56467	-0.348472	0.23442	-0.798632	-0.144221	-0.268153	0.628502	-0.918563	0.392725	1.62751	1.60306	0.0845806	0.359619	-0.525501	-0.25347	-1.22676	-0.902959	-0.908274	-0.963394	0.986004	1.48633	0.180776	0.719269	-1.13278	-0.396967
420	0.54	-0.815619	-0.546322	-0.391426	0.105932	-0.430409	-0.156817	-0.916079	-0.389802	-1.46835	-0.675767	-0.753378	0.445328	-0.623324	0.281481	-1.66425	-0.148843	-0.229877	0	-0.527545	-0.645976	-0.195171	-0.167171	-0.577275	-0.533636	-0.382108	0.168424	-0.814235	-0.179162	-0.31078	0.522364	-0.886415	0.325741	1.65517	1.61661	0.0647794	0.374938	-0.560978	-0.286016	-1.27347	-0.955887	-1.00531	-1.04611	0.935818	1.41592	0.0641839	0.665118	-1.18878	-0.443322
421	0.542	-0.826487	-0.637746	-0.372706	0.0907118	-0.413429	-0.157074	-0.855134	-0.372074	-1.28651	-0.580367	-0.806271	0.380445	-0.649249	0.0848494	-1.51123	-0.248609	-0.199808	0	-0.478484	-0.602767	-0.170819	-0.148666	-0.531379	-0.496989	-0.406899	0.101517	-0.805836	-0.208046	-0.345052	0.418614	-0.819569	0.248459	1.68252	1.61542	0.0469328	0.387189	-0.591832	-0.316994	-1.30913	-1.00329	-1.09676	-1.12136	0.881214	1.34178	-0.0485184	0.608665	-1.22915	-0.493863
422	0.544	-0.813734	-0.707268	-0.332077	0.0751798	-0.387228	-0.153418	-0.776969	-0.345339	-1.0629	-0.458279	-0.845124	0.308619	-0.666345	-0.096443	-1.30895	-0.338443	-0.17427	0	-0.435706	-0.549358	-0.143288	-0.1293	-0.481217	-0.457334	-0.4223	0.0363429	-0.775778	-0.231559	-0.371519	0.321756	-0.723943	0.163157	1.71036	1.59943	0.0314534	0.394564	-0.616155	-0.345573	-1.33087	-1.04152	-1.1765	-1.18212	0.823527	1.26732	-0.151656	0.547062	-1.25202	-0.545494
423	0.546	-0.781526	-0.753091	-0.274616	0.0615717	-0.354848	-0.146214	-0.688782	-0.313394	-0.821727	-0.323768	-0.867788	0.230785	-0.675955	-0.251824	-1.07476	-0.413306	-0.154644	0	-0.402249	-0.491749	-0.114663	-0.109035	-0.431139	-0.417859	-0.428601	-0.0251839	-0.72868	-0.250861	-0.391538	0.235198	-0.608122	0.0726994	1.73994	1.57049	0.0186935	0.39641	-0.631995	-0.370619	-1.33589	-1.06665	-1.23802	-1.22139	0.764938	1.19556	-0.239709	0.479139	-1.25537	-0.594159
424	0.548	-0.736517	-0.775757	-0.206426	0.0519923	-0.319848	-0.136129	-0.598695	-0.280764	-0.588059	-0.19318	-0.874056	0.147782	-0.679213	-0.373522	-0.828318	-0.470068	-0.14187	0	-0.380531	-0.436599	-0.0871221	-0.0880597	-0.38579	-0.381825	-0.426687	-0.081749	-0.670213	-0.267045	-0.406808	0.161094	-0.482007	-0.0197187	1.77275	1.53221	0.00887866	0.393202	-0.637759	-0.390961	-1.32199	-1.07516	-1.27543	-1.23331	0.708078	1.12889	-0.308142	0.405542	-1.23752	-0.635602
425	0.55	-0.686985	-0.77827	-0.133816	0.0481379	-0.285629	-0.123933	-0.514211	-0.251749	-0.383091	-0.0818129	-0.86542	0.0604036	-0.67678	-0.457133	-0.588424	-0.507387	-0.136333	0	-0.371967	-0.389874	-0.0626505	-0.0668033	-0.349267	-0.352041	-0.417781	-0.132365	-0.605857	-0.280652	-0.41892	0.100282	-0.355325	-0.110924	1.81028	1.48962	0.00204932	0.386303	-0.632608	-0.405672	-1.28821	-1.06469	-1.28449	-1.21418	0.655547	1.06919	-0.354177	0.328636	-1.19771	-0.666087
426	0.552	-0.641774	-0.76583	-0.0626811	0.0510577	-0.254899	-0.11031	-0.440958	-0.22962	-0.220535	-0.00120553	-0.844687	-0.0304686	-0.66883	-0.502059	-0.370314	-0.525528	-0.137804	0	-0.376726	-0.355743	-0.0428143	-0.0459055	-0.324424	-0.330452	-0.403237	-0.176086	-0.539935	-0.291369	-0.428993	0.0523506	-0.23631	-0.198109	1.85358	1.44851	-0.00197602	0.377612	-0.616759	-0.414295	-1.23528	-1.03459	-1.26358	-1.16322	0.609461	1.01787	-0.377379	0.252155	-1.13666	-0.682969
427	0.554	-0.609166	-0.745155	0.00187371	0.0609707	-0.229351	-0.0957725	-0.381965	-0.216146	-0.104917	0.0425811	-0.815548	-0.123668	-0.655222	-0.511636	-0.183879	-0.526171	-0.145469	0	-0.393687	-0.335967	-0.0286079	-0.0261628	-0.312472	-0.317963	-0.384388	-0.211834	-0.475132	-0.29805	-0.437462	0.0157991	-0.130811	-0.279041	1.90308	1.41478	-0.0036051	0.369178	-0.591634	-0.41697	-1.16578	-0.986209	-1.21426	-1.08285	0.571091	0.976056	-0.379862	0.180669	-1.05697	-0.68502
428	0.556	-0.595835	-0.723464	0.0557059	0.0771728	-0.209591	-0.0807384	-0.337612	-0.211551	-0.0320803	0.0493975	-0.782123	-0.217498	-0.635769	-0.492737	-0.033156	-0.512204	-0.158034	0	-0.420625	-0.329893	-0.0203968	-0.00847117	-0.312951	-0.314526	-0.362437	-0.238422	-0.412528	-0.299101	-0.444011	-0.0116784	-0.041954	-0.352099	1.95846	1.39382	-0.00343992	0.362845	-0.559788	-0.414438	-1.08415	-0.922774	-1.14125	-0.978401	0.540679	0.944657	-0.366029	0.118927	-0.963123	-0.672481
429	0.558	-0.606018	-0.707326	0.0956436	0.0980724	-0.195305	-0.0657347	-0.306197	-0.214876	0.0084112	0.0241913	-0.748512	-0.309505	-0.610463	-0.454741	0.08293	-0.487469	-0.173908	0	-0.454599	-0.335017	-0.017954	0.00622675	-0.32405	-0.319462	-0.338368	-0.25477	-0.35207	-0.293128	-0.447655	-0.032842	0.0295884	-0.416179	2.01871	1.38997	-0.00221027	0.359979	-0.524639	-0.407906	-0.996208	-0.849058	-1.05171	-0.857413	0.517466	0.924358	-0.341892	0.0711917	-0.861188	-0.646866
430	0.56	-0.640984	-0.701603	0.119387	0.121377	-0.185569	-0.051653	-0.284921	-0.2246	0.0296925	-0.0247133	-0.718368	-0.396354	-0.579583	-0.408037	0.16885	-0.456455	-0.191432	0	-0.492459	-0.347914	-0.0205777	0.0169866	-0.343161	-0.331909	-0.312876	-0.260258	-0.293295	-0.279683	-0.446974	-0.0505354	0.0848615	-0.470601	2.08235	1.40622	-0.000682171	0.36129	-0.490024	-0.398805	-0.908529	-0.770733	-0.954184	-0.72854	0.499889	0.915505	-0.314105	0.0406554	-0.758137	-0.610604
431	0.562	-0.698895	-0.708746	0.125382	0.144403	-0.179242	-0.0399408	-0.271017	-0.239318	0.0438375	-0.087734	-0.694531	-0.473928	-0.543696	-0.362415	0.230274	-0.42393	-0.2091	0	-0.531343	-0.365273	-0.0272609	0.0229121	-0.367518	-0.351245	-0.286364	-0.255105	-0.2361	-0.259848	-0.440478	-0.0673757	0.125617	-0.515083	2.14761	1.44402	0.000441078	0.366772	-0.45969	-0.388523	-0.827695	-0.69365	-0.85725	-0.600458	0.485891	0.917996	-0.28897	0.029017	-0.661046	-0.566641
432	0.564	-0.775054	-0.728582	0.112765	0.164425	-0.175312	-0.0326367	-0.262707	-0.258279	0.0588364	-0.156023	-0.678801	-0.537717	-0.503627	-0.32576	0.271953	-0.394552	-0.225732	0	-0.569061	-0.384758	-0.036871	0.0232242	-0.394755	-0.377352	-0.25903	-0.240652	-0.181366	-0.236466	-0.427071	-0.085573	0.153276	-0.54981	2.21259	1.50322	0.000600533	0.375772	-0.436816	-0.378167	-0.759589	-0.62316	-0.768475	-0.480954	0.47325	0.931209	-0.271606	0.0362688	-0.576329	-0.518092
433	0.566	-0.862549	-0.758663	0.0814654	0.178982	-0.173163	-0.0322022	-0.259791	-0.281642	0.0769522	-0.222939	-0.671874	-0.5835	-0.460499	-0.303367	0.296174	-0.372539	-0.240556	0	-0.604277	-0.40553	-0.0483013	0.0173561	-0.423269	-0.410652	-0.231074	-0.219462	-0.131286	-0.213923	-0.406545	-0.10691	0.168088	-0.575561	2.27532	1.58216	-0.00057672	0.387178	-0.423665	-0.368417	-0.708853	-0.563589	-0.693656	-0.376323	0.459886	0.954053	-0.265446	0.060691	-0.509156	-0.46799
434	0.568	-0.95323	-0.795139	0.0324499	0.186058	-0.172709	-0.0411685	-0.263752	-0.310452	0.0946628	-0.284825	-0.67347	-0.608232	-0.415914	-0.297901	0.302055	-0.361466	-0.253188	0	-0.636484	-0.428339	-0.0605719	0.00506785	-0.452348	-0.451921	-0.202975	-0.195175	-0.0893552	-0.197496	-0.380001	-0.132859	0.168625	-0.593853	2.33385	1.6778	-0.00328415	0.399694	-0.421426	-0.359493	-0.678567	-0.517927	-0.636517	-0.291057	0.444114	0.985134	-0.27208	0.0990406	-0.463127	-0.419108
435	0.57	-1.03892	-0.833964	-0.0320008	0.184176	-0.174411	-0.0616651	-0.277447	-0.346371	0.103947	-0.341125	-0.682611	-0.610924	-0.37224	-0.30984	0.2857	-0.364231	-0.263529	0	-0.665804	-0.455258	-0.0728791	-0.0134417	-0.482084	-0.501941	-0.175743	-0.172132	-0.0600653	-0.192427	-0.350082	-0.164749	0.151707	-0.607032	2.38629	1.786	-0.00757799	0.41216	-0.430236	-0.351207	-0.670146	-0.487716	-0.598778	-0.227785	0.424824	1.02299	-0.291408	0.146917	-0.4402	-0.373826
436	0.572	-1.1127	-0.872165	-0.108125	0.172431	-0.179196	-0.0949389	-0.304504	-0.391278	0.0943712	-0.394005	-0.697963	-0.593286	-0.332867	-0.338102	0.24106	-0.383146	-0.271619	0	-0.692714	-0.489173	-0.0845989	-0.0374514	-0.513159	-0.561111	-0.151047	-0.15479	-0.0483972	-0.202961	-0.320942	-0.203883	0.112762	-0.618238	2.43105	1.90178	-0.0134282	0.423847	-0.449368	-0.343076	-0.683438	-0.473127	-0.580495	-0.187391	0.401567	1.0663	-0.321979	0.199278	-0.440827	-0.334013
437	0.574	-1.17	-0.908825	-0.19074	0.150519	-0.1883	-0.140975	-0.348598	-0.446837	0.0553438	-0.447662	-0.718167	-0.559907	-0.302209	-0.380608	0.161221	-0.420057	-0.277492	0	-0.717758	-0.533166	-0.0952611	-0.0656876	-0.54656	-0.629118	-0.131146	-0.147059	-0.0592047	-0.231602	-0.29788	-0.251511	0.0465795	-0.631172	2.46707	2.0197	-0.0207513	0.434674	-0.477504	-0.334436	-0.716969	-0.473167	-0.580573	-0.169255	0.374542	1.114	-0.361427	0.25105	-0.464227	-0.300912
438	0.576	-1.20933	-0.945468	-0.273566	0.118794	-0.203034	-0.198304	-0.412732	-0.51409	-0.021948	-0.50746	-0.742049	-0.517859	-0.285312	-0.434716	0.0398489	-0.476351	-0.281076	0	-0.741323	-0.589887	-0.104506	-0.0963633	-0.583277	-0.704712	-0.118618	-0.151647	-0.0965577	-0.27873	-0.286695	-0.308652	-0.0516846	-0.64968	2.49415	2.1342	-0.029407	0.445281	-0.513031	-0.324556	-0.768257	-0.485959	-0.597313	-0.171578	0.344522	1.16527	-0.406881	0.297772	-0.508716	-0.275043
439	0.578	-1.23241	-0.985695	-0.349759	0.078306	-0.224519	-0.264039	-0.498613	-0.593107	-0.143194	-0.578963	-0.768696	-0.475759	-0.287063	-0.497516	-0.127429	-0.55276	-0.282147	0	-0.763503	-0.660976	-0.112044	-0.127289	-0.624021	-0.78564	-0.115946	-0.169539	-0.163103	-0.34263	-0.292843	-0.375769	-0.185429	-0.677223	2.51316	2.24011	-0.0391571	0.456932	-0.554283	-0.312736	-0.834148	-0.509049	-0.628874	-0.191718	0.312771	1.21935	-0.455311	0.336178	-0.571991	-0.256142
440	0.58	-1.24376	-1.03416	-0.412571	0.0308169	-0.253406	-0.334113	-0.606167	-0.6827	-0.310237	-0.666932	-0.797403	-0.442444	-0.311221	-0.566073	-0.341863	-0.64893	-0.280371	0	-0.784075	-0.746595	-0.117636	-0.156051	-0.66899	-0.8687	-0.125093	-0.199727	-0.25951	-0.419816	-0.320574	-0.452441	-0.355649	-0.716355	2.52622	2.33319	-0.0495976	0.471225	-0.599693	-0.298388	-0.911096	-0.539696	-0.673542	-0.22651	0.280988	1.27542	-0.503764	0.364603	-0.651305	-0.243189
441	0.582	-1.24974	-1.09513	-0.456045	-0.0212547	-0.28965	-0.403705	-0.733241	-0.780232	-0.520866	-0.774364	-0.827561	-0.425557	-0.359554	-0.63759	-0.600757	-0.762873	-0.275388	0	-0.802545	-0.845081	-0.1211	-0.180235	-0.71768	-0.949911	-0.147154	-0.239272	-0.384061	-0.505509	-0.372171	-0.537092	-0.560253	-0.768282	2.53678	2.41065	-0.0600936	0.489674	-0.647832	-0.281127	-0.995357	-0.575128	-0.729761	-0.272536	0.251276	1.33244	-0.549517	0.383181	-0.743484	-0.234541
442	0.584	-1.25731	-1.17112	-0.475645	-0.0749322	-0.332354	-0.467764	-0.875514	-0.881586	-0.769005	-0.901688	-0.858514	-0.430305	-0.431362	-0.709423	-0.897034	-0.890494	-0.266937	0	-0.818275	-0.952816	-0.122334	-0.197679	-0.7688	-1.02479	-0.182137	-0.283752	-0.53247	-0.594176	-0.447438	-0.626886	-0.793746	-0.832559	2.54941	2.47162	-0.0697501	0.513264	-0.69736	-0.260855	-1.08309	-0.61276	-0.795951	-0.326372	0.226095	1.38911	-0.590172	0.39376	-0.84482	-0.228198
443	0.586	-1.27263	-1.26182	-0.468795	-0.12682	-0.379751	-0.521594	-1.02666	-0.981355	-1.04519	-1.0463	-0.889436	-0.458632	-0.523516	-0.778882	-1.21928	-1.02546	-0.25499	0	-0.830631	-1.06437	-0.121352	-0.20672	-0.820302	-1.08873	-0.228879	-0.328009	-0.697963	-0.680059	-0.543479	-0.717795	-1.04731	-0.906939	2.56962	2.51726	-0.0774443	0.542104	-0.746937	-0.237856	-1.17042	-0.650401	-0.870223	-0.384835	0.208144	1.44393	-0.623722	0.399577	-0.95094	-0.222189
444	0.588	-1.30001	-1.36368	-0.435288	-0.173291	-0.429337	-0.561416	-1.17878	-1.07331	-1.33727	-1.20257	-0.919266	-0.508902	-0.630976	-0.842896	-1.55231	-1.15953	-0.239863	0	-0.83917	-1.17295	-0.118316	-0.206408	-0.869581	-1.13751	-0.285132	-0.367048	-0.871704	-0.757674	-0.654827	-0.804845	-1.30929	-0.987461	2.6032	2.55059	-0.0819275	0.575264	-0.795144	-0.212877	-1.25351	-0.686438	-0.950153	-0.445271	0.200142	1.49534	-0.648577	0.404716	-1.05675	-0.215009
445	0.59	-1.34109	-1.47018	-0.377537	-0.210733	-0.478164	-0.584825	-1.32313	-1.1511	-1.63129	-1.36234	-0.946724	-0.576122	-0.747583	-0.897721	-1.87824	-1.28339	-0.222296	0	-0.843807	-1.27121	-0.113572	-0.196656	-0.913808	-1.16783	-0.347793	-0.396904	-1.04352	-0.822246	-0.773935	-0.882508	-1.56604	-1.06878	2.65543	2.576	-0.0819793	0.610852	-0.84045	-0.187169	-1.3287	-0.72001	-1.0327	-0.505846	0.204503	1.54183	-0.66356	0.413395	-1.15656	-0.20603
446	0.592	-1.39478	-1.57277	-0.300599	-0.235884	-0.523236	-0.591065	-1.45105	-1.2091	-1.91252	-1.51584	-0.970411	-0.652673	-0.866825	-0.938954	-2.17803	-1.3878	-0.203473	0	-0.844938	-1.35217	-0.107679	-0.178289	-0.950377	-1.17786	-0.413231	-0.415266	-1.20283	-0.870034	-0.891979	-0.945228	-1.80298	-1.14477	2.72989	2.59848	-0.0765843	0.646291	-0.881249	-0.162455	-1.39269	-0.751121	-1.11432	-0.565766	0.22295	1.58207	-0.667901	0.429198	-1.2444	-0.195789
447	0.594	-1.45762	-1.66233	-0.211909	-0.246204	-0.561926	-0.58108	-1.55484	-1.24318	-2.16649	-1.65288	-0.988943	-0.729458	-0.982376	-0.961984	-2.43323	-1.46482	-0.184965	0	-0.843477	-1.41026	-0.101425	-0.152989	-0.977342	-1.16757	-0.477644	-0.421735	-1.33971	-0.898489	-0.999851	-0.98804	-2.00587	-1.20923	2.82734	2.62268	-0.0650929	0.678728	-0.915954	-0.140792	-1.44284	-0.780641	-1.19118	-0.625337	0.256114	1.615	-0.661247	0.454343	-1.31456	-0.186047
448	0.596	-1.52468	-1.73079	-0.120657	-0.240246	-0.592303	-0.557324	-1.62867	-1.25132	-2.38008	-1.76412	-1.00107	-0.797277	-1.08834	-0.962863	-2.62766	-1.50885	-0.168605	0	-0.840782	-1.44207	-0.0958098	-0.123124	-0.993756	-1.13891	-0.537355	-0.417653	-1.4457	-0.906268	-1.08916	-1.00722	-2.16197	-1.25662	2.94482	2.65213	-0.0473407	0.705498	-0.943144	-0.124334	-1.47736	-0.810169	-1.25954	-0.685813	0.3032	1.6398	-0.643712	0.489117	-1.36215	-0.179603
449	0.598	-1.59051	-1.77262	-0.0368039	-0.217933	-0.61329	-0.52337	-1.66904	-1.23393	-2.5424	-1.84219	-1.00572	-0.8482	-1.1793	-0.939318	-2.74887	-1.51719	-0.156306	0	-0.838471	-1.44684	-0.0919758	-0.0914974	-0.999805	-1.09563	-0.589017	-0.405607	-1.51447	-0.893112	-1.15306	-1.00082	-2.26115	-1.2827	3.07536	2.68845	-0.0237096	0.724533	-0.961729	-0.115031	-1.49554	-0.841745	-1.31603	-0.749036	0.361807	1.65595	-0.615951	0.531602	-1.38372	-0.179876
450	0.6	-1.64997	-1.78577	0.0301524	-0.18069	-0.624656	-0.483415	-1.67504	-1.19371	-2.6454	-1.88244	-1.00202	-0.876629	-1.25041	-0.891552	-2.78905	-1.49011	-0.149835	0	-0.838184	-1.42649	-0.0910819	-0.0610455	-0.996719	-1.04285	-0.62974	-0.388749	-1.54219	-0.8597	-1.18676	-0.968983	-2.29656	-1.28482	3.20865	2.73102	0.00486586	0.734655	-0.971127	-0.114316	-1.49787	-0.877468	-1.35798	-0.816939	0.427998	1.66325	-0.579224	0.577761	-1.37784	-0.190339
451	0.602	-1.69874	-1.77183	0.0724949	-0.131372	-0.626857	-0.441769	-1.64805	-1.13523	-2.684	-1.88321	-0.989223	-0.879851	-1.29755	-0.822494	-2.74533	-1.43044	-0.150604	0	-0.841338	-1.38512	-0.0941409	-0.0345465	-0.986477	-0.986449	-0.657169	-0.370123	-1.5276	-0.807528	-1.1877	-0.913838	-2.26503	-1.26194	3.33238	2.77707	0.0369466	0.735701	-0.971397	-0.12286	-1.48603	-0.919073	-1.38368	-0.891008	0.496673	1.66187	-0.535401	0.62194	-1.34541	-0.213914
452	0.604	-1.73338	-1.73532	0.0854626	-0.0740001	-0.62082	-0.402446	-1.59133	-1.06428	-2.65579	-1.84542	-0.966672	-0.857994	-1.31761	-0.737395	-2.61963	-1.34285	-0.159507	0	-0.848959	-1.32822	-0.101855	-0.0143915	-0.971419	-0.932327	-0.669576	-0.352134	-1.47186	-0.738895	-1.15545	-0.839153	-2.16701	-1.21447	3.43427	2.8222	0.0706887	0.728465	-0.963321	-0.140433	-1.46278	-0.967548	-1.39261	-0.971806	0.562242	1.6524	-0.486892	0.657707	-1.28974	-0.252416
453	0.606	-1.75117	-1.68242	0.0680663	-0.013347	-0.607748	-0.368902	-1.50937	-0.987083	-2.56068	-1.77192	-0.933838	-0.813528	-1.30869	-0.64287	-2.41833	-1.23301	-0.176821	0	-0.86163	-1.26177	-0.11449	-0.00244635	-0.953875	-0.885808	-0.665982	-0.336223	-1.37837	-0.656965	-1.09141	-0.749715	-2.00639	-1.14407	3.50412	2.86135	0.104004	0.714468	-0.948381	-0.165906	-1.43171	-1.02283	-1.38545	-1.05862	0.619469	1.63589	-0.436502	0.678883	-1.21622	-0.306132
454	0.608	-1.74983	-1.61941	0.0233827	0.045579	-0.588978	-0.343925	-1.40744	-0.909613	-2.40071	-1.66659	-0.890405	-0.750538	-1.27024	-0.54571	-2.15172	-1.10697	-0.202202	0	-0.879537	-1.19132	-0.131806	-2.54344e-06	-0.935908	-0.851157	-0.646304	-0.322754	-1.25252	-0.565846	-0.998572	-0.650712	-1.79009	-1.05336	3.53557	2.88987	0.134783	0.695604	-0.928621	-0.197383	-1.39686	-1.08364	-1.36404	-1.14925	0.664294	1.61378	-0.387222	0.680568	-1.13176	-0.373573
455	0.61	-1.72739	-1.5514	-0.0417619	0.0980539	-0.56593	-0.329622	-1.2913	-0.837081	-2.18044	-1.53386	-0.836418	-0.674015	-1.203	-0.451817	-1.83365	-0.970717	-0.234737	0	-0.902575	-1.12147	-0.153079	-0.00778387	-0.919214	-0.831308	-0.61148	-0.311104	-1.1014	-0.470572	-0.88118	-0.547221	-1.52786	-0.945842	3.52721	2.9045	0.161155	0.673752	-0.906418	-0.232423	-1.36229	-1.14745	-1.3311	-1.24002	0.694429	1.58779	-0.34198	0.659935	-1.0438	-0.451461
456	0.612	-1.68232	-1.48163	-0.117726	0.1401	-0.540111	-0.327444	-1.16708	-0.77361	-1.90772	-1.37847	-0.772467	-0.589311	-1.1089	-0.365535	-1.48117	-0.829914	-0.273044	0	-0.930456	-1.0556	-0.177201	-0.0259708	-0.905152	-0.827782	-0.563536	-0.299935	-0.933574	-0.37692	-0.744593	-0.443893	-1.23201	-0.825709	3.48274	2.90398	0.181735	0.650434	-0.884191	-0.268334	-1.33155	-1.21063	-1.28986	-1.32598	0.709551	1.55967	-0.303383	0.61665	-0.959401	-0.534949
457	0.614	-1.61394	-1.41147	-0.19352	0.168841	-0.513171	-0.33821	-1.04131	-0.722126	-1.59447	-1.20575	-0.699829	-0.501785	-0.991235	-0.289454	-1.11397	-0.689879	-0.315405	0	-0.962784	-0.995988	-0.202866	-0.0542176	-0.894869	-0.840741	-0.505567	-0.287614	-0.758786	-0.291019	-0.595177	-0.34484	-0.917211	-0.697744	3.41027	2.88913	0.19578	0.626612	-0.864148	-0.302467	-1.30734	-1.26878	-1.24361	-1.40134	0.711046	1.5309	-0.27353	0.552851	-0.88434	-0.618094
458	0.616	-1.52285	-1.34103	-0.258582	0.182726	-0.486979	-0.362097	-0.920917	-0.684394	-1.25713	-1.02201	-0.620553	-0.416598	-0.854773	-0.224561	-0.753713	-0.555559	-0.35991	0	-0.999084	-0.94404	-0.228815	-0.0916587	-0.889428	-0.869144	-0.441646	-0.272742	-0.587628	-0.218795	-0.440239	-0.25368	-0.600055	-0.567201	3.32095	2.86251	0.203228	0.602689	-0.848115	-0.33249	-1.29124	-1.31724	-1.19535	-1.46011	0.701388	1.50252	-0.253937	0.472711	-0.822552	-0.69454
459	0.618	-1.41129	-1.27001	-0.304533	0.181634	-0.463669	-0.398605	-0.813041	-0.661127	-0.916223	-0.834878	-0.537448	-0.338582	-0.706017	-0.170601	-0.422773	-0.431497	-0.404614	0	-1.0388	-0.900673	-0.254096	-0.136921	-0.889891	-0.910948	-0.376622	-0.254672	-0.431066	-0.165323	-0.2879	-0.173634	-0.298407	-0.439692	3.22712	2.8277	0.204599	0.57871	-0.837485	-0.356615	-1.28374	-1.35172	-1.14766	-1.49702	0.68333	1.47491	-0.245629	0.381711	-0.775958	-0.758347
460	0.62	-1.28335	-1.1986	-0.326507	0.166852	-0.445606	-0.446498	-0.724639	-0.652098	-0.594961	-0.653242	-0.453983	-0.272105	-0.553156	-0.126455	-0.142714	-0.321736	-0.447687	0	-1.08128	-0.866553	-0.278253	-0.188157	-0.897289	-0.96332	-0.315791	-0.233883	-0.299762	-0.134183	-0.146849	-0.107587	-0.0303352	-0.321028	3.14059	2.7886	0.200796	0.554687	-0.833267	-0.373751	-1.28443	-1.36899	-1.10263	-1.50832	0.659132	1.44782	-0.249331	0.28579	-0.74466	-0.804825
461	0.622	-1.14476	-1.12793	-0.323769	0.140927	-0.43522	-0.503758	-0.661866	-0.656221	-0.317028	-0.486779	-0.374125	-0.220897	-0.405712	-0.0904787	0.0675988	-0.229666	-0.487542	0	-1.12572	-0.842205	-0.301392	-0.243122	-0.912471	-1.02284	-0.264409	-0.212102	-0.203204	-0.126925	-0.025893	-0.0580352	0.187247	-0.216959	3.07105	2.7489	0.192845	0.53096	-0.836192	-0.383595	-1.29228	-1.36744	-1.06194	-1.49259	0.630054	1.42049	-0.265684	0.190546	-0.727401	-0.831244
462	0.624	-1.00253	-1.06006	-0.299498	0.107411	-0.434717	-0.567547	-0.629351	-0.671608	-0.103905	-0.345096	-0.302102	-0.187816	-0.273828	-0.0607863	0.193873	-0.157866	-0.522929	0	-1.17115	-0.827959	-0.32409	-0.299279	-0.935875	-1.08567	-0.227086	-0.192083	-0.148717	-0.142723	0.0666874	-0.0268957	0.340107	-0.132779	3.02512	2.71183	0.181652	0.508451	-0.846813	-0.386627	-1.30599	-1.34749	-1.02696	-1.45115	0.596214	1.39194	-0.295371	0.100637	-0.722111	-0.837273
463	0.626	-0.864274	-0.997553	-0.259871	0.070492	-0.445688	-0.634231	-0.629509	-0.695638	0.0277299	-0.23673	-0.242106	-0.174558	-0.167295	-0.0355441	0.227987	-0.108001	-0.552978	0	-1.21641	-0.823797	-0.347164	-0.353939	-0.967269	-1.14774	-0.207157	-0.177104	-0.140516	-0.178286	0.123924	-0.0152501	0.418168	-0.0728526	3.00593	2.6801	0.167823	0.48875	-0.865556	-0.384037	-1.32423	-1.31166	-0.998702	-1.38812	0.556834	1.36125	-0.339063	0.0194255	-0.726414	-0.825054
464	0.628	-0.737335	-0.942607	-0.212718	0.0345443	-0.468717	-0.699463	-0.662044	-0.725053	0.0681002	-0.168165	-0.19793	-0.181375	-0.0944547	-0.0133031	0.16906	-0.0807776	-0.577193	0	-1.26013	-0.829167	-0.371363	-0.404403	-1.00555	-1.20493	-0.206157	-0.170271	-0.178996	-0.228041	0.140976	-0.0231221	0.416671	-0.0401455	3.01339	2.65599	0.151606	0.473962	-0.892672	-0.377562	-1.34577	-1.26434	-0.977826	-1.30997	0.510795	1.32791	-0.397164	-0.051107	-0.737988	-0.798878
465	0.63	-0.627799	-0.89616	-0.166057	0.00364942	-0.503057	-0.758374	-0.723727	-0.756087	0.0156924	-0.14297	-0.17258	-0.206878	-0.0611296	0.00665237	0.0238396	-0.0759226	-0.595407	0	-1.30072	-0.84279	-0.397062	-0.448109	-1.04862	-1.25321	-0.223549	-0.173793	-0.260377	-0.284605	0.11581	-0.0493895	0.336874	-0.035876	3.04482	2.64137	0.132971	0.46637	-0.928102	-0.369277	-1.36952	-1.21122	-0.964554	-1.22481	0.457351	1.29203	-0.469392	-0.110228	-0.754738	-0.764497
466	0.632	-0.539566	-0.85714	-0.126815	-0.01884	-0.546478	-0.805878	-0.808484	-0.784661	-0.122266	-0.161175	-0.167883	-0.247994	-0.0697737	0.0240418	-0.193618	-0.0921533	-0.607721	0	-1.33646	-0.862555	-0.424048	-0.482771	-1.09345	-1.28887	-0.256754	-0.188389	-0.376841	-0.339503	0.0496043	-0.0918627	0.186147	-0.0593371	3.09597	2.63759	0.111813	0.467955	-0.971263	-0.361327	-1.39442	-1.15854	-0.958625	-1.14134	0.396805	1.25447	-0.554318	-0.158153	-0.774794	-0.728178
467	0.634	-0.473638	-0.822078	-0.0999198	-0.0306036	-0.595378	-0.837084	-0.907846	-0.806637	-0.330264	-0.219011	-0.184161	-0.300139	-0.119032	0.0375117	-0.463021	-0.12714	-0.614447	0	-1.36559	-0.885529	-0.451449	-0.506522	-1.13631	-1.30874	-0.301523	-0.212946	-0.517172	-0.384084	-0.0532248	-0.14749	-0.0225725	-0.10791	3.16188	2.64545	0.0882125	0.479896	-1.02084	-0.355671	-1.41934	-1.11223	-0.959286	-1.06772	0.330958	1.21675	-0.649031	-0.195675	-0.796392	-0.695657
468	0.636	-0.427797	-0.785212	-0.0878825	-0.030481	-0.645183	-0.847807	-1.01174	-0.818194	-0.585916	-0.30915	-0.220039	-0.357599	-0.203854	0.0447927	-0.75963	-0.177535	-0.616084	0	-1.38649	-0.908184	-0.477855	-0.51806	-1.17318	-1.31048	-0.352563	-0.244487	-0.66791	-0.410527	-0.185406	-0.212628	-0.271961	-0.177281	3.23759	2.66504	0.0626747	0.50215	-1.07468	-0.353864	-1.44289	-1.07712	-0.965317	-1.01055	0.263202	1.1809	-0.749047	-0.223814	-0.817691	-0.671213
469	0.638	-0.39677	-0.739056	-0.090831	-0.0184387	-0.691015	-0.835112	-1.10958	-0.816306	-0.862238	-0.421522	-0.272458	-0.414107	-0.316187	0.0430694	-1.05667	-0.239175	-0.61333	0	-1.39799	-0.926833	-0.501602	-0.5168	-1.20036	-1.29293	-0.404354	-0.278488	-0.814881	-0.412832	-0.337568	-0.28334	-0.542002	-0.26188	3.31863	2.69578	0.0362671	0.533218	-1.12978	-0.356936	-1.46348	-1.05629	-0.975105	-0.974069	0.198235	1.14913	-0.848533	-0.243569	-0.836626	-0.657025
470	0.64	-0.372894	-0.675363	-0.106867	0.00455429	-0.72853	-0.797861	-1.19157	-0.799289	-1.13063	-0.544652	-0.336923	-0.463537	-0.446101	0.029474	-1.32814	-0.307497	-0.607118	0	-1.39965	-0.938257	-0.521167	-0.503028	-1.21512	-1.25644	-0.452	-0.309483	-0.944923	-0.387679	-0.499271	-0.355713	-0.81202	-0.355549	3.40125	2.7365	0.0105909	0.570148	-1.18257	-0.365387	-1.47928	-1.05086	-0.986758	-0.959724	0.141459	1.12356	-0.9408	-0.255814	-0.850842	-0.652945
471	0.642	-0.34719	-0.586346	-0.132584	0.036669	-0.754769	-0.737136	-1.25003	-0.767321	-1.36429	-0.667304	-0.407996	-0.500664	-0.583114	0.00158313	-1.5517	-0.378141	-0.598659	0	-1.39207	-0.940421	-0.535573	-0.478001	-1.21641	-1.20318	-0.491983	-0.331893	-1.04755	-0.335021	-0.660178	-0.42618	-1.06279	-0.452343	3.48257	2.78566	-0.0124125	0.608805	-1.22931	-0.37928	-1.4885	-1.05996	-0.998243	-0.966162	0.098234	1.106	-1.01897	-0.261318	-0.857765	-0.656671
472	0.644	-0.310639	-0.465952	-0.163637	0.0753392	-0.768842	-0.656467	-1.28054	-0.722783	-1.54166	-0.780131	-0.479958	-0.521847	-0.717459	-0.0421942	-1.71126	-0.447581	-0.589449	0	-1.37715	-0.933122	-0.544717	-0.44398	-1.20528	-1.13731	-0.522675	-0.34093	-1.11631	-0.258285	-0.811189	-0.491831	-1.27848	-0.547326	3.56055	2.84146	-0.0307795	0.644352	-1.26657	-0.398384	-1.48952	-1.08104	-1.00755	-0.989578	0.07312	1.09773	-1.07673	-0.260803	-0.854816	-0.664274
473	0.646	-0.255448	-0.311003	-0.195297	0.117385	-0.772304	-0.561742	-1.28275	-0.670297	-1.64933	-0.876948	-0.54753	-0.525494	-0.841119	-0.10238	-1.79876	-0.513562	-0.581231	0	-1.35806	-0.918383	-0.549529	-0.404136	-1.1851	-1.06484	-0.54451	-0.333416	-1.14963	-0.164123	-0.945356	-0.550663	-1.4481	-0.637173	3.63384	2.90191	-0.0428902	0.671888	-1.2917	-0.422314	-1.48124	-1.11042	-1.01285	-1.02438	0.0692348	1.09943	-1.10908	-0.254983	-0.83973	-0.670961
474	0.648	-0.176101	-0.121993	-0.223013	0.159186	-0.769111	-0.460794	-1.2606	-0.616363	-1.6839	-0.955354	-0.606491	-0.512188	-0.948544	-0.178319	-1.81502	-0.575197	-0.575882	0	-1.33906	-0.900453	-0.551935	-0.362326	-1.16134	-0.993236	-0.559793	-0.30836	-1.15099	-0.0617353	-1.05842	-0.601719	-1.56639	-0.720448	3.70146	2.96482	-0.0477964	0.687138	-1.30325	-0.450627	-1.46323	-1.14379	-1.01269	-1.06405	0.0877995	1.11112	-1.11298	-0.244516	-0.810933	-0.671952
475	0.65	-0.0700224	0.0965859	-0.24298	0.196957	-0.765133	-0.362669	-1.22183	-0.568613	-1.65231	-1.01657	-0.654076	-0.484391	-1.03699	-0.268173	-1.76919	-0.632687	-0.57524	0	-1.32508	-0.885322	-0.554619	-0.322748	-1.14098	-0.930673	-0.572186	-0.267204	-1.12836	0.0381303	-1.14885	-0.645087	-1.63388	-0.797503	3.76242	3.02765	-0.0454456	0.687088	-1.30112	-0.482843	-1.43593	-1.17688	-1.00611	-1.10203	0.127912	1.13211	-1.08779	-0.2299	-0.767892	-0.663329
476	0.652	0.062212	0.33648	-0.25264	0.227108	-0.767285	-0.276707	-1.17689	-0.534785	-1.57043	-1.06455	-0.689075	-0.445817	-1.10642	-0.368957	-1.67715	-0.686787	-0.580895	0	-1.32105	-0.87982	-0.560633	-0.289519	-1.13154	-0.885095	-0.585977	-0.213738	-1.09297	0.124332	-1.21753	-0.681746	-1.65622	-0.870034	3.81534	3.0875	-0.0367613	0.670478	-1.28652	-0.518373	-1.40059	-1.20582	-0.992729	-1.1325	0.186566	1.16106	-1.03541	-0.211384	-0.711347	-0.642697
477	0.654	0.217122	0.586469	-0.251039	0.246647	-0.782378	-0.211547	-1.1373	-0.521596	-1.46021	-1.10462	-0.711687	-0.400648	-1.15901	-0.476622	-1.55885	-0.738202	-0.593966	0	-1.33114	-0.890413	-0.572902	-0.266243	-1.13991	-0.863182	-0.605276	-0.153745	-1.05756	0.186518	-1.26698	-0.713289	-1.64303	-0.940395	3.85836	3.1411	-0.0235718	0.638079	-1.26179	-0.556384	-1.35917	-1.22754	-0.972628	-1.15096	0.258919	1.19601	-0.960076	-0.188925	-0.643372	-0.609545
478	0.656	0.388934	0.833617	-0.238909	0.253531	-0.815889	-0.174182	-1.11375	-0.533688	-1.34566	-1.14191	-0.723178	-0.352834	-1.19828	-0.58613	-1.43519	-0.787086	-0.614893	0	-1.35812	-0.921935	-0.593719	-0.255631	-1.17113	-0.86941	-0.633239	-0.0944479	-1.03432	0.216223	-1.30058	-0.741566	-1.60615	-1.0108	3.88924	3.1851	-0.00840318	0.592673	-1.22996	-0.595645	-1.31403	-1.23981	-0.946313	-1.15447	0.33877	1.23451	-0.867838	-0.162242	-0.567258	-0.565244
479	0.658	0.570426	1.06481	-0.218459	0.246926	-0.87084	-0.169181	-1.1143	-0.572858	-1.24869	-1.1799	-0.725459	-0.30566	-1.22808	-0.691593	-1.32487	-0.832725	-0.64329	0	-1.40269	-0.976512	-0.624287	-0.259211	-1.22738	-0.905346	-0.671454	-0.0437786	-1.03284	0.207816	-1.32182	-0.768305	-1.55799	-1.08252	3.90574	3.21646	0.00583565	0.538741	-1.19431	-0.634405	-1.26769	-1.24124	-0.914628	-1.14178	0.419194	1.27381	-0.76581	-0.130957	-0.487236	-0.512703
480	0.66	0.753849	1.26829	-0.192904	0.22733	-0.947026	-0.198154	-1.14296	-0.63771	-1.1855	-1.21964	-0.720626	-0.261621	-1.25165	-0.786543	-1.24172	-0.87349	-0.677882	0	-1.46332	-1.05294	-0.664409	-0.277179	-1.30734	-0.969346	-0.719557	-0.00947036	-1.05856	0.159189	-1.33367	-0.794761	-1.50969	-1.15525	3.90615	3.23299	0.0162416	0.481869	-1.15795	-0.670376	-1.22249	-1.2312	-0.878782	-1.11319	0.49328	1.31109	-0.661366	-0.0948023	-0.408114	-0.455804
481	0.662	0.931766	1.43498	-0.165865	0.196586	-1.04075	-0.259526	-1.19907	-0.723821	-1.16447	-1.25964	-0.71055	-0.222525	-1.27094	-0.864423	-1.19319	-0.907068	-0.716557	0	-1.5362	-1.14669	-0.712388	-0.308397	-1.40614	-1.05669	-0.775179	0.00198945	-1.1118	0.0720887	-1.33826	-0.821445	-1.46979	-1.22674	3.88984	3.2338	0.0203393	0.427977	-1.1235	-0.700843	-1.18045	-1.20966	-0.840441	-1.07042	0.554887	1.34376	-0.561395	-0.0538921	-0.334862	-0.398748
482	0.664	1.09767	1.55938	-0.140791	0.157768	-1.14518	-0.348643	-1.27751	-0.824404	-1.18584	-1.29666	-0.696545	-0.189674	-1.28623	-0.919286	-1.18003	-0.930983	-0.756554	0	-1.61577	-1.25054	-0.765164	-0.350537	-1.51588	-1.16017	-0.834226	-0.0135913	-1.18784	-0.0479841	-1.33678	-0.847973	-1.44331	-1.29281	3.85773	3.21959	0.0164794	0.382482	-1.09287	-0.722904	-1.14313	-1.17714	-0.801808	-1.01627	0.599347	1.36978	-0.471711	-0.00895656	-0.272186	-0.345442
483	0.666	1.24631	1.63993	-0.120505	0.114938	-1.2512	-0.458207	-1.36967	-0.931313	-1.24288	-1.32696	-0.6792	-0.164003	-1.29613	-0.946603	-1.19712	-0.943295	-0.79475	0	-1.69535	-1.35573	-0.818678	-0.400333	-1.62669	-1.27102	-0.891463	-0.0572779	-1.27784	-0.19233	-1.32955	-0.873091	-1.4314	-1.3478	3.81246	3.19265	0.00413385	0.349569	-1.06724	-0.733795	-1.11164	-1.13456	-0.765606	-0.95441	0.624	1.38801	-0.396653	0.0385399	-0.224144	-0.299012
484	0.668	1.37371	1.67881	-0.10695	0.0727491	-1.34874	-0.579019	-1.465	-1.0362	-1.32418	-1.34763	-0.658417	-0.146077	-1.29784	-0.944005	-1.2352	-0.943299	-0.828019	0	-1.76801	-1.45328	-0.868406	-0.453918	-1.72806	-1.37995	-0.941292	-0.126618	-1.37039	-0.350002	-1.31633	-0.894876	-1.43166	-1.38549	3.75822	3.15662	-0.0159944	0.331706	-1.04713	-0.731244	-1.08671	-1.08323	-0.734889	-0.888902	0.628451	1.39835	-0.338891	0.0864861	-0.193821	-0.261474
485	0.67	1.47696	1.68135	-0.101085	0.0359209	-1.4282	-0.70095	-1.55264	-1.13161	-1.41616	-1.35754	-0.633684	-0.135959	-1.28791	-0.911764	-1.28296	-0.932	-0.853601	0	-1.82745	-1.53531	-0.909973	-0.507209	-1.81032	-1.47831	-0.978631	-0.215817	-1.45345	-0.509041	-1.29657	-0.911083	-1.43901	-1.40023	3.70017	3.11604	-0.0421049	0.329488	-1.03252	-0.713798	-1.06869	-1.02474	-0.712663	-0.823775	0.6145	1.4018	-0.299433	0.132431	-0.1831	-0.23357
486	0.672	1.55402	1.65505	-0.102894	0.00863537	-1.48186	-0.814043	-1.62309	-1.21182	-1.50541	-1.35774	-0.604498	-0.132987	-1.26314	-0.852885	-1.32915	-0.912184	-0.869435	0	-1.8687	-1.59608	-0.939765	-0.556298	-1.86587	-1.55898	-0.999752	-0.31645	-1.51625	-0.657822	-1.26981	-0.919554	-1.44684	-1.38819	3.64352	3.07585	-0.0716666	0.341828	-1.02312	-0.681052	-1.05769	-0.960849	-0.701369	-0.762468	0.585762	1.40034	-0.277802	0.174042	-0.192549	-0.214756
487	0.674	1.60342	1.60863	-0.111451	-0.00603122	-1.50502	-0.909586	-1.66945	-1.27336	-1.58063	-1.35125	-0.570825	-0.135562	-1.22161	-0.772791	-1.36423	-0.888029	-0.874392	0	-1.88867	-1.63255	-0.955423	-0.597826	-1.89018	-1.61703	-1.00296	-0.418527	-1.55092	-0.786299	-1.23587	-0.918576	-1.44827	-1.34837	3.59256	3.04067	-0.101933	0.366391	-1.01847	-0.633765	-1.05356	-0.893378	-0.702348	-0.707346	0.547065	1.39651	-0.272349	0.209581	-0.221392	-0.203357
488	0.676	1.62425	1.55103	-0.125038	-0.00651767	-1.49661	-0.980982	-1.68826	-1.31515	-1.63391	-1.34243	-0.533401	-0.141065	-1.16348	-0.678686	-1.38163	-0.864354	-0.868388	0	-1.88637	-1.64461	-0.956164	-0.62926	-1.88224	-1.6501	-0.988926	-0.511684	-1.55351	-0.886942	-1.19502	-0.907113	-1.43725	-1.28313	3.54978	3.01418	-0.130475	0.400133	-1.01812	-0.573873	-1.05597	-0.824122	-0.715425	-0.659401	0.503702	1.39291	-0.280615	0.238257	-0.267578	-0.196893
489	0.678	1.61624	1.49068	-0.141324	0.00707102	-1.45933	-1.02428	-1.67969	-1.3382	-1.66153	-1.33613	-0.493777	-0.145972	-1.0914	-0.578765	-1.37831	-0.845697	-0.852342	0	-1.86292	-1.63482	-0.942869	-0.649068	-1.84463	-1.65838	-0.96065	-0.5863	-1.52436	-0.955238	-1.14795	-0.884839	-1.40943	-1.19803	3.51549	2.99851	-0.155604	0.439825	-1.02166	-0.504385	-1.06433	-0.754849	-0.738786	-0.618252	0.460673	1.39158	-0.299699	0.26035	-0.327936	-0.192559
490	0.68	1.58017	1.43509	-0.157659	0.0331021	-1.3992	-1.03832	-1.64735	-1.34513	-1.66393	-1.33674	-0.45407	-0.146173	-1.01057	-0.481345	-1.35476	-0.835426	-0.828	0	-1.82119	-1.60784	-0.917941	-0.656755	-1.78295	-1.64422	-0.922893	-0.634425	-1.46777	-0.989725	-1.09562	-0.852	-1.36254	-1.10106	3.48784	2.99381	-0.176593	0.482443	-1.02872	-0.429199	-1.07788	-0.687351	-0.7692	-0.582498	0.421975	1.39356	-0.326581	0.277079	-0.398428	-0.187788
491	0.682	1.51822	1.39053	-0.171469	0.0687972	-1.32464	-1.02452	-1.59747	-1.33937	-1.64505	-1.34735	-0.416522	-0.137437	-0.928191	-0.39397	-1.31438	-0.835079	-0.797677	0	-1.76544	-1.56965	-0.884973	-0.652785	-1.70509	-1.61163	-0.881346	-0.65049	-1.39105	-0.991633	-1.03915	-0.809143	-1.29653	-1.00125	3.46325	2.99826	-0.193683	0.525398	-1.03888	-0.352822	-1.09564	-0.623534	-0.802571	-0.550301	0.390057	1.3986	-0.358396	0.290226	-0.474495	-0.180774
492	0.684	1.43433	1.36187	-0.180708	0.110765	-1.24531	-0.986379	-1.53785	-1.3245	-1.61108	-1.36904	-0.382985	-0.115934	-0.852438	-0.322507	-1.26264	-0.844028	-0.763959	0	-1.70065	-1.52669	-0.848267	-0.638426	-1.62012	-1.56558	-0.841616	-0.631766	-1.30328	-0.964281	-0.979561	-0.756814	-1.21337	-0.907147	3.43712	3.00822	-0.207902	0.566611	-1.0516	-0.280022	-1.1165	-0.565476	-0.834683	-0.520076	0.365514	1.40509	-0.392658	0.301601	-0.55148	-0.170857
493	0.686	1.33432	1.35234	-0.184229	0.155589	-1.17081	-0.9289	-1.4768	-1.30368	-1.56908	-1.40072	-0.354507	-0.0787585	-0.790891	-0.270375	-1.20596	-0.859575	-0.729442	0	-1.63205	-1.48509	-0.812302	-0.615559	-1.53727	-1.51133	-0.808286	-0.578544	-1.2139	-0.912373	-0.917731	-0.695326	-1.11668	-0.825413	3.40454	3.01876	-0.220784	0.604494	-1.06618	-0.215434	-1.13927	-0.515431	-0.861967	-0.491096	0.347075	1.41033	-0.427462	0.312447	-0.625058	-0.158682
494	0.688	1.22568	1.36328	-0.181953	0.20037	-1.10948	-0.857933	-1.42204	-1.27933	-1.52577	-1.43939	-0.331094	-0.0243757	-0.748906	-0.238082	-1.15072	-0.877437	-0.696506	0	-1.56466	-1.45014	-0.781195	-0.586467	-1.46492	-1.45397	-0.78419	-0.494006	-1.13141	-0.841311	-0.854304	-0.624687	-1.01136	-0.759875	3.36089	3.02423	-0.234031	0.637904	-1.0817	-0.163154	-1.16278	-0.475755	-0.882131	-0.463925	0.331895	1.41087	-0.461639	0.322937	-0.69162	-0.146125
495	0.69	1.11703	1.39383	-0.174749	0.243138	-1.06745	-0.779579	-1.37994	-1.2531	-1.48668	-1.48082	-0.311727	0.0470843	-0.728273	-0.223202	-1.10242	-0.892517	-0.667167	0	-1.50291	-1.42595	-0.758238	-0.553633	-1.40989	-1.39796	-0.770024	-0.383789	-1.06242	-0.756617	-0.789733	-0.544691	-0.90306	-0.711121	3.30225	3.01891	-0.249211	0.666114	-1.0971	-0.126341	-1.18592	-0.448748	-0.894539	-0.440574	0.31612	1.40302	-0.494831	0.331889	-0.748511	-0.136009
496	0.692	1.01738	1.44088	-0.164069	0.283046	-1.04798	-0.699662	-1.35493	-1.22607	-1.45582	-1.52058	-0.294601	0.133812	-0.726621	-0.220809	-1.06515	-0.899768	-0.642966	0	-1.45044	-1.41529	-0.745539	-0.519525	-1.37689	-1.34697	-0.764351	-0.255302	-1.01099	-0.66351	-0.724345	-0.455131	-0.797725	-0.676711	3.2257	2.99762	-0.267486	0.688807	-1.11123	-0.106892	-1.20764	-0.436419	-0.900235	-0.424353	0.295645	1.38332	-0.527417	0.3368	-0.794067	-0.131647
497	0.694	0.935239	1.49931	-0.151466	0.320299	-1.05123	-0.623283	-1.34917	-1.19892	-1.43555	-1.55493	-0.27753	0.232639	-0.737767	-0.22426	-1.04118	-0.894962	-0.6249	0	-1.40987	-1.41959	-0.743815	-0.48639	-1.36823	-1.3037	-0.763967	-0.116866	-0.978433	-0.566618	-0.658428	-0.356018	-0.701015	-0.651857	3.12952	2.95628	-0.289413	0.706066	-1.12284	-0.105193	-1.22695	-0.44018	-0.90162	-0.4194	0.266965	1.34911	-0.560224	0.334223	-0.827437	-0.136268
498	0.696	0.877677	1.5626	-0.138151	0.355845	-1.07437	-0.554445	-1.3624	-1.1721	-1.42659	-1.58133	-0.258436	0.339635	-0.752935	-0.226197	-1.03079	-0.875188	-0.613375	0	-1.38272	-1.43885	-0.752345	-0.456051	-1.38368	-1.26976	-0.764553	0.0232261	-0.963432	-0.469782	-0.592305	-0.247748	-0.617716	-0.630387	3.01345	2.89232	-0.314798	0.718337	-1.13074	-0.120012	-1.24278	-0.4605	-0.90182	-0.429916	0.227977	1.29891	-0.594049	0.32046	-0.848234	-0.152377
499	0.698	0.849537	1.6237	-0.124709	0.390918	-1.11208	-0.495752	-1.392	-1.14582	-1.42793	-1.59842	-0.235787	0.450837	-0.76248	-0.219601	-1.03226	-0.839008	-0.608183	0	-1.36924	-1.47157	-0.769085	-0.429732	-1.42053	-1.24565	-0.761455	0.157638	-0.962445	-0.375865	-0.526347	-0.131173	-0.551148	-0.605789	2.87893	2.80512	-0.342633	0.726324	-1.1337	-0.148542	-1.25388	-0.496563	-0.903887	-0.459215	0.178597	1.23279	-0.629017	0.292434	-0.856134	-0.181127
500	0.7	0.852789	1.6761	-0.111041	0.426538	-1.15715	-0.448195	-1.43314	-1.11991	-1.43678	-1.6055	-0.208882	0.56289	-0.757698	-0.19878	-1.04198	-0.786307	-0.608523	0	-1.36838	-1.51466	-0.790916	-0.407923	-1.47383	-1.23064	-0.750427	0.280765	-0.970284	-0.286554	-0.46096	-0.00759161	-0.502669	-0.572123	2.72941	2.69625	-0.371124	0.730824	-1.1305	-0.186612	-1.2587	-0.546002	-0.909979	-0.508751	0.121077	1.15247	-0.663921	0.248564	-0.850528	-0.221782
501	0.702	0.886144	1.71464	-0.0965498	0.463093	-1.20144	-0.411085	-1.4793	-1.09357	-1.44852	-1.60175	-0.177921	0.673449	-0.732298	-0.16017	-1.05483	-0.71795	-0.613065	0	-1.37782	-1.56352	-0.814024	-0.390345	-1.5368	-1.22283	-0.728219	0.389222	-0.980803	-0.20221	-0.396545	0.121305	-0.471409	-0.524702	2.57035	2.56958	-0.397813	0.732535	-1.11995	-0.229061	-1.25536	-0.60478	-0.920699	-0.57731	0.0599559	1.0614	-0.69571	0.189486	-0.83035	-0.271373
502	0.704	0.945025	1.7362	-0.0805444	0.500081	-1.23671	-0.382206	-1.52283	-1.06535	-1.45699	-1.58561	-0.143847	0.781277	-0.683342	-0.102797	-1.06468	-0.635428	-0.620092	0	-1.39419	-1.61228	-0.834345	-0.376021	-1.60148	-1.21928	-0.692933	0.48194	-0.987651	-0.121882	-0.333479	0.253512	-0.45432	-0.460482	2.40911	2.43117	-0.419816	0.731866	-1.1008	-0.270228	-1.24166	-0.667288	-0.934706	-0.660545	0.00163504	0.964487	-0.719321	0.118462	-0.794101	-0.324628
503	0.706	1.02198	1.73992	-0.062743	0.536063	-1.25567	-0.358225	-1.55583	-1.0332	-1.45505	-1.55456	-0.108056	0.886044	-0.611569	-0.0282951	-1.06513	-0.540618	-0.627699	0	-1.41336	-1.65434	-0.848056	-0.363493	-1.65956	-1.21637	-0.644143	0.559856	-0.985014	-0.04362	-0.27211	0.386797	-0.446576	-0.378216	2.25447	2.28891	-0.434136	0.728807	-1.07188	-0.304504	-1.21521	-0.726665	-0.94866	-0.750989	-0.0463719	0.867812	-0.728004	0.0414154	-0.740097	-0.374241
504	0.708	1.10753	1.72713	-0.0436928	0.568806	-1.25273	-0.335364	-1.57109	-0.994889	-1.43541	-1.5054	-0.0720657	0.987942	-0.521161	0.0596386	-1.05026	-0.435707	-0.634037	0	-1.43102	-1.68311	-0.852042	-0.351142	-1.70324	-1.21034	-0.582794	0.625235	-0.968277	0.034882	-0.212778	0.51881	-0.44225	-0.278418	2.11597	2.15188	-0.438028	0.722881	-1.03212	-0.326895	-1.17366	-0.775364	-0.957523	-0.838583	-0.0764195	0.778126	-0.714168	-0.0334567	-0.666853	-0.411506
505	0.71	1.19143	1.70084	-0.0249046	0.595606	-1.22464	-0.310211	-1.56291	-0.948449	-1.39162	-1.43497	-0.0372141	1.08719	-0.419007	0.156272	-1.01534	-0.323249	-0.637549	0	-1.44317	-1.69287	-0.844256	-0.337582	-1.72615	-1.19785	-0.510928	0.680807	-0.934502	0.115402	-0.155818	0.647205	-0.435137	-0.16319	2.00301	2.02937	-0.429366	0.713186	-0.980736	-0.333524	-1.11501	-0.805893	-0.955133	-0.911696	-0.0817902	0.702259	-0.670619	-0.0964742	-0.573549	-0.427296
506	0.712	1.26393	1.66501	-0.00859572	0.613703	-1.17086	-0.280517	-1.52779	-0.892762	-1.31912	-1.34112	-0.00443132	1.18354	-0.313553	0.257107	-0.957412	-0.206257	-0.637171	0	-1.4467	-1.67949	-0.823931	-0.322028	-1.724	-1.17657	-0.431272	0.728897	-0.882667	0.198303	-0.101532	0.769771	-0.419561	-0.0359286	1.92383	1.92974	-0.406944	0.698547	-0.917425	-0.32202	-1.03789	-0.811668	-0.934966	-0.958501	-0.05766	0.646444	-0.591938	-0.137618	-0.460451	-0.413266
507	0.714	1.31701	1.62359	0.00289201	0.62075	-1.09344	-0.245752	-1.4648	-0.827927	-1.21607	-1.22359	0.0259158	1.27596	-0.21338	0.359009	-0.875655	-0.0882091	-0.632446	0	-1.4398	-1.64097	-0.791598	-0.304545	-1.69507	-1.14554	-0.346774	0.770789	-0.81363	0.281941	-0.050131	0.884563	-0.391062	0.0990684	1.88437	1.8592	-0.370681	0.677769	-0.842536	-0.29176	-0.941908	-0.787855	-0.890958	-0.968522	-0.00181502	0.615605	-0.475688	-0.147915	-0.329205	-0.363137
508	0.716	1.34513	1.5797	0.00777549	0.61526	-0.996749	-0.207276	-1.37564	-0.755353	-1.08388	-1.08453	0.0540902	1.3624	-0.125762	0.460853	-0.771492	0.0271187	-0.623535	0	-1.42211	-1.57771	-0.748945	-0.286106	-1.64022	-1.10527	-0.260179	0.806478	-0.729865	0.362633	-0.00165715	0.990008	-0.346862	0.237089	1.88728	1.82092	-0.3217	0.649945	-0.757242	-0.243929	-0.827948	-0.73211	-0.818319	-0.934129	0.0849891	0.612713	-0.32319	-0.120868	-0.182914	-0.273843
509	0.718	1.34563	1.53501	0.0053567	0.596988	-0.886808	-0.168043	-1.26435	-0.677506	-0.927153	-0.928425	0.0809313	1.43991	-0.0554968	0.563512	-0.648475	0.136034	-0.611129	0	-1.39475	-1.49227	-0.698569	-0.268409	-1.56275	-1.05759	-0.173772	0.834834	-0.635024	0.435234	0.0440688	1.08499	-0.28612	0.373514	1.93114	1.81451	-0.262243	0.614785	-0.663621	-0.18142	-0.69831	-0.645085	-0.714297	-0.85179	0.199061	0.638296	-0.13966	-0.0536742	-0.0260191	-0.146373
510	0.72	1.3187	1.48952	-0.00376328	0.567156	-0.77062	-0.131918	-1.13671	-0.597371	-0.753047	-0.761423	0.107659	1.50499	-0.00423979	0.669205	-0.511944	0.235448	-0.596272	0	-1.35998	-1.38898	-0.643676	-0.253506	-1.46782	-1.00516	-0.0893378	0.854141	-0.533451	0.494245	0.0874358	1.16885	-0.209974	0.504254	2.01028	1.83606	-0.195451	0.572869	-0.564618	-0.10856	-0.556769	-0.530638	-0.578834	-0.722889	0.334172	0.690216	0.0663187	0.0520203	0.136018	0.0138592
511	0.722	1.26709	1.44186	-0.0177842	0.52845	-0.655438	-0.102757	-0.999575	-0.517794	-0.57027	-0.590282	0.135552	1.55415	0.0295451	0.780371	-0.368507	0.323392	-0.580146	0	-1.32085	-1.27321	-0.587779	-0.243311	-1.36182	-0.95094	-0.00832798	0.862815	-0.429715	0.535152	0.128961	1.24136	-0.121389	0.626043	2.11517	1.87866	-0.125005	0.52577	-0.463853	-0.0307157	-0.408433	-0.395652	-0.415024	-0.553959	0.482273	0.76379	0.283895	0.190021	0.297146	0.197203
512	0.724	1.19546	1.38979	-0.0340218	0.484745	-0.548109	-0.0834827	-0.860095	-0.440883	-0.387802	-0.421204	0.165565	1.58448	0.0500511	0.898327	-0.22539	0.399362	-0.563855	0	-1.28065	-1.15066	-0.534397	-0.239117	-1.25156	-0.897589	0.0678873	0.86013	-0.328201	0.555661	0.169169	1.30255	-0.0248087	0.736519	2.23347	1.93342	-0.0547033	0.475992	-0.365295	0.0462109	-0.259399	-0.249453	-0.229224	-0.356238	0.634425	0.852272	0.501399	0.35018	0.45125	0.390575
513	0.726	1.1097	1.33103	-0.0493296	0.440585	-0.454499	-0.0754034	-0.725005	-0.367648	-0.21371	-0.258937	0.197996	1.5942	0.0631622	1.02208	-0.0897206	0.464352	-0.548238	0	-1.24246	-1.02669	-0.486761	-0.241253	-1.14361	-0.847048	0.137791	0.846739	-0.232761	0.556492	0.208479	1.35257	0.0743935	0.834153	2.35145	1.99069	0.0119818	0.42673	-0.272828	0.116343	-0.116221	-0.102852	-0.0307059	-0.144508	0.781865	0.947618	0.707822	0.519609	0.592697	0.578799
514	0.728	1.01598	1.26393	-0.0605632	0.400486	-0.379025	-0.0779232	-0.600043	-0.297978	-0.0542395	-0.106344	0.232294	1.58303	0.0752735	1.14761	0.0322065	0.520551	-0.533768	0	-1.20871	-0.905831	-0.447514	-0.248954	-1.04361	-0.800302	0.199622	0.824873	-0.146413	0.541505	0.247164	1.3916	0.170648	0.918096	2.45573	2.04134	0.0722788	0.381472	-0.189808	0.174391	0.0147499	0.0330746	0.169203	0.0646414	0.917019	1.04141	0.894063	0.68429	0.716854	0.746322
515	0.73	0.91994	1.18808	-0.0650563	0.368241	-0.324329	-0.0887026	-0.489539	-0.230926	0.0867032	0.0354668	0.267078	1.55232	0.0921447	1.26808	0.1356	0.570771	-0.520533	0	-1.18092	-0.791594	-0.41847	-0.260486	-0.95586	-0.757384	0.25145	0.798166	-0.0711246	0.517088	0.285391	1.41985	0.259038	0.988086	2.53483	2.07793	0.124382	0.343506	-0.118698	0.216169	0.128054	0.148318	0.358415	0.25493	1.03432	1.12579	1.05373	0.830844	0.820508	0.879084
516	0.732	0.826035	1.10449	-0.0610677	0.346345	-0.291138	-0.104199	-0.396186	-0.165246	0.207666	0.166595	0.300372	1.50498	0.118013	1.37478	0.217714	0.617761	-0.508304	0	-1.15956	-0.686433	-0.400434	-0.273484	-0.883032	-0.717588	0.291442	0.771135	-0.00770612	0.490949	0.323363	1.43776	0.336147	1.04445	2.58047	2.09561	0.167559	0.315426	-0.0608401	0.239017	0.219729	0.235183	0.525629	0.412554	1.13065	1.19417	1.18343	0.948154	0.902097	0.96627
517	0.734	0.737189	1.01555	-0.0481207	0.335671	-0.278302	-0.120436	-0.320997	-0.0999734	0.30943	0.28758	0.330011	1.44522	0.155128	1.45882	0.278186	0.663594	-0.496672	0	-1.14409	-0.591897	-0.393151	-0.285428	-0.826159	-0.679817	0.318267	0.748451	0.0441587	0.470608	0.361475	1.44619	0.400741	1.08821	2.58832	2.09256	0.202106	0.298707	-0.0164181	0.24209	0.287746	0.289278	0.661857	0.52807	1.20544	1.24184	1.28251	1.02861	0.961752	1.00172
518	0.736	0.654827	0.924691	-0.0271457	0.335451	-0.283013	-0.133796	-0.263439	-0.034937	0.394519	0.398667	0.354105	1.37805	0.203774	1.51308	0.319099	0.709268	-0.485212	0	-1.13314	-0.508865	-0.395382	-0.294133	-0.78478	-0.642967	0.331554	0.734138	0.0857668	0.461932	0.400448	1.44656	0.454136	1.12113	2.55831	2.06994	0.229145	0.293476	0.0154165	0.226482	0.332207	0.310097	0.761631	0.597682	1.26024	1.26617	1.35248	1.06881	1.00111	0.984748
519	0.738	0.579178	0.835859	-0.000372945	0.343555	-0.301157	-0.141663	-0.221707	0.0289598	0.466462	0.499253	0.371448	1.30881	0.262705	1.53382	0.344726	0.754617	-0.473621	0	-1.12479	-0.437789	-0.405095	-0.298157	-0.757252	-0.606266	0.332275	0.730891	0.11917	0.468071	0.441339	1.44095	0.50011	1.14577	2.49441	2.03149	0.250335	0.298504	0.0362869	0.195149	0.355292	0.301093	0.823679	0.623694	1.29817	1.26676	1.39618	1.06962	1.02299	0.920327
520	0.74	0.509743	0.752961	0.0290085	0.356995	-0.327752	-0.142786	-0.193111	0.089717	0.52892	0.587598	0.381797	1.24276	0.329827	1.52166	0.360943	0.798531	-0.461805	0	-1.11695	-0.378898	-0.419729	-0.297015	-0.74114	-0.569498	0.322925	0.739626	0.146901	0.488982	0.485435	1.432	0.544346	1.1653	2.404	1.98274	0.267522	0.311423	0.0482697	0.152627	0.360963	0.269213	0.850954	0.614054	1.32319	1.24529	1.41686	1.03567	1.03101	0.81844
521	0.742	0.445764	0.679272	0.0573672	0.372532	-0.357429	-0.137316	-0.174506	0.144482	0.584808	0.660873	0.385982	1.18463	0.402873	1.48161	0.374375	0.839401	-0.449885	0	-1.10759	-0.332343	-0.436484	-0.291185	-0.73363	-0.533082	0.307414	0.759335	0.171674	0.52164	0.534039	1.42269	0.593488	1.18338	2.29698	1.93017	0.282406	0.329123	0.0535771	0.104565	0.35449	0.22397	0.850038	0.581047	1.33942	1.20527	1.41759	0.974504	1.02918	0.692849
522	0.744	0.386577	0.616909	0.0812415	0.387246	-0.384909	-0.126568	-0.162709	0.190012	0.635705	0.715594	0.38586	1.13847	0.479853	1.42222	0.391435	0.875692	-0.438134	0	-1.09499	-0.298216	-0.452605	-0.281912	-0.731875	-0.497995	0.29066	0.78724	0.196072	0.560811	0.588212	1.4161	0.654004	1.20388	2.18472	1.88032	0.296277	0.348229	0.054303	0.0571098	0.341876	0.176185	0.830061	0.539407	1.35058	1.15174	1.40088	0.895478	1.02155	0.559364
523	0.746	0.331747	0.566418	0.0979512	0.398947	-0.405437	-0.112588	-0.154793	0.223283	0.681746	0.748427	0.384134	1.1074	0.559193	1.35414	0.417471	0.906492	-0.426858	0	-1.07791	-0.276447	-0.465611	-0.270875	-0.733244	-0.465553	0.277937	0.819233	0.22227	0.600235	0.648556	1.41517	0.731098	1.23072	2.07903	1.83899	0.309849	0.365597	0.0522708	0.0162528	0.329248	0.13661	0.801348	0.50415	1.35964	1.0908	1.36873	0.808742	1.01202	0.43395
524	0.748	0.281014	0.526554	0.106086	0.40634	-0.415128	-0.097635	-0.148227	0.242129	0.722076	0.757249	0.384048	1.09356	0.639594	1.28844	0.456194	0.931899	-0.416256	0	-1.05555	-0.266586	-0.473456	-0.259795	-0.735422	-0.437112	0.274111	0.850516	0.251827	0.633923	0.715096	1.42249	0.827882	1.26758	1.99101	1.8106	0.323222	0.378729	0.0489875	-0.0128133	0.322286	0.114627	0.774017	0.48852	1.36861	1.02908	1.32299	0.72428	1.00406	0.330926
525	0.75	0.234136	0.494365	0.105769	0.408947	-0.4112	-0.0836936	-0.140863	0.245777	0.755657	0.742132	0.389006	1.09783	0.719828	1.23512	0.509491	0.953122	-0.406298	0	-1.02752	-0.267539	-0.474611	-0.250086	-0.7364	-0.413739	0.282945	0.876332	0.285616	0.657317	0.787301	1.44017	0.944963	1.31757	1.93003	1.79773	0.335943	0.386064	0.0456774	-0.0262236	0.325736	0.117197	0.756749	0.502334	1.37845	0.973154	1.26578	0.651094	1.0006	0.26148
526	0.752	0.190773	0.465595	0.0986335	0.406808	-0.392069	-0.0721176	-0.130825	0.23514	0.782127	0.705935	0.402152	1.11972	0.798611	1.20206	0.577577	0.972283	-0.396661	0	-0.993748	-0.277375	-0.4681	-0.242608	-0.734387	-0.395948	0.306624	0.892689	0.32386	0.668051	0.86423	1.46974	1.08044	1.38289	1.90264	1.80097	0.347166	0.387082	0.043356	-0.0218139	0.343051	0.148189	0.755878	0.550957	1.38915	0.928946	1.19992	0.596516	1.00381	0.232657
527	0.754	0.150487	0.435372	0.0875528	0.400108	-0.357329	-0.0634454	-0.116406	0.212791	0.802414	0.654259	0.425996	1.15719	0.87466	1.19435	0.659358	0.991941	-0.386742	0	-0.954411	-0.293278	-0.453477	-0.237564	-0.727733	-0.383557	0.345593	0.896976	0.366287	0.666215	0.94473	1.51199	1.23026	1.46441	1.91156	1.81896	0.355858	0.382229	0.0429005	0.000699904	0.376172	0.208128	0.774912	0.634981	1.39976	0.901143	1.12902	0.565657	1.01499	0.246886
528	0.756	0.112805	0.399009	0.0761801	0.388877	-0.307654	-0.0573875	-0.0960313	0.182644	0.818934	0.594786	0.462071	1.20679	0.946882	1.21406	0.752816	1.01449	-0.375749	0	-0.909926	-0.311688	-0.430788	-0.23454	-0.714895	-0.375692	0.398664	0.888405	0.412294	0.654138	1.02759	1.56692	1.38871	1.56136	1.95511	1.84877	0.361052	0.37267	0.0450955	0.0397454	0.425476	0.294366	0.814508	0.750584	1.4086	0.892743	1.0574	0.561042	1.03445	0.302053
529	0.758	0.0772362	0.352718	0.0683924	0.372882	-0.244673	-0.0529537	-0.0683406	0.149398	0.83532	0.536177	0.510644	1.26408	1.01459	1.26019	0.855273	1.04161	-0.36285	0	-0.860971	-0.328621	-0.400518	-0.232657	-0.694508	-0.370913	0.463278	0.868193	0.461075	0.635834	1.11159	1.63357	1.54898	1.67113	2.02698	1.88636	0.362073	0.359945	0.0506324	0.0921142	0.48987	0.401592	0.872813	0.89042	1.41345	0.904747	0.989622	0.582473	1.06151	0.39208
530	0.76	0.0431659	0.294093	0.0677132	0.351743	-0.170873	-0.0486799	-0.0324039	0.1179	0.855738	0.486805	0.570502	1.32427	1.0776	1.32882	0.963454	1.07386	-0.347347	0	-0.808537	-0.340107	-0.36355	-0.230788	-0.665542	-0.367426	0.535822	0.839454	0.511648	0.61626	1.19537	1.70995	1.70365	1.7893	2.11671	1.92697	0.358735	0.345601	0.0600574	0.153353	0.566989	0.522586	0.946051	1.04482	1.41188	0.936057	0.930015	0.627141	1.09469	0.50788
531	0.762	0.00963767	0.222278	0.0767832	0.325217	-0.0895263	-0.0429247	0.0119929	0.092493	0.883922	0.453541	0.638874	1.38301	1.13614	1.41352	1.07341	1.11056	-0.328836	0	-0.753965	-0.342675	-0.321139	-0.227799	-0.627539	-0.36335	0.611954	0.806767	0.562775	0.600491	1.27729	1.79295	1.8451	1.90988	2.21069	1.96548	0.351424	0.330902	0.0736693	0.218272	0.653458	0.64909	1.02923	1.20311	1.40159	0.983579	0.882007	0.68996	1.13186	0.638568
532	0.764	-0.0248581	0.13788	0.0969354	0.293527	-0.0046061	-0.0342074	0.0640811	0.0764805	0.922184	0.440804	0.711563	1.43694	1.19063	1.50597	1.18043	1.14985	-0.307322	0	-0.698932	-0.333796	-0.274879	-0.22277	-0.580843	-0.356979	0.686952	0.775466	0.612855	0.592895	1.35539	1.87851	1.96601	2.02576	2.29374	1.99664	0.341086	0.31668	0.0913926	0.281521	0.745171	0.772666	1.1168	1.35484	1.38082	1.04252	0.847632	0.764109	1.17058	0.772733
533	0.766	-0.0624404	0.0427134	0.127927	0.257594	0.0793745	-0.021545	0.121975	0.0717608	0.970633	0.450017	0.783351	1.48401	1.24142	1.59688	1.27907	1.18902	-0.283265	0	-0.645344	-0.312179	-0.226669	-0.215167	-0.526741	-0.347008	0.756132	0.750742	0.659864	0.59639	1.42737	1.96181	2.05987	2.12945	2.3509	2.01523	0.329097	0.30333	0.112669	0.338142	0.837576	0.885474	1.20326	1.4908	1.34855	1.10683	0.827191	0.841724	1.20835	0.899629
534	0.768	-0.105645	-0.0605533	0.167879	0.219103	0.15764	-0.00472589	0.182755	0.0787084	1.02686	0.479553	0.848655	1.52339	1.28859	1.67721	1.36344	1.22494	-0.25754	0	-0.595154	-0.277876	-0.178624	-0.204942	-0.467448	-0.332668	0.815287	0.736739	0.701435	0.611899	1.49087	2.03784	2.12155	2.21382	2.36929	2.0163	0.317032	0.29094	0.136407	0.384072	0.925932	0.980877	1.28355	1.60371	1.30462	1.16982	0.819198	0.914706	1.24287	1.01015
535	0.77	-0.156993	-0.168788	0.21347	0.18037	0.225551	0.01555	0.24278	0.0963197	1.08619	0.525209	0.902366	1.55514	1.33191	1.73953	1.42774	1.25455	-0.231304	0	-0.550095	-0.232136	-0.132943	-0.192538	-0.405893	-0.313735	0.861121	0.735813	0.73509	0.638158	1.54373	2.10198	2.14783	2.27305	2.33975	1.99547	0.306387	0.279492	0.161022	0.416503	1.00555	1.05385	1.35329	1.68852	1.24977	1.22476	0.820631	0.975563	1.2722	1.09747
536	0.772	-0.218417	-0.278797	0.260395	0.144066	0.279081	0.0377196	0.298206	0.122588	1.14249	0.58112	0.940687	1.57981	1.37093	1.77902	1.46695	1.27537	-0.205807	0	-0.511382	-0.177068	-0.0917348	-0.178811	-0.345332	-0.290414	0.891575	0.748124	0.758608	0.671931	1.58429	2.15059	2.13776	2.30336	2.25807	1.94943	0.298296	0.269056	0.184556	0.434104	1.07202	1.10114	1.40884	1.74244	1.18541	1.26564	0.827467	1.01821	1.29485	1.15734
537	0.774	-0.290712	-0.387684	0.304031	0.112831	0.315278	0.0596059	0.345578	0.155014	1.18937	0.640949	0.961777	1.59794	1.40489	1.7941	1.47758	1.28586	-0.182157	0	-0.479434	-0.115193	-0.0568049	-0.164853	-0.288876	-0.263135	0.905997	0.771628	0.77043	0.708622	1.61157	2.18147	2.09283	2.30356	2.12552	1.87648	0.293296	0.259927	0.204875	0.43704	1.12138	1.12129	1.4473	1.76466	1.11353	1.28785	0.835399	1.03863	1.30968	1.18808
538	0.776	-0.373143	-0.493114	0.34019	0.0888948	0.332627	0.0788256	0.382378	0.191127	1.22146	0.699098	0.966001	1.6098	1.43272	1.78628	1.45833	1.28555	-0.161094	0	-0.453671	-0.0489976	-0.0294566	-0.151762	-0.239018	-0.232323	0.905119	0.802477	0.769995	0.743118	1.62533	2.19407	2.01691	2.27518	1.94874	1.77697	0.291231	0.252659	0.219901	0.42681	1.15034	1.11441	1.46638	1.75592	1.03654	1.28868	0.840635	1.03532	1.31586	1.19025
539	0.778	-0.463329	-0.593422	0.365767	0.0737425	0.331241	0.093267	0.407379	0.228873	1.2355	0.751661	0.955714	1.61522	1.45287	1.75948	1.41039	1.27506	-0.142812	0	-0.432459	0.019378	-0.0103207	-0.140392	-0.19729	-0.198229	0.890855	0.8357	0.757902	0.770692	1.626	2.18933	1.91595	2.22225	1.73894	1.65364	0.291306	0.247965	0.227861	0.405916	1.15646	1.08197	1.46449	1.71811	0.957256	1.26767	0.840617	1.00951	1.31281	1.16621
540	0.78	-0.557439	-0.687546	0.37913	0.067893	0.312852	0.101522	0.420723	0.266796	1.23074	0.796887	0.93465	1.61362	1.46329	1.71905	1.3374	1.25582	-0.126871	0	-0.413232	0.0882294	0.000744006	-0.131142	-0.164117	-0.16089	0.865965	0.866028	0.735844	0.787737	1.61455	2.16948	1.79755	2.15076	1.51062	1.51166	0.292295	0.246537	0.22751	0.377426	1.13837	1.0265	1.44076	1.65395	0.878897	1.22665	0.834504	0.964946	1.30022	1.11969
541	0.782	-0.650657	-0.77484	0.380173	0.0708145	0.280602	0.103162	0.423701	0.303962	1.2089	0.835061	0.907078	1.60421	1.46157	1.67077	1.24502	1.2298	-0.112237	0	-0.392834	0.156152	0.00465687	-0.123848	-0.138918	-0.120241	0.833672	0.888688	0.706338	0.792229	1.59231	2.13759	1.67036	2.06792	1.27995	1.35832	0.292866	0.248831	0.218298	0.34451	1.09595	0.951335	1.39523	1.56687	0.805089	1.16938	0.823285	0.907445	1.27815	1.05526
542	0.784	-0.737768	-0.854825	0.370077	0.0809825	0.238682	0.0987973	0.418343	0.339699	1.17345	0.867902	0.876954	1.58627	1.44542	1.62016	1.14028	1.19919	-0.0974526	0	-0.368003	0.22175	0.00302167	-0.117804	-0.120394	-0.0763498	0.797311	0.900065	0.672328	0.78387	1.56091	2.09723	1.54334	1.98141	1.06305	1.20243	0.291912	0.254892	0.200439	0.310031	1.03042	0.860434	1.32901	1.46088	0.739751	1.10107	0.809466	0.844161	1.24714	0.977993
543	0.786	-0.813763	-0.926967	0.350919	0.0960633	0.191892	0.0899187	0.406956	0.373268	1.12885	0.89767	0.847273	1.55948	1.41324	1.57202	1.03092	1.16617	-0.080919	0	-0.335954	0.283334	-0.00205324	-0.111912	-0.106917	-0.0297003	0.760037	0.898163	0.636796	0.763946	1.52221	2.05221	1.42512	1.89869	0.874309	1.05346	0.288808	0.264267	0.174868	0.276252	0.944301	0.758149	1.24434	1.34066	0.686823	1.02765	0.7964	0.782657	1.20821	0.893153
544	0.788	-0.874329	-0.990567	0.325286	0.113192	0.145194	0.0785792	0.391761	0.403598	1.07981	0.926273	0.819736	1.52424	1.36477	1.53026	0.924711	1.13278	-0.0612266	0	-0.294912	0.338745	-0.00818802	-0.104927	-0.0969013	0.0185901	0.724647	0.882817	0.602467	0.734986	1.47831	2.00634	1.32321	1.82643	0.724879	0.920472	0.28352	0.276011	0.143099	0.244698	0.841275	0.649061	1.14446	1.21137	0.649813	0.954985	0.787439	0.729974	1.16277	0.805934
545	0.79	-0.916233	-1.04476	0.295984	0.129311	0.103315	0.0669994	0.374698	0.42917	1.0309	0.954616	0.79475	1.48176	1.30166	1.49776	0.828978	1.10098	-0.0374621	0	-0.244498	0.385393	-0.0129777	-0.0957453	-0.089059	0.066685	0.693476	0.85566	0.57169	0.700282	1.43159	1.9633	1.24347	1.77	0.62155	0.811073	0.276553	0.288782	0.107003	0.216171	0.725871	0.537769	1.03343	1.07856	0.631249	0.888195	0.785162	0.691799	1.11245	0.721268
546	0.792	-0.937615	-1.08869	0.265881	0.141531	0.0704405	0.0571729	0.357432	0.448106	0.986432	0.982352	0.771728	1.434	1.22757	1.47634	0.750244	1.07268	-0.00941944	0	-0.185877	0.420532	-0.0142139	-0.0836683	-0.0824994	0.112121	0.668371	0.819828	0.546474	0.663342	1.38469	1.92642	1.18968	1.73316	0.566176	0.730485	0.268769	0.300987	0.0685669	0.190892	0.603129	0.428682	0.915743	0.947752	0.632157	0.831118	0.790838	0.671882	1.05881	0.643609
547	0.794	-0.938237	-1.12174	0.237829	0.147466	0.0500179	0.0505339	0.341475	0.458432	0.950504	1.00808	0.74956	1.38331	1.14804	1.46662	0.693905	1.04977	0.0223383	0	-0.121628	0.441699	-0.0100532	-0.0685814	-0.0766648	0.15207	0.650708	0.779442	0.528624	0.627336	1.34037	1.89844	1.16337	1.71768	0.5557	0.680929	0.261146	0.310961	0.029664	0.168702	0.478204	0.325768	0.795908	0.824004	0.651693	0.785978	0.804243	0.671722	1.00311	0.576698
548	0.796	-0.919659	-1.14388	0.214603	0.145497	0.0446433	0.0477416	0.328364	0.458453	0.92702	1.02989	0.727151	1.33195	1.06993	1.46788	0.663972	1.03411	0.0565841	0	-0.0553626	0.447227	0.000882536	-0.0510136	-0.0711467	0.183734	0.641441	0.738917	0.519889	0.594629	1.30135	1.88106	1.16388	1.72335	0.582764	0.661368	0.254547	0.317148	-0.0081326	0.149275	0.355971	0.23231	0.67806	0.711379	0.687034	0.753336	0.823792	0.690538	0.946085	0.523286
549	0.798	-0.885292	-1.15599	0.198799	0.13491	0.056018	0.0486129	0.31978	0.447152	0.919554	1.04608	0.703893	1.28154	1.00065	1.47799	0.662848	1.02732	0.0916729	0	0.00886237	0.436702	0.0194681	-0.0320562	-0.0654538	0.204804	0.641161	0.702205	0.522005	0.566488	1.27005	1.87466	1.18873	1.74791	0.636724	0.667659	0.249555	0.318275	-0.0436646	0.132296	0.240698	0.150681	0.56563	0.612482	0.733589	0.732275	0.846893	0.725471	0.887855	0.484878
550	0.8	-0.84025	-1.16009	0.19263	0.115882	0.0849268	0.0522224	0.317563	0.424518	0.930986	1.05585	0.679977	1.23265	0.947207	1.49345	0.691141	1.03042	0.125868	0	0.0672141	0.411263	0.0460748	-0.0131632	-0.058812	0.213903	0.650138	0.672059	0.536598	0.543032	1.24837	1.87793	1.23397	1.78741	0.704862	0.693053	0.246393	0.313495	-0.0762105	0.117574	0.135826	0.0822111	0.461215	0.528178	0.785529	0.720759	0.870422	0.772003	0.828038	0.461545
551	0.802	-0.790964	-1.15939	0.197639	0.0893391	0.131213	0.0571567	0.323586	0.391743	0.963001	1.05968	0.656429	1.18458	0.915299	1.50959	0.747583	1.04347	0.157668	0	0.116718	0.373693	0.080584	0.00412284	-0.0500545	0.210934	0.668316	0.649479	0.564926	0.523433	1.2375	1.88789	1.2948	1.83654	0.77363	0.728972	0.244935	0.302481	-0.10542	0.105088	0.0438905	0.0271716	0.366606	0.457584	0.836549	0.716058	0.8912	0.824549	0.766034	0.451889
552	0.804	-0.744603	-1.15809	0.214347	0.0567046	0.193754	0.0618774	0.339553	0.351266	1.01563	1.05953	0.634893	1.13547	0.908466	1.52084	0.829106	1.0653	0.186058	0	0.155746	0.328255	0.122396	0.0184618	-0.0376255	0.197275	0.695265	0.63346	0.607551	0.506331	1.23769	1.90003	1.36608	1.88929	0.829836	0.76597	0.244782	0.285473	-0.131179	0.0949745	-0.0334267	-0.0150961	0.282937	0.398335	0.880698	0.715143	0.906394	0.877159	0.701429	0.453209
553	0.806	-0.708347	-1.16097	0.241937	0.0196069	0.270449	0.0651237	0.366769	0.306649	1.08706	1.05856	0.617201	1.0827	0.927533	1.52122	0.931102	1.09341	0.210648	0	0.184268	0.280344	0.17044	0.0289698	-0.0196937	0.175761	0.730078	0.621158	0.664035	0.490373	1.24822	1.90878	1.44287	1.93953	0.861776	0.794736	0.245386	0.263245	-0.153431	0.0874709	-0.0951278	-0.0459168	0.210909	0.347112	0.913117	0.714965	0.913815	0.924217	0.634409	0.461873
554	0.808	-0.688607	-1.17265	0.278044	-0.0203768	0.358266	0.0662642	0.405958	0.262302	1.17376	1.06063	0.604866	1.02349	0.970394	1.50483	1.04784	1.12426	0.231658	0	0.203834	0.23597	0.223185	0.0353906	0.00565063	0.150453	0.771272	0.60852	0.732758	0.474728	1.26736	1.90825	1.52083	1.98162	0.860299	0.807038	0.246191	0.236999	-0.171969	0.0828595	-0.140654	-0.0669121	0.151056	0.300377	0.930543	0.712617	0.912128	0.961027	0.56612	0.473867
555	0.81	-0.690256	-1.19688	0.318745	-0.0618807	0.453347	0.0655195	0.457179	0.223075	1.27111	1.0697	0.598629	0.955729	1.03219	1.46643	1.17301	1.15377	0.249797	0	0.21728	0.201173	0.278683	0.0381587	0.0401451	0.126198	0.816712	0.591268	0.810913	0.459464	1.29249	1.893	1.59643	2.01086	0.819721	0.796494	0.246771	0.208169	-0.186233	0.0814241	-0.169601	-0.0795786	0.10404	0.255213	0.931503	0.705409	0.90096	0.984217	0.49889	0.485437
556	0.812	-0.71602	-1.23582	0.35882	-0.103791	0.551207	0.0639988	0.51984	0.193737	1.3742	1.08915	0.598174	0.878675	1.10588	1.40208	1.30032	1.17793	0.266052	0	0.228239	0.181427	0.334639	0.0383437	0.0850932	0.108045	0.863629	0.566015	0.894696	0.445667	1.32032	1.85888	1.667	2.02389	0.738441	0.759136	0.24693	0.178188	-0.195146	0.0834411	-0.181454	-0.0848894	0.0709354	0.2101	0.916225	0.69094	0.880929	0.991956	0.436281	0.493704
557	0.814	-0.766105	-1.28957	0.392317	-0.145191	0.647015	0.0635334	0.592801	0.178421	1.47877	1.1212	0.602086	0.79347	1.18318	1.30969	1.42406	1.19343	0.281447	0	0.240539	0.181099	0.388542	0.0374882	0.141127	0.100613	0.908782	0.531195	0.979668	0.435275	1.34715	1.80375	1.7306	2.01891	0.619122	0.693724	0.246744	0.148286	-0.197059	0.0891936	-0.175426	-0.0830117	0.0533778	0.165434	0.886311	0.667217	0.853551	0.984009	0.382916	0.497137
558	0.816	-0.838142	-1.3561	0.413391	-0.185247	0.735965	0.066332	0.674515	0.18011	1.58187	1.1666	0.608039	0.703239	1.25565	1.18973	1.53967	1.19826	0.296818	0	0.257605	0.203028	0.437834	0.0373638	0.208027	0.10749	0.94876	0.487532	1.06125	0.430653	1.36921	1.72791	1.78576	1.99587	0.468358	0.601793	0.246524	0.119383	-0.189844	0.0989914	-0.150466	-0.0732181	0.0535027	0.123652	0.84428	0.63285	0.82102	0.961633	0.344061	0.495767
559	0.818	-0.927427	-1.43156	0.417312	-0.223095	0.813691	0.0745226	0.763152	0.200248	1.68208	1.2244	0.613194	0.612735	1.31593	1.0457	1.64399	1.19207	0.312645	0	0.281956	0.248248	0.480127	0.0396848	0.284624	0.130776	0.980387	0.437942	1.13521	0.434004	1.383	1.63415	1.83127	1.95641	0.295866	0.487428	0.246706	0.0920994	-0.171148	0.113168	-0.105445	-0.0540251	0.073663	0.0889161	0.793103	0.587262	0.78589	0.927324	0.325024	0.491122
560	0.82	-1.02737	-1.51082	0.401434	-0.257753	0.876673	0.0896739	0.856668	0.238561	1.77925	1.29213	0.614695	0.527624	1.35861	0.884661	1.73535	1.17647	0.328949	0	0.314873	0.315905	0.513438	0.0458239	0.368795	0.170815	1.00113	0.386921	1.1982	0.446764	1.38568	1.52753	1.86603	1.90366	0.113251	0.356774	0.247687	0.0668669	-0.138791	0.132034	-0.0394731	-0.023533	0.116011	0.0664589	0.735805	0.530852	0.750713	0.884416	0.330466	0.485876
561	0.822	-1.13005	-1.58815	0.365898	-0.288098	0.922583	0.112399	0.952824	0.29313	1.87381	1.36618	0.610201	0.453566	1.38077	0.717238	1.81337	1.15501	0.345281	0	0.356253	0.403352	0.53639	0.0565774	0.45756	0.226165	1.00941	0.339611	1.24805	0.469135	1.37542	1.41481	1.88893	1.84191	-0.0674959	0.217349	0.249651	0.0440459	-0.0912013	0.155789	0.0477359	0.0201157	0.182084	0.061761	0.675188	0.465042	0.717747	0.836568	0.363745	0.483304
562	0.824	-1.22688	-1.65776	0.313858	-0.312928	0.950472	0.142113	1.04916	0.360659	1.96594	1.44234	0.598367	0.39528	1.38193	0.557109	1.87855	1.13305	0.360789	0	0.404647	0.506421	0.548352	0.0720193	0.547277	0.29377	1.00476	0.300799	1.28395	0.499838	1.35181	1.3037	1.89903	1.77617	-0.235589	0.0771837	0.252445	0.0240003	-0.0278125	0.184406	0.155564	0.0782736	0.272501	0.0797495	0.61367	0.39216	0.688769	0.787233	0.426405	0.486664
563	0.826	-1.30912	-1.71418	0.251101	-0.331104	0.960769	0.176983	1.14299	0.436893	2.05481	1.51642	0.579192	0.355768	1.36353	0.419771	1.93187	1.11714	0.374336	0	0.457453	0.619811	0.549466	0.0914657	0.633894	0.369308	0.987725	0.274016	1.30635	0.536125	1.31601	1.20208	1.89571	1.7117	-0.382843	-0.0561197	0.255532	0.00707494	0.0506825	0.217534	0.282313	0.151431	0.386815	0.124152	0.553229	0.315152	0.665055	0.739208	0.517855	0.498625
564	0.828	-1.36865	-1.75244	0.185115	-0.341763	0.955084	0.214049	1.23139	0.517055	2.13829	1.5848	0.554169	0.335842	1.32825	0.32063	1.9744	1.11404	0.384672	0	0.51123	0.737548	0.540574	0.113554	0.713255	0.447634	0.95971	0.260898	1.31668	0.574017	1.27077	1.11719	1.87898	1.65369	-0.50458	-0.176337	0.25806	-0.00652351	0.142259	0.254444	0.425182	0.23903	0.523472	0.197069	0.495396	0.237158	0.647476	0.694323	0.635266	0.520855
565	0.83	-1.39851	-1.76822	0.12377	-0.344522	0.935857	0.249522	1.31135	0.596273	2.21306	1.64481	0.526149	0.334016	1.27928	0.272704	2.00702	1.12943	0.390629	0	0.562106	0.85347	0.523057	0.13643	0.781438	0.523294	0.92266	0.260907	1.31691	0.608762	1.22011	1.05482	1.84972	1.60683	-0.599877	-0.279429	0.25904	-0.016909	0.243681	0.294037	0.580395	0.339477	0.679811	0.298767	0.44131	0.161039	0.636664	0.653311	0.773678	0.553822
566	0.832	-1.39367	-1.75806	0.073919	-0.339604	0.905954	0.279249	1.37988	0.669952	2.27519	1.6949	0.498909	0.346803	1.21988	0.284365	2.03027	1.16657	0.391317	0	0.606242	0.961698	0.498643	0.158019	0.83508	0.591052	0.87877	0.271454	1.30909	0.635466	1.16885	1.01876	1.80981	1.57499	-0.671146	-0.364079	0.25759	-0.0246975	0.350776	0.334902	0.743432	0.450304	0.852075	0.427668	0.391783	0.0889644	0.633171	0.615881	0.926315	0.596798
567	0.834	-1.35152	-1.71964	0.0402247	-0.327825	0.868258	0.299303	1.43423	0.734093	2.32098	1.73467	0.4765	0.369343	1.15317	0.357639	2.04423	1.22512	0.386316	0	0.640312	1.05705	0.469209	0.176354	0.871679	0.646393	0.830214	0.28841	1.29494	0.649855	1.12191	1.01026	1.76203	1.56071	-0.723281	-0.431811	0.253187	-0.0311123	0.458817	0.375426	0.909333	0.568431	1.03546	0.580504	0.347356	0.0221674	0.637562	0.580973	1.08512	0.648049
568	0.836	-1.27224	-1.65223	0.0244773	-0.310429	0.825343	0.306616	1.47208	0.785539	2.34762	1.76455	0.46254	0.396256	1.08213	0.487416	2.04843	1.30067	0.375793	0	0.661912	1.13536	0.436619	0.18988	0.889797	0.685955	0.778936	0.306889	1.27555	0.649018	1.0836	1.02776	1.70979	1.56472	-0.762642	-0.486673	0.245841	-0.03795	0.562944	0.413912	1.07303	0.690475	1.22428	0.752614	0.308311	-0.0391047	0.650395	0.547145	1.24149	0.705138
569	0.838	-1.15882	-1.557	0.0255263	-0.288838	0.779271	0.299538	1.49168	0.822138	2.35351	1.78546	0.459618	0.422543	1.00973	0.661749	2.0418	1.38483	0.360536	0	0.66984	1.19363	0.402597	0.197699	0.889149	0.70782	0.726575	0.322133	1.25126	0.631968	1.0571	1.06695	1.65662	1.58547	-0.796167	-0.534512	0.23614	-0.047379	0.658573	0.448714	1.22968	0.813025	1.41226	0.93834	0.274637	-0.0954919	0.672083	0.512974	1.38711	0.765284
570	0.84	-1.01684	-1.43727	0.0398203	-0.264422	0.731544	0.278179	1.49195	0.842819	2.33823	1.79834	0.468979	0.444357	0.938993	0.863171	2.02266	1.46619	0.341884	0	0.664201	1.23014	0.368674	0.199668	0.870592	0.711639	0.674521	0.330332	1.2218	0.59989	1.04399	1.12108	1.6057	1.61902	-0.830718	-0.581993	0.225165	-0.0615947	0.741761	0.478354	1.37494	0.932863	1.59295	1.13146	0.245983	-0.148347	0.702658	0.477345	1.51482	0.825724
571	0.842	-0.853937	-1.29845	0.062408	-0.238358	0.683218	0.244472	1.47261	0.847608	2.30235	1.80379	0.490508	0.459495	0.872986	1.07085	1.98898	1.53188	0.321563	0	0.64635	1.2444	0.336172	0.196363	0.836035	0.698604	0.624097	0.329239	1.18658	0.556017	1.0443	1.18171	1.55938	1.65914	-0.872625	-0.635549	0.214283	-0.082405	0.809482	0.501609	1.50515	1.04709	1.76019	1.32558	0.221645	-0.199524	0.741497	0.439582	1.61926	0.883996
572	0.844	-0.679119	-1.14763	0.0881645	-0.211632	0.635117	0.20194	1.43434	0.837598	2.24732	1.80189	0.523	0.467517	0.814772	1.26322	1.93881	1.56963	0.301463	0	0.618687	1.23722	0.306248	0.188905	0.788325	0.671256	0.576784	0.318482	1.14516	0.505157	1.05667	1.23966	1.51899	1.69789	-0.92731	-0.700432	0.204898	-0.110851	0.859811	0.517579	1.61745	1.15315	1.90845	1.51447	0.200631	-0.251126	0.787084	0.399417	1.69729	0.93811
573	0.846	-0.502007	-0.992954	0.112952	-0.18514	0.588088	0.155232	1.37896	0.814896	2.1756	1.7924	0.564577	0.469457	0.767237	1.42069	1.87091	1.56987	0.283407	0	0.584362	1.21067	0.27995	0.178718	0.731101	0.633196	0.534388	0.299484	1.09766	0.452978	1.07877	1.28612	1.48483	1.72649	-0.998889	-0.780018	0.198219	-0.146965	0.892001	0.525725	1.70972	1.24881	2.03317	1.69221	0.181787	-0.305166	0.836873	0.356914	1.74801	0.986583
574	0.848	-0.332103	-0.842757	0.134446	-0.159837	0.543198	0.10951	1.3096	0.782497	2.09101	1.77501	0.613091	0.467187	0.732809	1.52795	1.78551	1.52753	0.268945	0	0.546931	1.16803	0.258249	0.167266	0.66861	0.58871	0.499057	0.275046	1.04517	0.405192	1.10782	1.31371	1.45639	1.73643	-1.08974	-0.875443	0.195075	-0.189715	0.906464	0.525888	1.78059	1.33207	2.13089	1.85338	0.163975	-0.363155	0.887352	0.312432	1.7725	1.02838
575	0.85	-0.178156	-0.704753	0.152435	-0.136843	0.501799	0.0697977	1.23059	0.744067	1.99891	1.74974	0.666367	0.462621	0.713117	1.57539	1.68484	1.44306	0.259206	0	0.50999	1.11368	0.242037	0.15585	0.605434	0.542342	0.473101	0.248672	0.989892	0.366785	1.14089	1.31727	1.43265	1.72066	-1.20008	-0.98557	0.19582	-0.237155	0.90466	0.518291	1.82932	1.40111	2.19936	1.99314	0.146249	-0.425687	0.934316	0.266677	1.77332	1.06282
576	0.852	-0.0476651	-0.585297	0.168562	-0.117443	0.465438	0.0403684	1.14727	0.703585	1.90603	1.71717	0.722231	0.456981	0.70867	1.55971	1.57333	1.32247	0.254811	0	0.476818	1.05268	0.232058	0.145472	0.546105	0.498434	0.458633	0.223822	0.934964	0.341403	1.17509	1.29431	1.41228	1.67459	-1.32778	-1.10724	0.200289	-0.286711	0.888909	0.503521	1.85573	1.45429	2.23758	2.10738	0.127976	-0.492125	0.973345	0.220819	1.75397	1.08944
577	0.854	0.053488	-0.488897	0.185617	-0.102979	0.435598	0.0242214	1.0653	0.664831	1.81961	1.67832	0.778366	0.450359	0.718701	1.4834	1.45728	1.17641	0.25584	0	0.450042	0.990165	0.228782	0.136768	0.494617	0.460648	0.457113	0.203238	0.884092	0.330908	1.20759	1.245	1.39372	1.59681	-1.46829	-1.23568	0.207812	-0.335534	0.862121	0.482479	1.86015	1.49016	2.2457	2.19281	0.108879	-0.560496	1.00041	0.176554	1.71825	1.10791
578	0.856	0.121328	-0.417987	0.206592	-0.0946614	0.413338	0.022676	0.989837	0.630777	1.74599	1.63424	0.832112	0.441697	0.741212	1.35384	1.34394	1.01839	0.261837	0	0.43133	0.93058	0.232242	0.129993	0.453875	0.431485	0.468905	0.188477	0.840861	0.335124	1.23546	1.17185	1.37503	1.48929	-1.61507	-1.36496	0.217267	-0.380847	0.827486	0.456299	1.84336	1.50753	2.225	2.24716	0.0889883	-0.627645	1.01245	0.136062	1.66983	1.11802
579	0.858	0.154041	-0.372976	0.233744	-0.0933343	0.398901	0.0351157	0.924621	0.602985	1.68896	1.58548	0.880362	0.429149	0.773207	1.18194	1.24033	0.862692	0.271832	0	0.42115	0.876828	0.241877	0.125012	0.425201	0.411887	0.492958	0.179715	0.80793	0.351741	1.25565	1.07926	1.35376	1.35713	-1.76026	-1.48851	0.227178	-0.420196	0.788158	0.426258	1.80657	1.50558	2.17773	2.26934	0.0685489	-0.689631	1.00792	0.101808	1.61193	1.11965
580	0.86	0.152205	-0.352495	0.267874	-0.0992513	0.391398	0.0589302	0.871135	0.581179	1.64846	1.53156	0.91965	0.410711	0.811011	0.980815	1.15185	0.722266	0.284377	0	0.418644	0.829643	0.256401	0.121312	0.407991	0.400993	0.52667	0.17584	0.786284	0.376419	1.26497	0.972883	1.32681	1.20797	-1.89562	-1.59972	0.235874	-0.451593	0.746972	0.393673	1.7514	1.48396	2.10695	2.25951	0.0479191	-0.74228	0.987003	0.0762352	1.54715	1.11288
581	0.862	0.118943	-0.35378	0.30795	-0.111899	0.388675	0.089701	0.828201	0.563127	1.62	1.47074	0.946423	0.384925	0.850616	0.76453	1.08121	0.607117	0.297635	0	0.42168	0.787319	0.273782	0.118047	0.399661	0.39616	0.56598	0.174794	0.774739	0.40311	1.2603	0.859069	1.29051	1.05116	-2.01364	-1.69265	0.241687	-0.473542	0.706233	0.359841	1.6799	1.44296	2.01639	2.21916	0.0274782	-0.781822	0.951682	0.0614074	1.47753	1.0981
582	0.864	0.0598991	-0.373079	0.351113	-0.129932	0.387437	0.121653	0.792065	0.54489	1.59524	1.40018	0.95747	0.351469	0.887948	0.546931	1.02791	0.523293	0.309527	0	0.427105	0.745904	0.291351	0.114123	0.395938	0.393276	0.605691	0.174058	0.769863	0.424632	1.23888	0.744298	1.241	0.896769	-2.10859	-1.7628	0.243179	-0.485011	0.667605	0.325986	1.59453	1.38361	1.9102	2.15103	0.00755577	-0.805479	0.905456	0.0586731	1.4046	1.07614
583	0.866	-0.0170222	-0.406006	0.393029	-0.15125	0.383631	0.148354	0.757012	0.521444	1.56331	1.31645	0.950392	0.3115	0.919004	0.340626	0.988307	0.472571	0.317948	0	0.431224	0.699878	0.306062	0.108336	0.39148	0.387389	0.639981	0.171179	0.766382	0.433509	1.19871	0.634688	1.17477	0.754572	-2.17726	-1.80789	0.239355	-0.485415	0.632074	0.293228	1.49813	1.30779	1.79266	2.05895	-0.0116123	-0.811945	0.852827	0.0684154	1.3296	1.04831
584	0.868	-0.102188	-0.447719	0.428452	-0.173235	0.373046	0.163606	0.716396	0.487576	1.51284	1.21618	0.924045	0.267686	0.939848	0.156131	0.95635	0.452769	0.321053	0	0.43042	0.643181	0.314869	0.0995596	0.380731	0.373541	0.663036	0.164239	0.757995	0.423011	1.13891	0.535575	1.08936	0.633164	-2.21945	-1.8282	0.229826	-0.47465	0.599999	0.262544	1.39386	1.21813	1.66797	1.9475	-0.0298967	-0.801637	0.798614	0.089928	1.25359	1.01639
585	0.87	-0.185003	-0.492929	0.451899	-0.193089	0.352002	0.162405	0.663895	0.438895	1.43397	1.09688	0.87887	0.22393	0.946576	0.00125638	0.924769	0.458581	0.317545	0	0.421823	0.570429	0.315152	0.0869609	0.358874	0.34769	0.669732	0.152229	0.738464	0.388284	1.06007	0.451222	0.984118	0.539206	-2.23796	-1.82665	0.214885	-0.453189	0.571208	0.234736	1.28506	1.11795	1.54001	1.82173	-0.0472662	-0.776673	0.747184	0.121447	1.17761	0.982483
586	0.872	-0.254847	-0.535812	0.458352	-0.208222	0.31803	0.141828	0.594777	0.372807	1.32035	0.957741	0.817061	0.184856	0.9354	-0.119215	0.886533	0.482794	0.306924	0	0.403897	0.47811	0.305121	0.070202	0.322716	0.30755	0.656305	0.135291	0.702761	0.327384	0.96447	0.38468	0.860783	0.476952	-2.23833	-1.80819	0.195485	-0.42221	0.545132	0.210377	1.17505	1.01102	1.4122	1.68667	-0.0637773	-0.740558	0.701744	0.160345	1.10273	0.9487
587	0.874	-0.302086	-0.569996	0.443952	-0.216602	0.270426	0.101679	0.506987	0.289271	1.17052	0.800337	0.742499	0.15515	0.903027	-0.2035	0.83629	0.517695	0.289631	0	0.376833	0.365563	0.284136	0.0495996	0.271354	0.253185	0.62095	0.114801	0.648115	0.242009	0.856162	0.337795	0.723845	0.448051	-2.22807	-1.77905	0.17312	-0.383724	0.520951	0.189769	1.06704	0.90127	1.28738	1.54703	-0.0795812	-0.697666	0.663815	0.203459	1.03015	0.916912
588	0.876	-0.319051	-0.588796	0.406625	-0.21703	0.210595	0.0447479	0.401862	0.191218	0.988761	0.629182	0.660438	0.138866	0.84731	-0.252434	0.771535	0.556459	0.267062	0	0.342661	0.235581	0.252873	0.0261951	0.206524	0.187252	0.564282	0.0932562	0.574748	0.13773	0.740859	0.311345	0.580486	0.45166	-2.21579	-1.74582	0.149611	-0.340627	0.497732	0.172891	0.963824	0.792505	1.16783	1.40681	-0.0949591	-0.65265	0.633034	0.247465	0.961168	0.888431
589	0.878	-0.300853	-0.585756	0.346573	-0.209277	0.142113	-0.0234045	0.284339	0.0845169	0.78503	0.451982	0.576984	0.138841	0.768037	-0.268735	0.693268	0.594261	0.241423	0	0.305055	0.0945176	0.213331	0.00171274	0.132561	0.114823	0.48956	0.0739496	0.486189	0.0236097	0.625624	0.305264	0.440054	0.484834	-2.21005	-1.71469	0.126838	-0.296596	0.474538	0.159358	0.867708	0.688112	1.05532	1.26914	-0.110377	-0.609888	0.607353	0.2892	0.897086	0.863797
590	0.88	-0.245899	-0.555437	0.26654	-0.194061	0.0704556	-0.0951365	0.162598	-0.0225388	0.574108	0.279413	0.498446	0.156333	0.667567	-0.256036	0.606015	0.62888	0.215455	0	0.268843	-0.0481739	0.168637	-0.0216035	0.0559569	0.0427955	0.40258	0.0604688	0.389032	-0.0888252	0.518278	0.318885	0.313096	0.543089	-2.21821	-1.69105	0.106435	-0.255812	0.450513	0.148405	0.780306	0.590799	0.951113	1.13615	-0.126521	-0.573068	0.583607	0.325843	0.839054	0.842661
591	0.882	-0.156041	-0.494292	0.171759	-0.172881	0.00239881	-0.161792	0.0471382	-0.12018	0.3739	0.124323	0.430628	0.190941	0.551077	-0.217877	0.517197	0.66067	0.192055	0	0.239302	-0.180928	0.122681	-0.0412599	-0.0154406	-0.0210151	0.31116	0.0561182	0.292137	-0.187102	0.42657	0.351136	0.210067	0.621027	-2.24538	-1.6793	0.0895324	-0.222509	0.424946	0.138892	0.702466	0.502408	0.856092	1.00907	-0.14427	-0.544924	0.558342	0.354944	0.787861	0.823816
592	0.884	-0.0363438	-0.401444	0.0695435	-0.147734	-0.054864	-0.214949	-0.050589	-0.198423	0.203141	0.000377546	0.378181	0.240786	0.426233	-0.156902	0.435975	0.691917	0.173863	0	0.221351	-0.291465	0.0796153	-0.0548542	-0.0734679	-0.0689621	0.224215	0.0633918	0.205363	-0.259564	0.357204	0.400605	0.139941	0.712905	-2.29377	-1.68276	0.0765774	-0.200438	0.397331	0.129376	0.634247	0.423835	0.770719	0.888313	-0.164551	-0.52712	0.528706	0.374319	0.743723	0.805358
593	0.886	0.105504	-0.279195	-0.0314611	-0.120792	-0.0947454	-0.247625	-0.119785	-0.24844	0.0788165	-0.0797178	0.344072	0.302862	0.302297	-0.0744853	0.371794	0.725776	0.162879	0	0.218772	-0.368403	0.0432985	-0.0604333	-0.110784	-0.0946525	0.150551	0.083605	0.13805	-0.297054	0.314879	0.465474	0.108967	0.813108	-2.36236	-1.70352	0.0672799	-0.192365	0.367436	0.118221	0.574992	0.355076	0.695032	0.773767	-0.188121	-0.520265	0.493181	0.381916	0.706126	0.784985
594	0.888	0.260053	-0.133153	-0.122292	-0.0940974	-0.112266	-0.255239	-0.151892	-0.263827	0.0137271	-0.106111	0.329281	0.373451	0.188825	0.0290745	0.332912	0.765112	0.160176	0	0.233601	-0.402827	0.0167637	-0.0568033	-0.121925	-0.09386	0.0975502	0.116748	0.0975496	-0.294217	0.30155	0.543344	0.119785	0.916508	-2.44729	-1.74235	0.0606888	-0.199682	0.33537	0.103771	0.523477	0.295389	0.628581	0.66498	-0.215338	-0.524027	0.451979	0.375761	0.673751	0.760362
595	0.89	0.417136	0.028106	-0.19478	-0.0693238	-0.104853	-0.236171	-0.141903	-0.241545	0.0146492	-0.0734702	0.332752	0.448515	0.0942185	0.153833	0.325161	0.81152	0.165766	0	0.265776	-0.389578	0.0018088	-0.0437311	-0.104114	-0.0651268	0.0700096	0.161554	0.0880688	-0.250219	0.316055	0.631049	0.171051	1.01867	-2.54273	-1.79856	0.0553726	-0.222183	0.30161	0.0845685	0.478129	0.243554	0.570367	0.561398	-0.246031	-0.537317	0.407001	0.354065	0.644514	0.729499
596	0.892	0.566942	0.19385	-0.242589	-0.0476266	-0.072801	-0.191874	-0.0891516	-0.182389	0.0814546	0.0178934	0.351623	0.524043	0.0244609	0.299134	0.351157	0.864728	0.178619	0	0.313108	-0.328044	-0.00122231	-0.0220002	-0.0576868	-0.00997472	0.069348	0.215724	0.110065	-0.16878	0.354213	0.724559	0.257613	1.11586	-2.64206	-1.87002	0.0496674	-0.258034	0.26699	0.0595983	0.437266	0.19818	0.518839	0.462538	-0.279506	-0.558527	0.36139	0.315553	0.615758	0.691068
597	0.894	0.700976	0.352393	-0.261992	-0.0295853	-0.0193066	-0.126559	0.00252234	-0.090923	0.207311	0.161671	0.381679	0.596332	-0.0177199	0.462539	0.410017	0.922439	0.196834	0	0.371568	-0.222346	0.00656622	0.00668414	0.0139063	0.0672871	0.093335	0.276216	0.160245	-0.0575651	0.409389	0.819068	0.371183	1.20495	-2.73917	-1.95336	0.0419444	-0.303912	0.23263	0.0285222	0.399365	0.158015	0.472009	0.36812	-0.314711	-0.585782	0.318826	0.259931	0.584583	0.644623
598	0.896	0.812809	0.492585	-0.252274	-0.0152322	0.0498982	-0.0465397	0.125231	0.0251008	0.379822	0.34602	0.417956	0.66225	-0.033066	0.63909	0.497583	0.980623	0.217919	0	0.435816	-0.0809061	0.0228369	0.039912	0.104511	0.160104	0.136391	0.33953	0.232138	0.0729339	0.47341	0.909324	0.501365	1.28317	-2.82952	-2.04427	0.0308524	-0.355311	0.199844	-0.00813677	0.36333	0.122239	0.427728	0.278211	-0.350484	-0.617189	0.282747	0.188381	0.548315	0.590696
599	0.898	0.898579	0.605379	-0.215726	-0.0041412	0.127262	0.0406348	0.268011	0.155711	0.582773	0.554794	0.455395	0.719508	-0.0253568	0.821189	0.607001	1.03417	0.239102	0	0.499886	0.0845004	0.0443886	0.0748633	0.206002	0.260469	0.190415	0.401993	0.317073	0.21086	0.537689	0.990168	0.63686	1.34796	-2.91064	-2.13791	0.0154983	-0.406979	0.170047	-0.0489047	0.328756	0.0906963	0.384105	0.193371	-0.385838	-0.651044	0.255668	0.103902	0.505032	0.530802
600	0.9	0.957255	0.685228	-0.157254	0.00446314	0.204355	0.127151	0.418115	0.289944	0.798074	0.769346	0.489439	0.76691	-0.000446253	0.999165	0.729547	1.07779	0.257645	0	0.5579	0.260065	0.0676071	0.108632	0.309225	0.35986	0.246003	0.460061	0.405405	0.344582	0.594331	1.05719	0.766635	1.39696	-2.98217	-2.22928	-0.00445822	-0.453471	0.144678	-0.091395	0.296144	0.0640299	0.340021	0.114816	-0.420177	-0.685968	0.238727	0.0113457	0.45407	0.46734
601	0.902	0.990701	0.731073	-0.083742	0.0116116	0.272901	0.20588	0.562442	0.417137	1.00759	0.970643	0.516473	0.804547	0.0349676	1.16242	0.855544	1.10704	0.271101	0	0.604722	0.43145	0.0889225	0.138544	0.405016	0.450193	0.293836	0.510682	0.487759	0.464201	0.637084	1.10737	0.880932	1.42817	-3.04541	-2.31359	-0.028793	-0.489767	0.125153	-0.132497	0.267025	0.0436809	0.295604	0.0445193	-0.453411	-0.720951	0.231525	-0.0829299	0.396436	0.403421
602	0.904	1.00349	0.746687	-0.00326278	0.0185244	0.325742	0.271213	0.688913	0.528127	1.19465	1.14141	0.534054	0.833831	0.0745233	1.30088	0.975296	1.11918	0.277528	0	0.636478	0.585287	0.10521	0.162438	0.485178	0.524701	0.326006	0.55169	0.556151	0.562729	0.661995	1.13949	0.972041	1.44027	-3.10254	-2.38663	-0.0567732	-0.511886	0.112838	-0.168706	0.243941	0.0317191	0.252555	-0.0148019	-0.48591	-0.755295	0.23228	-0.171777	0.334997	0.342602
603	0.906	1.0025	0.740259	0.0757588	0.0265584	0.357609	0.319648	0.787649	0.616188	1.34521	1.26801	0.54093	0.857326	0.113075	1.40644	1.07997	1.11375	0.275639	0	0.650884	0.710497	0.114089	0.178874	0.543304	0.578624	0.337054	0.582145	0.604809	0.63675	0.667715	1.1543	1.03487	1.43291	-3.15587	-2.44496	-0.0872538	-0.51742	0.108998	-0.196566	0.230234	0.0305122	0.214183	-0.0598838	-0.51834	-0.788478	0.238245	-0.248239	0.274397	0.288533
604	0.908	0.996149	0.723214	0.145386	0.0371366	0.365602	0.350066	0.851847	0.677592	1.44869	1.34178	0.53692	0.878401	0.14719	1.47411	1.16234	1.09272	0.264897	0	0.647363	0.799283	0.114106	0.18725	0.575338	0.609608	0.324599	0.602507	0.630641	0.686454	0.65545	1.15436	1.0673	1.40703	-3.2071	-2.48617	-0.118798	-0.50586	0.11471	-0.213136	0.229628	0.0422837	0.185105	-0.0872912	-0.551434	-0.819968	0.246268	-0.306627	0.220618	0.244562
605	0.91	0.993468	0.708463	0.198975	0.0516355	0.34936	0.363632	0.878262	0.711753	1.49866	1.3598	0.522734	0.900759	0.175325	1.50267	1.21742	1.06019	0.245551	0	0.626961	0.847708	0.104791	0.187811	0.579846	0.617791	0.289504	0.614559	0.633307	0.715086	0.628581	1.14348	1.0703	1.3649	-3.2569	-2.50901	-0.149809	-0.478679	0.130705	-0.216408	0.245659	0.0686453	0.170608	-0.0939387	-0.585777	-0.849063	0.253351	-0.34348	0.180237	0.213325
606	0.912	1.00292	0.708409	0.231871	0.0712188	0.310932	0.363373	0.867311	0.720958	1.49327	1.32498	0.499827	0.927901	0.197789	1.49482	1.24282	1.02172	0.218599	0	0.592077	0.855811	0.0866237	0.181544	0.557962	0.605549	0.235619	0.621061	0.614955	0.727942	0.59206	1.12611	1.04773	1.30996	-3.30459	-2.51358	-0.17867	-0.439136	0.157172	-0.205582	0.281022	0.110194	0.175788	-0.0776786	-0.621662	-0.874814	0.257075	-0.358142	0.159455	0.196415
607	0.914	1.03125	0.733119	0.241912	0.0966315	0.254406	0.35351	0.822782	0.709751	1.43562	1.24542	0.470304	0.962588	0.216532	1.45668	1.23888	0.98339	0.185689	0	0.546079	0.827299	0.0609123	0.170008	0.513052	0.576987	0.169179	0.625215	0.579696	0.731143	0.551667	1.10648	1.00586	1.24649	-3.3481	-2.50131	-0.20388	-0.391845	0.193556	-0.181174	0.336966	0.16625	0.204588	-0.037858	-0.659047	-0.896076	0.255794	-0.352788	0.163048	0.194142
608	0.916	1.08244	0.788986	0.229635	0.127978	0.185352	0.338665	0.751226	0.684078	1.33363	1.13327	0.436844	1.00633	0.234731	1.39673	1.20859	0.950813	0.148956	0	0.492855	0.768862	0.0296105	0.155091	0.45018	0.537257	0.0979419	0.630019	0.532923	0.730367	0.513235	1.08788	0.952485	1.17903	-3.38414	-2.47493	-0.224188	-0.34219	0.238409	-0.144953	0.412832	0.23477	0.258916	0.0242611	-0.697584	-0.91169	0.248593	-0.331859	0.193421	0.205443
609	0.918	1.15706	0.878027	0.198138	0.164522	0.110161	0.323091	0.661119	0.6503	1.19948	1.00301	0.402572	1.05899	0.256148	1.32432	1.1572	0.92815	0.110821	0	0.436382	0.689221	-0.00490086	0.138754	0.37544	0.491822	0.0301919	0.637629	0.48057	0.729764	0.481934	1.07212	0.895969	1.11173	-3.40871	-2.43815	-0.238693	-0.295662	0.289363	-0.0997358	0.505835	0.312446	0.337979	0.105312	-0.736718	-0.920791	0.235066	-0.30107	0.249941	0.227937
610	0.92	1.25196	0.997829	0.152617	0.204572	0.0353477	0.310024	0.561922	0.614267	1.04851	0.869585	0.37083	1.11847	0.284335	1.24805	1.09162	0.917343	0.0737668	0	0.380377	0.598066	-0.0400478	0.122773	0.29529	0.445787	-0.0262852	0.64885	0.428424	0.731232	0.461662	1.05917	0.844199	1.04776	-3.41799	-2.39527	-0.246914	-0.257243	0.343231	-0.0490928	0.611138	0.394964	0.437987	0.199929	-0.775818	-0.923168	0.215028	-0.266317	0.328665	0.258126
611	0.922	1.36065	1.14204	0.0996355	0.245496	-0.0330793	0.301268	0.46317	0.580596	0.897734	0.746599	0.344831	1.18077	0.321832	1.17428	1.01976	0.917723	0.0401369	0	0.328063	0.505043	-0.073289	0.10852	0.215982	0.403396	-0.0651134	0.662853	0.381561	0.734174	0.454609	1.04721	0.80369	0.988909	-3.40917	-2.35071	-0.248797	-0.230871	0.396251	0.00300853	0.722199	0.477372	0.552296	0.301176	-0.814301	-0.919583	0.188254	-0.232762	0.422558	0.291718
612	0.924	1.47415	1.30134	0.0462436	0.283961	-0.090126	0.297046	0.373681	0.552276	0.764113	0.644995	0.327256	1.24024	0.369621	1.10634	0.949669	0.926124	0.0119515	0	0.282065	0.418899	-0.10232	0.0968169	0.143121	0.367727	-0.0820292	0.677208	0.343976	0.735762	0.461025	1.03297	0.778916	0.935411	-3.38135	-2.30841	-0.244685	-0.219076	0.444435	0.052581	0.831364	0.554542	0.672024	0.401257	-0.851694	-0.91192	0.154359	-0.204301	0.522165	0.324069
613	0.926	1.58248	1.46466	-0.000921944	0.316367	-0.132148	0.296119	0.300911	0.530634	0.662733	0.572276	0.319925	1.29023	0.426994	1.04437	0.888809	0.937511	-0.00924176	0	0.244393	0.346867	-0.125247	0.0878736	0.0813862	0.340591	-0.0752958	0.688257	0.318416	0.731624	0.479278	1.01235	0.771913	0.886173	-3.3359	-2.27148	-0.23526	-0.222789	0.483961	0.0959922	0.930621	0.621661	0.787033	0.492408	-0.887598	-0.903099	0.112842	-0.183406	0.616672	0.350689
614	0.928	1.67626	1.62069	-0.0364101	0.339452	-0.157012	0.296135	0.250458	0.515594	0.605062	0.532286	0.323665	1.32409	0.491894	0.985868	0.843215	0.946019	-0.0224807	0	0.216463	0.294259	-0.140732	0.0813266	0.0343635	0.322603	-0.045797	0.691773	0.306365	0.71683	0.506212	0.981266	0.782161	0.839172	-3.27639	-2.24185	-0.221474	-0.241346	0.511563	0.130302	1.01242	0.674713	0.887127	0.56781	-0.921565	-0.896715	0.0632876	-0.171261	0.695198	0.367772
615	0.93	1.74843	1.75927	-0.0565031	0.350921	-0.164105	0.294177	0.225693	0.506153	0.597403	0.525406	0.338389	1.33623	0.561565	0.926863	0.816748	0.946209	-0.0274579	0	0.199138	0.264265	-0.148081	0.0763784	0.00445764	0.313396	0.00319331	0.683801	0.308121	0.687049	0.537744	0.936516	0.806736	0.792044	-3.20783	-2.22018	-0.204488	-0.272653	0.524869	0.153533	1.07046	0.710896	0.963258	0.622373	-0.952958	-0.89646	0.00564577	-0.168043	0.748145	0.372672
616	0.932	1.79545	1.87257	-0.0594824	0.349955	-0.154213	0.287444	0.227546	0.500962	0.639805	0.549056	0.363328	1.32312	0.633242	0.863222	0.810515	0.934315	-0.0245315	0	0.192757	0.257945	-0.147291	0.0720193	-0.00713645	0.311943	0.0665306	0.661533	0.322925	0.63972	0.569575	0.876558	0.840711	0.742762	-3.13556	-2.20596	-0.185595	-0.313482	0.522641	0.164839	1.10037	0.728931	1.0086	0.653283	-0.980856	-0.905431	-0.0594756	-0.173208	0.76844	0.36427
617	0.934	1.81784	1.95595	-0.0456076	0.337471	-0.129304	0.273961	0.254506	0.498903	0.725774	0.598416	0.397273	1.28404	0.704584	0.791954	0.822602	0.909219	-0.0146724	0	0.197165	0.274403	-0.13901	0.0672959	-0.000403918	0.316934	0.137925	0.624039	0.349103	0.575033	0.597818	0.801959	0.877747	0.690285	-3.06416	-2.19763	-0.166146	-0.359848	0.504921	0.16456	1.10022	0.729221	1.01938	0.660292	-1.00402	-0.925429	-0.130573	-0.185683	0.752512	0.343161
618	0.936	1.81987	2.00829	-0.0168451	0.316051	-0.0922621	0.253176	0.302875	0.499538	0.843081	0.66732	0.438707	1.2213	0.77364	0.712115	0.848265	0.872927	0.000655386	0	0.211738	0.311154	-0.124443	0.0615712	0.0235759	0.327148	0.210747	0.572677	0.384202	0.496481	0.619416	0.715486	0.910818	0.635081	-2.99652	-2.19284	-0.147455	-0.407427	0.473049	0.154137	1.07071	0.71383	0.995387	0.645727	-1.02095	-0.95639	-0.205106	-0.203923	0.700846	0.311638
619	0.938	1.80857	2.03179	0.0235715	0.28955	-0.0466085	0.226285	0.367262	0.503325	0.975631	0.749217	0.485776	1.14003	0.838377	0.625169	0.880574	0.830379	0.0196628	0	0.235402	0.364613	-0.105203	0.0547155	0.0627573	0.341713	0.278768	0.511037	0.425115	0.410775	0.632284	0.62181	0.932994	0.579361	-2.93343	-2.18867	-0.130702	-0.451972	0.429546	0.135908	1.01512	0.68627	0.940006	0.614226	-1.02993	-0.996048	-0.279471	-0.22586	0.617993	0.273454
620	0.94	1.79211	2.03135	0.0716273	0.262451	0.00375222	0.196179	0.441239	0.51153	1.10607	0.837999	0.536144	1.04729	0.896027	0.534776	0.911413	0.788576	0.0404302	0	0.266634	0.430608	-0.0831506	0.047179	0.114268	0.360204	0.336746	0.444421	0.4682	0.32705	0.635211	0.5269	0.938211	0.526904	-2.8736	-2.18183	-0.116832	-0.489704	0.377871	0.112812	0.938929	0.651119	0.859864	0.572259	-1.02918	-1.03991	-0.349143	-0.248859	0.511991	0.233399
621	0.942	1.77813	2.01353	0.122935	0.239107	0.0547423	0.167	0.518004	0.525822	1.21845	0.928458	0.586847	0.951051	0.942619	0.446091	0.93262	0.755179	0.0610935	0	0.30345	0.504767	-0.0602523	0.0399273	0.174534	0.38252	0.380767	0.378986	0.509401	0.255501	0.627604	0.437218	0.921907	0.482427	-2.81395	-2.16879	-0.106496	-0.517614	0.322062	0.088052	0.849175	0.613513	0.763979	0.527462	-1.01699	-1.08161	-0.408994	-0.269807	0.393269	0.196773
622	0.944	1.77232	1.98538	0.173006	0.223026	0.102277	0.143397	0.590941	0.54764	1.30037	1.01626	0.6343	0.858886	0.973006	0.364743	0.937004	0.736869	0.0799917	0	0.343398	0.582718	-0.0384826	0.0342489	0.239365	0.408591	0.408366	0.320761	0.544401	0.205704	0.609183	0.358825	0.881411	0.450594	-2.75014	-2.14599	-0.100019	-0.533666	0.266298	0.0647512	0.75361	0.578584	0.662626	0.487858	-0.992026	-1.11356	-0.453806	-0.28539	0.273212	0.168811
623	0.946	1.77757	1.95342	0.217404	0.216356	0.142403	0.129623	0.65397	0.577448	1.34408	1.09744	0.674525	0.77689	0.981419	0.295671	0.919087	0.737786	0.095756	0	0.383557	0.660049	-0.0197689	0.0314698	0.304019	0.437967	0.418422	0.274759	0.568798	0.184967	0.579728	0.296514	0.816024	0.434874	-2.67716	-2.10992	-0.0974225	-0.53688	0.21446	0.0456556	0.659873	0.550918	0.566102	0.461037	-0.95356	-1.12793	-0.478912	-0.292531	0.162689	0.154114
624	0.948	1.79398	1.92296	0.251865	0.219624	0.17142	0.128644	0.701709	0.614063	1.34653	1.16764	0.703605	0.70889	0.962373	0.242089	0.875453	0.758373	0.107335	0	0.420585	0.73213	-0.00596063	0.0326276	0.363287	0.469398	0.410913	0.244311	0.578299	0.196968	0.538944	0.253102	0.726816	0.436504	-2.58993	-2.05736	-0.0984607	-0.527313	0.16976	0.0328789	0.574739	0.53408	0.483587	0.453344	-0.901733	-1.1177	-0.480917	-0.288857	0.0707959	0.156147
625	0.95	1.81936	1.8978	0.272478	0.231757	0.186022	0.14143	0.729486	0.654234	1.30842	1.22143	0.718229	0.656125	0.911609	0.204837	0.804737	0.794869	0.113973	0	0.450847	0.793903	0.00120793	0.0381657	0.41164	0.500547	0.386577	0.230683	0.568923	0.240925	0.48647	0.229007	0.616226	0.453826	-2.48392	-1.98552	-0.102649	-0.505945	0.134487	0.0277102	0.503552	0.530271	0.422259	0.469168	-0.83768	-1.07778	-0.458356	-0.27307	0.00402997	0.176829
626	0.952	1.85022	1.8804	0.275956	0.250332	0.183449	0.166556	0.733314	0.69264	1.23281	1.252	0.716178	0.617443	0.826802	0.182276	0.707312	0.839606	0.115164	0	0.470634	0.839835	0.000189892	0.0477158	0.443508	0.527924	0.346582	0.232946	0.537214	0.311414	0.422016	0.22221	0.487591	0.482156	-2.35592	-1.89227	-0.109275	-0.474507	0.109902	0.0304922	0.449907	0.540123	0.386731	0.510371	-0.763497	-1.0058	-0.412178	-0.24512	-0.0340527	0.216274
627	0.954	1.88277	1.87225	0.260004	0.271979	0.161667	0.200212	0.709944	0.72239	1.12364	1.25153	0.696605	0.589926	0.707908	0.170739	0.584814	0.882129	0.110626	0	0.476511	0.86414	-0.0102444	0.0600269	0.453722	0.547142	0.292259	0.248083	0.480488	0.398899	0.345586	0.228607	0.344719	0.514274	-2.2046	-1.77644	-0.11739	-0.43526	0.096296	0.0405915	0.41555	0.562678	0.378815	0.575999	-0.682058	-0.902717	-0.345911	-0.206153	-0.0427311	0.272722
628	0.956	1.91373	1.87417	0.223716	0.292863	0.119581	0.236644	0.657073	0.736001	0.98455	1.21236	0.660051	0.569749	0.557184	0.165382	0.439711	0.910981	0.100307	0	0.46575	0.861351	-0.0308175	0.0730714	0.438096	0.553464	0.224941	0.27132	0.397124	0.490931	0.257724	0.242664	0.191589	0.541465	-2.03107	-1.63808	-0.125777	-0.390748	0.0931574	0.0564781	0.400499	0.595547	0.397593	0.662316	-0.596709	-0.772773	-0.265395	-0.158282	-0.0236862	0.342715
629	0.958	1.94087	1.88658	0.167934	0.309167	0.0572732	0.268953	0.573745	0.726678	0.818551	1.12862	0.608229	0.553006	0.379032	0.161208	0.275094	0.915822	0.0844264	0	0.436788	0.827166	-0.06152	0.0843197	0.394085	0.542567	0.14596	0.296662	0.286928	0.573816	0.159732	0.258204	0.03225	0.554928	-1.83904	-1.47894	-0.132927	-0.343556	0.0994392	0.0759188	0.403321	0.635257	0.439796	0.763238	-0.51089	-0.62312	-0.178094	-0.104241	0.0196122	0.421481
630	0.96	1.9631	1.90941	0.0954825	0.317528	-0.0237567	0.29012	0.460866	0.689639	0.628355	0.998029	0.543726	0.536299	0.179808	0.154023	0.0948022	0.889408	0.0635405	0	0.389609	0.759417	-0.101401	0.091129	0.32139	0.511376	0.0567914	0.31764	0.151551	0.634504	0.0538194	0.269176	-0.129126	0.547271	-1.63452	-1.30277	-0.137032	-0.296092	0.113847	0.0962656	0.421522	0.677731	0.500423	0.871125	-0.427745	-0.462997	-0.0920687	-0.0469963	0.0825572	0.503515
631	0.962	1.98037	1.94202	0.0112113	0.315389	-0.120429	0.294065	0.321698	0.623176	0.417297	0.823372	0.469699	0.51697	-0.0323327	0.141121	-0.0962337	0.828982	0.0385847	0	0.325956	0.65889	-0.148444	0.091167	0.222364	0.458751	-0.0406762	0.328172	-0.00514002	0.662346	-0.0568484	0.270277	-0.288127	0.513791	-1.42517	-1.11555	-0.136044	-0.250419	0.135096	0.114801	0.451978	0.718837	0.573501	0.977788	-0.34973	-0.302703	-0.0148111	0.0106326	0.159982	0.583246
632	0.964	1.99338	1.983	-0.0782149	0.301256	-0.228052	0.276551	0.162121	0.529216	0.190378	0.613117	0.389664	0.493035	-0.247613	0.12161	-0.291617	0.736751	0.0108718	0	0.249279	0.529778	-0.199575	0.0827822	0.102097	0.385893	-0.143827	0.323411	-0.176844	0.650443	-0.168234	0.257384	-0.440041	0.453303	-1.21923	-0.925358	-0.127811	-0.208155	0.162076	0.129085	0.491323	0.754901	0.65286	1.07552	-0.278307	-0.152494	0.0478709	0.0662831	0.246595	0.655684
633	0.966	2.00313	2.03016	-0.164809	0.274845	-0.340495	0.23577	-0.00947301	0.413232	-0.0449963	0.38101	0.307343	0.462965	-0.454935	0.0963756	-0.483348	0.619383	-0.0179839	0	0.164439	0.379584	-0.250862	0.0652505	-0.0318986	0.296356	-0.249061	0.300414	-0.354925	0.596389	-0.275664	0.227793	-0.579945	0.368366	-1.02439	-0.741742	-0.1103	-0.170454	0.193893	0.137232	0.536245	0.783093	0.732751	1.15796	-0.213765	-0.0215352	0.0927015	0.118248	0.337249	0.716924
634	0.968	2.01062	2.08058	-0.240022	0.237126	-0.450598	0.172546	-0.182738	0.283555	-0.278905	0.144577	0.226554	0.425528	-0.642419	0.0677458	-0.662076	0.486715	-0.0462183	0	0.0771629	0.218462	-0.297877	0.0388564	-0.170389	0.195653	-0.351697	0.258481	-0.528911	0.502339	-0.374209	0.180321	-0.702965	0.26491	-0.846642	-0.574712	-0.0818953	-0.138046	0.229794	0.138094	0.583645	0.801604	0.80824	1.22058	-0.155245	0.082995	0.119356	0.16552	0.427068	0.764429
635	0.97	2.01658	2.13084	-0.295697	0.190243	-0.550797	0.0901361	-0.346352	0.150187	-0.499541	-0.0772342	0.151081	0.379803	-0.798231	0.0389548	-0.817806	0.349993	-0.0721256	0	-0.00662984	0.0580584	-0.33622	0.00480989	-0.303411	0.0905456	-0.446125	0.199108	-0.687417	0.374466	-0.459145	0.115308	-0.80467	0.151343	-0.689466	-0.433336	-0.0417017	-0.111347	0.268982	0.131289	0.630665	0.80962	0.875337	1.26076	-0.100999	0.15657	0.130355	0.207645	0.511482	0.797051
636	0.972	2.02137	2.17741	-0.325109	0.137308	-0.633908	-0.00629473	-0.489274	0.0233742	-0.694482	-0.266819	0.0845525	0.325392	-0.91173	0.0134646	-0.94095	0.220057	-0.0942886	0	-0.0815448	-0.0899408	-0.362101	-0.0349674	-0.421418	-0.011855	-0.526246	0.125588	-0.81936	0.221945	-0.526413	0.0345628	-0.881515	0.037301	-0.553475	-0.324267	0.0101743	-0.0905785	0.310401	0.117119	0.674629	0.807095	0.930921	1.27759	-0.0488486	0.197691	0.130445	0.244388	0.586243	0.814814
637	0.974	2.02513	2.217	-0.323923	0.0820615	-0.693973	-0.110399	-0.602082	-0.0878141	-0.852343	-0.410542	0.0302959	0.262696	-0.974797	-0.00579371	-1.02356	0.105798	-0.111784	0	-0.143346	-0.215303	-0.372902	-0.0781312	-0.516403	-0.105014	-0.586189	0.0424074	-0.915306	0.0556881	-0.573003	-0.0587367	-0.931243	-0.0677691	-0.43654	-0.250501	0.0724499	-0.0758731	0.352547	0.0963868	0.712965	0.79442	0.972542	1.27137	0.00325274	0.207933	0.125585	0.27528	0.647472	0.818516
638	0.976	2.02801	2.24706	-0.290925	0.0284298	-0.72704	-0.215432	-0.678176	-0.176642	-0.964483	-0.500722	-0.00879026	0.193112	-0.983088	-0.0172112	-1.06052	0.0130994	-0.12432	0	-0.189412	-0.310538	-0.367622	-0.122215	-0.582828	-0.183765	-0.621205	-0.0453912	-0.968708	-0.112942	-0.597221	-0.16021	-0.953165	-0.156025	-0.334389	-0.210678	0.142628	-0.0673241	0.393363	0.0701787	0.74315	0.772073	0.998236	1.24301	0.0566919	0.191644	0.121731	0.29916	0.691801	0.809268
639	0.978	2.03058	2.26604	-0.22838	-0.0199829	-0.731741	-0.314944	-0.714632	-0.239436	-1.02644	-0.536649	-0.0303742	0.119031	-0.93688	-0.0212368	-1.0504	-0.0556597	-0.132278	0	-0.218942	-0.371777	-0.347117	-0.164888	-0.618211	-0.24484	-0.62854	-0.13271	-0.976826	-0.273255	-0.598841	-0.264535	-0.948301	-0.22246	-0.24156	-0.199134	0.217118	-0.0649603	0.430281	0.0396874	0.762767	0.740351	1.00644	1.19362	0.111833	0.155334	0.123635	0.313892	0.716602	0.78807
640	0.98	2.03429	2.27369	-0.141925	-0.0603732	-0.709538	-0.403298	-0.712574	-0.275809	-1.03886	-0.524526	-0.032824	0.043578	-0.841236	-0.0209188	-0.995881	-0.10156	-0.136642	0	-0.232901	-0.399116	-0.314077	-0.20414	-0.623305	-0.287091	-0.608086	-0.214679	-0.941163	-0.41607	-0.579108	-0.365823	-0.919353	-0.265777	-0.152524	-0.206645	0.291505	-0.0686716	0.460383	0.00609667	0.769661	0.699257	0.996057	1.12416	0.167892	0.106812	0.133887	0.316349	0.720289	0.755537
641	0.982	2.04191	2.27104	-0.0399647	-0.0910989	-0.664572	-0.475962	-0.676985	-0.288386	-1.00768	-0.476438	-0.0153155	-0.0298462	-0.705418	-0.0220829	-0.903591	-0.128635	-0.138831	0	-0.233717	-0.396384	-0.272735	-0.238366	-0.601834	-0.311372	-0.562611	-0.286756	-0.867304	-0.534216	-0.54061	-0.458103	-0.870511	-0.288735	-0.0627711	-0.221698	0.360942	-0.0781371	0.480687	-0.0294589	0.762195	0.648564	0.966746	1.03549	0.223037	0.0542013	0.152369	0.302709	0.702622	0.711846
642	0.984	2.05775	2.26027	0.0673616	-0.111829	-0.603095	-0.529617	-0.615984	-0.282127	-0.943578	-0.408561	0.0221181	-0.0980982	-0.541671	-0.0330172	-0.783262	-0.142996	-0.140473	0	-0.224813	-0.370414	-0.228335	-0.266395	-0.559846	-0.320161	-0.49749	-0.344744	-0.764162	-0.622726	-0.486973	-0.535869	-0.807089	-0.297845	0.0303175	-0.231997	0.420613	-0.0928057	0.488494	-0.065891	0.739515	0.588015	0.919173	0.928519	0.274669	0.00496597	0.176227	0.269	0.664884	0.656872
643	0.986	2.08754	2.24434	0.1695	-0.123449	-0.532579	-0.562141	-0.539657	-0.263397	-0.860677	-0.3389	0.0786178	-0.158759	-0.363624	-0.0636257	-0.646458	-0.151718	-0.14316	0	-0.210052	-0.329925	-0.186458	-0.287467	-0.504788	-0.31699	-0.419956	-0.384871	-0.642726	-0.678803	-0.422424	-0.594627	-0.734973	-0.302404	0.127021	-0.225941	0.466224	-0.111951	0.481717	-0.102154	0.701744	0.517569	0.855225	0.804529	0.319808	-0.0348814	0.200381	0.211767	0.609836	0.590459
644	0.988	2.13783	2.22647	0.256877	-0.127743	-0.460645	-0.572567	-0.45862	-0.238931	-0.77456	-0.284843	0.152612	-0.210416	-0.184571	-0.124123	-0.504978	-0.161679	-0.148242	0	-0.193195	-0.284183	-0.152273	-0.301211	-0.444424	-0.305824	-0.337989	-0.404032	-0.5145	-0.701679	-0.351277	-0.631366	-0.65997	-0.312975	0.225379	-0.193927	0.494467	-0.134782	0.459155	-0.137275	0.650006	0.437592	0.777934	0.665384	0.355538	-0.0612742	0.218499	0.128707	0.541371	0.512711
645	0.99	2.21488	2.20958	0.322164	-0.12695	-0.393977	-0.561059	-0.382508	-0.214855	-0.699956	-0.260829	0.241984	-0.252726	-0.0158192	-0.223425	-0.369253	-0.17853	-0.156676	0	-0.17744	-0.241658	-0.129856	-0.307637	-0.385765	-0.290466	-0.259071	-0.400192	-0.389884	-0.692429	-0.277423	-0.644889	-0.587143	-0.339565	0.321888	-0.129331	0.503395	-0.160563	0.42064	-0.170431	0.586259	0.34893	0.691103	0.513548	0.379473	-0.0722383	0.224281	0.0191313	0.463921	0.424198
646	0.992	2.32319	2.19579	0.3612	-0.12329	-0.337417	-0.528913	-0.318637	-0.195883	-0.648427	-0.27644	0.34427	-0.286287	0.13467	-0.36744	-0.247003	-0.206003	-0.168938	0	-0.165079	-0.208835	-0.121638	-0.307137	-0.334152	-0.274068	-0.189022	-0.372846	-0.276765	-0.653788	-0.203902	-0.63591	-0.520238	-0.38982	0.412655	-0.0291477	0.492669	-0.188687	0.367071	-0.201059	0.51297	0.252849	0.598683	0.351874	0.390195	-0.0677327	0.212819	-0.115838	0.381739	0.326022
647	0.994	2.46414	2.18615	0.37345	-0.118578	-0.293374	-0.478549	-0.271047	-0.18478	-0.626496	-0.335134	0.456836	-0.312389	0.263144	-0.557536	-0.142351	-0.245587	-0.185006	0	-0.157311	-0.189383	-0.128091	-0.300487	-0.292621	-0.25881	-0.131153	-0.323367	-0.179557	-0.589924	-0.132642	-0.606914	-0.461305	-0.467559	0.494701	0.105744	0.463641	-0.218677	0.300317	-0.228947	0.432724	0.150874	0.504093	0.183258	0.387612	-0.0492902	0.181744	-0.273337	0.298241	0.21976
648	0.996	2.63502	2.18066	0.361956	-0.113982	-0.261649	-0.413443	-0.240073	-0.182144	-0.63457	-0.433783	0.577025	-0.332736	0.37028	-0.78951	-0.0554851	-0.296564	-0.204389	0	-0.154211	-0.183772	-0.147692	-0.288835	-0.261644	-0.245752	-0.0858731	-0.255112	-0.0988012	-0.506171	-0.0643734	-0.561805	-0.410542	-0.571917	0.567001	0.270685	0.419263	-0.250121	0.223034	-0.25429	0.347878	0.0446103	0.409669	0.0102631	0.373157	-0.0195859	0.131886	-0.449021	0.215562	0.107301
649	0.998	2.82886	2.17842	0.332803	-0.109969	-0.239655	-0.337959	-0.222518	-0.186512	-0.666913	-0.563116	0.702233	-0.349217	0.460717	-1.05345	0.0170944	-0.356316	-0.226214	0	-0.15485	-0.189415	-0.177154	-0.273647	-0.239283	-0.234876	-0.0508156	-0.173222	-0.0314013	-0.408713	0.00123934	-0.505481	-0.366393	-0.697309	0.630948	0.457725	0.363833	-0.282596	0.138443	-0.277679	0.260353	-0.0644025	0.316404	-0.16513	0.34976	0.017965	0.0673019	-0.637434	0.134437	-0.00930994
650	1	3.03518	2.17796	0.294266	-0.106415	-0.223	-0.25711	-0.212414	-0.194812	-0.712776	-0.709077	0.82993	-0.363765	0.542037	-1.33469	0.0817573	-0.420824	-0.249327	0	-0.157553	-0.201326	-0.211887	-0.256625	-0.221729	-0.225316	-0.0214505	-0.0841605	0.0285613	-0.304264	0.0653233	-0.443415	-0.32592	-0.8343	0.690086	0.65646	0.302621	-0.315619	0.0501164	-0.300011	0.171627	-0.174747	0.224075	-0.341538	0.321554	0.0595277	-0.00536379	-0.832396	0.0544192	-0.127999
[truncated: 176 more columns]

## Sheet: Panel_A_lower
	time	esg01_Fp1	esg01_Fp2	esg01_F3	esg01_F4	esg01_C3	esg01_C4	esg01_P3	esg01_P4	esg01_O1	esg01_O2	esg01_F7	esg01_F8	esg01_T7	esg01_T8	esg01_P7	esg01_P8	esg01_FCz	esg01_Fz	esg01_Cz	esg01_Pz	esg01_FC1	esg01_FC2	esg01_CP1	esg01_CP2	esg01_FC5	esg01_FC6	esg01_CP5	esg01_CP6	esg01_FT9	esg01_FT10	esg01_TP9	esg01_TP10	esg02_Fp1	esg02_Fp2	esg02_F3	esg02_F4	esg02_C3	esg02_C4	esg02_P3	esg02_P4	esg02_O1	esg02_O2	esg02_F7	esg02_F8	esg02_T7	esg02_T8	esg02_P7	esg02_P8
0	-0.3	0.415875	0.950519	0.0176081	0.529539	-0.0703773	0.305194	-0.339387	0.0267015	-0.627023	-0.231903	0.0201201	0.732486	-0.761668	0.771186	-1.25095	-0.221997	0.609989	0.538246	0.558403	0.148835	0.392876	0.548687	0.156435	0.232182	-0.130822	0.574003	-0.561015	-0.310945	-0.53677	-0.282381	-1.53223	-0.67142	-0.474695	-0.196058	-0.344221	0.0790597	-0.0721145	0.569168	-0.0197637	0.68331	0.429289	0.769431	-0.598683	-0.0614368	-0.535773	-0.118732	-0.271703	0.515195
1	-0.298	0.376142	0.916676	0.245766	0.561737	-0.0164028	0.339714	-0.358233	0.0122985	-0.861712	-0.414282	-0.123164	0.653342	-0.736878	0.687527	-1.1884	-0.285746	0.683472	0.604412	0.634957	0.0742624	0.48295	0.613734	0.193674	0.289243	-0.141421	0.537684	-0.545588	-0.246663	-0.595964	-0.260228	-1.39681	-0.736101	-0.40118	-0.200074	-0.306352	0.0356838	0.0015845	0.534819	-0.0271955	0.597163	0.255149	0.648677	-0.555419	-0.116377	-0.474373	-0.0599239	-0.289905	0.473776
2	-0.296	0.336499	0.883301	0.460605	0.596243	0.0351532	0.379517	-0.376753	4.86661e-05	-1.08292	-0.587105	-0.261724	0.576525	-0.712991	0.595776	-1.13309	-0.348815	0.753629	0.667864	0.707663	0.00198432	0.568827	0.678613	0.228695	0.346253	-0.151732	0.508239	-0.532202	-0.180161	-0.653675	-0.24023	-1.26806	-0.795977	-0.331388	-0.202869	-0.266862	-0.0054226	0.0702656	0.501789	-0.0358819	0.512876	0.0893465	0.530506	-0.509888	-0.166788	-0.41553	-0.0073207	-0.305265	0.432703
3	-0.294	0.297138	0.850543	0.649673	0.63502	0.082108	0.42876	-0.394512	-0.00815851	-1.27846	-0.741606	-0.391247	0.504384	-0.690358	0.489702	-1.09096	-0.410132	0.817163	0.725918	0.77271	-0.0658477	0.646447	0.742804	0.259443	0.402822	-0.161468	0.491143	-0.522532	-0.109648	-0.708429	-0.224018	-1.15175	-0.846647	-0.268586	-0.203237	-0.224279	-0.0419336	0.129546	0.471371	-0.0469618	0.432137	-0.0609998	0.416993	-0.460347	-0.20887	-0.361833	0.0337798	-0.315604	0.392174
4	-0.292	0.258454	0.817937	0.802218	0.679309	0.12273	0.489566	-0.410854	-0.010914	-1.4384	-0.87044	-0.508188	0.439249	-0.668425	0.366427	-1.06555	-0.468019	0.870851	0.775969	0.826395	-0.127313	0.712042	0.805161	0.284192	0.457964	-0.170332	0.489407	-0.517562	-0.0341523	-0.758812	-0.212324	-1.05208	-0.884512	-0.215203	-0.200018	-0.177408	-0.07147	0.176239	0.444794	-0.0613204	0.356302	-0.19099	0.309273	-0.405998	-0.240135	-0.315869	0.0597466	-0.31991	0.352101
5	-0.29	0.2211	0.784208	0.909917	0.729222	0.1559	0.56149	-0.424773	-0.00740775	-1.55547	-0.968022	-0.610018	0.383292	-0.645764	0.227209	-1.05724	-0.520226	0.911648	0.815568	0.865293	-0.180716	0.762301	0.863759	0.301705	0.510018	-0.178019	0.503036	-0.517342	0.0461985	-0.80356	-0.204838	-0.971325	-0.907147	-0.172573	-0.192178	-0.125455	-0.0917052	0.208758	0.423135	-0.0794247	0.286268	-0.298534	0.207262	-0.347214	-0.259754	-0.280074	0.0690813	-0.318555	0.311999
6	-0.288	0.18599	0.747267	0.967406	0.78341	0.181197	0.641471	-0.434827	0.00255955	-1.62492	-1.03062	-0.695352	0.338312	-0.62052	0.0774074	-1.06314	-0.564187	0.936843	0.84252	0.8865	-0.224503	0.794551	0.915922	0.311386	0.556755	-0.184248	0.529113	-0.520883	0.130047	-0.841697	-0.200328	-0.909882	-0.913552	-0.140841	-0.178945	-0.0681302	-0.100594	0.227312	0.407201	-0.101154	0.222395	-0.384421	0.109645	-0.285519	-0.268612	-0.256441	0.0624666	-0.313186	0.27094
7	-0.286	0.154179	0.704511	0.972566	0.838904	0.198889	0.724258	-0.439142	0.0186525	-1.64427	-1.05628	-0.763941	0.305509	-0.591151	-0.0742954	-1.07741	-0.597387	0.944285	0.85504	0.887956	-0.25719	0.806944	0.958446	0.313375	0.595686	-0.188857	0.562417	-0.526208	0.214864	-0.872669	-0.196949	-0.866544	-0.904179	-0.119038	-0.159953	-0.00572108	-0.0966895	0.233865	0.397382	-0.125668	0.16451	-0.451866	0.0141403	-0.223314	-0.269104	-0.246156	0.0423638	-0.306293	0.227601
8	-0.284	0.126635	0.653406	0.926572	0.891271	0.209837	0.803198	-0.435574	0.0401155	-1.61315	-1.04486	-0.816546	0.285349	-0.557238	-0.217142	-1.09214	-0.617742	0.932645	0.851922	0.868782	-0.277354	0.79861	0.987968	0.308566	0.624462	-0.191944	0.59642	-0.530586	0.297185	-0.896412	-0.192624	-0.838959	-0.880672	-0.105274	-0.135381	0.0608864	-0.0794622	0.231846	0.393516	-0.151355	0.111977	-0.505623	-0.0819861	-0.16341	-0.264735	-0.249227	0.0122648	-0.30059	0.180389
9	-0.282	0.103904	0.592254	0.833783	0.935101	0.215315	0.871223	-0.422052	0.0658758	-1.53345	-0.998011	-0.854727	0.277626	-0.520038	-0.339721	-1.09874	-0.623912	0.901668	0.832728	0.829546	-0.283761	0.769789	1.00145	0.298516	0.641306	-0.194009	0.624442	-0.530923	0.372974	-0.913317	-0.185368	-0.82411	-0.84536	-0.0969722	-0.106054	0.130247	-0.0495262	0.225673	0.394823	-0.175901	0.0638557	-0.550875	-0.181268	-0.108485	-0.259588	-0.264263	-0.0241903	-0.298352	0.127641
10	-0.28	0.0858066	0.520896	0.7015	0.964797	0.216795	0.921854	-0.397051	0.0946045	-1.40987	-0.919455	-0.88059	0.281718	-0.482595	-0.431336	-1.08942	-0.615513	0.852368	0.797933	0.772406	-0.275626	0.721889	0.996652	0.285247	0.645336	-0.196025	0.640787	-0.524251	0.438062	-0.924086	-0.17348	-0.818742	-0.800604	-0.0911101	-0.0734816	0.200463	-0.008712	0.220143	0.399918	-0.196478	0.0191022	-0.592114	-0.285391	-0.0605927	-0.257732	-0.28846	-0.0639996	-0.300863	0.0678626
11	-0.278	0.0712767	0.441165	0.539605	0.975507	0.215723	0.950068	-0.360087	0.124742	-1.25044	-0.815121	-0.896519	0.296972	-0.449302	-0.483216	-1.05876	-0.593186	0.787086	0.749005	0.701048	-0.252932	0.65747	0.972544	0.270969	0.636754	-0.199397	0.641654	-0.508222	0.48861	-0.929526	-0.155586	-0.819711	-0.748199	-0.0844713	-0.0398252	0.269337	0.0400315	0.219796	0.406918	-0.210043	-0.0231927	-0.632241	-0.394657	-0.0208604	-0.262626	-0.317839	-0.105329	-0.308104	-1.59353e-05
12	-0.276	0.0584586	0.356927	0.359989	0.964046	0.213331	0.952935	-0.312099	0.154512	-1.06681	-0.693207	-0.904924	0.323018	-0.425032	-0.489522	-1.00468	-0.558531	0.709398	0.68839	0.620414	-0.21674	0.580122	0.929572	0.25778	0.616833	-0.205773	0.625716	-0.481532	0.521563	-0.930328	-0.130581	-0.824232	-0.689003	-0.0739532	-0.00773087	0.334548	0.0928911	0.228331	0.413643	-0.2137	-0.0635804	-0.672036	-0.507646	0.0105606	-0.276612	-0.34775	-0.147717	-0.31874	-0.0763719
13	-0.274	0.0450802	0.273719	0.175752	0.929613	0.210505	0.929949	-0.255612	0.181965	-0.87405	-0.563948	-0.908002	0.359864	-0.414044	-0.448118	-0.929026	-0.513918	0.623862	0.6194	0.536261	-0.169373	0.494259	0.869756	0.247394	0.587752	-0.216752	0.594281	-0.444194	0.535061	-0.926922	-0.0975721	-0.830022	-0.62292	-0.05696	0.0199729	0.393825	0.14557	0.248144	0.417883	-0.205091	-0.102075	-0.710075	-0.62113	0.0342817	-0.30056	-0.373544	-0.191938	-0.330385	-0.16065
14	-0.272	0.0290225	0.198072	0.000176968	0.874177	0.207727	0.88306	-0.194619	0.205081	-0.689675	-0.439029	-0.907539	0.407692	-0.418983	-0.360981	-0.83729	-0.462217	0.535642	0.546001	0.4546	-0.114401	0.404823	0.796596	0.24095	0.552308	-0.233539	0.551036	-0.397627	0.528789	-0.919434	-0.0558558	-0.835367	-0.549195	-0.0318278	0.0406725	0.445102	0.193748	0.280035	0.417716	-0.182741	-0.138058	-0.74308	-0.730251	0.0512857	-0.333775	-0.391321	-0.239597	-0.340098	-0.251195
15	-0.27	0.00891147	0.136634	-0.154461	0.802442	0.205074	0.816435	-0.1342	0.221956	-0.532113	-0.330593	-0.904792	0.466401	-0.440267	-0.234145	-0.737866	-0.406475	0.450052	0.472511	0.381114	-0.0564061	0.316925	0.714817	0.238918	0.513584	-0.256661	0.501442	-0.344577	0.504203	-0.907797	-0.00500289	-0.839156	-0.466905	0.00181866	0.0523621	0.486653	0.233559	0.323132	0.41182	-0.146303	-0.170298	-0.766618	-0.829006	0.0624855	-0.374188	-0.39855	-0.292533	-0.34496	-0.345221
16	-0.268	-0.0154661	0.095253	-0.278129	0.721351	0.202241	0.735977	-0.0799238	0.231073	-0.418506	-0.249846	-0.900508	0.535065	-0.475985	-0.0771075	-0.64083	-0.349555	0.372078	0.40323	0.320617	-0.000488971	0.235422	0.629951	0.241101	0.474638	-0.285836	0.451922	-0.288889	0.46458	-0.891965	0.0549611	-0.840913	-0.375512	0.0428581	0.053924	0.517184	0.262005	0.37503	0.399738	-0.0966568	-0.197088	-0.776006	-0.910992	0.0683573	-0.418827	-0.394412	-0.352188	-0.342599	-0.43896
17	-0.266	-0.0430598	0.078144	-0.364152	0.639165	0.198574	0.648678	-0.0371098	0.231611	-0.362187	-0.205416	-0.895081	0.611501	-0.522262	0.098247	-0.556524	-0.293782	0.305908	0.341994	0.276622	0.0483859	0.164481	0.547792	0.246731	0.438246	-0.320018	0.408955	-0.235141	0.414805	-0.872217	0.123302	-0.840825	-0.27537	0.088634	0.0452297	0.535858	0.27724	0.432138	0.382043	-0.0358352	-0.216482	-0.767248	-0.970311	0.0687333	-0.464435	-0.379785	-0.419067	-0.331536	-0.527987
18	-0.264	-0.07179	0.0872807	-0.409997	0.564238	0.193121	0.561856	-0.0100622	0.223722	-0.370211	-0.20176	-0.888852	0.69211	-0.573956	0.279016	-0.494128	-0.24065	0.254519	0.291728	0.251042	0.0861216	0.107143	0.473772	0.254622	0.406715	-0.357596	0.378226	-0.188163	0.360887	-0.849432	0.198323	-0.839746	-0.168099	0.135074	0.0270708	0.542251	0.278672	0.490159	0.360367	0.0332046	-0.226579	-0.737795	-1.00244	0.0627877	-0.508085	-0.356914	-0.4924	-0.311308	-0.607671
19	-0.262	-0.0990422	0.122104	-0.417541	0.503694	0.184716	0.482388	-0.00140809	0.208683	-0.441576	-0.238031	-0.882438	0.772087	-0.625469	0.45271	-0.460435	-0.190682	0.219372	0.254048	0.244059	0.110127	0.0649965	0.412354	0.263363	0.381765	-0.396641	0.363922	-0.152468	0.309267	-0.825267	0.277206	-0.83911	-0.0567532	0.176976	0.000993492	0.536231	0.266878	0.544627	0.337274	0.106917	-0.225806	-0.687004	-1.0049	0.0492112	-0.547595	-0.328908	-0.57001	-0.28238	-0.673674
20	-0.26	-0.122296	0.179594	-0.39269	0.462262	0.172134	0.416048	-0.0116726	0.188878	-0.566679	-0.307784	-0.876968	0.845956	-0.671523	0.608483	-0.458994	-0.143479	0.200277	0.229014	0.254174	0.119715	0.0380215	0.366522	0.27152	0.364472	-0.43512	0.368272	-0.131664	0.266024	-0.802131	0.356059	-0.840713	0.0542864	0.208497	-0.0308807	0.517839	0.243377	0.591414	0.315944	0.181544	-0.213154	-0.616235	-0.977554	0.0265449	-0.581654	-0.299195	-0.648394	-0.245948	-0.72241
21	-0.258	-0.139756	0.254677	-0.344352	0.441485	0.154319	0.367034	-0.0391774	0.167543	-0.728317	-0.399722	-0.874113	0.908305	-0.707802	0.737957	-0.48971	-0.098004	0.195465	0.215106	0.278428	0.116148	0.0246681	0.337472	0.27783	0.355261	-0.470998	0.391374	-0.127909	0.23615	-0.782904	0.430207	-0.846327	0.159663	0.22386	-0.0660146	0.487189	0.210314	0.627147	0.299735	0.253457	-0.18835	-0.528649	-0.922569	-0.00638167	-0.609628	-0.271033	-0.72298	-0.203724	-0.751405
22	-0.256	-0.150852	0.340847	-0.282961	0.439481	0.130653	0.337731	-0.0802769	0.148341	-0.904107	-0.499398	-0.875892	0.954537	-0.731393	0.835548	-0.548888	-0.0530446	0.201872	0.209462	0.312789	0.102338	0.0221801	0.324539	0.281354	0.353948	-0.502267	0.431285	-0.141535	0.223004	-0.770421	0.494717	-0.857167	0.253574	0.218213	-0.101632	0.444483	0.170151	0.649496	0.291653	0.319426	-0.15195	-0.428809	-0.844102	-0.0499933	-0.63117	-0.24711	-0.78855	-0.157793	-0.759507
23	-0.254	-0.156528	0.430859	-0.218826	0.451307	0.101224	0.328705	-0.129877	0.134809	-1.06984	-0.591549	-0.884306	0.981482	-0.741025	0.898373	-0.629643	-0.00775002	0.215615	0.20835	0.352639	0.082243	0.0271072	0.325398	0.281592	0.359821	-0.526956	0.484333	-0.170916	0.228044	-0.766826	0.545081	-0.873313	0.330367	0.188487	-0.134973	0.390117	0.125432	0.657329	0.293857	0.376799	-0.105352	-0.322198	-0.747769	-0.103603	-0.645825	-0.229245	-0.839808	-0.110516	-0.746927
24	-0.252	-0.159212	0.517315	-0.160682	0.469864	0.0669757	0.338888	-0.182139	0.129791	-1.20312	-0.662582	-0.900898	0.987735	-0.73705	0.925966	-0.722593	0.0379165	0.232566	0.207789	0.393319	0.0601207	0.0358956	0.336479	0.27852	0.37175	-0.543205	0.545534	-0.212634	0.25083	-0.772964	0.577926	-0.893217	0.385118	0.134065	-0.163658	0.324883	0.0786564	0.650728	0.307273	0.423585	-0.050728	-0.214714	-0.640051	-0.165244	-0.652797	-0.218218	-0.872067	-0.0644549	-0.715116
25	-0.25	-0.1625	0.593069	-0.114677	0.487155	0.0297164	0.365864	-0.231257	0.134969	-1.28664	-0.702728	-0.926332	0.973712	-0.721127	0.919981	-0.816759	0.0829519	0.248921	0.204194	0.43062	0.0397704	0.045426	0.35353	0.272553	0.388296	-0.549412	0.60905	-0.261931	0.289249	-0.787965	0.591595	-0.913457	0.414161	0.0571156	-0.186099	0.250188	0.0322675	0.630868	0.331413	0.458477	0.00912317	-0.112212	-0.527699	-0.231758	-0.650985	-0.213771	-0.881933	-0.0222661	-0.666527
26	-0.248	-0.170568	0.651467	-0.0839631	0.495634	-0.00805234	0.406193	-0.272169	0.150576	-1.31044	-0.707423	-0.960074	0.941446	-0.69564	0.883957	-0.9006	0.12539	0.261645	0.194907	0.461148	0.02392	0.0533859	0.372204	0.264421	0.407819	-0.5444	0.668644	-0.313342	0.339875	-0.809155	0.586469	-0.928841	0.415563	-0.0374904	-0.201826	0.168222	-0.0113092	0.599804	0.364418	0.48082	0.0709872	-0.0200634	-0.417192	-0.299146	-0.639254	-0.214802	-0.867863	0.0134555	-0.604309
27	-0.246	-0.187436	0.6865	-0.0688531	0.489384	-0.0434471	0.455733	-0.301116	0.175345	-1.27287	-0.677674	-1.00023	0.894215	-0.663037	0.823066	-0.96312	0.162672	0.268723	0.178511	0.482519	0.0138648	0.0584161	0.388564	0.254996	0.428551	-0.527573	0.718161	-0.361358	0.398385	-0.832365	0.564915	-0.932911	0.389477	-0.142664	-0.211602	0.0820033	-0.049647	0.560173	0.403313	0.490553	0.131496	0.0572461	-0.314278	-0.363101	-0.616854	-0.219712	-0.830419	0.0403734	-0.531989
28	-0.244	-0.216243	0.693019	-0.0674485	0.464926	-0.073604	0.50994	-0.315934	0.206731	-1.1801	-0.619339	-1.04366	0.836112	-0.625334	0.743746	-0.99495	0.192218	0.269171	0.154878	0.493354	0.00942115	0.0600274	0.399444	0.245104	0.448659	-0.499065	0.752078	-0.400981	0.46	-0.852591	0.530881	-0.9188	0.338338	-0.249904	-0.217235	-0.00475408	-0.0803867	0.51488	0.444423	0.488132	0.187411	0.116484	-0.223616	-0.419578	-0.583829	-0.22682	-0.772157	0.0566285	-0.453211
29	-0.242	-0.258667	0.667072	-0.0765609	0.421572	-0.0961089	0.564149	-0.316079	0.241357	-1.04423	-0.541516	-1.08629	0.771661	-0.583983	0.653194	-0.989267	0.212032	0.26286	0.124993	0.493127	0.00918688	0.0583387	0.402636	0.235356	0.466315	-0.459915	0.766108	-0.42811	0.519934	-0.8649	0.489239	-0.880298	0.266793	-0.350296	-0.221109	-0.0879306	-0.101424	0.466796	0.483854	0.474451	0.235895	0.155939	-0.148555	-0.465285	-0.541292	-0.234705	-0.697192	0.0610528	-0.371543
30	-0.24	-0.314621	0.60637	-0.0927293	0.361308	-0.10939	0.613847	-0.302392	0.275592	-0.880554	-0.454439	-1.12382	0.705503	-0.540069	0.558809	-0.942437	0.221183	0.250207	0.0905886	0.481918	0.011027	0.0537229	0.396908	0.22605	0.479756	-0.412237	0.757766	-0.439757	0.57383	-0.865375	0.445028	-0.812945	0.18135	-0.435568	-0.225569	-0.163424	-0.111198	0.418507	0.517988	0.450755	0.274737	0.175533	-0.0910702	-0.497971	-0.491438	-0.242392	-0.610582	0.053356	-0.290354
31	-0.238	-0.382273	0.510763	-0.113109	0.288305	-0.113001	0.654905	-0.276718	0.306126	-0.704591	-0.367418	-1.15238	0.642144	-0.494646	0.467678	-0.854292	0.220019	0.231847	0.0537221	0.460164	0.0126509	0.0464688	0.381908	0.217138	0.487368	-0.359306	0.726764	-0.434135	0.618118	-0.851863	0.402796	-0.714898	0.0897487	-0.499045	-0.232323	-0.227624	-0.109025	0.372131	0.543884	0.418557	0.302514	0.176723	-0.0518196	-0.516513	-0.437277	-0.249324	-0.517697	0.0342587	-0.212739
32	-0.236	-0.458358	0.382616	-0.13605	0.208153	-0.107733	0.683766	-0.241484	0.330426	-0.529505	-0.287299	-1.16927	0.585734	-0.448951	0.386162	-0.728064	0.210113	0.208377	0.0163707	0.428472	0.0121361	0.0365553	0.357988	0.208252	0.487764	-0.30543	0.675094	-0.410685	0.650244	-0.82433	0.366158	-0.587389	0.000164064	-0.536371	-0.242015	-0.277865	-0.0953982	0.329223	0.559573	0.37955	0.318668	0.162225	-0.0302749	-0.520845	-0.382136	-0.255152	-0.423722	0.00553694	-0.141424
33	-0.234	-0.538715	0.226983	-0.161249	0.126993	-0.0955271	0.697602	-0.199367	0.346978	-0.364572	-0.217741	-1.17336	0.539833	-0.40438	0.319614	-0.570064	0.193989	0.180229	-0.0198686	0.38754	0.00828158	0.023593	0.326011	0.198792	0.479871	-0.255543	0.606802	-0.37008	0.668771	-0.78474	0.337649	-0.434692	-0.0796306	-0.545916	-0.254027	-0.312753	-0.0721565	0.290737	0.564186	0.335529	0.323505	0.135619	-0.0248482	-0.511795	-0.329078	-0.259458	-0.333333	-0.0300609	-0.0786495
34	-0.232	-0.618934	0.0515042	-0.189487	0.0506923	-0.0792173	0.694461	-0.153104	0.355318	-0.214888	-0.159336	-1.16529	0.5072	-0.362263	0.272176	-0.389179	0.17472	0.147702	-0.05393	0.338208	0.000736761	0.00693652	0.287203	0.188024	0.463031	-0.214587	0.527504	-0.31423	0.673364	-0.736514	0.31883	-0.263654	-0.142996	-0.528832	-0.266512	-0.332321	-0.0424546	0.25707	0.557938	0.28831	0.318126	0.100919	-0.0329774	-0.490899	-0.280415	-0.261504	-0.250521	-0.0690438	-0.0260026
35	-0.23	-0.694989	-0.134015	-0.222049	-0.0157979	-0.062141	0.673448	-0.105457	0.355881	-0.082232	-0.110421	-1.14729	0.489647	-0.323577	0.246659	-0.196281	0.155484	0.111117	-0.0852753	0.28161	-0.0100782	-0.0140751	0.243064	0.175201	0.437125	-0.186793	0.443797	-0.246264	0.664713	-0.683721	0.310582	-0.0829185	-0.184956	-0.488792	-0.27665	-0.337968	-0.0104908	0.228137	0.541972	0.239678	0.304292	0.0622111	-0.0511802	-0.460218	-0.23745	-0.260158	-0.178508	-0.107523	0.01574
36	-0.228	-0.763762	-0.318393	-0.259984	-0.0688258	-0.0477	0.634928	-0.0592399	0.349754	0.0333427	-0.0682174	-1.12278	0.487955	-0.288777	0.244469	-0.00353277	0.139144	0.071055	-0.11376	0.21938	-0.0231861	-0.0398195	0.195352	0.159679	0.402702	-0.175049	0.362649	-0.170467	0.644412	-0.63024	0.313449	0.0979565	-0.202496	-0.431507	-0.281123	-0.332189	0.0189801	0.203499	0.518111	0.191359	0.284233	0.0234113	-0.075152	-0.422185	-0.200532	-0.254026	-0.119655	-0.141597	0.0467021
37	-0.226	-0.823385	-0.490203	-0.303425	-0.106159	-0.0389303	0.580682	-0.0173277	0.338393	0.131809	-0.0299912	-1.09587	0.501854	-0.257798	0.265591	0.176421	0.127914	0.0285788	-0.139428	0.153829	-0.0373036	-0.0701129	0.14609	0.141065	0.361092	-0.180479	0.290813	-0.0920889	0.614795	-0.579062	0.327913	0.269354	-0.194631	-0.364102	-0.27681	-0.318169	0.0412819	0.182505	0.488566	0.145014	0.260411	-0.0118801	-0.0999955	-0.379473	-0.16935	-0.241769	-0.0753614	-0.167717	0.0678691
38	-0.224	-0.873357	-0.639117	-0.351128	-0.126898	-0.0381363	0.513941	0.0174457	0.323383	0.211929	0.00606415	-1.07071	0.530029	-0.230214	0.308616	0.331419	0.123144	-0.0146259	-0.162309	0.0880168	-0.0510492	-0.104032	0.0975486	0.119352	0.314447	-0.202298	0.234228	-0.0170242	0.57871	-0.531869	0.354486	0.422343	-0.162331	-0.294434	-0.261606	-0.299324	0.0525022	0.164444	0.455664	0.10223	0.235251	-0.0405046	-0.12064	-0.334867	-0.143354	-0.222519	-0.045949	-0.182984	0.080904
39	-0.222	-0.914415	-0.757224	-0.400363	-0.131298	-0.0466262	0.439219	0.042535	0.306252	0.270837	0.0403411	-1.05093	0.570164	-0.205434	0.370799	0.450879	0.125237	-0.0562683	-0.182287	0.0256525	-0.0630738	-0.139892	0.0521489	0.0950525	0.265681	-0.237952	0.197434	0.048678	0.539265	-0.488935	0.393577	0.549293	-0.108347	-0.230353	-0.235178	-0.278861	0.0501271	0.148683	0.421647	0.0644674	0.210898	-0.0599444	-0.132425	-0.291117	-0.122156	-0.196239	-0.0306101	-0.18539	0.0878551
40	-0.22	-0.948192	-0.840024	-0.447212	-0.120575	-0.0645783	0.36193	0.0560415	0.28836	0.304546	0.0717744	-1.03907	0.619065	-0.182873	0.448112	0.526935	0.133678	-0.0936556	-0.19908	-0.029199	-0.0721104	-0.175407	0.0122596	0.0692659	0.218273	-0.283492	0.183054	0.0994165	0.499561	-0.449324	0.445155	0.644345	-0.0369795	-0.178916	-0.199429	-0.259464	0.0335197	0.134759	0.38856	0.0329564	0.189004	-0.0686107	-0.131735	-0.250756	-0.105783	-0.163926	-0.0274677	-0.174012	0.0908251
41	-0.218	-0.97672	-0.886853	-0.487246	-0.0967611	-0.0910447	0.287836	0.0571065	0.270859	0.309176	0.0982043	-1.03629	0.672875	-0.162101	0.53531	0.555422	0.147172	-0.124057	-0.212346	-0.0725618	-0.0769658	-0.20801	-0.0200859	0.043674	0.175962	-0.334144	0.191495	0.130691	0.462481	-0.411347	0.508325	0.703737	0.0462051	-0.145578	-0.158522	-0.243118	0.00414872	0.122429	0.358212	0.00856153	0.170631	-0.0661407	-0.116534	-0.215886	-0.0947485	-0.127606	-0.0337816	-0.149134	0.0916901
42	-0.216	-1.00189	-0.900655	-0.516423	-0.0625791	-0.124086	0.222451	0.0462276	0.254732	0.282508	0.117046	-1.04231	0.727391	-0.142979	0.626019	0.536519	0.163866	-0.145154	-0.221866	-0.101069	-0.0764896	-0.235263	-0.0434936	0.0204344	0.142374	-0.384969	0.220964	0.139692	0.430548	-0.373186	0.580964	0.725949	0.134733	-0.133486	-0.118371	-0.231106	-0.0345151	0.111643	0.332171	-0.00833147	0.156252	-0.0535677	-0.0866479	-0.188006	-0.0899242	-0.0901423	-0.0462799	-0.112275	0.091926
43	-0.214	-1.02502	-0.887167	-0.531984	-0.021328	-0.161011	0.170487	0.0253989	0.240879	0.22539	0.12611	-1.05568	0.778433	-0.125789	0.712892	0.474852	0.181656	-0.155464	-0.227757	-0.112451	-0.0695569	-0.255255	-0.0574495	0.00198294	0.120646	-0.431561	0.267821	0.125717	0.405867	-0.333574	0.659565	0.711676	0.221672	-0.143018	-0.0857083	-0.224134	-0.0774646	0.102491	0.311777	-0.0178568	0.145873	-0.0332493	-0.0437293	-0.167913	-0.092273	-0.0548992	-0.0615541	-0.0660698	0.0925584
44	-0.212	-1.04659	-0.85379	-0.533101	0.0232634	-0.198675	0.135446	-0.00199157	0.230223	0.142538	0.124382	-1.07418	0.822229	-0.111294	0.787927	0.378995	0.198546	-0.154638	-0.230616	-0.105882	-0.0550923	-0.266894	-0.0624259	-0.00922971	0.113097	-0.470634	0.32718	0.0902911	0.390091	-0.292372	0.739377	0.663644	0.300178	-0.171686	-0.0668627	-0.222541	-0.11894	0.0951165	0.298107	-0.0206096	0.139227	-0.00852277	0.00907289	-0.155738	-0.102511	-0.0253323	-0.0764379	-0.014004	0.0941967
45	-0.21	-1.06629	-0.808457	-0.521105	0.0672145	-0.233793	0.119369	-0.0315093	0.223786	0.0425051	0.112574	-1.09544	0.855742	-0.100692	0.84306	0.260383	0.212993	-0.143538	-0.231558	-0.0821295	-0.0321436	-0.270012	-0.0598176	-0.0110237	0.121002	-0.500411	0.393583	0.036989	0.38437	-0.250894	0.814845	0.586312	0.364093	-0.214487	-0.0665383	-0.226502	-0.15339	0.0896469	0.291914	-0.0174992	0.135985	0.0168474	0.0676515	-0.15108	-0.120771	-0.00456275	-0.0882963	0.0399771	0.0971012
46	-0.208	-1.08335	-0.758749	-0.499271	0.106506	-0.263219	0.122731	-0.0582112	0.222681	-0.0632248	0.0933035	-1.11736	0.87692	-0.0954493	0.871144	0.131858	0.22417	-0.124098	-0.232097	-0.0434776	-5.72591e-06	-0.265297	-0.0517227	-0.00175443	0.144467	-0.520721	0.461594	-0.0290043	0.389215	-0.211884	0.88027	0.485496	0.40854	-0.26468	-0.0868495	-0.236171	-0.176415	0.0861496	0.293544	-0.00956141	0.135914	0.0392972	0.127553	-0.153219	-0.146335	0.00501074	-0.0951918	0.091911	0.101236
47	-0.206	-1.097	-0.711334	-0.472268	0.13731	-0.284171	0.144452	-0.077275	0.228008	-0.161784	0.0708318	-1.13847	0.884786	-0.0970201	0.867286	0.00609188	0.232067	-0.0989939	-0.233903	0.00654944	0.0416186	-0.254057	-0.0406211	0.0194801	0.182407	-0.532794	0.526195	-0.101465	0.404303	-0.179154	0.930577	0.367933	0.430417	-0.31486	-0.126834	-0.251705	-0.185472	0.0846188	0.302864	0.00221568	0.138959	0.0560048	0.184533	-0.161296	-0.177473	0.0020208	-0.0959364	0.138222	0.106294
48	-0.204	-1.1071	-0.671711	-0.445438	0.156232	-0.294381	0.182003	-0.0846022	0.240658	-0.240725	0.0504403	-1.15805	0.879339	-0.106537	0.830234	-0.10583	0.237393	-0.071204	-0.238487	0.0636014	0.0924485	-0.237926	-0.0290178	0.052712	0.23263	-0.53882	0.583007	-0.173726	0.428266	-0.156974	0.962043	0.240788	0.428725	-0.358107	-0.182524	-0.273183	-0.180233	0.084991	0.319237	0.0169958	0.145214	0.0651982	0.234955	-0.174437	-0.211449	-0.01367	-0.0900631	0.176012	0.111709
49	-0.202	-1.11458	-0.644132	-0.424058	0.160531	-0.292204	0.231607	-0.0772999	0.261093	-0.289655	0.0375922	-1.17599	0.861317	-0.124553	0.763367	-0.195433	0.241341	-0.0435569	-0.246897	0.122989	0.151484	-0.218561	-0.0191125	0.0970622	0.29199	-0.541391	0.628383	-0.239227	0.458604	-0.14935	0.972815	0.111139	0.404694	-0.388939	-0.247519	-0.300417	-0.162512	0.0871744	0.341549	0.0341024	0.154796	0.0661461	0.275962	-0.191753	-0.244711	-0.0409102	-0.077751	0.20319	0.116666
50	-0.2	-1.12181	-0.631619	-0.412687	0.148349	-0.276693	0.288585	-0.05399	0.289147	-0.301439	0.0370576	-1.19264	0.831895	-0.150921	0.674842	-0.257402	0.245249	-0.0183453	-0.259479	0.180168	0.21692	-0.197401	-0.0125298	0.150776	0.356644	-0.542957	0.659483	-0.292013	0.49182	-0.159339	0.963112	-0.0144938	0.361703	-0.403888	-0.313909	-0.332733	-0.135857	0.091078	0.368288	0.0529356	0.16766	0.0588532	0.305439	-0.212237	-0.27324	-0.0773706	-0.0597317	0.218464	0.120155
51	-0.198	-1.13233	-0.636013	-0.414637	0.118914	-0.24768	0.34782	-0.0149522	0.323902	-0.272899	0.0521321	-1.20842	0.792471	-0.184834	0.576682	-0.289687	0.250283	0.00293686	-0.275751	0.23116	0.286132	-0.175514	-0.0101318	0.211309	0.422356	-0.545396	0.674391	-0.327195	0.523816	-0.188474	0.935079	-0.130484	0.305006	-0.401678	-0.373367	-0.368775	-0.104871	0.096629	0.397663	0.0728429	0.183424	0.0435995	0.32183	-0.234625	-0.293019	-0.119834	-0.0371938	0.221242	0.121053
52	-0.196	-1.1503	-0.658024	-0.431579	0.0727429	-0.20587	0.404306	0.0378679	0.363651	-0.205108	0.0840269	-1.22363	0.744619	-0.22492	0.482954	-0.293261	0.257152	0.0197075	-0.294415	0.272852	0.355714	-0.153554	-0.0119294	0.275446	0.48483	-0.549737	0.672286	-0.34137	0.550518	-0.236383	0.892383	-0.232278	0.241293	-0.383086	-0.418255	-0.406426	-0.0744509	0.103771	0.427752	0.0930029	0.201242	0.0205174	0.323931	-0.257279	-0.300531	-0.164621	-0.0116832	0.211521	0.118248
53	-0.194	-1.1794	-0.697249	-0.463313	0.0117506	-0.152917	0.453697	0.100962	0.40594	-0.103368	0.131488	-1.23816	0.6902	-0.269307	0.407443	-0.271665	0.265923	0.032254	-0.313491	0.303148	0.42159	-0.13181	-0.0171129	0.339436	0.540026	-0.556048	0.653619	-0.332976	0.568566	-0.300614	0.839678	-0.316427	0.178134	-0.350617	-0.442617	-0.442886	-0.0490521	0.112437	0.456658	0.112372	0.219788	-0.0106344	0.310761	-0.278177	-0.293198	-0.208077	0.0150201	0.189824	0.110779
54	-0.192	-1.22164	-0.752142	-0.507718	-0.0607628	-0.0914628	0.492739	0.169481	0.447685	0.0231406	0.190742	-1.25141	0.631538	-0.315576	0.36136	-0.230411	0.275947	0.0415508	-0.330575	0.320981	0.479212	-0.110335	-0.024213	0.399158	0.58442	-0.563495	0.620214	-0.302545	0.575897	-0.376706	0.782109	-0.380519	0.123337	-0.308049	-0.442948	-0.47491	-0.032082	0.122505	0.482653	0.129707	0.237338	-0.0504471	0.281551	-0.295045	-0.269715	-0.24702	0.0410757	0.157191	0.0979718
55	-0.19	-1.27643	-0.820001	-0.560925	-0.140317	-0.0250875	0.519513	0.237596	0.485402	0.162114	0.255879	-1.26223	0.571525	-0.3607	0.351577	-0.176292	0.285961	0.0489677	-0.343189	0.326208	0.523894	-0.0891336	-0.0313832	0.450353	0.615209	-0.570571	0.57521	-0.252784	0.572074	-0.458516	0.724891	-0.423068	0.0842494	-0.259874	-0.418659	-0.499161	-0.0254797	0.133726	0.504315	0.143648	0.251952	-0.0996365	0.235876	-0.305597	-0.230201	-0.279059	0.0648051	0.115188	0.0795504
56	-0.188	-1.34018	-0.89705	-0.617703	-0.221629	0.0418451	0.533463	0.299029	0.515539	0.299419	0.319745	-1.26907	0.513573	-0.401126	0.379701	-0.116614	0.294362	0.0559158	-0.349177	0.319428	0.551307	-0.0683785	-0.0367668	0.488907	0.630457	-0.575494	0.522806	-0.188446	0.558305	-0.538784	0.673002	-0.44338	0.0670001	-0.210666	-0.372141	-0.512595	-0.0295099	0.145663	0.520628	0.152831	0.261712	-0.158721	0.17387	-0.307867	-0.176204	-0.302769	0.0849191	0.0658579	0.055723
57	-0.186	-1.40677	-0.978686	-0.672046	-0.299105	0.104445	0.535202	0.347707	0.534904	0.420906	0.375207	-1.27023	0.46138	-0.433102	0.442078	-0.0583878	0.29964	0.0634896	-0.347101	0.30177	0.558078	-0.0486064	-0.0388798	0.5112	0.629197	-0.576681	0.467814	-0.115951	0.537165	-0.609896	0.63091	-0.441434	0.0757781	-0.164442	-0.308368	-0.512844	-0.0427926	0.157634	0.531057	0.156009	0.264984	-0.227706	0.0964833	-0.300538	-0.110563	-0.317681	0.100688	0.0115994	0.0272319
58	-0.184	-1.46853	-1.05988	-0.717876	-0.367355	0.157648	0.526181	0.37848	0.541089	0.51449	0.416487	-1.26409	0.418553	-0.453215	0.530663	-0.00753018	0.300826	0.0721773	-0.33654	0.274684	0.542378	-0.0308519	-0.0369224	0.514454	0.611466	-0.573224	0.415102	-0.0427623	0.512125	-0.664746	0.602306	-0.41784	0.112244	-0.124125	-0.234065	-0.498529	-0.0625698	0.168703	0.535587	0.152175	0.260665	-0.305856	0.00567719	-0.283236	-0.0371727	-0.324153	0.112016	-0.0450529	-0.00463558
59	-0.182	-1.51771	-1.13566	-0.749798	-0.421642	0.196646	0.508315	0.387751	0.532806	0.572051	0.440185	-1.24942	0.388188	-0.458987	0.634504	0.0317984	0.297835	0.0817104	-0.318222	0.239759	0.504337	-0.0166591	-0.0309394	0.497038	0.578256	-0.565196	0.369062	0.0234406	0.486979	-0.69758	0.589798	-0.373869	0.175215	-0.0912224	-0.156565	-0.469487	-0.0851748	0.177717	0.534707	0.140669	0.248377	-0.39159	-0.0954862	-0.256697	0.0393457	-0.323146	0.119405	-0.101686	-0.0380925
60	-0.18	-1.54786	-1.20162	-0.763786	-0.458216	0.217362	0.48365	0.373923	0.510049	0.590658	0.445731	-1.2256	0.372486	-0.44931	0.741482	0.0575908	0.291607	0.0910998	-0.293942	0.198613	0.446172	-0.00793597	-0.0217795	0.458689	0.531411	-0.55371	0.333196	0.0756799	0.465295	-0.704681	0.594595	-0.311551	0.260703	-0.0658218	-0.0825564	-0.426892	-0.106624	0.183399	0.529355	0.121276	0.228566	-0.482494	-0.202924	-0.222762	0.114075	-0.315942	0.123846	-0.156258	-0.0709658
61	-0.178	-1.55499	-1.25433	-0.75772	-0.47455	0.216918	0.45416	0.337549	0.474075	0.572795	0.435222	-1.19272	0.372523	-0.424591	0.839945	0.0700259	0.283996	0.098861	-0.266271	0.152856	0.371977	-0.00665621	-0.010868	0.400617	0.473461	-0.540689	0.30988	0.108561	0.449975	-0.6848	0.616239	-0.233765	0.362317	-0.0468651	-0.0169767	-0.373225	-0.123228	0.184473	0.520793	0.0942744	0.202479	-0.575451	-0.311777	-0.184181	0.182323	-0.303847	0.126636	-0.207278	-0.100881
62	-0.176	-1.53817	-1.2917	-0.731663	-0.469495	0.194057	0.421666	0.281184	0.427225	0.525555	0.41277	-1.15159	0.388166	-0.38654	0.919948	0.0711195	0.277481	0.103376	-0.238127	0.10413	0.287223	-0.0144547	0.000140963	0.325468	0.407447	-0.528387	0.300275	0.118963	0.443004	-0.639266	0.65248	-0.144256	0.471973	-0.0325864	0.0377486	-0.312105	-0.132118	0.179814	0.510445	0.0604281	0.172006	-0.666816	-0.416779	-0.144276	0.240177	-0.287924	0.129157	-0.253887	-0.125502
63	-0.174	-1.49971	-1.31313	-0.687845	-0.443392	0.149423	0.387872	0.20899	0.372659	0.459038	0.383596	-1.10369	0.418153	-0.33769	0.974033	0.0640649	0.274747	0.103294	-0.212293	0.0541808	0.198081	-0.0322057	0.00973022	0.23716	0.336731	-0.518785	0.304337	0.106408	0.445372	-0.571778	0.699381	-0.04755	0.580823	-0.0209106	0.0819607	-0.247959	-0.131606	0.168582	0.499688	0.0209253	0.139418	-0.752621	-0.512694	-0.106534	0.284998	-0.268833	0.132642	-0.295815	-0.142792
64	-0.172	-1.44475	-1.31953	-0.63036	-0.398128	0.0856394	0.354434	0.12617	0.314047	0.384361	0.353103	-1.05107	0.460269	-0.280849	0.997628	0.0524047	0.278253	0.0978687	-0.190995	0.00492426	0.110703	-0.0596917	0.0168129	0.140587	0.264825	-0.51305	0.320911	0.0730355	0.457167	-0.48793	0.751689	0.0512311	0.680284	-0.00966896	0.118481	-0.185556	-0.121336	0.150339	0.489652	-0.0227353	0.107025	-0.82877	-0.594761	-0.0741868	0.315735	-0.24687	0.137949	-0.333238	-0.151286
65	-0.17	-1.38059	-1.31305	-0.564675	-0.337065	0.00715113	0.323023	0.0383656	0.255281	0.311752	0.326101	-0.996116	0.511582	-0.218683	0.989198	0.0392133	0.289875	0.0871357	-0.175626	-0.0415482	0.030596	-0.0954611	0.0208942	0.0412354	0.195224	-0.511196	0.34792	0.0231663	0.477743	-0.394529	0.803431	0.146647	0.763013	0.00340693	0.151859	-0.129471	-0.102191	0.12514	0.481054	-0.0688809	0.0768393	-0.891245	-0.659102	-0.0498497	0.33302	-0.222222	0.145399	-0.366568	-0.150317
66	-0.168	-1.31569	-1.29669	-0.497078	-0.264819	-0.080188	0.295333	-0.048892	0.200209	0.249118	0.306272	-0.941444	0.568715	-0.153583	0.950212	0.0264775	0.310644	0.0718928	-0.166652	-0.0830597	-0.0378133	-0.136934	0.0220843	-0.0552596	0.131249	-0.51206	0.382675	-0.0374326	0.505914	-0.298836	0.848665	0.233278	0.823693	0.020811	0.187339	-0.0835539	-0.0760124	0.0935769	0.47413	-0.115802	0.050296	-0.93634	-0.703064	-0.0352292	0.338996	-0.19538	0.154704	-0.396228	-0.140188
67	-0.166	-1.25856	-1.27378	-0.434126	-0.186864	-0.169713	0.273014	-0.130569	0.152424	0.201365	0.295922	-0.889625	0.628104	-0.0878084	0.884928	0.0148259	0.340612	0.0534928	-0.163723	-0.117531	-0.091367	-0.180741	0.0209753	-0.143533	0.0759022	-0.513572	0.422234	-0.102417	0.540092	-0.207819	0.882241	0.306113	0.859499	0.045328	0.229747	-0.0505189	-0.0451742	0.0567814	0.468669	-0.161868	0.0281046	-0.960929	-0.725441	-0.0309414	0.336953	-0.167537	0.164988	-0.422485	-0.122229
68	-0.164	-1.21674	-1.24761	-0.382094	-0.109049	-0.25465	0.257531	-0.202328	0.115069	0.170516	0.295974	-0.842997	0.686223	-0.0237379	0.799945	0.00367442	0.378818	0.0335059	-0.16595	-0.143232	-0.128134	-0.223236	0.0184174	-0.218863	0.0317316	-0.513252	0.463751	-0.165675	0.578365	-0.127532	0.900449	0.360957	0.870153	0.0798758	0.282515	-0.0316945	-0.0121359	0.0163789	0.46414	-0.205614	0.0102448	-0.962773	-0.726573	-0.036463	0.330805	-0.140801	0.174922	-0.445355	-0.0987106
69	-0.162	-1.19588	-1.22127	-0.346368	-0.0370858	-0.328807	0.249977	-0.260564	0.0906649	0.156452	0.30612	-0.803483	0.739767	0.0359221	0.703523	-0.00827452	0.423362	0.0133402	-0.17226	-0.159041	-0.147206	-0.26104	0.0152448	-0.277454	0.000705907	-0.508777	0.504702	-0.221931	0.618524	-0.0626697	0.901432	0.394804	0.857567	0.127084	0.346976	-0.0269752	0.0209498	-0.0256097	0.459873	-0.245789	-0.00390391	-0.940825	-0.708282	-0.0502364	0.324528	-0.118083	0.182921	-0.464591	-0.0726175
70	-0.16	-1.19903	-1.19756	-0.330785	0.0238909	-0.387165	0.250873	-0.302351	0.0809516	0.157898	0.324997	-0.772426	0.785799	0.0881199	0.604785	-0.022342	0.471569	-0.00608775	-0.181755	-0.164659	-0.148443	-0.29154	0.0120076	-0.31664	-0.0158938	-0.498509	0.542976	-0.267109	0.658108	-0.0163219	0.885334	0.406126	0.825177	0.188713	0.422047	-0.0349342	0.0524954	-0.066912	0.455224	-0.281391	-0.0153555	-0.895503	-0.6737	-0.0699131	0.32161	-0.102639	0.187376	-0.479756	-0.04732
71	-0.158	-1.22626	-1.17902	-0.337003	0.0696689	-0.426292	0.259991	-0.325408	0.0867363	0.173269	0.350293	-0.750471	0.821909	0.129693	0.512909	-0.0392069	0.520241	-0.0245566	-0.193967	-0.160727	-0.132275	-0.313219	0.00876505	-0.335009	-0.017572	-0.481834	0.576836	-0.298439	0.694466	0.0100954	0.854178	0.395028	0.777176	0.265099	0.504349	-0.053048	0.0815813	-0.105188	0.449706	-0.311697	-0.0252924	-0.82889	-0.627013	-0.092672	0.324622	-0.0973588	0.186892	-0.49036	-0.026201
72	-0.156	-1.27466	-1.1678	-0.364118	0.097219	-0.444539	0.276231	-0.328146	0.107772	0.20108	0.378811	-0.737481	0.846357	0.157836	0.436436	-0.0584561	0.565964	-0.0425759	-0.208971	-0.148808	-0.0996189	-0.325809	0.00498573	-0.332454	-0.00469668	-0.459262	0.604808	-0.314379	0.724868	0.0167804	0.81155	0.363229	0.717847	0.354793	0.588733	-0.0779824	0.10792	-0.138238	0.443044	-0.336305	-0.0348656	-0.74481	-0.573136	-0.115534	0.334937	-0.104013	0.180493	-0.496046	-0.0122946
73	-0.154	-1.33871	-1.16545	-0.408675	0.104885	-0.442018	0.297596	-0.309817	0.14271	0.239857	0.406594	-0.732522	0.85819	0.17067	0.382696	-0.0784724	0.605452	-0.0612465	-0.227315	-0.131232	-0.0519196	-0.330226	-0.000410641	-0.310158	0.0214593	-0.432259	0.625562	-0.314434	0.746652	0.00540474	0.762135	0.313871	0.651135	0.454512	0.669103	-0.105917	0.131731	-0.164218	0.435166	-0.355166	-0.0450348	-0.648718	-0.517324	-0.135615	0.352633	-0.122662	0.167791	-0.496792	-0.0079657
74	-0.152	-1.41102	-1.17257	-0.465143	0.092493	-0.420414	0.321298	-0.270734	0.189184	0.287662	0.42925	-0.733938	0.85725	0.167723	0.357287	-0.0966804	0.635897	-0.0819724	-0.249799	-0.110825	0.00875656	-0.328329	-0.00885965	-0.270498	0.0587458	-0.402885	0.637837	-0.29895	0.757461	-0.0210686	0.711139	0.25119	0.580504	0.559429	0.73939	-0.1329	0.153576	-0.181833	0.426148	-0.36859	-0.0564506	-0.547373	-0.464717	-0.150307	0.376559	-0.151423	0.149094	-0.493068	-0.014647
75	-0.15	-1.48324	-1.18858	-0.526746	0.0613407	-0.382665	0.344033	-0.212487	0.24403	0.341532	0.442511	-0.739517	0.844059	0.15015	0.363538	-0.110067	0.655315	-0.106082	-0.277141	-0.09054	0.0796432	-0.322534	-0.0218361	-0.216877	0.104257	-0.373346	0.640457	-0.268971	0.755562	-0.0586021	0.663656	0.180144	0.509005	0.663763	0.794513	-0.155227	0.174194	-0.190504	0.416147	-0.377226	-0.0693777	-0.448289	-0.419849	-0.157415	0.404544	-0.186637	0.125459	-0.485912	-0.0326552
76	-0.148	-1.5472	-1.21166	-0.586468	0.0140238	-0.33259	0.362387	-0.138069	0.303649	0.397107	0.44297	-0.746751	0.819565	0.120639	0.401991	-0.115823	0.662827	-0.134437	-0.309606	-0.0730745	0.157282	-0.315369	-0.0404842	-0.153499	0.154552	-0.345597	0.63242	-0.226166	0.740216	-0.102353	0.624039	0.106023	0.439455	0.761588	0.831152	-0.169833	0.194368	-0.190475	0.405343	-0.381987	-0.0836591	-0.359018	-0.386173	-0.15526	0.433731	-0.223439	0.0986782	-0.476889	-0.0611153
77	-0.146	-1.59588	-1.23887	-0.637996	-0.0459007	-0.274498	0.373306	-0.0518277	0.364406	0.44868	0.428809	-0.753148	0.784857	0.0830448	0.470009	-0.111943	0.658845	-0.167121	-0.346705	-0.0605356	0.237651	-0.309026	-0.0652843	-0.0850815	0.205945	-0.321055	0.613059	-0.172792	0.712022	-0.147029	0.595383	0.0340823	0.374596	0.847712	0.848206	-0.174627	0.214795	-0.182871	0.393925	-0.383963	-0.0987222	-0.286363	-0.365698	-0.142792	0.461006	-0.256589	0.0712093	-0.467948	-0.0980126
78	-0.144	-1.62428	-1.26663	-0.67646	-0.114377	-0.212808	0.374545	0.0407816	0.423009	0.489741	0.400351	-0.756536	0.740887	0.0418539	0.561692	-0.09764	0.645092	-0.20326	-0.387018	-0.0542018	0.316406	-0.305018	-0.0958337	-0.0165324	0.254833	-0.300462	0.582202	-0.111654	0.673089	-0.187342	0.5792	-0.0307966	0.31717	0.918458	0.846865	-0.168739	0.235967	-0.169656	0.382093	-0.384301	-0.113622	-0.235638	-0.358783	-0.1197	0.483482	-0.281423	0.0460127	-0.461197	-0.140377
79	-0.142	-1.62988	-1.29137	-0.698857	-0.187348	-0.151698	0.364995	0.133637	0.476767	0.51396	0.360295	-0.755315	0.6883	0.00160425	0.668213	-0.0735006	0.624431	-0.241033	-0.42822	-0.0544177	0.389204	-0.303954	-0.130793	0.0474024	0.297997	-0.283874	0.540267	-0.0460301	0.62698	-0.218538	0.575329	-0.0844314	0.269885	0.972193	0.830324	-0.152605	0.258042	-0.153491	0.370072	-0.384089	-0.127114	-0.210065	-0.364119	-0.0865178	0.498942	-0.294732	0.0262763	-0.458623	-0.184581
80	-0.14	-1.61282	-1.31029	-0.704163	-0.261188	-0.0948088	0.344831	0.220526	0.523712	0.516437	0.313566	-0.748597	0.62738	-0.0336421	0.778629	-0.0413346	0.600494	-0.277851	-0.467299	-0.0606215	0.452069	-0.305503	-0.168002	0.102498	0.33285	-0.270757	0.488256	0.020476	0.578356	-0.236925	0.582083	-0.123605	0.235244	1.00949	0.803256	-0.127881	0.280707	-0.137473	0.358114	-0.384216	-0.137758	-0.210403	-0.378923	-0.0447058	0.506171	-0.295387	0.0150053	-0.461803	-0.226711
81	-0.138	-1.57569	-1.32194	-0.693177	-0.332953	-0.0450144	0.315433	0.295759	0.562572	0.494919	0.266811	-0.736238	0.558124	-0.0606755	0.881097	-0.0037621	0.577161	-0.310689	-0.500934	-0.0714893	0.501716	-0.308514	-0.204748	0.14538	0.357587	-0.26017	0.427657	0.0841381	0.532351	-0.240306	0.596575	-0.146257	0.21528	1.03291	0.771174	-0.0972071	0.303051	-0.124775	0.346464	-0.385255	-0.144037	-0.234835	-0.399276	0.00334589	0.505128	-0.284535	0.0145146	-0.471639	-0.262975
82	-0.136	-1.52318	-1.32655	-0.66816	-0.400386	-0.00428715	0.279143	0.354714	0.592619	0.450629	0.227536	-0.718786	0.48047	-0.0773017	0.964341	0.0363404	0.557986	-0.336492	-0.525953	-0.0851643	0.53579	-0.311283	-0.23811	0.173774	0.371239	-0.25102	0.360327	0.141363	0.493781	-0.228235	0.615176	-0.151573	0.211253	1.04648	0.739755	-0.0638638	0.323464	-0.118211	0.335294	-0.387351	-0.144517	-0.279123	-0.420589	0.0544422	0.496917	-0.26533	0.0259224	-0.488165	-0.290089
83	-0.134	-1.46141	-1.32588	-0.632382	-0.461694	0.0263424	0.238878	0.394196	0.613442	0.388339	0.202951	-0.697348	0.394672	-0.0822746	1.01914	0.0763476	0.545663	-0.352586	-0.539763	-0.0995269	0.552944	-0.311892	-0.265329	0.186641	0.373613	-0.242316	0.288464	0.188976	0.46633	-0.202022	0.634018	-0.139947	0.223419	1.05497	0.714212	-0.0313686	0.339622	-0.119829	0.324636	-0.390167	-0.138003	-0.337023	-0.438091	0.104862	0.483586	-0.24223	0.0487834	-0.510475	-0.305604
84	-0.132	-1.39721	-1.3227	-0.589597	-0.515184	0.0467481	0.197716	0.412552	0.624679	0.31552	0.198602	-0.673407	0.301792	-0.0750418	1.03958	0.114188	0.54165	-0.357013	-0.540663	-0.112465	0.552726	-0.308551	-0.284111	0.18416	0.365167	-0.233363	0.214689	0.224515	0.451892	-0.164475	0.649503	-0.112827	0.250932	1.06319	0.698756	-0.00307229	0.348586	-0.130585	0.314319	-0.392901	-0.123706	-0.40093	-0.447316	0.150752	0.467781	-0.22006	0.0809845	-0.536789	-0.308125
85	-0.13	-1.3372	-1.31995	-0.543527	-0.5589	0.0576133	0.158507	0.409546	0.62577	0.240715	0.217002	-0.648551	0.204175	-0.0554064	1.02385	0.148388	0.545949	-0.348745	-0.527995	-0.122105	0.535326	-0.299852	-0.292847	0.167578	0.346827	-0.223821	0.142199	0.246492	0.450214	-0.119425	0.658734	-0.0724487	0.291889	1.07522	0.696251	0.0181987	0.34709	-0.150176	0.303966	-0.394369	-0.101373	-0.462682	-0.444511	0.188535	0.45232	-0.203089	0.118949	-0.564654	-0.297399
86	-0.128	-1.28689	-1.3199	-0.497389	-0.590426	0.0602917	0.12359	0.386088	0.615791	0.171625	0.256618	-0.624174	0.105731	-0.0232474	0.974401	0.177941	0.557073	-0.327772	-0.502137	-0.126992	0.501275	-0.284942	-0.290726	0.138964	0.319794	-0.213632	0.074887	0.254591	0.458918	-0.0711143	0.659797	-0.0215151	0.343482	1.09391	0.708073	0.0304116	0.332012	-0.177067	0.293054	-0.393165	-0.0713812	-0.514437	-0.426961	0.215265	0.439735	-0.194335	0.158103	-0.591232	-0.274291
87	-0.126	-1.24994	-1.32353	-0.453535	-0.606965	0.056626	0.0946581	0.343922	0.593473	0.113491	0.311548	-0.601196	0.0118317	0.0215633	0.89735	0.202157	0.572189	-0.295067	-0.46438	-0.126196	0.451215	-0.263589	-0.277747	0.10091	0.285401	-0.202845	0.0172984	0.249754	0.473953	-0.0235585	0.651861	0.0371487	0.402196	1.12048	0.734174	0.0324906	0.300986	-0.208684	0.281032	-0.38786	-0.0347587	-0.549535	-0.3932	0.22887	0.43186	-0.195272	0.193491	-0.613646	-0.240645
88	-0.124	-1.22774	-1.33025	-0.41325	-0.60568	0.0487269	0.0727613	0.28538	0.557424	0.0682103	0.372125	-0.579878	-0.0711992	0.078966	0.80129	0.220577	0.587454	-0.252475	-0.416748	-0.119364	0.38582	-0.236185	-0.254654	0.05624	0.245027	-0.191406	-0.0256736	0.234095	0.490356	0.0200109	0.635116	0.100898	0.464028	1.15457	0.773245	0.0243813	0.253033	-0.241733	0.267463	-0.377212	0.00686858	-0.563259	-0.343153	0.228307	0.42949	-0.20594	0.220442	-0.629333	-0.199089
89	-0.122	-1.21949	-1.33798	-0.376749	-0.584223	0.0387231	0.0584295	0.213197	0.506526	0.0342629	0.426359	-0.559789	-0.136894	0.148266	0.69578	0.232944	0.59853	-0.202521	-0.361788	-0.106712	0.305887	-0.203707	-0.222806	0.0077518	0.200087	-0.179006	-0.0493384	0.210619	0.5032	0.0575505	0.610645	0.16748	0.524754	1.19445	0.822896	0.00704546	0.189089	-0.272555	0.252165	-0.360368	0.0513967	-0.553423	-0.278193	0.213656	0.432177	-0.22534	0.235185	-0.636389	-0.152811
90	-0.12	-1.22245	-1.34354	-0.343375	-0.541284	0.0285015	0.0518346	0.130362	0.440434	0.00723813	0.461896	-0.539894	-0.179499	0.227576	0.589931	0.239102	0.601238	-0.14818	-0.30234	-0.0889844	0.212533	-0.167647	-0.183989	-0.0419998	0.152068	-0.165019	-0.0498939	0.182766	0.508501	0.0884169	0.580314	0.235102	0.580285	1.23742	0.879788	-0.0175938	0.112264	-0.297483	0.235294	-0.337004	0.0964219	-0.520684	-0.201125	0.186145	0.438216	-0.251922	0.23535	-0.633845	-0.105326
91	-0.118	-1.23252	-1.34326	-0.311997	-0.477043	0.0194604	0.0529338	0.0399661	0.360013	-0.0192732	0.468061	-0.518759	-0.194668	0.313347	0.491399	0.238791	0.592283	-0.0926361	-0.241322	-0.067387	0.107415	-0.129926	-0.140218	-0.0908707	0.102567	-0.148583	-0.025078	0.15383	0.503928	0.113371	0.546714	0.302366	0.627104	1.28021	0.939741	-0.0467627	0.0277741	-0.313151	0.217357	-0.307394	0.139446	-0.468526	-0.116051	0.148109	0.444841	-0.283986	0.220266	-0.621835	-0.0602597
92	-0.116	-1.24472	-1.33356	-0.281551	-0.393431	0.0122963	0.0615432	-0.0549293	0.267642	-0.0525247	0.437608	-0.494822	-0.179911	0.400184	0.405924	0.231404	0.569922	-0.0390629	-0.18155	-0.0435251	-0.00706847	-0.092821	-0.0935803	-0.137239	0.0533063	-0.12884	0.0253582	0.126409	0.489193	0.134363	0.513091	0.368137	0.662754	1.31943	0.997898	-0.077033	-0.0575171	-0.316781	0.199155	-0.272387	0.178082	-0.402859	-0.0280981	0.102832	0.448636	-0.31988	0.191022	-0.601597	-0.0211333
93	-0.114	-1.25373	-1.31152	-0.251624	-0.294209	0.00684721	0.0773178	-0.151349	0.167296	-0.0991649	0.367965	-0.466731	-0.134805	0.48109	0.337308	0.215927	0.534473	0.00950851	-0.125656	-0.0193538	-0.12763	-0.0589093	-0.0461588	-0.180041	0.00610274	-0.105329	0.0994217	0.102001	0.46606	0.154119	0.483159	0.431422	0.686192	1.35181	1.04903	-0.104631	-0.135852	-0.306449	0.18167	-0.233318	0.210225	-0.331314	0.0569858	0.0542625	0.446106	-0.357994	0.150232	-0.575297	0.00885165
94	-0.112	-1.25445	-1.27534	-0.222939	-0.18487	0.00202223	0.0996458	-0.246341	0.064378	-0.163547	0.261858	-0.433714	-0.0610828	0.548168	0.287712	0.191209	0.48853	0.0502415	-0.0761125	0.00285958	-0.250007	-0.031027	-7.25822e-05	-0.218735	-0.0372275	-0.0784438	0.192891	0.0808747	0.438013	0.175555	0.460732	0.491352	0.697873	1.37447	1.08802	-0.125853	-0.199523	-0.281309	0.16593	-0.191864	0.23418	-0.262317	0.133324	0.00662043	0.434287	-0.39662	0.101562	-0.545684	0.0270261
95	-0.11	-1.24257	-1.22453	-0.197582	-0.0723964	-0.00414356	0.127498	-0.33683	-0.0346878	-0.246091	0.127248	-0.395907	0.037407	0.593739	0.258049	0.15657	0.436793	0.0804878	-0.0353395	0.0205885	-0.368984	-0.0121976	0.0424186	-0.253193	-0.0749975	-0.0498072	0.299537	0.0622431	0.409615	0.201143	0.449206	0.547216	0.6995	1.38511	1.11054	-0.137542	-0.241848	-0.241767	0.152878	-0.149879	0.248737	-0.204087	0.195426	-0.0360614	0.411305	-0.433789	0.0491059	-0.515633	0.0314521
96	-0.108	-1.21515	-1.15988	-0.178856	0.0351635	-0.0142747	0.159294	-0.419464	-0.123053	-0.342175	-0.023463	-0.354566	0.154858	0.611702	0.248303	0.112585	0.385489	0.0977904	-0.00579207	0.0311581	-0.478576	-0.00547495	0.0788145	-0.283556	-0.105795	-0.0223973	0.411532	0.0446779	0.385716	0.232355	0.451002	0.598539	0.693494	1.38225	1.11375	-0.137538	-0.258019	-0.189537	0.143242	-0.109208	0.253198	-0.163686	0.238657	-0.0703887	0.376758	-0.467203	-0.00324822	-0.487656	0.0210859
97	-0.106	-1.17115	-1.08325	-0.170784	0.129318	-0.0312741	0.192852	-0.490578	-0.194165	-0.442013	-0.174882	-0.312068	0.283841	0.598851	0.257671	0.0617385	0.341446	0.0999608	0.0100533	0.0319456	-0.572413	-0.0136605	0.106371	-0.310081	-0.128607	-0.000315821	0.520051	0.0266449	0.370633	0.269298	0.467092	0.645105	0.682368	1.3654	1.09686	-0.125002	-0.245721	-0.127553	0.137442	-0.0715075	0.247371	-0.146232	0.259612	-0.0939899	0.331873	-0.494313	-0.0523269	-0.463475	-0.00412
98	-0.104	-1.11172	-0.997332	-0.177352	0.201955	-0.0578141	0.22549	-0.546342	-0.242488	-0.531712	-0.31058	-0.271673	0.415828	0.555816	0.284489	0.00871707	0.310989	0.0852639	0.00987546	0.020676	-0.644325	-0.0389072	0.122247	-0.333009	-0.142903	0.0117956	0.616068	0.00701156	0.367474	0.310649	0.496724	0.686909	0.668176	1.33526	1.0615	-0.100555	-0.205444	-0.0597146	0.135509	-0.0380775	0.231532	-0.15434	0.256378	-0.105778	0.279439	-0.512547	-0.0959641	-0.443722	-0.043199
99	-0.102	-1.04016	-0.905476	-0.20167	0.246306	-0.0957902	0.254265	-0.583108	-0.264128	-0.595373	-0.415263	-0.237085	0.541868	0.487332	0.326059	-0.0398365	0.298887	0.052697	-0.00815942	-0.00422281	-0.689039	-0.0822739	0.123819	-0.352486	-0.148654	0.00957128	0.691317	-0.0146049	0.377695	0.353849	0.537407	0.724038	0.652216	1.29377	1.01165	-0.0661858	-0.140468	0.00950068	0.137055	-0.00973001	0.206366	-0.187844	0.228644	-0.106056	0.223522	-0.519618	-0.133056	-0.427824	-0.0942508
100	-0.1	-0.961481	-0.81163	-0.245216	0.257889	-0.145857	0.276344	-0.597896	-0.257287	-0.617792	-0.476843	-0.211907	0.653353	0.40167	0.378528	-0.0761004	0.30756	0.00230262	-0.0449852	-0.0432746	-0.7029	-0.143339	0.109092	-0.368528	-0.146312	-0.0102243	0.739306	-0.037722	0.400943	0.395529	0.585197	0.756535	0.635045	1.24393	0.953235	-0.0249641	-0.056529	0.0755175	0.141287	0.0132917	0.172876	-0.243812	0.177704	-0.0964341	0.169003	-0.513835	-0.163417	-0.414076	-0.15461
101	-0.098	-0.881757	-0.720296	-0.307338	0.235262	-0.207162	0.289395	-0.588901	-0.222476	-0.587155	-0.488068	-0.199095	0.742806	0.309352	0.437012	-0.0922414	0.336705	-0.0645753	-0.100252	-0.0957081	-0.684448	-0.219987	0.0771277	-0.381055	-0.136751	-0.0490009	0.756213	-0.0611076	0.435139	0.432038	0.635264	0.784292	0.61677	1.18948	0.893325	0.0193992	0.0388022	0.134155	0.14709	0.0313123	0.132303	-0.316876	0.106327	-0.0795496	0.120977	-0.494338	-0.187502	-0.399902	-0.221074
102	-0.096	-0.807262	-0.636399	-0.38512	0.180368	-0.277327	0.291902	-0.555909	-0.162507	-0.497197	-0.447444	-0.200518	0.804594	0.221438	0.496055	-0.0817339	0.383404	-0.145181	-0.17208	-0.159387	-0.634777	-0.308446	0.0283669	-0.389968	-0.1212	-0.105952	0.741436	-0.0830615	0.476744	0.459982	0.682665	0.807019	0.597493	1.13444	0.839101	0.0630539	0.136951	0.182058	0.153169	0.0451231	0.0860398	-0.399879	0.0185246	-0.0585939	0.0840825	-0.461222	-0.206084	-0.382286	-0.290142
103	-0.094	-0.743734	-0.564971	-0.473639	0.0984248	-0.35268	0.283336	-0.500518	-0.0822407	-0.348431	-0.359303	-0.21669	0.835505	0.147763	0.550357	-0.0405712	0.44266	-0.235432	-0.257027	-0.230953	-0.557552	-0.403576	-0.0352309	-0.395237	-0.101187	-0.178023	0.697663	-0.101773	0.52116	0.476674	0.723173	0.824288	0.577763	1.08269	0.796747	0.102503	0.229291	0.216995	0.158223	0.0557777	0.0355727	-0.4848	-0.0807925	-0.0367096	0.0618969	-0.415541	-0.219931	-0.358301	-0.35823
104	-0.092	-0.69579	-0.51062	-0.566558	-0.00266341	-0.428666	0.264163	-0.426131	0.0118626	-0.148317	-0.233023	-0.246684	0.835136	0.0954386	0.595611	0.0318482	0.5082	-0.330209	-0.350285	-0.306176	-0.458715	-0.49938	-0.110271	-0.396997	-0.0784739	-0.260223	0.630403	-0.115665	0.563252	0.480449	0.754007	0.835605	0.558872	1.03749	0.770567	0.135007	0.308071	0.237988	0.161119	0.0643214	-0.0175662	-0.56382	-0.186231	-0.0163977	0.0565058	-0.359218	-0.229575	-0.325661	-0.42184
105	-0.09	-0.666539	-0.476844	-0.656931	-0.113222	-0.500357	0.235707	-0.337707	0.112357	0.0895734	-0.0815606	-0.28822	0.806033	0.0678152	0.629219	0.132311	0.573357	-0.423807	-0.446072	-0.380446	-0.345904	-0.589615	-0.19222	-0.395606	-0.0549925	-0.346191	0.547096	-0.123671	0.597956	0.470806	0.774312	0.840474	0.542889	1.00127	0.762476	0.158846	0.367193	0.245254	0.161038	0.0715146	-0.0718195	-0.630339	-0.292345	0.000905642	0.0683399	-0.294887	-0.235172	-0.28318	-0.477679
106	-0.088	-0.65736	-0.465285	-0.738091	-0.222925	-0.562994	0.199912	-0.241321	0.211513	0.347233	0.080407	-0.337905	0.753562	0.0640361	0.650735	0.253921	0.631879	-0.510493	-0.538174	-0.449325	-0.227682	-0.668448	-0.275863	-0.391665	-0.0327661	-0.428931	0.456044	-0.125397	0.62092	0.44841	0.785283	0.838394	0.532376	0.975412	0.77196	0.173389	0.402726	0.239985	0.157553	0.0776262	-0.125602	-0.67972	-0.394009	0.0149643	0.096268	-0.225705	-0.236459	-0.231034	-0.522738
107	-0.086	-0.667818	-0.475128	-0.804461	-0.321957	-0.61248	0.159057	-0.14361	0.302031	0.604413	0.238439	-0.391584	0.685475	0.0792681	0.661924	0.38675	0.678572	-0.585089	-0.620544	-0.50908	-0.1127	-0.731043	-0.355862	-0.386011	-0.013824	-0.501588	0.365395	-0.121179	0.629081	0.41497	0.789924	0.828811	0.529849	0.960268	0.796396	0.178994	0.413121	0.224019	0.150667	0.082351	-0.177278	-0.709641	-0.486701	0.026574	0.137885	-0.155172	-0.232796	-0.170808	-0.554372
108	-0.084	-0.695717	-0.502821	-0.852154	-0.402072	-0.645808	0.115476	-0.0511918	0.37769	0.840973	0.380057	-0.444767	0.611194	0.105601	0.666453	0.518904	0.709785	-0.643521	-0.687903	-0.557112	-0.00890058	-0.774046	-0.427335	-0.379676	-0.000105628	-0.558196	0.282394	-0.112045	0.621082	0.373056	0.7925	0.811054	0.537151	0.955185	0.831643	0.176752	0.399149	0.199477	0.140797	0.0848673	-0.225147	-0.720034	-0.566697	0.0371631	0.189909	-0.0869717	-0.223243	-0.105316	-0.570379
109	-0.082	-0.737313	-0.542272	-0.879276	-0.457427	-0.661366	0.0713224	0.0298778	0.433856	1.03901	0.496012	-0.493064	0.540871	0.133477	0.66925	0.637858	0.723746	-0.683242	-0.736257	-0.59223	0.0771285	-0.795892	-0.486361	-0.373842	0.00664292	-0.594303	0.212936	-0.0995907	0.597484	0.325891	0.797802	0.784326	0.554944	0.958634	0.872756	0.168172	0.363617	0.168428	0.128717	0.0840143	-0.267451	-0.712729	-0.631214	0.0482801	0.248602	-0.0248322	-0.206674	-0.0382612	-0.569105
110	-0.08	-0.787688	-0.585566	-0.885948	-0.485106	-0.659109	0.0283991	0.0945583	0.467807	1.18462	0.580991	-0.532602	0.484303	0.153378	0.675666	0.731935	0.720712	-0.703503	-0.763275	-0.614752	0.140627	-0.796941	-0.530381	-0.369777	0.00497473	-0.607441	0.161386	-0.0857705	0.560704	0.277129	0.810359	0.747788	0.582521	0.968351	0.914696	0.154835	0.310953	0.132635	0.115472	0.0785441	-0.302432	-0.690894	-0.67851	0.061089	0.310157	0.0276428	-0.181907	0.0262045	-0.549549
111	-0.078	-0.841284	-0.624119	-0.874067	-0.485265	-0.640566	-0.0119393	0.139203	0.478832	1.26923	0.633787	-0.560363	0.449815	0.157407	0.690529	0.791775	0.702907	-0.705417	-0.76851	-0.626411	0.178938	-0.779403	-0.55843	-0.368753	-0.00615729	-0.597386	0.130521	-0.0726328	0.514689	0.230589	0.833704	0.700785	0.617987	0.981488	0.952932	0.138083	0.246701	0.0934259	0.102258	0.0674009	-0.328434	-0.658395	-0.7079	0.0759814	0.370984	0.0672105	-0.147864	0.0839593	-0.511461
112	-0.076	-0.892534	-0.650087	-0.846926	-0.460909	-0.608685	-0.0488314	0.161846	0.468135	1.29051	0.657003	-0.57444	0.44325	0.140505	0.717214	0.811616	0.674215	-0.691833	-0.753422	-0.630091	0.191614	-0.747091	-0.571186	-0.371939	-0.02731	-0.566172	0.121517	-0.0620175	0.464372	0.189966	0.869784	0.643172	0.658754	0.99482	0.983839	0.118761	0.17698	0.0516711	0.0902593	0.0499829	-0.344047	-0.619125	-0.719658	0.0923835	0.427904	0.0913284	-0.103741	0.131375	-0.455414
113	-0.074	-0.936474	-0.657736	-0.808707	-0.41733	-0.567515	-0.0818889	0.16236	0.438544	1.25266	0.656335	-0.574165	0.467217	0.101145	0.756877	0.790132	0.639619	-0.666997	-0.721213	-0.629412	0.180326	-0.70499	-0.570815	-0.380266	-0.0584757	-0.517844	0.133958	-0.0552781	0.414994	0.158504	0.918619	0.575671	0.702147	1.00506	1.00486	0.097055	0.10792	0.00787306	0.0804686	0.0263442	-0.348278	-0.576407	-0.714813	0.108791	0.478246	0.0985799	-0.049221	0.165705	-0.38285
114	-0.072	-0.969173	-0.644478	-0.763944	-0.361277	-0.521765	-0.11111	0.142425	0.394078	1.16592	0.639473	-0.560088	0.520768	0.0415082	0.808035	0.730653	0.604466	-0.636029	-0.676452	-0.628236	0.148569	-0.658711	-0.560613	-0.39432	-0.0990358	-0.457946	0.165932	-0.0530931	0.371423	0.1387	0.978258	0.500139	0.745926	1.00927	1.01446	0.0724625	0.0451134	-0.0376833	0.0735148	-0.00270569	-0.340723	-0.532549	-0.694895	0.123013	0.519909	0.0891083	0.0153226	0.185332	-0.29608
115	-0.07	-0.987878	-0.611294	-0.717013	-0.299989	-0.476307	-0.136736	0.10525	0.33941	1.04514	0.614685	-0.533784	0.599556	-0.0328175	0.866651	0.640662	0.573678	-0.60429	-0.624543	-0.630148	0.101141	-0.613872	-0.544495	-0.414268	-0.147759	-0.392812	0.214267	-0.0554241	0.337567	0.132086	1.04508	0.419677	0.788581	1.00537	1.01196	0.0439175	-0.0068957	-0.0847562	0.0695405	-0.0356291	-0.321714	-0.488661	-0.66168	0.132568	0.551407	0.0649207	0.0886708	0.189855	-0.198227
116	-0.068	-0.990859	-0.562406	-0.671692	-0.240235	-0.435688	-0.159076	0.0550755	0.279285	0.907557	0.589342	-0.497509	0.696489	-0.113575	0.92678	0.530662	0.551044	-0.576725	-0.571097	-0.638031	0.0434489	-0.575509	-0.526401	-0.43989	-0.202866	-0.328746	0.274907	-0.0616365	0.315967	0.139126	1.11434	0.338532	0.829383	0.992526	0.997325	0.0100694	-0.0450166	-0.132996	0.0681506	-0.0703182	-0.292407	-0.444741	-0.617022	0.135136	0.57193	0.0299162	0.168704	0.180008	-0.0930888
117	-0.066	-0.977034	-0.504273	-0.630854	-0.187504	-0.40371	-0.178374	-0.00346979	0.217982	0.770119	0.568658	-0.453771	0.802758	-0.190957	0.981623	0.412644	0.538731	-0.557284	-0.521286	-0.653784	-0.0192381	-0.54758	-0.509749	-0.470676	-0.262169	-0.271245	0.343364	-0.0707369	0.307569	0.159247	1.18098	0.261799	0.868221	0.971366	0.971173	-0.0303258	-0.0678651	-0.181841	0.0684431	-0.104355	-0.254798	-0.399978	-0.562776	0.128994	0.581413	-0.0104471	0.252465	0.157451	0.015069
118	-0.064	-0.945568	-0.444145	-0.596313	-0.145446	-0.383126	-0.194753	-0.0660139	0.158876	0.647074	0.554924	-0.404903	0.90908	-0.254969	1.02474	0.298445	0.53707	-0.548528	-0.479298	-0.678213	-0.0824597	-0.532622	-0.497022	-0.505988	-0.323278	-0.224366	0.415152	-0.0816336	0.311675	0.190965	1.24036	0.19496	0.905326	0.944	0.934801	-0.0779638	-0.0758152	-0.23046	0.0691073	-0.13533	-0.211654	-0.353194	-0.500846	0.113362	0.580578	-0.0498322	0.336324	0.124509	0.121747
119	-0.062	-0.895595	-0.388559	-0.568794	-0.115612	-0.375455	-0.208251	-0.128951	0.104175	0.548129	0.547369	-0.352737	1.00696	-0.296836	1.05107	0.198271	0.54465	-0.551443	-0.44794	-0.711093	-0.143017	-0.5316	-0.489563	-0.545198	-0.383835	-0.19035	0.486148	-0.0933396	0.32605	0.232078	1.28901	0.143316	0.940937	0.913762	0.89036	-0.132574	-0.0708376	-0.277736	0.068571	-0.161155	-0.166364	-0.303304	-0.433314	0.0886388	0.570907	-0.0819389	0.416212	0.0839217	0.222437
120	-0.06	-0.826214	-0.342129	-0.548034	-0.097505	-0.380915	-0.218915	-0.189732	0.0548593	0.477509	0.542617	-0.29846	1.08978	-0.310171	1.05768	0.119569	0.558698	-0.56548	-0.428433	-0.751329	-0.199143	-0.543921	-0.487572	-0.587764	-0.441725	-0.169517	0.552837	-0.105075	0.347191	0.279856	1.32508	0.111345	0.975018	0.884807	0.840887	-0.192613	-0.0561514	-0.322274	0.0651769	-0.180327	-0.122728	-0.249702	-0.362595	0.0564962	0.554499	-0.10148	0.487928	0.0386609	0.312817
121	-0.058	-0.736784	-0.306879	-0.532956	-0.0889008	-0.398468	-0.226862	-0.246916	0.0108391	0.433918	0.535572	-0.242681	1.15355	-0.291731	1.04392	0.0663541	0.575662	-0.588753	-0.420412	-0.797154	-0.250371	-0.567611	-0.490253	-0.6332	-0.495203	-0.160434	0.612457	-0.116283	0.370784	0.331198	1.34845	0.102066	1.00708	0.861576	0.79013	-0.255145	-0.0357406	-0.362449	0.0573783	-0.192101	-0.0846817	-0.192513	-0.291554	0.0198346	0.533792	-0.10503	0.547521	-0.00817583	0.388906
122	-0.056	-0.62748	-0.282196	-0.521914	-0.0864019	-0.425972	-0.232267	-0.299999	-0.0287051	0.411305	0.520572	-0.185682	1.19725	-0.241725	1.01138	0.0390333	0.591902	-0.618363	-0.422108	-0.84632	-0.297163	-0.59959	-0.496055	-0.680952	-0.542914	-0.16031	0.663031	-0.1266	0.39232	0.382759	1.36058	0.116476	1.03611	0.848198	0.742135	-0.315978	-0.0137982	-0.396517	0.0439449	-0.196563	-0.0559854	-0.132695	-0.223525	-0.017399	0.511226	-0.0915782	0.591749	-0.053429	0.447223
123	-0.054	-0.499948	-0.265362	-0.513016	-0.0861313	-0.460422	-0.23528	-0.349086	-0.0648566	0.400351	0.492642	-0.127811	1.22258	-0.163746	0.963487	0.0347369	0.604333	-0.650783	-0.430674	-0.896256	-0.340362	-0.636049	-0.50295	-0.730219	-0.583804	-0.165563	0.703315	-0.135834	0.407792	0.43103	1.36402	0.153199	1.06066	0.847913	0.70071	-0.370054	0.00583705	-0.422792	0.0241653	-0.194632	-0.0398767	-0.0720138	-0.162185	-0.0505388	0.48889	-0.0626642	0.618563	-0.0939723	0.484964
124	-0.052	-0.357864	-0.252491	-0.504511	-0.0844527	-0.498292	-0.235939	-0.394467	-0.0984733	0.390484	0.448701	-0.0699035	1.2334	-0.0643926	0.905017	0.0480949	0.610925	-0.682267	-0.442644	-0.944207	-0.380601	-0.672873	-0.50874	-0.779775	-0.61699	-0.172481	0.732674	-0.143956	0.414294	0.472425	1.36184	0.208434	1.07903	0.862567	0.66892	-0.412058	0.0201879	-0.439884	-0.00197367	-0.187982	-0.0387313	-0.0129283	-0.111281	-0.0746725	0.468272	-0.0220576	0.627485	-0.126892	0.500214
125	-0.05	-0.207142	-0.239648	-0.495163	-0.0785869	-0.535927	-0.23414	-0.436204	-0.129797	0.372116	0.38848	-0.0135935	1.23459	0.0474204	0.841585	0.0723181	0.610928	-0.709262	-0.454427	-0.987377	-0.417802	-0.706088	-0.511351	-0.827856	-0.641649	-0.177869	0.750907	-0.1511	0.410396	0.503427	1.35693	0.276284	1.08961	0.892268	0.648766	-0.437149	0.0275204	-0.446968	-0.0336608	-0.178915	-0.0537631	0.0416185	-0.0742217	-0.0852424	0.450136	0.0249566	0.619789	-0.149753	0.49218
126	-0.048	-0.0556637	-0.223883	-0.484503	-0.0670136	-0.569906	-0.229712	-0.473815	-0.158266	0.33862	0.314882	0.0385845	1.23082	0.161505	0.779097	0.10037	0.604841	-0.728756	-0.462788	-1.02308	-0.450895	-0.732266	-0.509108	-0.872168	-0.656984	-0.179557	0.758064	-0.157509	0.396173	0.520851	1.35137	0.349426	1.09127	0.935245	0.641106	-0.441688	0.0275411	-0.444028	-0.0692231	-0.170159	-0.0848086	0.0884819	-0.0535874	-0.0787133	0.434606	0.0725225	0.598413	-0.160908	0.461398
127	-0.046	0.087441	-0.203947	-0.472869	-0.0495981	-0.597326	-0.222552	-0.506134	-0.18257	0.28757	0.233638	0.0833861	1.22544	0.26773	0.723192	0.12601	0.594119	-0.738541	-0.465232	-1.0489	-0.477858	-0.748818	-0.500945	-0.91001	-0.662287	-0.176666	0.754283	-0.163427	0.372965	0.522207	1.34602	0.420037	1.08364	0.987967	0.645805	-0.423832	0.0213683	-0.432022	-0.106208	-0.164612	-0.130234	0.124672	-0.0506543	-0.0531926	0.42143	0.115187	0.567604	-0.159763	0.409872
128	-0.044	0.212791	-0.180508	-0.461214	-0.0274442	-0.615956	-0.212781	-0.531374	-0.200924	0.221003	0.152293	0.117295	1.21965	0.357426	0.678695	0.144552	0.58076	-0.737364	-0.460242	-1.06285	-0.496038	-0.754166	-0.486527	-0.938515	-0.65707	-0.16958	0.739706	-0.168916	0.342952	0.506115	1.34024	0.480801	1.06719	1.04548	0.662018	-0.383894	0.0112722	-0.412916	-0.141599	-0.165017	-0.186992	0.147744	-0.0650189	-0.00885771	0.41036	0.148718	0.532338	-0.146932	0.341091
129	-0.042	0.311801	-0.155823	-0.450758	-0.00252851	-0.624296	-0.200849	-0.547383	-0.211459	0.144713	0.0787975	0.137109	1.21232	0.424535	0.649119	0.153233	0.566835	-0.724962	-0.447357	-1.06353	-0.502695	-0.747765	-0.466252	-0.954956	-0.641226	-0.159691	0.714523	-0.173701	0.308709	0.472641	1.33197	0.525798	1.04313	1.10194	0.688453	-0.324422	0.000220843	-0.38954	-0.172158	-0.173619	-0.250829	0.156169	-0.0944208	0.0519245	0.401515	0.170655	0.497611	-0.124221	0.259906
130	-0.04	0.377635	-0.132937	-0.442583	0.0227952	-0.62157	-0.187537	-0.552044	-0.212646	0.0667742	0.0200253	0.140552	1.20038	0.466224	0.636271	0.151193	0.554084	-0.701983	-0.427093	-1.05024	-0.495623	-0.730029	-0.441146	-0.957103	-0.615175	-0.148977	0.679169	-0.17709	0.272853	0.42345	1.31818	0.551107	1.01308	1.15118	0.723522	-0.249979	-0.00868664	-0.36529	-0.194844	-0.191833	-0.316631	0.149599	-0.134826	0.124833	0.395595	0.180524	0.467705	-0.0944448	0.172257
131	-0.038	0.406005	-0.114607	-0.437253	0.0463094	-0.607717	-0.173827	-0.543773	-0.203643	-0.00441721	-0.0194821	0.126798	1.17978	0.482847	0.640053	0.139073	0.543645	-0.669835	-0.400712	-1.02313	-0.47373	-0.702165	-0.412645	-0.943568	-0.57996	-0.13954	0.634637	-0.178067	0.237849	0.361738	1.29553	0.555033	0.978763	1.18747	0.765344	-0.166671	-0.0127881	-0.343697	-0.207247	-0.219971	-0.37889	0.128988	-0.180787	0.204133	0.393866	0.179705	0.445572	-0.0611078	0.0847525
132	-0.036	0.395791	-0.102227	-0.434538	0.066348	-0.583397	-0.160673	-0.522034	-0.184515	-0.0622203	-0.0383593	0.0968304	1.14665	0.477342	0.658478	0.118366	0.535982	-0.630447	-0.369909	-0.983171	-0.437494	-0.665959	-0.382312	-0.914103	-0.537257	-0.133163	0.582766	-0.175563	0.205988	0.291944	1.2612	0.537961	0.941693	1.20617	0.811669	-0.0814793	-0.0103237	-0.327949	-0.207966	-0.257095	-0.432219	0.0965527	-0.226024	0.283413	0.397926	0.170989	0.432471	-0.0279833	0.00414181
133	-0.034	0.349425	-0.095054	-0.43325	0.0820242	-0.549988	-0.148749	-0.487756	-0.15631	-0.103479	-0.0386928	0.0535421	1.09848	0.454253	0.688	0.0907005	0.531021	-0.586017	-0.336462	-0.932242	-0.389182	-0.623541	-0.351551	-0.869818	-0.489324	-0.130952	0.526404	-0.168845	0.179418	0.219295	1.21369	0.501908	0.903052	1.20447	0.859833	-0.00148889	-0.00072367	-0.320453	-0.196856	-0.300997	-0.471882	0.0555931	-0.26414	0.356363	0.40929	0.157892	0.427937	0.00134785	-0.0632933
134	-0.032	0.272937	-0.0899517	-0.431242	0.0932429	-0.50957	-0.138277	-0.443542	-0.12098	-0.129452	-0.0256416	0.00154471	1.03493	0.418594	0.724089	0.0572663	0.52844	-0.538763	-0.301941	-0.872989	-0.332797	-0.577155	-0.321398	-0.81325	-0.438864	-0.133102	0.469319	-0.157896	0.160141	0.149262	1.15342	0.449927	0.863697	1.18192	0.90682	0.0668984	0.0153138	-0.322502	-0.17512	-0.348355	-0.494266	0.0101917	-0.289354	0.417486	0.428886	0.143859	0.43008	0.0239338	-0.112351
135	-0.03	0.175592	-0.0817643	-0.425584	0.100545	-0.464856	-0.128991	-0.393565	-0.0811712	-0.145658	-0.00642351	-0.0533406	0.958196	0.374757	0.761977	0.0185447	0.528011	-0.490727	-0.267516	-0.808706	-0.273711	-0.528978	-0.292424	-0.748268	-0.388849	-0.138849	0.415846	-0.143688	0.149887	0.0869751	1.08293	0.385525	0.824281	1.14079	0.949476	0.118669	0.0359534	-0.334104	-0.145208	-0.395047	-0.497247	-0.0352052	-0.297177	0.462663	0.456584	0.13153	0.436131	0.0377844	-0.139458
136	-0.028	0.0691136	-0.0642391	-0.412903	0.104872	-0.419066	-0.12025	-0.343156	-0.0399339	-0.160621	0.0111481	-0.104833	0.872679	0.32569	0.797332	-0.0256092	0.529874	-0.443649	-0.233899	-0.74311	-0.218035	-0.481003	-0.264765	-0.679795	-0.342299	-0.146639	0.370341	-0.12823	0.149886	0.0366766	1.00679	0.312254	0.785374	1.08606	0.984864	0.150734	0.0585388	-0.353989	-0.110539	-0.436624	-0.480406	-0.0763074	-0.284935	0.489508	0.490882	0.122237	0.443098	0.0420385	-0.14306
137	-0.026	-0.0334395	-0.031308	-0.389827	0.107345	-0.37575	-0.111243	-0.298128	-0.000376408	-0.183789	0.0202525	-0.147057	0.784342	0.272503	0.826661	-0.0755756	0.534626	-0.398918	-0.20139	-0.680065	-0.171818	-0.434976	-0.238261	-0.613351	-0.302052	-0.154481	0.336581	-0.114401	0.160625	0.00126383	0.930953	0.23351	0.747544	1.0249	1.01066	0.162216	0.0800416	-0.379803	-0.0750838	-0.468877	-0.445077	-0.109546	-0.252088	0.497499	0.528887	0.115843	0.44838	0.0369443	-0.123791
138	-0.024	-0.118987	0.021577	-0.353485	0.109109	-0.338553	-0.101239	-0.263974	0.0346598	-0.22314	0.0164124	-0.175363	0.699705	0.21462	0.847364	-0.131401	0.543191	-0.35758	-0.169987	-0.623278	-0.140206	-0.392389	-0.212639	-0.554501	-0.270543	-0.160422	0.317237	-0.105605	0.181675	-0.0180123	0.861839	0.152541	0.711374	0.96576	1.02549	0.154448	0.0975628	-0.408453	-0.0428733	-0.488424	-0.394206	-0.132574	-0.200269	0.487851	0.566624	0.110965	0.450228	0.0236854	-0.0843498
139	-0.022	-0.175722	0.0963793	-0.301978	0.111236	-0.310924	-0.089814	-0.245075	0.0628577	-0.283036	-0.00167996	-0.186934	0.624831	0.150438	0.857488	-0.192233	0.556485	-0.32039	-0.139521	-0.575982	-0.126724	-0.354474	-0.187704	-0.508242	-0.249626	-0.16301	0.313523	-0.105297	0.211614	-0.0216538	0.805221	0.0725192	0.677429	0.917085	1.02907	0.130668	0.108786	-0.436569	-0.0175121	-0.493204	-0.332036	-0.144582	-0.133025	0.463186	0.599625	0.105511	0.447951	0.00411629	-0.029106
140	-0.02	-0.194185	0.191945	-0.234788	0.114654	-0.295765	-0.0770242	-0.244055	0.0825674	-0.362822	-0.0320025	-0.181082	0.564444	0.0783447	0.85539	-0.255943	0.574921	-0.287881	-0.109775	-0.540677	-0.132799	-0.322193	-0.163496	-0.478453	-0.240468	-0.161618	0.325023	-0.116479	0.248043	-0.0117971	0.765166	-0.00339305	0.646198	0.886055	1.02213	0.0954652	0.112291	-0.460984	-0.00178126	-0.482804	-0.263657	-0.146332	-0.0553056	0.427078	0.623658	0.0974044	0.441864	-0.019529	0.0365171
141	-0.018	-0.167979	0.304105	-0.153047	0.120054	-0.295047	-0.063518	-0.261391	0.0928133	-0.456472	-0.0696978	-0.159171	0.521332	-0.00221491	0.839499	-0.319065	0.597863	-0.260412	-0.0805722	-0.518904	-0.157595	-0.296182	-0.140387	-0.46743	-0.243519	-0.156541	0.349667	-0.141191	0.287631	0.00812675	0.743285	-0.0720903	0.618048	0.877489	1.00612	0.054076	0.107685	-0.479163	0.00261636	-0.458551	-0.194463	-0.13994	0.0271938	0.383605	0.635434	0.0853027	0.433039	-0.0449225	0.106756
142	-0.016	-0.0941279	0.426353	-0.0596227	0.127756	-0.309415	-0.0505657	-0.29532	0.0931818	-0.553361	-0.108105	-0.124205	0.49613	-0.0899533	0.808322	-0.377092	0.623159	-0.238183	-0.0518166	-0.51111	-0.198197	-0.276664	-0.119082	-0.47561	-0.258555	-0.148811	0.383846	-0.180054	0.326216	0.0339142	0.738474	-0.130672	0.593167	0.893197	0.98287	0.0116493	0.0955708	-0.489512	-0.00485243	-0.423372	-0.129608	-0.12849	0.108691	0.336975	0.633151	0.0691571	0.42297	-0.069908	0.176193
143	-0.014	0.0268477	0.550883	0.0410184	0.137558	-0.337863	-0.0399905	-0.342069	0.083637	-0.640014	-0.140138	-0.0801377	0.487462	-0.181446	0.760728	-0.425077	0.646886	-0.221204	-0.0234887	-0.516571	-0.250087	-0.263335	-0.100536	-0.501491	-0.284765	-0.139771	0.422673	-0.231946	0.358975	0.0612317	0.747174	-0.176671	0.571524	0.931855	0.954263	-0.027387	0.0773782	-0.491526	-0.0236052	-0.381457	-0.0735272	-0.115581	0.183849	0.29127	0.616795	0.0504459	0.413265	-0.0927334	0.24029
144	-0.012	0.191042	0.669755	0.143173	0.14866	-0.377582	-0.0339882	-0.396392	0.0643266	-0.702506	-0.159748	-0.0310378	0.492408	-0.271373	0.696426	-0.458432	0.663472	-0.209224	0.00440378	-0.533413	-0.307844	-0.255278	-0.0857822	-0.54179	-0.320857	-0.130514	0.460428	-0.293873	0.380701	0.0862955	0.764067	-0.208309	0.552786	0.989398	0.922123	-0.0597817	0.0551266	-0.48579	-0.0521108	-0.337761	-0.0295841	-0.104882	0.248136	0.250273	0.58814	0.0320317	0.405421	-0.112218	0.295712
145	-0.01	0.391414	0.775963	0.240461	0.159749	-0.424062	-0.0348444	-0.452332	0.0354388	-0.729061	-0.163216	0.019744	0.507156	-0.35317	0.616471	-0.473767	0.666235	-0.201663	0.0319055	-0.558747	-0.365947	-0.250941	-0.075701	-0.591828	-0.365158	-0.121344	0.491188	-0.361124	0.386211	0.106489	0.783004	-0.224734	0.53621	1.05983	0.888205	-0.0836989	0.0311304	-0.473832	-0.0881337	-0.297429	0.000121187	-0.0997098	0.29802	0.21732	0.55048	0.0176735	0.400703	-0.127813	0.340421
146	-0.008	0.618207	0.86427	0.326554	0.169312	-0.4715	-0.0445849	-0.504109	-0.00285519	-0.712358	-0.150015	0.0702282	0.527702	-0.419899	0.523643	-0.469632	0.648324	-0.197565	0.0591976	-0.588926	-0.419551	-0.248228	-0.0707724	-0.646116	-0.415715	-0.111429	0.509589	-0.427736	0.37089	0.120799	0.797956	-0.226206	0.520524	1.13627	0.854333	-0.0987386	0.00767829	-0.457875	-0.129028	-0.265192	0.0147801	-0.102648	0.331051	0.195154	0.508155	0.011312	0.400101	-0.139544	0.373564
147	-0.006	0.859592	0.931744	0.39601	0.176106	-0.513484	-0.0646141	-0.546993	-0.0503712	-0.65112	-0.12311	0.120142	0.550459	-0.465138	0.422543	-0.447023	0.603877	-0.195617	0.0866564	-0.619918	-0.465142	-0.244696	-0.0708782	-0.69905	-0.470389	-0.0987634	0.511627	-0.487228	0.33133	0.129977	0.803824	-0.21421	0.503857	1.21201	0.822555	-0.105765	-0.0132865	-0.440523	-0.17205	-0.244829	0.0147549	-0.115241	0.345879	0.185738	0.465955	0.0162927	0.404354	-0.147815	0.395234
148	-0.004	1.1026	0.978019	0.445132	0.179642	-0.543859	-0.0954109	-0.578017	-0.106816	-0.550705	-0.0886531	0.170859	0.572662	-0.483745	0.319331	-0.409537	0.529153	-0.19423	0.114857	-0.647765	-0.500964	-0.237825	-0.0752054	-0.745618	-0.52696	-0.0804536	0.495338	-0.533509	0.265979	0.136344	0.797021	-0.191463	0.4838	1.28139	0.795245	-0.106583	-0.0304339	-0.42441	-0.214662	-0.238742	0.00134741	-0.137789	0.342229	0.19005	0.428498	0.0346995	0.413969	-0.153138	0.406166
149	-0.002	1.33428	1.0053	0.472679	0.18047	-0.557609	-0.13634	-0.596402	-0.171658	-0.422567	-0.055122	0.224938	0.592555	-0.47242	0.221099	-0.363107	0.423402	-0.191694	0.144505	-0.669049	-0.527163	-0.225325	-0.0822905	-0.782004	-0.583228	-0.0532622	0.461185	-0.561798	0.175668	0.143288	0.775822	-0.161784	0.457623	1.34033	0.775036	-0.103529	-0.0431997	-0.411849	-0.254778	-0.247701	-0.0234934	-0.169293	0.32086	0.207906	0.399656	0.0669393	0.42921	-0.155834	0.407442
150	0	1.54303	1.01818	0.480259	0.180158	-0.551596	-0.185608	-0.603622	-0.243984	-0.282695	-0.0320086	0.285375	0.609332	-0.430077	0.134942	-0.315364	0.289299	-0.186386	0.176304	-0.681288	-0.545638	-0.205421	-0.0902026	-0.80599	-0.63711	-0.0142926	0.412038	-0.569387	0.0638996	0.154534	0.740458	-0.129804	0.422661	1.38642	0.764557	-0.0990203	-0.05177	-0.404522	-0.290915	-0.270792	-0.0574759	-0.207581	0.283478	0.237878	0.382093	0.111656	0.450036	-0.155784	0.400268
151	0.002	1.71972	1.02318	0.472252	0.180956	-0.525019	-0.240362	-0.603083	-0.32236	-0.149291	-0.0282607	0.354706	0.622909	-0.358053	0.0669163	-0.274712	0.132865	-0.176987	0.210778	-0.683204	-0.559602	-0.177081	-0.0968236	-0.817098	-0.686715	0.0383265	0.352699	-0.556096	-0.0631925	0.173342	0.693	-0.100528	0.376814	1.41866	0.765996	-0.0951351	-0.0568895	-0.403233	-0.322236	-0.305565	-0.0982401	-0.249605	0.232587	0.277375	0.376976	0.165975	0.475991	-0.152328	0.385804
152	0.004	1.85856	1.02812	0.455191	0.185278	-0.479525	-0.296908	-0.599497	-0.404726	-0.0401126	-0.050742	0.434185	0.6336	-0.260153	0.0211292	-0.249286	-0.0370782	-0.162684	0.248084	-0.674803	-0.572948	-0.140164	-0.100167	-0.816465	-0.730381	0.104897	0.289078	-0.524338	-0.19724	0.201789	0.637032	-0.078792	0.319066	1.43703	0.780587	-0.0932776	-0.0595488	-0.407783	-0.348491	-0.348373	-0.143573	-0.291862	0.171278	0.322916	0.3839	0.226004	0.506109	-0.144328	0.365075
153	0.006	1.95744	1.04123	0.436706	0.195169	-0.418965	-0.35104	-0.598063	-0.488364	0.0300487	-0.103029	0.523216	0.641784	-0.142512	-0.000816445	-0.245954	-0.209852	-0.143301	0.287873	-0.657277	-0.589535	-0.0954773	-0.0986713	-0.8065	-0.766702	0.183866	0.227217	-0.478784	-0.328392	0.240311	0.577185	-0.0687066	0.249899	1.44212	0.808172	-0.0939803	-0.0606564	-0.41698	-0.369888	-0.394822	-0.191554	-0.330845	0.102988	0.370571	0.401059	0.287453	0.538869	-0.13038	0.338923
154	0.008	2.01774	1.07007	0.424258	0.211943	-0.348855	-0.398451	-0.603602	-0.569999	0.0513097	-0.184811	0.619191	0.647667	-0.0132298	7.97143e-05	-0.269464	-0.374102	-0.119362	0.329235	-0.632747	-0.612531	-0.0447288	-0.0914251	-0.790395	-0.794553	0.271868	0.17241	-0.425689	-0.446363	0.287572	0.518584	-0.0731257	0.171511	1.43489	0.846989	-0.0968751	-0.0608064	-0.428802	-0.386966	-0.440302	-0.240618	-0.363435	0.0312517	0.416493	0.42564	0.346233	0.57223	-0.109131	0.307995
155	0.01	2.04373	1.12043	0.423956	0.236049	-0.275648	-0.435222	-0.619795	-0.646055	0.0197744	-0.292024	0.717748	0.651213	0.118217	0.0205296	-0.321825	-0.519085	-0.09205	0.370746	-0.603928	-0.643937	0.0096201	-0.0782983	-0.771588	-0.81314	0.364091	0.128617	-0.372003	-0.541681	0.340699	0.466266	-0.0932101	0.0878002	1.41658	0.893788	-0.100824	-0.0602138	-0.440706	-0.400468	-0.480506	-0.28957	-0.387186	-0.0405255	0.457432	0.454398	0.398947	0.603754	-0.0796051	0.272773
156	0.012	2.04169	1.19543	0.439698	0.267156	-0.205941	-0.458315	-0.648636	-0.713051	-0.0623136	-0.417636	0.81339	0.652266	0.241809	0.0555577	-0.401939	-0.635903	-0.0631039	0.410606	-0.573761	-0.684355	0.0645764	-0.0599741	-0.75328	-0.822095	0.454862	0.0982412	-0.324414	-0.606951	0.395796	0.424611	-0.128142	0.00412459	1.38877	0.94431	-0.104166	-0.0588149	-0.450021	-0.411252	-0.511888	-0.337535	-0.400536	-0.109303	0.491151	0.484255	0.443196	0.630791	-0.0414816	0.233628
157	0.014	2.01891	1.29489	0.472745	0.304338	-0.145734	-0.466023	-0.690145	-0.768061	-0.187184	-0.552841	0.900286	0.650795	0.347998	0.0992514	-0.505515	-0.718496	-0.0346558	0.446837	-0.545099	-0.732991	0.11688	-0.0378887	-0.738067	-0.821579	0.538329	0.0822127	-0.288465	-0.637933	0.448587	0.396817	-0.175062	-0.0731436	1.35326	0.994004	-0.105004	-0.0564649	-0.454363	-0.420207	-0.53202	-0.383896	-0.402947	-0.172653	0.516644	0.512808	0.477739	0.650733	0.00473273	0.19091
158	0.016	1.98292	1.41521	0.521701	0.346211	-0.0998256	-0.45827	-0.742359	-0.809105	-0.34265	-0.688334	0.973084	0.647146	0.428783	0.145559	-0.625267	-0.764235	-0.00905664	0.477485	-0.520476	-0.787855	0.163266	-0.0140978	-0.727721	-0.812372	0.609097	0.0801981	-0.267872	-0.634196	0.495052	0.384475	-0.229252	-0.137237	1.31205	1.0388	-0.101496	-0.053126	-0.452001	-0.428155	-0.539797	-0.428221	-0.395005	-0.229008	0.534125	0.538638	0.502498	0.661304	0.057639	0.145036
159	0.018	1.94071	1.5497	0.582803	0.390961	-0.0714297	-0.436725	-0.801562	-0.835397	-0.513479	-0.815376	1.02757	0.642123	0.478628	0.189089	-0.751429	-0.77401	0.0112956	0.500794	-0.501973	-0.846053	0.200694	0.00890651	-0.723131	-0.79591	0.662726	0.0907804	-0.264109	-0.599221	0.531965	0.387334	-0.284567	-0.181719	1.26711	1.07573	-0.0920957	-0.0489576	-0.442117	-0.435747	-0.535467	-0.470188	-0.378425	-0.27787	0.544801	0.561346	0.518464	0.660887	0.114988	0.0965661
160	0.02	1.89836	1.68952	0.650402	0.436246	-0.0620219	-0.404692	-0.862715	-0.847365	-0.68286	-0.926486	1.06111	0.63685	0.495025	0.225878	-0.872546	-0.751774	0.0241055	0.515302	-0.491182	-0.904142	0.226509	0.0283987	-0.724384	-0.774233	0.696063	0.111545	-0.276325	-0.539918	0.557253	0.403353	-0.334042	-0.201228	1.22028	1.10319	-0.075761	-0.0442776	-0.424907	-0.443345	-0.520503	-0.509543	-0.355915	-0.319878	0.550484	0.58134	0.527516	0.648848	0.173819	0.0462346
161	0.022	1.86076	1.82477	0.717561	0.479097	-0.0714177	-0.3668	-0.920043	-0.846475	-0.833873	-1.01573	1.07272	0.632431	0.478579	0.254058	-0.976506	-0.703634	0.0272988	0.519865	-0.489246	-0.958475	0.238544	0.0416185	-0.730957	-0.749859	0.707387	0.139127	-0.301582	-0.465635	0.570158	0.429055	-0.370639	-0.192155	1.17319	1.12091	-0.0521308	-0.039429	-0.40154	-0.450938	-0.49731	-0.546062	-0.330868	-0.356679	0.553147	0.599446	0.532183	0.625795	0.23069	-0.00504192
162	0.024	1.83162	1.94595	0.776723	0.515936	-0.098042	-0.328519	-0.96769	-0.834896	-0.950864	-1.07866	1.06299	0.629551	0.432651	0.27425	-1.05171	-0.636686	0.0191097	0.513612	-0.496955	-1.00554	0.235147	0.045952	-0.741972	-0.725583	0.696409	0.169336	-0.335374	-0.386812	0.571152	0.460134	-0.388065	-0.153166	1.12728	1.12956	-0.0216742	-0.0346333	-0.373985	-0.458106	-0.468842	-0.579532	-0.306876	-0.390554	0.554525	0.616469	0.535343	0.593692	0.282016	-0.0561823
163	0.026	1.81361	2.04518	0.8204	0.542805	-0.139318	-0.295539	-1.00039	-0.81509	-1.02067	-1.11202	1.03372	0.628196	0.362732	0.289467	-1.08827	-0.557811	-0.0018514	0.495898	-0.514858	-1.04222	0.215178	0.0391022	-0.756477	-0.704241	0.664126	0.197483	-0.372349	-0.31347	0.56163	0.492166	-0.38162	-0.0855092	1.08395	1.13038	0.0142147	-0.0299094	-0.344751	-0.46407	-0.438162	-0.609745	-0.287123	-0.423899	0.555811	0.632853	0.539879	0.555756	0.324496	-0.105977
164	0.028	1.80843	2.11716	0.841885	0.555825	-0.192093	-0.273072	-1.01405	-0.789386	-1.03371	-1.1135	0.987562	0.627591	0.275735	0.304392	-1.07912	-0.472685	-0.0365253	0.466279	-0.543342	-1.06608	0.178002	0.0192707	-0.773667	-0.688439	0.612613	0.218939	-0.407082	-0.253716	0.543445	0.52129	-0.34894	0.0069774	1.04468	1.12472	0.0532194	-0.0250977	-0.316571	-0.467839	-0.408026	-0.636517	-0.273778	-0.458648	0.557506	0.648555	0.548261	0.516122	0.355601	-0.153144
165	0.03	1.81696	2.15963	0.835916	0.551819	-0.25301	-0.265137	-1.00627	-0.759636	-0.98503	-1.08157	0.927721	0.626385	0.179363	0.324092	-1.02097	-0.385177	-0.0853006	0.424585	-0.582633	-1.07553	0.123537	-0.0146315	-0.793033	-0.680281	0.544773	0.229876	-0.434798	-0.212498	0.518445	0.544703	-0.29053	0.118216	1.01106	1.11387	0.0922434	-0.0199716	-0.292087	-0.468425	-0.380537	-0.659719	-0.267503	-0.495813	0.559423	0.663141	0.562122	0.479336	0.374045	-0.196403
166	0.032	1.83924	2.17337	0.799267	0.528956	-0.318776	-0.273927	-0.976653	-0.727008	-0.875195	-1.01575	0.857825	0.623017	0.0815901	0.352467	-0.914899	-0.297208	-0.14787	0.371064	-0.632702	-1.07001	0.0523675	-0.0627499	-0.814378	-0.681123	0.464111	0.227995	-0.451919	-0.190833	0.488133	0.560923	-0.209942	0.240612	0.984616	1.09901	0.127708	-0.0143772	-0.273552	-0.465081	-0.356935	-0.679315	-0.267234	-0.535237	0.560837	0.676045	0.581892	0.449778	0.380093	-0.234554
167	0.034	1.87446	2.1617	0.731197	0.487259	-0.386303	-0.299376	-0.926955	-0.691956	-0.710968	-0.917009	0.781876	0.616162	-0.00978997	0.3909	-0.766643	-0.20905	-0.223065	0.306582	-0.693081	-1.05009	-0.0340795	-0.124068	-0.837743	-0.691391	0.374571	0.213076	-0.456408	-0.185721	0.45357	0.569808	-0.113505	0.366041	0.966433	1.08118	0.155978	-0.0083336	-0.262589	-0.457499	-0.337553	-0.695387	-0.270297	-0.575592	0.560758	0.686885	0.60662	0.431126	0.375633	-0.266529
168	0.036	1.92096	2.12978	0.633728	0.42883	-0.452733	-0.339033	-0.860997	-0.654391	-0.505428	-0.788445	0.704206	0.605166	-0.0876312	0.437546	-0.58625	-0.119958	-0.308698	0.232817	-0.76265	-1.01755	-0.133347	-0.196266	-0.863245	-0.710493	0.280426	0.187164	-0.447876	-0.190821	0.415503	0.572372	-0.00958949	0.486897	0.956755	1.0613	0.173858	-0.00204608	-0.260042	-0.445923	-0.321942	-0.708138	-0.272905	-0.614638	0.558254	0.695717	0.634058	0.425939	0.363909	-0.291442
169	0.038	1.97618	2.0837	0.511694	0.357744	-0.51539	-0.388308	-0.78436	-0.614007	-0.277288	-0.635761	0.629332	0.590348	-0.145975	0.487484	-0.387264	-0.0289988	-0.401483	0.152381	-0.83943	-0.975241	-0.241794	-0.275715	-0.890874	-0.736864	0.18621	0.154328	-0.427483	-0.197783	0.374681	0.570476	0.0925055	0.596955	0.954682	1.04021	0.179066	0.00417908	-0.265925	-0.431148	-0.309142	-0.717871	-0.270915	-0.64964	0.552751	0.703192	0.661022	0.435392	0.348966	-0.308627
170	0.04	2.03672	2.0296	0.372543	0.279648	-0.571721	-0.441072	-0.703854	-0.570681	-0.0492493	-0.467474	0.561661	0.573118	-0.180637	0.53364	-0.185381	0.0641152	-0.49706	0.0688378	-0.920487	-0.926986	-0.354554	-0.357664	-0.920321	-0.768128	0.0966442	0.120042	-0.397673	-0.197986	0.332198	0.566444	0.183864	0.691856	0.958122	1.01862	0.170602	0.0100953	-0.279482	-0.414412	-0.298042	-0.72494	-0.260689	-0.677876	0.544217	0.710542	0.683965	0.459197	0.334897	-0.317686
171	0.042	2.09843	1.97293	0.225844	0.201179	-0.619268	-0.490525	-0.626816	-0.524856	0.154496	-0.294614	0.505102	0.555862	-0.18975	0.568198	0.00322878	0.158369	-0.590185	-0.0134263	-1.00197	-0.877218	-0.465663	-0.436612	-0.950852	-0.801377	0.0165102	0.090311	-0.361798	-0.184294	0.289775	0.562656	0.257199	0.769133	0.963978	0.997075	0.148928	0.0156996	-0.299344	-0.397211	-0.287734	-0.729696	-0.239835	-0.697081	0.533191	0.719424	0.699605	0.495682	0.325079	-0.318538
172	0.044	2.15672	1.91791	0.082561	0.129276	-0.655723	-0.530194	-0.560336	-0.477797	0.311336	-0.129882	0.462659	0.541606	-0.1741	0.584087	0.163699	0.251098	-0.675102	-0.0894884	-1.07936	-0.830588	-0.568394	-0.506853	-0.981301	-0.833519	-0.0495436	0.0707193	-0.32367	-0.152506	0.249845	0.561185	0.307776	0.827866	0.968547	0.975923	0.115947	0.021377	-0.323749	-0.38107	-0.277799	-0.732409	-0.207665	-0.705759	0.520653	0.731596	0.705472	0.542014	0.321539	-0.311451
173	0.046	2.20684	1.86739	-0.0458669	0.0704227	-0.679068	-0.554893	-0.510481	-0.431668	0.403431	0.0137024	0.436149	0.533529	-0.13712	0.576201	0.28411	0.338043	-0.746075	-0.154327	-1.14787	-0.791502	-0.655802	-0.563135	-1.01016	-0.861665	-0.0972856	0.0655416	-0.287068	-0.102219	0.215426	0.563474	0.333845	0.868104	0.968031	0.955297	0.0747695	0.0279456	-0.350799	-0.367322	-0.268461	-0.733197	-0.165305	-0.703297	0.507802	0.748513	0.700281	0.59453	0.324599	-0.297019
174	0.048	2.24431	1.82297	-0.148551	0.0298479	-0.687785	-0.56149	-0.481615	-0.389394	0.420514	0.124444	0.426053	0.534386	-0.0844778	0.542116	0.35677	0.413788	-0.79804	-0.203369	-1.20306	-0.763644	-0.721429	-0.601332	-1.03576	-0.883497	-0.123267	0.0770382	-0.255249	-0.0369752	0.189751	0.570099	0.336537	0.890309	0.959085	0.935061	0.0293211	0.0365733	-0.378708	-0.356928	-0.260595	-0.731959	-0.115448	-0.689886	0.495806	0.770892	0.684067	0.649121	0.332844	-0.276087
175	0.05	2.2653	1.78552	-0.216181	0.0107753	-0.681097	-0.549342	-0.47591	-0.354321	0.361771	0.193624	0.431552	0.545969	-0.0232869	0.482271	0.378984	0.472517	-0.827267	-0.233071	-1.24136	-0.749552	-0.760066	-0.61903	-1.05653	-0.89754	-0.125241	0.105018	-0.230525	0.0363217	0.175747	0.580671	0.319288	0.894987	0.939313	0.914766	-0.0161462	0.0485767	-0.406031	-0.350362	-0.255588	-0.728331	-0.0618348	-0.666286	0.485607	0.798349	0.658099	0.701654	0.343431	-0.24962
176	0.052	2.26694	1.75567	-0.241965	0.0138691	-0.659195	-0.520336	-0.49311	-0.329746	0.23628	0.216772	0.450684	0.568708	0.0389075	0.399763	0.353188	0.508915	-0.831895	-0.24142	-1.26062	-0.750311	-0.768452	-0.615883	-1.07118	-0.903319	-0.102573	0.146761	-0.214003	0.108595	0.175458	0.593906	0.286984	0.882602	0.907625	0.893624	-0.0575667	0.0651572	-0.43182	-0.347588	-0.25507	-0.721692	-0.00856765	-0.633528	0.477831	0.829196	0.624609	0.748349	0.352664	-0.218564
177	0.054	2.24763	1.73432	-0.222388	0.0370525	-0.623393	-0.478533	-0.530622	-0.318418	0.0617944	0.194241	0.480626	0.601481	0.0951941	0.299942	0.28646	0.519019	-0.812229	-0.228237	-1.26043	-0.76543	-0.745781	-0.593662	-1.07893	-0.90135	-0.0565369	0.197349	-0.205543	0.170125	0.189556	0.607879	0.245069	0.853751	0.864404	0.87056	-0.0915232	0.0871551	-0.455716	-0.348117	-0.260589	-0.711222	0.0405976	-0.592611	0.472779	0.860483	0.586387	0.786099	0.356719	-0.183716
178	0.056	2.20718	1.72277	-0.157725	0.075808	-0.576163	-0.429517	-0.583896	-0.322109	-0.137997	0.130984	0.518063	0.641672	0.140232	0.189989	0.189482	0.500855	-0.770726	-0.195243	-1.24215	-0.792926	-0.693923	-0.55598	-1.07962	-0.892989	0.00959029	0.250387	-0.203945	0.212087	0.217063	0.620435	0.198821	0.809494	0.811467	0.844394	-0.115605	0.114883	-0.477951	-0.351109	-0.273284	-0.696034	0.0828275	-0.5443	0.470472	0.88833	0.546312	0.812715	0.352374	-0.145654
179	0.058	2.14699	1.7225	-0.0522411	0.123944	-0.521019	-0.379601	-0.647056	-0.341352	-0.337157	0.0356204	0.559627	0.685459	0.170921	0.078509	0.075115	0.454747	-0.711694	-0.145849	-1.20874	-0.829595	-0.617317	-0.507751	-1.0737	-0.88019	0.0907049	0.298963	-0.207305	0.227784	0.255394	0.62965	0.152917	0.751716	0.751847	0.814147	-0.128633	0.148056	-0.499267	-0.355516	-0.29363	-0.675339	0.116546	-0.48904	0.470692	0.908521	0.506919	0.82709	0.337603	-0.104697
180	0.06	2.07007	1.73475	0.0859748	0.17467	-0.462251	-0.335039	-0.713646	-0.375352	-0.511374	-0.0808994	0.602337	0.728275	0.186685	-0.0249719	-0.0432288	0.383292	-0.640757	-0.0847487	-1.16435	-0.871425	-0.522556	-0.454511	-1.06221	-0.865225	0.180333	0.336638	-0.213447	0.213386	0.300722	0.634248	0.11125	0.683366	0.689455	0.77941	-0.130741	0.185799	-0.520767	-0.360234	-0.321296	-0.648636	0.141487	-0.426981	0.473008	0.917293	0.470067	0.829312	0.31192	-0.0609234
181	0.062	1.98097	1.75989	0.245572	0.221746	-0.404529	-0.301344	-0.777391	-0.422068	-0.641234	-0.206717	0.643991	0.765382	0.189335	-0.110695	-0.153189	0.291063	-0.564238	-0.0173824	-1.1139	-0.914068	-0.417733	-0.401729	-1.04662	-0.850402	0.271313	0.35828	-0.220325	0.168178	0.348625	0.633858	0.0768976	0.608464	0.628637	0.740689	-0.123316	0.226683	-0.543713	-0.364263	-0.355128	-0.615867	0.158499	-0.358095	0.476794	0.912182	0.436766	0.820713	0.276445	-0.0142178
182	0.064	1.88565	1.79701	0.41291	0.260441	-0.352451	-0.282767	-0.832856	-0.478417	-0.714403	-0.330346	0.683404	0.792511	0.182529	-0.169589	-0.244832	0.184133	-0.488513	0.050633	-1.06247	-0.953295	-0.311631	-0.354225	-1.0287	-0.837822	0.356603	0.360605	-0.226341	0.0944011	0.394845	0.629038	0.0521255	0.531825	0.573684	0.699635	-0.108808	0.268771	-0.569295	-0.366851	-0.39326	-0.577545	0.169195	-0.282358	0.481255	0.892723	0.407212	0.803829	0.233708	0.0356253
183	0.066	1.79111	1.84378	0.573373	0.288113	-0.310089	-0.281964	-0.87593	-0.540565	-0.726454	-0.441649	0.720425	0.80648	0.170961	-0.19433	-0.311611	0.0695302	-0.41947	0.114034	-1.01491	-0.985402	-0.212874	-0.315761	-1.01034	-0.829193	0.430062	0.342439	-0.230554	-0.00317166	0.436003	0.621066	0.0383372	0.458566	0.528315	0.659075	-0.0903989	0.309667	-0.598401	-0.367619	-0.433333	-0.534815	0.175531	-0.199982	0.485462	0.860849	0.381034	0.782242	0.187253	0.0887407
184	0.068	1.70493	1.89658	0.712868	0.304305	-0.280635	-0.299836	-0.904106	-0.604244	-0.680397	-0.532449	0.755705	0.805704	0.159424	-0.180363	-0.350782	-0.0452721	-0.362077	0.168332	-0.975426	-1.00749	-0.129141	-0.288841	-0.993373	-0.825699	0.48708	0.304719	-0.232754	-0.117808	0.470047	0.611535	0.0359733	0.393494	0.495258	0.62278	-0.071563	0.346597	-0.631414	-0.366644	-0.472791	-0.489477	0.179377	-0.111704	0.488441	0.820855	0.357712	0.760285	0.141147	0.144982
185	0.07	1.63462	1.95094	0.819307	0.310359	-0.266155	-0.335551	-0.916501	-0.665053	-0.585084	-0.596715	0.79024	0.790462	0.151858	-0.126692	-0.363245	-0.152764	-0.320116	0.210094	-0.947307	-1.01763	-0.066524	-0.274709	-0.97944	-0.827933	0.52496	0.250297	-0.233424	-0.241473	0.496352	0.601858	0.0444182	0.340545	0.47597	0.594942	-0.0555696	0.376584	-0.668075	-0.364466	-0.509215	-0.443946	0.182124	-0.0190916	0.489323	0.778917	0.337092	0.742592	0.0994487	0.203695
186	0.072	1.58681	2.00207	0.883831	0.308688	-0.267496	-0.386733	-0.913673	-0.718733	-0.452917	-0.630431	0.824845	0.762852	0.150548	-0.0362841	-0.352839	-0.245735	-0.29604	0.237057	-0.932816	-1.01482	-0.0291061	-0.273486	-0.969855	-0.835882	0.543001	0.18357	-0.233586	-0.365513	0.515459	0.592831	0.0620223	0.30236	0.470571	0.57944	-0.0449892	0.396743	-0.707432	-0.362028	-0.540663	-0.401147	0.184354	0.0752094	0.48756	0.742245	0.319824	0.733532	0.0657021	0.263549
187	0.074	1.56646	2.04531	0.901644	0.301911	-0.28431	-0.449783	-0.897255	-0.761413	-0.297384	-0.631299	0.859711	0.726427	0.155638	0.0840391	-0.325295	-0.317627	-0.29095	0.248136	-0.933117	-0.998959	-0.0187453	-0.284392	-0.965505	-0.848976	0.542322	0.10993	-0.234553	-0.48136	0.528601	0.584387	0.0863106	0.2801	0.477954	0.579013	-0.0412959	0.404706	-0.747889	-0.360538	-0.565951	-0.364318	0.185647	0.167375	0.483158	0.718008	0.307615	0.736582	0.0425197	0.322478
188	0.076	1.57616	2.07647	0.872346	0.292123	-0.315165	-0.520274	-0.869555	-0.789869	-0.131028	-0.598546	0.894196	0.685569	0.165104	0.224238	-0.287109	-0.362998	-0.304607	0.243374	-0.948275	-0.970667	-0.0350646	-0.305968	-0.966778	-0.866178	0.525498	0.0351217	-0.237613	-0.581186	0.537189	0.57565	0.114358	0.27349	0.496008	0.594522	-0.0446443	0.399096	-0.787362	-0.361295	-0.584825	-0.336736	0.184595	0.252545	0.476881	0.712208	0.303181	0.753755	0.0312994	0.377783
189	0.078	1.61565	2.09208	0.79981	0.280488	-0.357713	-0.593358	-0.833214	-0.801789	0.035696	-0.532994	0.926906	0.644781	0.17529	0.372181	-0.244622	-0.378088	-0.335491	0.223891	-0.977299	-0.931233	-0.0756044	-0.336237	-0.973569	-0.886111	0.496107	-0.0353924	-0.24373	-0.65847	0.54242	0.565289	0.143232	0.281092	0.521898	0.624492	-0.0538768	0.379942	-0.823534	-0.365492	-0.597983	-0.321368	0.179059	0.325253	0.470322	0.728678	0.309878	0.785215	0.0321284	0.426415
190	0.08	1.68169	2.08962	0.69163	0.267249	-0.408914	-0.664133	-0.791016	-0.796037	0.194533	-0.437397	0.955997	0.608044	0.181906	0.515108	-0.203479	-0.361372	-0.380862	0.191844	-1.01821	-0.882606	-0.136111	-0.372795	-0.985346	-0.907216	0.458268	-0.096928	-0.253324	-0.708421	0.545083	0.552088	0.170366	0.300751	0.552367	0.665092	-0.0667702	0.348863	-0.854146	-0.374056	-0.606955	-0.320507	0.166646	0.380098	0.465802	0.768388	0.331082	0.829208	0.043887	0.465379
191	0.082	1.76819	2.06776	0.558251	0.252087	-0.46529	-0.727955	-0.745849	-0.772862	0.338762	-0.316901	0.979598	0.578377	0.181229	0.641177	-0.168467	-0.313931	-0.436891	0.150372	-1.06819	-0.827441	-0.210944	-0.412869	-1.00129	-0.927928	0.416229	-0.145838	-0.266197	-0.728216	0.545566	0.535543	0.193795	0.330122	0.58404	0.710607	-0.0804728	0.308954	-0.877326	-0.387536	-0.613849	-0.335429	0.145304	0.412559	0.466076	0.829162	0.36942	0.88239	0.064534	0.492219
192	0.084	1.8669	2.02663	0.411871	0.234712	-0.523229	-0.7807	-0.700741	-0.734003	0.462232	-0.179314	0.996203	0.557672	0.171185	0.740825	-0.143576	-0.239502	-0.498874	0.103449	-1.12377	-0.769138	-0.293575	-0.453372	-1.02046	-0.946858	0.374011	-0.179526	-0.281644	-0.717059	0.544002	0.516289	0.212216	0.367144	0.61375	0.754355	-0.0920367	0.264348	-0.891857	-0.406055	-0.621017	-0.366149	0.113887	0.419782	0.473891	0.905874	0.42604	0.940491	0.0915066	0.505475
193	0.086	1.96826	1.96807	0.26525	0.215456	-0.579295	-0.818973	-0.65889	-0.682621	0.558639	-0.0349428	1.00495	0.546759	0.151991	0.807667	-0.132106	-0.144165	-0.561546	0.0556312	-1.18112	-0.711781	-0.37715	-0.491006	-1.04203	-0.96294	0.335128	-0.196285	-0.298709	-0.67607	0.540449	0.496193	0.224903	0.410291	0.638843	0.789799	-0.0989316	0.21956	-0.897377	-0.429312	-0.630707	-0.411314	0.0725262	0.401163	0.49151	0.991075	0.500117	0.999187	0.122143	0.505015
194	0.088	2.06248	1.89568	0.130538	0.195715	-0.630502	-0.840279	-0.623582	-0.623049	0.621397	0.10417	1.00572	0.545637	0.126197	0.838762	-0.13665	-0.0357132	-0.6195	0.0116878	-1.23639	-0.659918	-0.455062	-0.522416	-1.06535	-0.975523	0.302368	-0.195074	-0.316477	-0.608034	0.535016	0.478076	0.231546	0.458529	0.657408	0.811631	-0.0994495	0.178769	-0.894461	-0.456616	-0.644746	-0.468259	0.0227312	0.358586	0.520274	1.07598	0.588714	1.05493	0.154038	0.492157
195	0.09	2.14058	1.81455	0.0182597	0.17808	-0.674498	-0.843148	-0.597955	-0.560367	0.644261	0.225556	0.999116	0.553754	0.0981564	0.834266	-0.158891	0.0771867	-0.667651	-0.0238506	-1.28597	-0.618166	-0.521478	-0.544428	-1.08998	-0.984383	0.277653	-0.175374	-0.334281	-0.517084	0.527906	0.465156	0.232057	0.510954	0.668382	0.81659	-0.092953	0.14523	-0.884576	-0.486929	-0.664283	-0.533237	-0.0327896	0.296252	0.560325	1.15168	0.687052	1.1055	0.185289	0.469548
196	0.092	2.19529	1.73082	-0.0634529	0.166114	-0.709637	-0.827245	-0.584625	-0.499873	0.622537	0.317954	0.986294	0.57024	0.073024	0.796647	-0.199208	0.185896	-0.701718	-0.0471695	-1.32681	-0.590697	-0.571788	-0.554335	-1.11565	-0.989672	0.261979	-0.137215	-0.351737	-0.408402	0.519389	0.460332	0.226462	0.566262	0.671519	0.803916	-0.0799647	0.120921	-0.869922	-0.51892	-0.689637	-0.601788	-0.0905278	0.220125	0.61049	1.21038	0.789143	1.15015	0.2146	0.440815
197	0.094	2.22168	1.65092	-0.109338	0.163817	-0.73494	-0.793459	-0.585271	-0.446564	0.554486	0.372877	0.968794	0.59402	0.0555596	0.729839	-0.256221	0.282643	-0.718661	-0.0555996	-1.35665	-0.580709	-0.60293	-0.550231	-1.14212	-0.991849	0.255436	-0.0813726	-0.368623	-0.288006	0.509771	0.465519	0.214937	0.622241	0.667308	0.775397	-0.0621165	0.106472	-0.85319	-0.551041	-0.72024	-0.669218	-0.146687	0.137098	0.668349	1.24659	0.888644	1.18939	0.241289	0.410041
198	0.096	2.21744	1.58093	-0.117181	0.174893	-0.749996	-0.743963	-0.600294	-0.404683	0.44241	0.385766	0.948355	0.623838	0.0490436	0.638668	-0.326453	0.361188	-0.717002	-0.0479237	-1.37413	-0.589996	-0.613563	-0.53131	-1.16895	-0.991606	0.257313	-0.00968713	-0.384672	-0.162618	0.499446	0.481214	0.197996	0.675533	0.656937	0.73503	-0.0419811	0.101339	-0.837262	-0.581637	-0.754699	-0.731096	-0.19772	0.0540134	0.730463	1.25794	0.979721	1.2245	0.265187	0.381198
199	0.098	2.18299	1.52597	-0.087706	0.20198	-0.754852	-0.682204	-0.628696	-0.377436	0.292971	0.356471	0.926787	0.658242	0.0546157	0.528717	-0.404321	0.417254	-0.696989	-0.0245057	-1.37893	-0.61874	-0.604081	-0.498095	-1.19552	-0.989842	0.266285	0.0746692	-0.399403	-0.0395827	0.489005	0.506395	0.176766	0.721792	0.642301	0.688342	-0.022799	0.104148	-0.824903	-0.609081	-0.79096	-0.783715	-0.240813	-0.0232567	0.79273	1.24559	1.05771	1.25701	0.286498	0.357625
200	0.1	2.12127	1.48987	-0.0242086	0.245985	-0.749951	-0.612811	-0.66821	-0.366857	0.116624	0.289018	0.90589	0.695615	0.071204	0.406548	-0.482554	0.448704	-0.660585	0.0127766	-1.37175	-0.665548	-0.576466	-0.452528	-1.22098	-0.987655	0.280654	0.1671	-0.412064	0.0732931	0.479382	0.538784	0.153218	0.756242	0.626006	0.641509	-0.00811594	0.113107	-0.818476	-0.631904	-0.826547	-0.824424	-0.274239	-0.0905323	0.850809	1.21412	1.11945	1.28826	0.305631	0.341662
201	0.102	2.03741	1.47481	0.0680414	0.305647	-0.736114	-0.541354	-0.715661	-0.373812	-0.073663	0.190816	0.887421	0.734271	0.0960232	0.279989	-0.552992	0.455505	-0.611263	0.0607697	-1.35429	-0.72771	-0.534008	-0.397893	-1.24441	-0.986354	0.298617	0.261771	-0.421692	0.16808	0.471933	0.575343	0.130267	0.77451	0.611228	0.600426	-0.00135624	0.126394	-0.819712	-0.648897	-0.85884	-0.851772	-0.297515	-0.14569	0.900538	1.17078	1.16317	1.31907	0.323033	0.334502
202	0.104	1.93819	1.48112	0.182522	0.377437	-0.714567	-0.473946	-0.767442	-0.398061	-0.264043	0.07152	0.873035	0.772596	0.125447	0.15815	-0.607632	0.439504	-0.553651	0.115408	-1.32909	-0.8016	-0.480935	-0.338556	-1.26502	-0.987424	0.318505	0.352089	-0.427257	0.237322	0.468374	0.612839	0.111624	0.77354	0.601342	0.569927	-0.00537314	0.142441	-0.829551	-0.659181	-0.885353	-0.865469	-0.311297	-0.188617	0.9383	1.12438	1.18825	1.34956	0.339055	0.336256
203	0.106	1.83139	1.50713	0.312154	0.455842	-0.686968	-0.416682	-0.819998	-0.43836	-0.441388	-0.0582157	0.864212	0.809159	0.155968	0.0509902	-0.6397	0.404113	-0.493044	0.172148	-1.29937	-0.88311	-0.422017	-0.27954	-1.28233	-0.992421	0.338935	0.431408	-0.427833	0.274836	0.470572	0.648344	0.101401	0.752375	0.599315	0.553276	-0.0220391	0.160081	-0.848064	-0.662236	-0.903978	-0.866188	-0.317049	-0.220784	0.961286	1.08396	1.19484	1.37908	0.353845	0.346179
204	0.108	1.72501	1.54904	0.449794	0.534043	-0.655406	-0.374967	-0.870201	-0.492563	-0.594578	-0.187907	0.862155	0.842759	0.184992	-0.0316131	-0.644545	0.3539	-0.434849	0.226425	-1.26868	-0.968039	-0.362167	-0.225959	-1.2963	-1.00278	0.358853	0.493869	-0.422752	0.276565	0.480238	0.679561	0.103476	0.712628	0.606993	0.551994	-0.0519472	0.178547	-0.874464	-0.657931	-0.913181	-0.855282	-0.316552	-0.244582	0.967684	1.05742	1.18366	1.40632	0.367273	0.363006
205	0.11	1.62652	1.60124	0.588396	0.604855	-0.62233	-0.352853	-0.915557	-0.557738	-0.715308	-0.30822	0.867681	0.872441	0.211278	-0.0811243	-0.6202	0.29412	-0.384027	0.274068	-1.24056	-1.05239	-0.306108	-0.182409	-1.30735	-1.01958	0.377481	0.535211	-0.411688	0.241266	0.4986	0.705005	0.120797	0.658485	0.62448	0.565978	-0.0942845	0.19736	-0.907218	-0.646536	-0.912125	-0.834485	-0.311393	-0.262586	0.956789	1.05046	1.15587	1.42953	0.378905	0.385282
206	0.112	1.5422	1.6568	0.720877	0.661768	-0.590414	-0.352524	-0.954228	-0.630336	-0.798365	-0.411706	0.881144	0.897488	0.234982	-0.0917126	-0.567488	0.230174	-0.344609	0.311652	-1.21819	-1.13254	-0.258088	-0.152403	-1.31619	-1.04328	0.394232	0.553389	-0.394687	0.170845	0.526153	0.72405	0.154779	0.596234	0.649869	0.593814	-0.146914	0.216157	-0.944238	-0.628748	-0.900711	-0.805654	-0.302566	-0.276919	0.929031	1.06587	1.11315	1.44689	0.388033	0.411645
207	0.114	1.47666	1.70841	0.839862	0.699865	-0.562348	-0.374022	-0.984924	-0.706397	-0.841484	-0.493261	0.902392	0.917445	0.257342	-0.0614222	-0.489728	0.167031	-0.319348	0.336732	-1.20398	-1.20534	-0.221669	-0.137965	-1.32366	-1.0736	0.408614	0.548878	-0.372146	0.0702676	0.562544	0.736916	0.204976	0.533358	0.679424	0.633133	-0.206662	0.234481	-0.983128	-0.605686	-0.879528	-0.770584	-0.290224	-0.288803	0.885919	1.10333	1.05777	1.45687	0.393791	0.441018
208	0.116	1.43263	1.7494	0.937586	0.716472	-0.540596	-0.415273	-1.00674	-0.781804	-0.844968	-0.550306	0.93079	0.932144	0.280165	0.00709603	-0.392125	0.108682	-0.309535	0.347986	-1.19939	-1.26809	-0.199549	-0.139427	-1.33047	-1.10938	0.420169	0.524599	-0.344794	-0.0529499	0.606599	0.744597	0.269085	0.477392	0.708202	0.680915	-0.269764	0.251598	-1.02147	-0.578867	-0.849716	-0.730881	-0.27364	-0.298344	0.82988	1.15962	0.992571	1.45865	0.395357	0.472679
209	0.118	1.41101	1.77479	1.00617	0.711459	-0.527148	-0.472357	-1.01902	-0.852571	-0.811286	-0.582728	0.965315	0.941686	0.305311	0.106446	-0.281035	0.0577503	-0.314968	0.345247	-1.20476	-1.31857	-0.193419	-0.155459	-1.33705	-1.14873	0.428469	0.485466	-0.313667	-0.189546	0.65648	0.7487	0.343262	0.434747	0.73097	0.733686	-0.332383	0.266378	-1.05708	-0.550122	-0.812793	-0.687917	-0.251335	-0.304542	0.764022	1.22916	0.920887	1.4523	0.392185	0.506217
210	0.12	1.41106	1.78194	1.03831	0.687159	-0.523296	-0.539987	-1.02133	-0.915121	-0.744747	-0.592636	1.00471	0.946322	0.334361	0.224998	-0.163252	0.0153404	-0.334066	0.329469	-1.21929	-1.35505	-0.203829	-0.183302	-1.34341	-1.18914	0.433166	0.437635	-0.280101	-0.329476	0.709945	0.751188	0.422675	0.409745	0.74317	0.787689	-0.391088	0.277303	-1.08824	-0.521451	-0.770484	-0.642834	-0.221404	-0.305541	0.691867	1.30481	0.846342	1.43894	0.384205	0.541398
211	0.122	1.43059	1.77095	1.02839	0.647959	-0.52945	-0.612067	-1.0135	-0.966547	-0.651309	-0.58399	1.04764	0.946238	0.368468	0.348039	-0.0454099	-0.0188259	-0.364083	0.30262	-1.24115	-1.3764	-0.230077	-0.219142	-1.34917	-1.22775	0.434081	0.387536	-0.245664	-0.462873	0.764639	0.753994	0.502171	0.404073	0.741699	0.839102	-0.443186	0.282642	-1.11382	-0.494808	-0.724605	-0.596605	-0.181982	-0.299062	0.61709	1.37883	0.772514	1.42059	0.371898	0.577946
212	0.124	1.46622	1.7444	0.973645	0.599618	-0.545009	-0.68231	-0.995717	-1.00482	-0.538426	-0.562157	1.09273	0.941292	0.408327	0.45951	0.0664418	-0.0460473	-0.401395	0.267517	-1.26768	-1.38213	-0.270131	-0.258568	-1.35359	-1.26161	0.431315	0.340856	-0.212043	-0.580897	0.818352	0.758621	0.576926	0.41676	0.725314	0.884348	-0.486867	0.28077	-1.13335	-0.471888	-0.677003	-0.550119	-0.13176	-0.282962	0.54328	1.44381	0.702592	1.39992	0.356264	0.615329
213	0.126	1.51353	1.70682	0.875306	0.548409	-0.568319	-0.744838	-0.968688	-1.02892	-0.414894	-0.533387	1.13849	0.930834	0.454101	0.544217	0.167092	-0.0681783	-0.441817	0.227607	-1.29563	-1.37257	-0.320623	-0.297066	-1.35571	-1.28805	0.425344	0.301651	-0.180849	-0.676439	0.869201	0.765802	0.642936	0.444643	0.694597	0.920451	-0.521174	0.270588	-1.14698	-0.453916	-0.629532	-0.504269	-0.070457	-0.255799	0.473725	1.49359	0.639074	1.37985	0.338699	0.65259
214	0.128	1.56736	1.66366	0.739373	0.500209	-0.596715	-0.794747	-0.933723	-1.03891	-0.290576	-0.504239	1.18322	0.913712	0.505286	0.590232	0.252252	-0.0872023	-0.480962	0.186708	-1.32148	-1.34894	-0.376965	-0.330478	-1.3545	-1.30493	0.417086	0.271805	-0.153406	-0.744641	0.915718	0.775367	0.697274	0.483161	0.651552	0.945326	-0.545844	0.251917	-1.15535	-0.441527	-0.58404	-0.460004	0.000871586	-0.217299	0.411228	1.52403	0.583603	1.36312	0.320812	0.688296
215	0.13	1.62199	1.62031	0.576708	0.459686	-0.626708	-0.828577	-0.892786	-1.03592	-0.1759	-0.480978	1.22489	0.888561	0.560538	0.591054	0.318535	-0.104943	-0.514598	0.148699	-1.34179	-1.31336	-0.433627	-0.355409	-1.34904	-1.31094	0.407916	0.25096	-0.130564	-0.78322	0.956844	0.786329	0.738092	0.527243	0.59903	0.957914	-0.561102	0.225768	-1.15943	-0.434725	-0.542332	-0.418325	0.0797346	-0.168614	0.357941	1.53345	0.536955	1.35196	0.304218	0.720629
216	0.132	1.67161	1.58114	0.402319	0.429691	-0.654297	-0.844612	-0.848431	-1.02199	-0.0810658	-0.468948	1.26113	0.854303	0.617589	0.546983	0.36342	-0.122932	-0.539023	0.11718	-1.35359	-1.26882	-0.484615	-0.369534	-1.33867	-1.30579	0.399603	0.236943	-0.112595	-0.792547	0.991862	0.79714	0.764464	0.57208	0.540211	0.958118	-0.567466	0.194375	-1.16036	-0.432945	-0.506117	-0.380237	0.162327	-0.112314	0.31525	1.52277	0.499171	1.34782	0.290298	0.747587
217	0.134	1.71062	1.54884	0.233812	0.410956	-0.675407	-0.842968	-0.803622	-0.999877	-0.0149981	-0.471987	1.28934	0.810755	0.673283	0.465333	0.385262	-0.142391	-0.551403	0.0951267	-1.3547	-1.21894	-0.524109	-0.371774	-1.32312	-1.29025	0.394139	0.226545	-0.0991854	-0.775455	1.02029	0.806052	0.77619	0.613649	0.478257	0.946592	-0.565587	0.16098	-1.15917	-0.435192	-0.476916	-0.346649	0.243863	-0.052106	0.283731	1.49525	0.46979	1.3513	0.279973	0.767268
218	0.136	1.734	1.52415	0.0891471	0.402141	-0.686401	-0.825452	-0.761441	-0.972693	0.0158069	-0.491866	1.30692	0.759144	0.723768	0.359353	0.383387	-0.164207	-0.550081	0.0845562	-1.34402	-1.1676	-0.5472	-0.36234	-1.30254	-1.26607	0.39349	0.216437	-0.0895465	-0.736753	1.04181	0.811465	0.773674	0.648975	0.416188	0.924466	-0.556171	0.129379	-1.15664	-0.440242	-0.455945	-0.318268	0.319107	0.00769383	0.263188	1.45584	0.448109	1.3621	0.273531	0.778155
219	0.138	1.73756	1.506	-0.0159094	0.40019	-0.6846	-0.795248	-0.724716	-0.943459	0.00835076	-0.527827	1.3115	0.70236	0.764866	0.246093	0.358269	-0.188856	-0.534787	0.0862481	-1.32168	-1.11848	-0.550599	-0.342658	-1.27753	-1.23565	0.39927	0.203952	-0.08258	-0.682541	1.05619	0.812185	0.757919	0.676157	0.356877	0.893096	-0.539962	0.103327	-1.15317	-0.446864	-0.443984	-0.295502	0.383032	0.0628432	0.252776	1.4103	0.433435	1.37908	0.270569	0.779346
220	0.14	1.71819	1.4918	-0.0701908	0.400933	-0.668695	-0.75648	-0.695632	-0.914687	-0.0360886	-0.576314	1.30134	0.644806	0.792608	0.143641	0.311759	-0.216246	-0.50675	0.0995637	-1.28909	-1.07455	-0.533208	-0.315196	-1.24902	-1.20177	0.412441	0.187568	-0.077072	-0.619413	1.06336	0.807528	0.730645	0.694216	0.303084	0.853932	-0.517783	0.0859185	-1.14876	-0.454023	-0.441246	-0.278409	0.431531	0.109885	0.251178	1.36425	0.425238	1.40034	0.270078	0.770696
221	0.142	1.67398	1.47785	-0.0689034	0.399796	-0.638999	-0.713743	-0.675388	-0.888046	-0.111664	-0.631052	1.27557	0.591815	0.80389	0.0683228	0.247305	-0.245539	-0.468671	0.122407	-1.24882	-1.03773	-0.496428	-0.283219	-1.21818	-1.16714	0.433072	0.167009	-0.0718514	-0.553681	1.06348	0.79728	0.694448	0.70283	0.257451	0.80854	-0.490568	0.0790862	-1.14308	-0.461032	-0.447302	-0.266703	0.462027	0.146722	0.256806	1.32233	0.423182	1.42333	0.270665	0.752826
222	0.144	1.60443	1.45984	-0.0144258	0.392533	-0.597457	-0.671638	-0.663972	-0.8642	-0.208308	-0.683588	1.23459	0.548733	0.797085	0.0323284	0.170041	-0.275036	-0.424535	0.151362	-1.20434	-1.0086	-0.444131	-0.250481	-1.18631	-1.13417	0.460238	0.143037	-0.0658869	-0.490734	1.0571	0.78156	0.652913	0.702027	0.222419	0.75872	-0.459363	0.0833248	-1.13566	-0.467611	-0.461073	-0.259835	0.473837	0.172935	0.267996	1.28747	0.427011	1.44506	0.270866	0.727019
223	0.146	1.5107	1.4333	0.0839902	0.375861	-0.547429	-0.634337	-0.660123	-0.842842	-0.312793	-0.724313	1.18038	0.519855	0.772421	0.0421193	0.0866364	-0.302192	-0.379255	0.182019	-1.15967	-0.986496	-0.382277	-0.220879	-1.15471	-1.10469	0.492066	0.117052	-0.0583226	-0.434577	1.04535	0.760649	0.61056	0.691952	0.200042	0.706609	-0.42526	0.0976968	-1.12608	-0.473871	-0.480916	-0.257106	0.468206	0.189764	0.283176	1.26065	0.436342	1.46234	0.269474	0.695023
224	0.148	1.3957	1.3942	0.211522	0.347931	-0.493269	-0.605192	-0.661488	-0.822879	-0.410423	-0.74383	1.11659	0.507481	0.732063	0.0977409	0.0048324	-0.323789	-0.338167	0.20946	-1.11889	-0.969711	-0.318216	-0.198067	-1.12457	-1.07984	0.525925	0.0906441	-0.0484753	-0.387555	1.03004	0.734879	0.572534	0.672821	0.191729	0.654679	-0.389326	0.120088	-1.11416	-0.480209	-0.504775	-0.257783	0.448038	0.199819	0.300977	1.24086	0.450455	1.47209	0.265829	0.65883
[truncated: 426 more rows]
[truncated: 176 more columns]

## Sheet: Panel_B
	Time	esg01	esg02	esg03	esg04	esg05	esgpilot01	esgpilot02
[truncated: 401 more rows]

[truncated: 2 more sheets: Panel_C, Panel_D]
